# Supplementary material for: Exploring the therapeutic mechanism of curcumin in spinal cord injury treatment based on network pharmacology, molecular dynamics simulation, and experimental validation
Source: Front Chem. 2025 Mar 28;13:1568551. doi: 10.3389/fchem.2025.1568551 (PMC11985754; doi:10.3389/fchem.2025.1568551)
Supplement: Supplementary file 1 [file DataSheet1.zip]

Archive with 26 entries (26 files):
- 4i1b(IL-1β).pdb
- 6ooy(TNF).pdb
- 6tlc(STAT3).pdb
- common targets.xlsx
- core targets.cys
- CTD-curcumin targets.xls
- CTD-pinal cord injury target.xls
- curcumin.sdf
- Curcumin_Conformer3D_large.png
- durg-disease-target-pathway.cys
- GeneCards data.csv
- GSE151371_datacsv.gz
- metascape GO-BP.xlsx
- metascape GO-CC.xlsx
- metascape GO-MF.xlsx
- metascape kegg.xlsx
- OMIM datal.xlsx
- pharmmapper data.csv
- PPI network.cys
- string data.tsv
- string_normal_image.png
- SwissTargetPrediction data.csv
- western blot.tif
- 姜黄素治疗脊髓损伤PPI网络图.cys
- 3kjf(CASP3).pdb
- 4hma(MMP9).pdb
