# Supplementary material for: Exploring the therapeutic mechanism of curcumin in spinal cord injury treatment based on network pharmacology, molecular dynamics simulation, and experimental validation
Source: Front Chem. 2025 Mar 28;13:1568551. doi: 10.3389/fchem.2025.1568551 (PMC11985754; doi:10.3389/fchem.2025.1568551)
Supplement: Supplementary file 1 [file DataSheet1.zip › 4i1b(IL-1β).pdb]

ATOM      1  N   VAL A   3      20.869  17.059  18.656  1.00 65.69           N  
ATOM      2  CA  VAL A   3      21.178  17.761  17.410  1.00 27.48           C  
ATOM      3  C   VAL A   3      19.917  18.367  16.826  1.00  9.32           C  
ATOM      4  O   VAL A   3      18.838  17.797  16.882  1.00 34.66           O  
ATOM      5  CB  VAL A   3      21.740  16.749  16.382  1.00 27.32           C  
ATOM      6  CG1 VAL A   3      21.017  15.411  16.545  1.00 23.45           C  
ATOM      7  CG2 VAL A   3      21.736  17.121  14.891  1.00 33.71           C  
ATOM      8  N   ARG A   4      20.005  19.564  16.247  1.00 24.87           N  
ATOM      9  CA  ARG A   4      18.707  20.200  15.902  1.00 16.27           C  
ATOM     10  C   ARG A   4      18.071  19.492  14.727  1.00 34.50           C  
ATOM     11  O   ARG A   4      18.700  19.290  13.691  1.00 27.24           O  
ATOM     12  CB  ARG A   4      18.880  21.683  15.695  1.00 66.80           C  
ATOM     13  CG  ARG A   4      19.061  22.351  17.076  1.00 65.30           C  
ATOM     14  CD  ARG A   4      19.922  23.604  16.954  1.00 69.09           C  
ATOM     15  NE  ARG A   4      19.076  24.798  17.150  1.00 21.32           N  
ATOM     16  CZ  ARG A   4      19.169  25.818  16.272  1.00 51.16           C  
ATOM     17  NH1 ARG A   4      20.073  25.754  15.297  1.00 52.66           N1+
ATOM     18  NH2 ARG A   4      18.367  26.868  16.395  1.00 45.48           N  
ATOM     19  N   SER A   5      16.834  19.075  14.898  1.00 23.06           N  
ATOM     20  CA  SER A   5      16.035  18.333  13.930  1.00 37.82           C  
ATOM     21  C   SER A   5      14.702  19.070  13.699  1.00 33.87           C  
ATOM     22  O   SER A   5      14.259  19.770  14.604  1.00 36.95           O  
ATOM     23  CB  SER A   5      15.733  16.927  14.401  1.00 28.58           C  
ATOM     24  OG  SER A   5      16.872  16.072  14.286  1.00 34.82           O  
ATOM     25  N   LEU A   6      14.148  18.900  12.533  1.00 33.95           N  
ATOM     26  CA  LEU A   6      12.819  19.461  12.174  1.00 25.90           C  
ATOM     27  C   LEU A   6      12.005  18.347  11.505  1.00 23.13           C  
ATOM     28  O   LEU A   6      12.539  17.694  10.607  1.00 28.74           O  
ATOM     29  CB  LEU A   6      13.021  20.597  11.172  1.00 20.53           C  
ATOM     30  CG  LEU A   6      12.364  21.885  11.609  1.00 33.48           C  
ATOM     31  CD1 LEU A   6      12.556  22.162  13.090  1.00 41.53           C  
ATOM     32  CD2 LEU A   6      12.773  23.092  10.774  1.00 44.06           C  
ATOM     33  N   ASN A   7      10.770  18.109  11.918  1.00 34.11           N  
ATOM     34  CA  ASN A   7       9.893  17.286  11.095  1.00 16.58           C  
ATOM     35  C   ASN A   7       9.241  18.080   9.987  1.00 20.53           C  
ATOM     36  O   ASN A   7       9.060  19.283  10.094  1.00 19.90           O  
ATOM     37  CB  ASN A   7       8.901  16.452  11.845  1.00 10.03           C  
ATOM     38  CG  ASN A   7       9.581  15.755  13.032  1.00 31.03           C  
ATOM     39  ND2 ASN A   7       9.577  16.369  14.196  1.00 71.93           N  
ATOM     40  OD1 ASN A   7      10.178  14.596  12.886  1.00 41.37           O  
ATOM     41  N   CYS A   8       8.928  17.369   8.925  1.00 11.05           N  
ATOM     42  CA  CYS A   8       8.770  17.939   7.604  1.00 31.03           C  
ATOM     43  C   CYS A   8       8.302  16.892   6.628  1.00 19.98           C  
ATOM     44  O   CYS A   8       8.625  15.720   6.739  1.00 17.61           O  
ATOM     45  CB  CYS A   8       9.908  18.758   7.095  1.00 22.19           C  
ATOM     46  SG  CYS A   8      11.378  17.840   6.580  1.00 24.71           S  
ATOM     47  N   THR A   9       7.490  17.310   5.671  1.00 22.03           N  
ATOM     48  CA  THR A   9       7.326  16.478   4.478  1.00  6.32           C  
ATOM     49  C   THR A   9       7.951  17.170   3.278  1.00 19.50           C  
ATOM     50  O   THR A   9       8.191  18.374   3.287  1.00 22.58           O  
ATOM     51  CB  THR A   9       5.860  16.204   4.239  1.00  4.34           C  
ATOM     52  CG2 THR A   9       5.288  15.360   5.329  1.00 15.32           C  
ATOM     53  OG1 THR A   9       5.139  17.424   4.148  1.00 18.63           O  
ATOM     54  N   LEU A  10       8.248  16.392   2.264  1.00 12.63           N  
ATOM     55  CA  LEU A  10       8.831  16.970   1.024  1.00 27.71           C  
ATOM     56  C   LEU A  10       7.782  16.787  -0.096  1.00 18.71           C  
ATOM     57  O   LEU A  10       7.117  15.760  -0.119  1.00 22.66           O  
ATOM     58  CB  LEU A  10      10.094  16.255   0.641  1.00 12.24           C  
ATOM     59  CG  LEU A  10      11.387  16.884   0.969  1.00 16.34           C  
ATOM     60  CD1 LEU A  10      11.404  18.197   1.674  1.00 13.42           C  
ATOM     61  CD2 LEU A  10      12.531  15.972   1.344  1.00 12.63           C  
ATOM     62  N   ARG A  11       7.667  17.769  -0.953  1.00 11.92           N  
ATOM     63  CA  ARG A  11       6.890  17.560  -2.206  1.00 17.77           C  
ATOM     64  C   ARG A  11       7.717  18.097  -3.368  1.00 10.90           C  
ATOM     65  O   ARG A  11       8.415  19.092  -3.184  1.00 19.90           O  
ATOM     66  CB  ARG A  11       5.594  18.371  -2.106  1.00 14.45           C  
ATOM     67  CG  ARG A  11       4.411  17.557  -2.620  1.00 49.51           C  
ATOM     68  CD  ARG A  11       3.103  18.122  -2.035  1.00 36.08           C  
ATOM     69  NE  ARG A  11       2.763  17.351  -0.827  1.00 61.43           N  
ATOM     70  CZ  ARG A  11       2.322  17.978   0.280  1.00 31.03           C  
ATOM     71  NH1 ARG A  11       2.144  17.274   1.397  1.00 56.85           N1+
ATOM     72  NH2 ARG A  11       2.064  19.287   0.256  1.00 24.87           N  
ATOM     73  N   ASP A  12       7.639  17.464  -4.522  1.00 24.56           N  
ATOM     74  CA  ASP A  12       8.422  17.917  -5.685  1.00 13.90           C  
ATOM     75  C   ASP A  12       7.773  19.076  -6.382  1.00 15.71           C  
ATOM     76  O   ASP A  12       6.649  19.457  -6.013  1.00 21.71           O  
ATOM     77  CB  ASP A  12       8.823  16.809  -6.596  1.00  8.61           C  
ATOM     78  CG  ASP A  12       7.790  16.380  -7.613  1.00  7.97           C  
ATOM     79  OD1 ASP A  12       8.007  15.376  -8.317  1.00 18.08           O  
ATOM     80  OD2 ASP A  12       6.734  17.004  -7.761  1.00 19.42           O1-
ATOM     81  N   SER A  13       8.426  19.698  -7.354  1.00 10.82           N  
ATOM     82  CA  SER A  13       7.916  20.998  -7.871  1.00  8.92           C  
ATOM     83  C   SER A  13       6.624  20.786  -8.652  1.00 15.16           C  
ATOM     84  O   SER A  13       5.957  21.719  -9.078  1.00 11.29           O  
ATOM     85  CB  SER A  13       8.969  21.601  -8.793  1.00 16.42           C  
ATOM     86  OG  SER A  13       9.419  20.601  -9.706  1.00 23.84           O  
ATOM     87  N   GLN A  14       6.253  19.541  -8.835  1.00 11.69           N  
ATOM     88  CA  GLN A  14       5.051  19.119  -9.532  1.00  3.55           C  
ATOM     89  C   GLN A  14       4.014  18.524  -8.595  1.00 15.87           C  
ATOM     90  O   GLN A  14       3.002  18.007  -9.049  1.00 26.06           O  
ATOM     91  CB  GLN A  14       5.440  18.031 -10.562  1.00 27.16           C  
ATOM     92  CG  GLN A  14       6.185  18.735 -11.724  1.00 20.69           C  
ATOM     93  CD  GLN A  14       5.523  18.234 -13.026  1.00 75.01           C  
ATOM     94  NE2 GLN A  14       4.496  18.913 -13.507  1.00 52.27           N  
ATOM     95  OE1 GLN A  14       5.988  17.130 -13.586  1.00 77.69           O  
ATOM     96  N   GLN A  15       4.255  18.598  -7.300  1.00  8.53           N  
ATOM     97  CA  GLN A  15       3.223  18.357  -6.304  1.00 16.98           C  
ATOM     98  C   GLN A  15       2.963  16.875  -6.108  1.00 16.03           C  
ATOM     99  O   GLN A  15       1.937  16.482  -5.545  1.00 22.50           O  
ATOM    100  CB  GLN A  15       1.936  19.095  -6.618  1.00 12.63           C  
ATOM    101  CG  GLN A  15       1.457  19.812  -5.329  1.00 52.11           C  
ATOM    102  CD  GLN A  15       2.175  21.174  -5.291  1.00 29.69           C  
ATOM    103  NE2 GLN A  15       2.714  21.610  -4.171  1.00 38.14           N  
ATOM    104  OE1 GLN A  15       2.240  21.870  -6.423  1.00 41.77           O  
ATOM    105  N   LYS A  16       3.903  16.077  -6.580  1.00 21.79           N  
ATOM    106  CA  LYS A  16       4.068  14.690  -6.182  1.00 15.87           C  
ATOM    107  C   LYS A  16       4.548  14.591  -4.736  1.00 24.16           C  
ATOM    108  O   LYS A  16       5.462  15.311  -4.346  1.00 28.66           O  
ATOM    109  CB  LYS A  16       4.973  13.928  -7.107  1.00  9.08           C  
ATOM    110  CG  LYS A  16       4.480  14.000  -8.550  1.00  7.11           C  
ATOM    111  CD  LYS A  16       4.940  12.749  -9.297  1.00 10.50           C  
ATOM    112  CE  LYS A  16       6.434  12.779  -9.514  1.00  8.29           C  
ATOM    113  NZ  LYS A  16       6.825  13.956 -10.300  1.00 23.45           N1+
ATOM    114  N   SER A  17       3.924  13.730  -3.980  1.00 20.13           N  
ATOM    115  CA  SER A  17       4.218  13.463  -2.575  1.00 23.21           C  
ATOM    116  C   SER A  17       5.067  12.207  -2.445  1.00 21.71           C  
ATOM    117  O   SER A  17       5.110  11.382  -3.351  1.00 21.56           O  
ATOM    118  CB  SER A  17       2.934  13.288  -1.776  1.00 12.48           C  
ATOM    119  OG  SER A  17       2.005  14.317  -2.113  1.00 25.35           O  
ATOM    120  N   LEU A  18       5.741  12.071  -1.319  1.00 32.92           N  
ATOM    121  CA  LEU A  18       6.764  10.986  -1.220  1.00  9.55           C  
ATOM    122  C   LEU A  18       6.189   9.856  -0.361  1.00 18.63           C  
ATOM    123  O   LEU A  18       5.518  10.135   0.633  1.00 20.84           O  
ATOM    124  CB  LEU A  18       8.030  11.547  -0.645  1.00  9.24           C  
ATOM    125  CG  LEU A  18       9.060  12.002  -1.626  1.00 25.66           C  
ATOM    126  CD1 LEU A  18       8.522  12.713  -2.843  1.00 18.55           C  
ATOM    127  CD2 LEU A  18      10.257  12.736  -1.037  1.00 24.00           C  
ATOM    128  N   VAL A  19       6.393   8.608  -0.729  1.00 24.63           N  
ATOM    129  CA  VAL A  19       5.860   7.454  -0.001  1.00 21.16           C  
ATOM    130  C   VAL A  19       6.859   6.294  -0.018  1.00 14.53           C  
ATOM    131  O   VAL A  19       7.675   6.206  -0.928  1.00 32.45           O  
ATOM    132  CB  VAL A  19       4.560   6.949  -0.642  1.00 26.37           C  
ATOM    133  CG1 VAL A  19       3.545   8.061  -0.800  1.00 21.71           C  
ATOM    134  CG2 VAL A  19       4.623   6.064  -1.887  1.00 33.79           C  
ATOM    135  N   MET A  20       6.757   5.423   0.965  1.00 24.87           N  
ATOM    136  CA  MET A  20       7.505   4.177   1.023  1.00 68.14           C  
ATOM    137  C   MET A  20       6.949   3.126   0.070  1.00 24.16           C  
ATOM    138  O   MET A  20       5.813   2.687   0.214  1.00 67.03           O  
ATOM    139  CB  MET A  20       7.621   3.619   2.419  1.00 24.00           C  
ATOM    140  CG  MET A  20       8.621   4.389   3.268  1.00  9.71           C  
ATOM    141  SD  MET A  20       9.905   3.309   3.911  1.00 45.72           S  
ATOM    142  CE  MET A  20       9.309   2.324   5.299  1.00 67.35           C  
ATOM    143  N   SER A  21       7.769   2.737  -0.878  1.00 36.00           N  
ATOM    144  CA  SER A  21       7.502   1.676  -1.848  1.00 21.08           C  
ATOM    145  C   SER A  21       7.756   0.302  -1.223  1.00 93.56           C  
ATOM    146  O   SER A  21       6.813  -0.383  -0.839  1.00 94.20           O  
ATOM    147  CB  SER A  21       8.409   1.837  -3.062  1.00 37.50           C  
ATOM    148  OG  SER A  21       8.922   0.564  -3.469  1.00 65.77           O  
ATOM    149  N   GLY A  22       9.016  -0.070  -1.137  1.00 46.03           N  
ATOM    150  CA  GLY A  22       9.447  -1.271  -0.408  1.00 39.79           C  
ATOM    151  C   GLY A  22       9.949  -0.893   0.974  1.00 49.03           C  
ATOM    152  O   GLY A  22       9.764   0.242   1.412  1.00 31.98           O  
ATOM    153  N   PRO A  23      10.592  -1.826   1.659  1.00 38.22           N  
ATOM    154  CA  PRO A  23      11.228  -1.512   2.940  1.00 83.06           C  
ATOM    155  C   PRO A  23      12.275  -0.429   2.792  1.00 81.17           C  
ATOM    156  O   PRO A  23      12.673   0.195   3.779  1.00 38.14           O  
ATOM    157  CB  PRO A  23      11.830  -2.834   3.309  1.00 69.01           C  
ATOM    158  CG  PRO A  23      11.608  -3.836   2.210  1.00 30.71           C  
ATOM    159  CD  PRO A  23      10.839  -3.148   1.120  1.00 68.77           C  
ATOM    160  N   TYR A  24      12.722  -0.171   1.570  1.00 31.50           N  
ATOM    161  CA  TYR A  24      13.963   0.538   1.311  1.00 19.58           C  
ATOM    162  C   TYR A  24      13.939   1.386   0.056  1.00 27.95           C  
ATOM    163  O   TYR A  24      15.019   1.865  -0.360  1.00 18.08           O  
ATOM    164  CB  TYR A  24      15.145  -0.418   1.267  1.00 33.08           C  
ATOM    165  CG  TYR A  24      15.368  -1.090   2.620  1.00 39.64           C  
ATOM    166  CD1 TYR A  24      14.869  -2.365   2.865  1.00 82.67           C  
ATOM    167  CD2 TYR A  24      16.084  -0.421   3.612  1.00 43.66           C  
ATOM    168  CE1 TYR A  24      15.078  -2.973   4.100  1.00 42.56           C  
ATOM    169  CE2 TYR A  24      16.292  -1.029   4.845  1.00 43.51           C  
ATOM    170  CZ  TYR A  24      15.790  -2.304   5.090  1.00 61.43           C  
ATOM    171  OH  TYR A  24      15.997  -2.911   6.315  1.00 64.82           O  
ATOM    172  N   GLU A  25      12.810   1.599  -0.570  1.00 30.16           N  
ATOM    173  CA  GLU A  25      12.648   2.550  -1.686  1.00 26.21           C  
ATOM    174  C   GLU A  25      11.664   3.649  -1.251  1.00 29.77           C  
ATOM    175  O   GLU A  25      10.718   3.358  -0.520  1.00 30.24           O  
ATOM    176  CB  GLU A  25      12.077   1.867  -2.916  1.00 76.59           C  
ATOM    177  CG  GLU A  25      13.022   0.993  -3.654  1.00 66.01           C  
ATOM    178  CD  GLU A  25      12.922   1.059  -5.159  1.00 60.01           C  
ATOM    179  OE1 GLU A  25      11.899   0.720  -5.773  1.00 48.72           O  
ATOM    180  OE2 GLU A  25      13.920   1.454  -5.804  1.00 55.74           O1-
ATOM    181  N   LEU A  26      11.871   4.863  -1.700  1.00 19.50           N  
ATOM    182  CA  LEU A  26      10.779   5.870  -1.720  1.00  7.34           C  
ATOM    183  C   LEU A  26      10.215   5.939  -3.160  1.00  9.16           C  
ATOM    184  O   LEU A  26      11.002   5.734  -4.088  1.00 17.29           O  
ATOM    185  CB  LEU A  26      11.336   7.233  -1.343  1.00 19.19           C  
ATOM    186  CG  LEU A  26      11.656   7.385   0.132  1.00 15.40           C  
ATOM    187  CD1 LEU A  26      12.959   8.178   0.313  1.00 22.66           C  
ATOM    188  CD2 LEU A  26      10.563   8.118   0.926  1.00 20.29           C  
ATOM    189  N   LYS A  27       8.945   6.186  -3.316  1.00 21.79           N  
ATOM    190  CA  LYS A  27       8.297   6.435  -4.628  1.00 19.66           C  
ATOM    191  C   LYS A  27       7.675   7.835  -4.599  1.00 13.26           C  
ATOM    192  O   LYS A  27       7.283   8.291  -3.527  1.00 22.03           O  
ATOM    193  CB  LYS A  27       7.174   5.429  -4.843  1.00 28.19           C  
ATOM    194  CG  LYS A  27       7.695   4.066  -5.230  1.00 56.53           C  
ATOM    195  CD  LYS A  27       6.564   3.117  -5.549  1.00 82.75           C  
ATOM    196  CE  LYS A  27       6.722   2.418  -6.864  1.00 55.35           C  
ATOM    197  NZ  LYS A  27       7.968   1.682  -7.001  1.00 68.61           N1+
ATOM    198  N   ALA A  28       7.598   8.506  -5.728  1.00 20.69           N  
ATOM    199  CA  ALA A  28       6.887   9.797  -5.763  1.00 11.69           C  
ATOM    200  C   ALA A  28       5.645   9.692  -6.617  1.00 20.06           C  
ATOM    201  O   ALA A  28       5.672   9.133  -7.709  1.00 22.82           O  
ATOM    202  CB  ALA A  28       7.782  10.924  -6.169  1.00  3.32           C  
ATOM    203  N   LEU A  29       4.536  10.201  -6.123  1.00 21.00           N  
ATOM    204  CA  LEU A  29       3.221   9.996  -6.691  1.00 21.87           C  
ATOM    205  C   LEU A  29       2.252  11.108  -6.409  1.00 18.40           C  
ATOM    206  O   LEU A  29       2.367  11.786  -5.381  1.00 24.24           O  
ATOM    207  CB  LEU A  29       2.674   8.651  -6.671  1.00 42.40           C  
ATOM    208  CG  LEU A  29       2.094   8.052  -5.443  1.00 28.11           C  
ATOM    209  CD1 LEU A  29       2.178   6.518  -5.470  1.00 72.01           C  
ATOM    210  CD2 LEU A  29       2.518   8.582  -4.097  1.00 33.87           C  
ATOM    211  N   HIS A  30       1.292  11.357  -7.294  1.00 17.21           N  
ATOM    212  CA  HIS A  30       0.341  12.460  -7.041  1.00 16.03           C  
ATOM    213  C   HIS A  30      -0.684  12.022  -5.999  1.00  6.55           C  
ATOM    214  O   HIS A  30      -1.495  11.145  -6.245  1.00 40.66           O  
ATOM    215  CB  HIS A  30      -0.349  12.891  -8.323  1.00 18.63           C  
ATOM    216  CG  HIS A  30       0.512  13.791  -9.207  1.00 10.97           C  
ATOM    217  CD2 HIS A  30       0.715  15.161  -9.047  1.00  5.05           C  
ATOM    218  ND1 HIS A  30       1.221  13.399 -10.332  1.00 15.95           N  
ATOM    219  CE1 HIS A  30       1.871  14.502 -10.866  1.00  7.74           C  
ATOM    220  NE2 HIS A  30       1.548  15.598 -10.067  1.00 21.95           N  
ATOM    221  N   LEU A  31      -0.632  12.606  -4.812  1.00 28.19           N  
ATOM    222  CA  LEU A  31      -1.532  12.225  -3.717  1.00 13.34           C  
ATOM    223  C   LEU A  31      -2.454  13.420  -3.377  1.00 13.58           C  
ATOM    224  O   LEU A  31      -2.002  14.553  -3.433  1.00 23.45           O  
ATOM    225  CB  LEU A  31      -0.795  11.830  -2.465  1.00 26.06           C  
ATOM    226  CG  LEU A  31      -0.352  10.408  -2.373  1.00 23.37           C  
ATOM    227  CD1 LEU A  31       0.282  10.090  -1.025  1.00 39.95           C  
ATOM    228  CD2 LEU A  31      -1.305   9.330  -2.811  1.00 37.03           C  
ATOM    229  N   GLN A  32      -3.677  13.106  -3.029  1.00 25.66           N  
ATOM    230  CA  GLN A  32      -4.617  14.059  -2.411  1.00 21.56           C  
ATOM    231  C   GLN A  32      -5.674  13.293  -1.600  1.00 19.27           C  
ATOM    232  O   GLN A  32      -5.817  12.087  -1.740  1.00 40.58           O  
ATOM    233  CB  GLN A  32      -5.394  14.774  -3.538  1.00 80.61           C  
ATOM    234  CG  GLN A  32      -5.668  16.237  -3.201  1.00 31.74           C  
ATOM    235  CD  GLN A  32      -6.742  16.745  -4.191  1.00 21.48           C  
ATOM    236  NE2 GLN A  32      -6.496  17.777  -4.973  1.00 46.11           N  
ATOM    237  OE1 GLN A  32      -7.905  16.100  -4.237  1.00 93.56           O  
ATOM    238  N   GLY A  33      -6.414  14.061  -0.826  1.00 45.16           N  
ATOM    239  CA  GLY A  33      -7.480  13.489   0.018  1.00 77.38           C  
ATOM    240  C   GLY A  33      -6.838  12.996   1.325  1.00 71.30           C  
ATOM    241  O   GLY A  33      -5.748  13.468   1.647  1.00 94.12           O  
ATOM    242  N   GLN A  34      -7.512  12.107   1.995  1.00 59.22           N  
ATOM    243  CA  GLN A  34      -7.048  11.422   3.204  1.00 69.96           C  
ATOM    244  C   GLN A  34      -5.895  10.469   2.842  1.00 49.58           C  
ATOM    245  O   GLN A  34      -5.277   9.919   3.745  1.00 64.59           O  
ATOM    246  CB  GLN A  34      -8.192  10.550   3.775  1.00 94.35           C  
ATOM    247  CG  GLN A  34      -7.795   9.071   3.689  1.00 58.59           C  
ATOM    248  CD  GLN A  34      -8.895   8.239   3.030  1.00 94.35           C  
ATOM    249  NE2 GLN A  34      -9.658   7.440   3.772  1.00 94.20           N  
ATOM    250  OE1 GLN A  34      -9.089   8.308   1.715  1.00 94.35           O  
ATOM    251  N   ASP A  35      -5.672  10.321   1.566  1.00 46.90           N  
ATOM    252  CA  ASP A  35      -4.724   9.338   0.988  1.00 58.74           C  
ATOM    253  C   ASP A  35      -3.288   9.861   1.243  1.00 56.77           C  
ATOM    254  O   ASP A  35      -2.355   9.069   1.244  1.00 49.43           O  
ATOM    255  CB  ASP A  35      -4.935   9.298  -0.534  1.00 36.79           C  
ATOM    256  CG  ASP A  35      -5.118   7.886  -1.063  1.00 59.61           C  
ATOM    257  OD1 ASP A  35      -4.187   7.071  -0.989  1.00 89.38           O  
ATOM    258  OD2 ASP A  35      -6.192   7.545  -1.586  1.00 85.91           O1-
ATOM    259  N   MET A  36      -3.211  11.137   1.448  1.00 47.06           N  
ATOM    260  CA  MET A  36      -2.178  11.974   1.991  1.00 31.98           C  
ATOM    261  C   MET A  36      -1.589  11.462   3.286  1.00 35.06           C  
ATOM    262  O   MET A  36      -0.437  11.758   3.618  1.00 43.27           O  
ATOM    263  CB  MET A  36      -2.691  13.406   2.206  1.00 28.58           C  
ATOM    264  CG  MET A  36      -1.576  14.417   2.079  1.00 73.43           C  
ATOM    265  SD  MET A  36      -1.245  14.733   0.320  1.00 44.29           S  
ATOM    266  CE  MET A  36      -1.188  16.522   0.069  1.00 60.17           C  
ATOM    267  N   GLU A  37      -2.351  10.699   4.051  1.00 80.85           N  
ATOM    268  CA  GLU A  37      -1.824  10.021   5.245  1.00 72.72           C  
ATOM    269  C   GLU A  37      -0.595   9.196   4.882  1.00 22.98           C  
ATOM    270  O   GLU A  37       0.383   9.208   5.620  1.00 66.48           O  
ATOM    271  CB  GLU A  37      -2.896   9.140   5.873  1.00 93.96           C  
ATOM    272  CG  GLU A  37      -3.143   7.908   5.072  1.00 85.35           C  
ATOM    273  CD  GLU A  37      -4.203   6.963   5.539  1.00 94.12           C  
ATOM    274  OE1 GLU A  37      -4.693   6.963   6.673  1.00 94.12           O  
ATOM    275  OE2 GLU A  37      -4.623   6.082   4.731  1.00 94.27           O1-
ATOM    276  N   GLN A  38      -0.657   8.528   3.742  1.00 39.72           N  
ATOM    277  CA  GLN A  38       0.315   7.564   3.304  1.00 37.82           C  
ATOM    278  C   GLN A  38       1.673   8.102   3.017  1.00 31.42           C  
ATOM    279  O   GLN A  38       2.585   7.398   2.566  1.00 75.17           O  
ATOM    280  CB  GLN A  38      -0.151   6.464   2.434  1.00 59.53           C  
ATOM    281  CG  GLN A  38      -0.198   6.748   0.945  1.00 51.95           C  
ATOM    282  CD  GLN A  38      -0.810   5.571   0.172  1.00 67.27           C  
ATOM    283  NE2 GLN A  38      -2.079   5.617  -0.212  1.00 78.64           N  
ATOM    284  OE1 GLN A  38      -0.080   4.498  -0.112  1.00 90.09           O  
ATOM    285  N   GLN A  39       1.883   9.391   3.290  1.00 20.37           N  
ATOM    286  CA  GLN A  39       3.104  10.067   2.876  1.00 10.34           C  
ATOM    287  C   GLN A  39       4.137  10.109   3.982  1.00 27.48           C  
ATOM    288  O   GLN A  39       3.768  10.277   5.145  1.00 22.66           O  
ATOM    289  CB  GLN A  39       2.856  11.410   2.255  1.00 44.53           C  
ATOM    290  CG  GLN A  39       3.381  12.581   3.051  1.00 51.87           C  
ATOM    291  CD  GLN A  39       2.662  13.888   2.716  1.00 44.85           C  
ATOM    292  NE2 GLN A  39       1.854  14.441   3.616  1.00  9.00           N  
ATOM    293  OE1 GLN A  39       2.843  14.493   1.545  1.00 44.22           O  
ATOM    294  N   VAL A  40       5.389   9.944   3.633  1.00 25.66           N  
ATOM    295  CA  VAL A  40       6.524   9.754   4.535  1.00 23.92           C  
ATOM    296  C   VAL A  40       6.918  11.063   5.196  1.00 19.50           C  
ATOM    297  O   VAL A  40       7.127  12.074   4.519  1.00 19.34           O  
ATOM    298  CB  VAL A  40       7.724   9.235   3.706  1.00 11.53           C  
ATOM    299  CG1 VAL A  40       9.006   9.362   4.506  1.00 18.40           C  
ATOM    300  CG2 VAL A  40       7.636   7.878   3.022  1.00 26.85           C  
ATOM    301  N   VAL A  41       7.042  11.085   6.511  1.00 26.45           N  
ATOM    302  CA  VAL A  41       7.608  12.229   7.223  1.00 11.37           C  
ATOM    303  C   VAL A  41       9.082  12.033   7.524  1.00 13.11           C  
ATOM    304  O   VAL A  41       9.473  11.011   8.073  1.00 16.90           O  
ATOM    305  CB  VAL A  41       6.852  12.496   8.532  1.00 20.53           C  
ATOM    306  CG1 VAL A  41       7.490  13.683   9.278  1.00  9.63           C  
ATOM    307  CG2 VAL A  41       5.336  12.740   8.443  1.00 24.24           C  
ATOM    308  N   PHE A  42       9.884  13.021   7.172  1.00 20.61           N  
ATOM    309  CA  PHE A  42      11.316  13.032   7.459  1.00 12.24           C  
ATOM    310  C   PHE A  42      11.586  13.693   8.801  1.00  8.13           C  
ATOM    311  O   PHE A  42      10.862  14.586   9.207  1.00 17.92           O  
ATOM    312  CB  PHE A  42      12.068  13.811   6.368  1.00 14.84           C  
ATOM    313  CG  PHE A  42      11.899  13.078   5.030  1.00 10.82           C  
ATOM    314  CD1 PHE A  42      10.937  13.507   4.130  1.00 13.19           C  
ATOM    315  CD2 PHE A  42      12.722  11.993   4.742  1.00 18.79           C  
ATOM    316  CE1 PHE A  42      10.789  12.839   2.912  1.00 14.05           C  
ATOM    317  CE2 PHE A  42      12.568  11.336   3.530  1.00 24.56           C  
ATOM    318  CZ  PHE A  42      11.605  11.755   2.621  1.00 10.26           C  
ATOM    319  N   SER A  43      12.622  13.254   9.483  1.00 12.95           N  
ATOM    320  CA  SER A  43      13.390  14.061  10.381  1.00 12.87           C  
ATOM    321  C   SER A  43      14.673  14.565   9.779  1.00 12.55           C  
ATOM    322  O   SER A  43      15.585  13.825   9.450  1.00 28.98           O  
ATOM    323  CB  SER A  43      13.459  13.674  11.793  1.00 19.90           C  
ATOM    324  OG  SER A  43      14.443  12.695  12.080  1.00 45.24           O  
ATOM    325  N   MET A  44      14.707  15.871   9.613  1.00 19.27           N  
ATOM    326  CA  MET A  44      15.812  16.581   9.004  1.00  8.84           C  
ATOM    327  C   MET A  44      16.716  17.162  10.097  1.00 13.50           C  
ATOM    328  O   MET A  44      16.235  17.976  10.883  1.00 15.87           O  
ATOM    329  CB  MET A  44      15.305  17.711   8.116  1.00 11.92           C  
ATOM    330  CG  MET A  44      16.470  18.535   7.592  1.00  7.34           C  
ATOM    331  SD  MET A  44      15.819  19.922   6.644  1.00 27.56           S  
ATOM    332  CE  MET A  44      14.921  19.352   5.184  1.00 14.21           C  
ATOM    333  N   SER A  45      17.942  16.712  10.089  1.00 24.63           N  
ATOM    334  CA  SER A  45      18.991  17.003  11.018  1.00 18.71           C  
ATOM    335  C   SER A  45      20.028  17.964  10.495  1.00 17.45           C  
ATOM    336  O   SER A  45      20.535  17.814   9.394  1.00 16.34           O  
ATOM    337  CB  SER A  45      19.614  15.803  11.673  1.00  9.71           C  
ATOM    338  OG  SER A  45      18.594  15.109  12.415  1.00 22.11           O  
ATOM    339  N   PHE A  46      20.312  18.962  11.319  1.00 26.06           N  
ATOM    340  CA  PHE A  46      21.371  19.907  11.166  1.00 38.29           C  
ATOM    341  C   PHE A  46      22.714  19.462  11.641  1.00 24.71           C  
ATOM    342  O   PHE A  46      23.102  19.586  12.800  1.00 37.50           O  
ATOM    343  CB  PHE A  46      21.004  21.323  11.526  1.00 37.66           C  
ATOM    344  CG  PHE A  46      19.610  21.626  10.923  1.00 18.79           C  
ATOM    345  CD1 PHE A  46      19.518  22.276   9.701  1.00 19.11           C  
ATOM    346  CD2 PHE A  46      18.481  21.225  11.611  1.00 25.42           C  
ATOM    347  CE1 PHE A  46      18.261  22.540   9.160  1.00 14.05           C  
ATOM    348  CE2 PHE A  46      17.240  21.492  11.068  1.00  5.76           C  
ATOM    349  CZ  PHE A  46      17.126  22.144   9.848  1.00 28.19           C  
ATOM    350  N   VAL A  47      23.466  18.902  10.707  1.00 21.95           N  
ATOM    351  CA  VAL A  47      24.719  18.213  10.968  1.00 32.77           C  
ATOM    352  C   VAL A  47      25.896  19.126  10.628  1.00 34.27           C  
ATOM    353  O   VAL A  47      25.661  20.200  10.071  1.00 64.51           O  
ATOM    354  CB  VAL A  47      24.792  16.934  10.112  1.00 43.74           C  
ATOM    355  CG1 VAL A  47      23.675  15.984  10.609  1.00  8.45           C  
ATOM    356  CG2 VAL A  47      24.693  17.067   8.584  1.00  6.63           C  
ATOM    357  N   GLN A  48      27.080  18.717  10.998  1.00 32.37           N  
ATOM    358  CA  GLN A  48      28.343  19.386  10.757  1.00 39.24           C  
ATOM    359  C   GLN A  48      28.778  19.297   9.321  1.00 29.06           C  
ATOM    360  O   GLN A  48      28.793  18.199   8.740  1.00 46.11           O  
ATOM    361  CB  GLN A  48      29.412  19.107  11.766  1.00 19.98           C  
ATOM    362  CG  GLN A  48      30.303  17.938  11.571  1.00 76.98           C  
ATOM    363  CD  GLN A  48      31.620  17.897  12.311  1.00 94.20           C  
ATOM    364  NE2 GLN A  48      32.629  17.150  11.810  1.00 87.72           N  
ATOM    365  OE1 GLN A  48      31.861  18.546  13.446  1.00 93.96           O  
ATOM    366  N   GLY A  49      29.103  20.420   8.692  1.00 37.11           N  
ATOM    367  CA  GLY A  49      29.559  20.461   7.302  1.00 74.38           C  
ATOM    368  C   GLY A  49      29.852  21.864   6.794  1.00 77.93           C  
ATOM    369  O   GLY A  49      29.965  22.801   7.589  1.00 76.11           O  
ATOM    370  N   GLU A  50      29.988  22.015   5.488  1.00 62.53           N  
ATOM    371  CA  GLU A  50      30.285  23.294   4.814  1.00 94.12           C  
ATOM    372  C   GLU A  50      28.981  24.120   4.703  1.00 72.25           C  
ATOM    373  O   GLU A  50      28.159  23.768   3.855  1.00 83.46           O  
ATOM    374  CB  GLU A  50      30.692  23.020   3.367  1.00 94.27           C  
ATOM    375  CG  GLU A  50      32.168  23.222   3.103  1.00 94.04           C  
ATOM    376  CD  GLU A  50      32.597  22.026   2.226  1.00 94.04           C  
ATOM    377  OE1 GLU A  50      32.276  20.901   2.646  1.00 93.48           O  
ATOM    378  OE2 GLU A  50      33.187  22.190   1.168  1.00 84.72           O1-
ATOM    379  N   GLU A  51      28.865  25.166   5.481  1.00 41.45           N  
ATOM    380  CA  GLU A  51      27.689  26.001   5.509  1.00 81.56           C  
ATOM    381  C   GLU A  51      27.874  27.391   4.979  1.00 61.67           C  
ATOM    382  O   GLU A  51      28.834  28.085   5.333  1.00 82.98           O  
ATOM    383  CB  GLU A  51      26.827  25.851   6.686  1.00 57.40           C  
ATOM    384  CG  GLU A  51      26.801  27.039   7.617  1.00 78.17           C  
ATOM    385  CD  GLU A  51      25.462  27.067   8.350  1.00 68.93           C  
ATOM    386  OE1 GLU A  51      25.286  26.321   9.320  1.00 62.45           O  
ATOM    387  OE2 GLU A  51      24.573  27.830   7.954  1.00 78.48           O1-
ATOM    388  N   SER A  52      26.979  27.804   4.116  1.00 93.33           N  
ATOM    389  CA  SER A  52      26.758  29.168   3.631  1.00 70.82           C  
ATOM    390  C   SER A  52      25.306  29.571   3.874  1.00 57.01           C  
ATOM    391  O   SER A  52      24.534  28.757   4.395  1.00 86.38           O  
ATOM    392  CB  SER A  52      27.086  29.249   2.151  1.00 32.37           C  
ATOM    393  OG  SER A  52      26.374  30.303   1.516  1.00 84.48           O  
ATOM    394  N   ASN A  53      24.917  30.781   3.540  1.00 73.11           N  
ATOM    395  CA  ASN A  53      23.527  31.240   3.833  1.00 91.75           C  
ATOM    396  C   ASN A  53      22.572  30.406   2.920  1.00 94.12           C  
ATOM    397  O   ASN A  53      21.488  30.073   3.373  1.00 94.04           O  
ATOM    398  CB  ASN A  53      23.387  32.698   3.367  1.00 94.20           C  
ATOM    399  CG  ASN A  53      24.180  33.649   4.249  1.00 94.12           C  
ATOM    400  ND2 ASN A  53      24.481  34.861   3.796  1.00 93.96           N  
ATOM    401  OD1 ASN A  53      24.577  33.290   5.458  1.00 94.35           O  
ATOM    402  N   ASP A  54      23.069  30.182   1.755  1.00 94.04           N  
ATOM    403  CA  ASP A  54      22.540  29.552   0.563  1.00 93.80           C  
ATOM    404  C   ASP A  54      22.645  28.023   0.674  1.00 75.80           C  
ATOM    405  O   ASP A  54      21.836  27.342   0.032  1.00 52.98           O  
ATOM    406  CB  ASP A  54      23.179  30.062  -0.690  1.00 94.20           C  
ATOM    407  CG  ASP A  54      22.534  31.029  -1.620  1.00 93.72           C  
ATOM    408  OD1 ASP A  54      22.084  32.153  -1.325  1.00 94.20           O  
ATOM    409  OD2 ASP A  54      22.482  30.734  -2.862  1.00 93.41           O1-
ATOM    410  N   LYS A  55      23.552  27.474   1.466  1.00 35.53           N  
ATOM    411  CA  LYS A  55      23.843  26.035   1.536  1.00 35.85           C  
ATOM    412  C   LYS A  55      23.895  25.508   2.964  1.00 27.63           C  
ATOM    413  O   LYS A  55      24.794  25.901   3.709  1.00 41.22           O  
ATOM    414  CB  LYS A  55      25.214  25.743   0.902  1.00 18.00           C  
ATOM    415  CG  LYS A  55      25.092  24.674  -0.157  1.00 59.38           C  
ATOM    416  CD  LYS A  55      26.436  24.392  -0.810  1.00 50.22           C  
ATOM    417  CE  LYS A  55      26.235  23.966  -2.255  1.00 49.43           C  
ATOM    418  NZ  LYS A  55      27.484  23.452  -2.829  1.00 55.27           N1+
ATOM    419  N   ILE A  56      23.028  24.595   3.359  1.00 19.58           N  
ATOM    420  CA  ILE A  56      23.014  24.032   4.718  1.00 27.40           C  
ATOM    421  C   ILE A  56      23.120  22.523   4.745  1.00 20.61           C  
ATOM    422  O   ILE A  56      22.323  21.802   4.146  1.00 25.50           O  
ATOM    423  CB  ILE A  56      21.732  24.430   5.452  1.00 21.71           C  
ATOM    424  CG1 ILE A  56      21.374  25.877   5.199  1.00 28.35           C  
ATOM    425  CG2 ILE A  56      21.823  24.111   6.930  1.00 11.76           C  
ATOM    426  CD1 ILE A  56      22.198  26.870   5.988  1.00 40.11           C  
ATOM    427  N   PRO A  57      24.089  21.967   5.473  1.00 19.42           N  
ATOM    428  CA  PRO A  57      24.204  20.490   5.456  1.00 18.32           C  
ATOM    429  C   PRO A  57      23.158  19.890   6.371  1.00 15.55           C  
ATOM    430  O   PRO A  57      22.991  20.349   7.506  1.00 20.77           O  
ATOM    431  CB  PRO A  57      25.604  20.317   5.982  1.00 10.90           C  
ATOM    432  CG  PRO A  57      25.988  21.582   6.713  1.00 12.00           C  
ATOM    433  CD  PRO A  57      25.261  22.677   5.950  1.00 12.87           C  
ATOM    434  N   VAL A  58      22.429  18.914   5.884  1.00 19.98           N  
ATOM    435  CA  VAL A  58      21.366  18.241   6.650  1.00 10.11           C  
ATOM    436  C   VAL A  58      21.532  16.731   6.497  1.00 22.74           C  
ATOM    437  O   VAL A  58      22.159  16.300   5.530  1.00 15.55           O  
ATOM    438  CB  VAL A  58      19.986  18.650   6.149  1.00 15.00           C  
ATOM    439  CG1 VAL A  58      19.728  20.134   6.416  1.00  8.84           C  
ATOM    440  CG2 VAL A  58      19.557  18.287   4.722  1.00  7.03           C  
ATOM    441  N   ALA A  59      20.995  15.972   7.421  1.00 10.26           N  
ATOM    442  CA  ALA A  59      20.649  14.569   7.180  1.00 12.63           C  
ATOM    443  C   ALA A  59      19.159  14.371   7.034  1.00 17.77           C  
ATOM    444  O   ALA A  59      18.358  15.083   7.655  1.00 13.11           O  
ATOM    445  CB  ALA A  59      21.212  13.686   8.282  1.00  5.84           C  
ATOM    446  N   LEU A  60      18.742  13.424   6.206  1.00 29.29           N  
ATOM    447  CA  LEU A  60      17.319  13.123   6.045  1.00 13.26           C  
ATOM    448  C   LEU A  60      16.980  11.735   6.570  1.00 19.03           C  
ATOM    449  O   LEU A  60      17.213  10.740   5.899  1.00 28.58           O  
ATOM    450  CB  LEU A  60      16.847  13.291   4.624  1.00 16.50           C  
ATOM    451  CG  LEU A  60      16.808  14.672   4.123  1.00 19.19           C  
ATOM    452  CD1 LEU A  60      17.236  15.032   2.751  1.00 10.82           C  
ATOM    453  CD2 LEU A  60      16.118  15.705   4.921  1.00 13.42           C  
ATOM    454  N   GLY A  61      16.420  11.657   7.766  1.00 19.90           N  
ATOM    455  CA  GLY A  61      15.895  10.405   8.308  1.00  4.66           C  
ATOM    456  C   GLY A  61      14.380  10.352   8.215  1.00  4.90           C  
ATOM    457  O   GLY A  61      13.725  11.346   7.934  1.00 23.06           O  
ATOM    458  N   LEU A  62      13.812   9.178   8.428  1.00 14.37           N  
ATOM    459  CA  LEU A  62      12.330   9.086   8.508  1.00 10.50           C  
ATOM    460  C   LEU A  62      11.951   9.242  10.002  1.00 15.00           C  
ATOM    461  O   LEU A  62      12.787   8.867  10.829  1.00 20.53           O  
ATOM    462  CB  LEU A  62      11.855   7.728   8.029  1.00 18.48           C  
ATOM    463  CG  LEU A  62      12.337   7.359   6.646  1.00 22.34           C  
ATOM    464  CD1 LEU A  62      11.482   6.259   6.028  1.00 18.32           C  
ATOM    465  CD2 LEU A  62      12.542   8.502   5.682  1.00 21.08           C  
ATOM    466  N   LYS A  63      10.795   9.766  10.280  1.00 22.19           N  
ATOM    467  CA  LYS A  63      10.387  10.277  11.582  1.00 46.27           C  
ATOM    468  C   LYS A  63      10.751   9.369  12.710  1.00 20.13           C  
ATOM    469  O   LYS A  63      11.620   9.681  13.544  1.00 70.51           O  
ATOM    470  CB  LYS A  63       8.948  10.712  11.606  1.00 32.61           C  
ATOM    471  CG  LYS A  63       8.651  11.593  12.813  1.00 30.79           C  
ATOM    472  CD  LYS A  63       7.450  11.059  13.573  1.00 60.32           C  
ATOM    473  CE  LYS A  63       6.220  11.906  13.314  1.00 70.59           C  
ATOM    474  NZ  LYS A  63       5.184  11.097  12.645  1.00 56.85           N1+
ATOM    475  N   GLU A  64      10.140   8.185  12.819  1.00 20.06           N  
ATOM    476  CA  GLU A  64      10.547   7.387  14.015  1.00 65.46           C  
ATOM    477  C   GLU A  64      10.934   5.990  13.574  1.00 43.43           C  
ATOM    478  O   GLU A  64      10.482   5.001  14.127  1.00 47.30           O  
ATOM    479  CB  GLU A  64       9.527   7.438  15.091  1.00 70.19           C  
ATOM    480  CG  GLU A  64      10.067   8.073  16.365  1.00 71.77           C  
ATOM    481  CD  GLU A  64       9.325   9.347  16.706  1.00 76.04           C  
ATOM    482  OE1 GLU A  64       8.090   9.345  16.833  1.00 88.19           O  
ATOM    483  OE2 GLU A  64       9.965  10.401  16.875  1.00 93.09           O1-
ATOM    484  N   LYS A  65      11.777   5.958  12.563  1.00 73.82           N  
ATOM    485  CA  LYS A  65      12.465   4.791  12.031  1.00 22.42           C  
ATOM    486  C   LYS A  65      13.973   5.013  12.034  1.00 21.08           C  
ATOM    487  O   LYS A  65      14.430   6.140  11.826  1.00 38.53           O  
ATOM    488  CB  LYS A  65      11.994   4.526  10.602  1.00 24.95           C  
ATOM    489  CG  LYS A  65      10.484   4.399  10.561  1.00 19.66           C  
ATOM    490  CD  LYS A  65      10.067   3.455   9.447  1.00 21.32           C  
ATOM    491  CE  LYS A  65       8.688   2.885   9.736  1.00 21.71           C  
ATOM    492  NZ  LYS A  65       8.796   1.681  10.579  1.00 58.51           N1+
ATOM    493  N   ASN A  66      14.761   3.977  12.291  1.00 17.13           N  
ATOM    494  CA  ASN A  66      16.219   4.105  12.106  1.00 18.95           C  
ATOM    495  C   ASN A  66      16.594   3.814  10.647  1.00 10.03           C  
ATOM    496  O   ASN A  66      17.276   2.828  10.399  1.00 17.29           O  
ATOM    497  CB  ASN A  66      16.968   3.166  13.036  1.00 11.29           C  
ATOM    498  CG  ASN A  66      16.512   1.722  12.831  1.00  4.90           C  
ATOM    499  ND2 ASN A  66      17.353   0.721  12.986  1.00 14.84           N  
ATOM    500  OD1 ASN A  66      15.266   1.470  12.511  1.00 27.32           O  
ATOM    501  N   LEU A  67      16.145   4.651   9.754  1.00 15.48           N  
ATOM    502  CA  LEU A  67      16.300   4.631   8.319  1.00 11.13           C  
ATOM    503  C   LEU A  67      16.673   6.040   7.790  1.00 11.45           C  
ATOM    504  O   LEU A  67      15.937   6.989   7.960  1.00 20.21           O  
ATOM    505  CB  LEU A  67      15.050   4.191   7.592  1.00 17.61           C  
ATOM    506  CG  LEU A  67      14.795   2.706   7.676  1.00 20.61           C  
ATOM    507  CD1 LEU A  67      13.378   2.386   7.197  1.00 12.95           C  
ATOM    508  CD2 LEU A  67      15.809   1.851   6.942  1.00  6.00           C  
ATOM    509  N   TYR A  68      17.814   6.106   7.167  1.00 13.42           N  
ATOM    510  CA  TYR A  68      18.426   7.336   6.685  1.00  5.29           C  
ATOM    511  C   TYR A  68      18.655   7.251   5.185  1.00  8.84           C  
ATOM    512  O   TYR A  68      18.987   6.194   4.667  1.00 15.40           O  
ATOM    513  CB  TYR A  68      19.726   7.601   7.422  1.00 14.05           C  
ATOM    514  CG  TYR A  68      19.457   8.261   8.780  1.00  5.68           C  
ATOM    515  CD1 TYR A  68      19.264   9.631   8.833  1.00 12.08           C  
ATOM    516  CD2 TYR A  68      19.404   7.514   9.950  1.00 15.32           C  
ATOM    517  CE1 TYR A  68      19.018  10.264  10.040  1.00 15.71           C  
ATOM    518  CE2 TYR A  68      19.157   8.147  11.168  1.00 25.66           C  
ATOM    519  CZ  TYR A  68      18.965   9.522  11.216  1.00 39.00           C  
ATOM    520  OH  TYR A  68      18.727  10.172  12.407  1.00 30.87           O  
ATOM    521  N   LEU A  69      18.461   8.340   4.468  1.00 19.82           N  
ATOM    522  CA  LEU A  69      18.925   8.421   3.075  1.00 16.90           C  
ATOM    523  C   LEU A  69      20.453   8.532   3.038  1.00 11.21           C  
ATOM    524  O   LEU A  69      21.024   9.409   3.670  1.00 12.00           O  
ATOM    525  CB  LEU A  69      18.321   9.569   2.327  1.00  6.71           C  
ATOM    526  CG  LEU A  69      16.821   9.584   2.227  1.00 19.34           C  
ATOM    527  CD1 LEU A  69      16.345  10.862   1.524  1.00 20.29           C  
ATOM    528  CD2 LEU A  69      16.189   8.369   1.579  1.00 29.85           C  
ATOM    529  N   SER A  70      21.089   7.659   2.289  1.00 11.21           N  
ATOM    530  CA  SER A  70      22.531   7.778   2.072  1.00 10.58           C  
ATOM    531  C   SER A  70      22.798   7.713   0.559  1.00 13.74           C  
ATOM    532  O   SER A  70      21.968   7.177  -0.164  1.00 21.40           O  
ATOM    533  CB  SER A  70      23.329   6.723   2.782  1.00  6.55           C  
ATOM    534  OG  SER A  70      22.756   5.433   2.630  1.00 21.87           O  
ATOM    535  N   CYS A  71      23.907   8.283   0.187  1.00 23.69           N  
ATOM    536  CA  CYS A  71      24.547   8.244  -1.086  1.00 37.43           C  
ATOM    537  C   CYS A  71      25.758   7.340  -1.136  1.00 15.95           C  
ATOM    538  O   CYS A  71      26.701   7.485  -0.359  1.00 22.66           O  
ATOM    539  CB  CYS A  71      24.814   9.592  -1.710  1.00 22.11           C  
ATOM    540  SG  CYS A  71      23.416  10.702  -1.453  1.00 21.63           S  
ATOM    541  N   VAL A  72      25.687   6.396  -2.055  1.00 11.13           N  
ATOM    542  CA  VAL A  72      26.599   5.284  -2.182  1.00 10.66           C  
ATOM    543  C   VAL A  72      26.784   4.878  -3.643  1.00 11.92           C  
ATOM    544  O   VAL A  72      25.864   5.050  -4.439  1.00 24.32           O  
ATOM    545  CB  VAL A  72      26.148   4.082  -1.352  1.00 22.03           C  
ATOM    546  CG1 VAL A  72      25.776   2.903  -2.251  1.00 19.27           C  
ATOM    547  CG2 VAL A  72      27.071   3.581  -0.231  1.00 33.40           C  
ATOM    548  N   LEU A  73      27.947   4.383  -3.956  1.00 15.71           N  
ATOM    549  CA  LEU A  73      28.365   3.895  -5.271  1.00 33.32           C  
ATOM    550  C   LEU A  73      27.804   2.494  -5.542  1.00 40.74           C  
ATOM    551  O   LEU A  73      28.057   1.581  -4.759  1.00 37.35           O  
ATOM    552  CB  LEU A  73      29.897   3.805  -5.298  1.00 14.29           C  
ATOM    553  CG  LEU A  73      30.515   4.965  -6.038  1.00 25.42           C  
ATOM    554  CD1 LEU A  73      32.035   4.922  -5.956  1.00 25.19           C  
ATOM    555  CD2 LEU A  73      30.049   5.091  -7.482  1.00 37.82           C  
ATOM    556  N   LYS A  74      27.079   2.314  -6.627  1.00 35.77           N  
ATOM    557  CA  LYS A  74      26.497   1.000  -6.943  1.00 26.21           C  
ATOM    558  C   LYS A  74      26.475   0.754  -8.446  1.00 41.77           C  
ATOM    559  O   LYS A  74      25.454   1.003  -9.094  1.00 67.35           O  
ATOM    560  CB  LYS A  74      25.076   0.930  -6.396  1.00 57.72           C  
ATOM    561  CG  LYS A  74      25.035   0.068  -5.149  1.00 78.72           C  
ATOM    562  CD  LYS A  74      23.770  -0.777  -5.138  1.00 64.67           C  
ATOM    563  CE  LYS A  74      23.643  -1.492  -3.799  1.00 85.35           C  
ATOM    564  NZ  LYS A  74      23.628  -2.949  -4.004  1.00 94.20           N1+
ATOM    565  N   ASP A  75      27.566   0.265  -8.989  1.00 79.51           N  
ATOM    566  CA  ASP A  75      27.790   0.090 -10.409  1.00 75.88           C  
ATOM    567  C   ASP A  75      28.423   1.296 -11.049  1.00 52.03           C  
ATOM    568  O   ASP A  75      28.082   1.736 -12.135  1.00 94.04           O  
ATOM    569  CB  ASP A  75      26.685  -0.544 -11.178  1.00 93.48           C  
ATOM    570  CG  ASP A  75      26.526  -2.023 -10.754  1.00 94.12           C  
ATOM    571  OD1 ASP A  75      26.017  -2.285  -9.657  1.00 87.09           O  
ATOM    572  OD2 ASP A  75      26.941  -2.916 -11.498  1.00 94.20           O1-
ATOM    573  N   ASP A  76      29.383   1.814 -10.288  1.00 50.61           N  
ATOM    574  CA  ASP A  76      30.220   2.944 -10.627  1.00 31.27           C  
ATOM    575  C   ASP A  76      29.375   4.178 -10.923  1.00 39.87           C  
ATOM    576  O   ASP A  76      29.765   5.018 -11.727  1.00 73.43           O  
ATOM    577  CB  ASP A  76      31.171   2.625 -11.771  1.00 88.04           C  
ATOM    578  CG  ASP A  76      31.791   1.230 -11.566  1.00 94.12           C  
ATOM    579  OD1 ASP A  76      32.783   1.099 -10.831  1.00 78.72           O  
ATOM    580  OD2 ASP A  76      31.286   0.248 -12.126  1.00 94.35           O1-
ATOM    581  N   LYS A  77      28.249   4.238 -10.249  1.00 53.85           N  
ATOM    582  CA  LYS A  77      27.222   5.282 -10.318  1.00 36.24           C  
ATOM    583  C   LYS A  77      26.811   5.685  -8.898  1.00 48.87           C  
ATOM    584  O   LYS A  77      26.532   4.794  -8.089  1.00 18.55           O  
ATOM    585  CB  LYS A  77      25.973   4.694 -11.001  1.00 50.22           C  
ATOM    586  CG  LYS A  77      26.005   4.988 -12.483  1.00 91.04           C  
ATOM    587  CD  LYS A  77      24.655   5.498 -12.959  1.00 91.67           C  
ATOM    588  CE  LYS A  77      24.123   6.557 -12.006  1.00 94.35           C  
ATOM    589  NZ  LYS A  77      22.806   7.034 -12.463  1.00 87.80           N1+
ATOM    590  N   PRO A  78      26.765   6.972  -8.608  1.00 21.16           N  
ATOM    591  CA  PRO A  78      26.088   7.409  -7.367  1.00 33.16           C  
ATOM    592  C   PRO A  78      24.657   6.924  -7.328  1.00 46.98           C  
ATOM    593  O   PRO A  78      23.920   7.032  -8.306  1.00 37.74           O  
ATOM    594  CB  PRO A  78      26.187   8.906  -7.518  1.00 15.16           C  
ATOM    595  CG  PRO A  78      27.514   9.128  -8.271  1.00  2.76           C  
ATOM    596  CD  PRO A  78      27.463   8.028  -9.328  1.00  7.82           C  
ATOM    597  N   THR A  79      24.274   6.372  -6.192  1.00 10.19           N  
ATOM    598  CA  THR A  79      22.956   5.760  -5.975  1.00 25.03           C  
ATOM    599  C   THR A  79      22.434   6.216  -4.601  1.00 12.55           C  
ATOM    600  O   THR A  79      23.222   6.333  -3.661  1.00 16.34           O  
ATOM    601  CB  THR A  79      23.067   4.246  -6.021  1.00 19.58           C  
ATOM    602  CG2 THR A  79      21.814   3.594  -5.541  1.00 13.26           C  
ATOM    603  OG1 THR A  79      23.292   3.802  -7.368  1.00 42.95           O  
ATOM    604  N   LEU A  80      21.166   6.468  -4.523  1.00 17.21           N  
ATOM    605  CA  LEU A  80      20.407   6.767  -3.305  1.00 26.21           C  
ATOM    606  C   LEU A  80      19.817   5.508  -2.688  1.00 16.74           C  
ATOM    607  O   LEU A  80      19.114   4.743  -3.342  1.00 31.19           O  
ATOM    608  CB  LEU A  80      19.343   7.786  -3.613  1.00 16.82           C  
ATOM    609  CG  LEU A  80      18.597   8.310  -2.408  1.00 14.53           C  
ATOM    610  CD1 LEU A  80      19.359   9.450  -1.746  1.00  6.16           C  
ATOM    611  CD2 LEU A  80      17.179   8.766  -2.781  1.00 20.21           C  
ATOM    612  N   GLN A  81      20.118   5.251  -1.411  1.00 19.66           N  
ATOM    613  CA  GLN A  81      19.456   4.139  -0.709  1.00 13.74           C  
ATOM    614  C   GLN A  81      18.893   4.588   0.630  1.00 23.53           C  
ATOM    615  O   GLN A  81      19.301   5.630   1.157  1.00 21.95           O  
ATOM    616  CB  GLN A  81      20.421   2.976  -0.501  1.00 18.24           C  
ATOM    617  CG  GLN A  81      21.732   3.423   0.107  1.00 21.87           C  
ATOM    618  CD  GLN A  81      22.605   2.261   0.566  1.00 70.11           C  
ATOM    619  NE2 GLN A  81      23.528   2.472   1.514  1.00 76.90           N  
ATOM    620  OE1 GLN A  81      22.471   1.047   0.042  1.00 94.04           O  
ATOM    621  N   LEU A  82      17.971   3.825   1.178  1.00 31.98           N  
ATOM    622  CA  LEU A  82      17.590   3.923   2.601  1.00 12.00           C  
ATOM    623  C   LEU A  82      18.458   2.975   3.438  1.00 11.92           C  
ATOM    624  O   LEU A  82      18.534   1.789   3.157  1.00 26.53           O  
ATOM    625  CB  LEU A  82      16.136   3.522   2.781  1.00  9.55           C  
ATOM    626  CG  LEU A  82      15.192   4.675   2.687  1.00 18.24           C  
ATOM    627  CD1 LEU A  82      15.364   5.694   3.789  1.00 23.53           C  
ATOM    628  CD2 LEU A  82      15.023   5.298   1.325  1.00 57.09           C  
ATOM    629  N   GLU A  83      19.116   3.502   4.447  1.00 21.87           N  
ATOM    630  CA  GLU A  83      20.097   2.681   5.201  1.00 19.66           C  
ATOM    631  C   GLU A  83      19.578   2.490   6.631  1.00  8.13           C  
ATOM    632  O   GLU A  83      19.220   3.472   7.264  1.00 17.53           O  
ATOM    633  CB  GLU A  83      21.412   3.444   5.242  1.00  3.47           C  
ATOM    634  CG  GLU A  83      22.569   2.509   4.991  1.00 12.16           C  
ATOM    635  CD  GLU A  83      23.877   3.195   5.337  1.00 15.95           C  
ATOM    636  OE1 GLU A  83      24.433   3.902   4.484  1.00 42.79           O  
ATOM    637  OE2 GLU A  83      24.363   3.050   6.465  1.00 45.08           O1-
ATOM    638  N   SER A  84      19.539   1.266   7.085  1.00 18.16           N  
ATOM    639  CA  SER A  84      19.331   0.935   8.509  1.00 18.08           C  
ATOM    640  C   SER A  84      20.494   1.461   9.331  1.00 19.50           C  
ATOM    641  O   SER A  84      21.656   1.280   8.972  1.00 23.84           O  
ATOM    642  CB  SER A  84      19.273  -0.583   8.679  1.00 18.87           C  
ATOM    643  OG  SER A  84      17.949  -1.041   8.395  1.00 49.74           O  
ATOM    644  N   VAL A  85      20.201   2.118  10.442  1.00 24.08           N  
ATOM    645  CA  VAL A  85      21.288   2.470  11.363  1.00 16.74           C  
ATOM    646  C   VAL A  85      21.064   1.927  12.748  1.00 14.53           C  
ATOM    647  O   VAL A  85      19.949   1.600  13.175  1.00 13.74           O  
ATOM    648  CB  VAL A  85      21.552   3.959  11.371  1.00 27.08           C  
ATOM    649  CG1 VAL A  85      21.857   4.468   9.957  1.00  9.87           C  
ATOM    650  CG2 VAL A  85      20.695   4.960  12.130  1.00 10.82           C  
ATOM    651  N   ASP A  86      22.149   1.812  13.505  1.00 16.58           N  
ATOM    652  CA  ASP A  86      22.032   1.536  14.933  1.00 27.16           C  
ATOM    653  C   ASP A  86      21.214   2.571  15.651  1.00 16.34           C  
ATOM    654  O   ASP A  86      21.580   3.738  15.731  1.00 23.37           O  
ATOM    655  CB  ASP A  86      23.417   1.419  15.586  1.00 37.50           C  
ATOM    656  CG  ASP A  86      23.215   0.941  17.037  1.00 51.24           C  
ATOM    657  OD1 ASP A  86      23.754  -0.097  17.420  1.00 86.46           O  
ATOM    658  OD2 ASP A  86      22.495   1.616  17.786  1.00 66.09           O1-
ATOM    659  N   PRO A  87      20.060   2.181  16.208  1.00 15.79           N  
ATOM    660  CA  PRO A  87      19.143   3.214  16.685  1.00 11.45           C  
ATOM    661  C   PRO A  87      19.571   3.842  17.976  1.00 52.51           C  
ATOM    662  O   PRO A  87      18.903   4.770  18.458  1.00 34.66           O  
ATOM    663  CB  PRO A  87      17.865   2.421  16.836  1.00 12.48           C  
ATOM    664  CG  PRO A  87      18.229   0.958  16.908  1.00  6.55           C  
ATOM    665  CD  PRO A  87      19.519   0.835  16.133  1.00 13.26           C  
ATOM    666  N   LYS A  88      20.667   3.411  18.593  1.00 42.40           N  
ATOM    667  CA  LYS A  88      21.136   4.100  19.807  1.00 61.43           C  
ATOM    668  C   LYS A  88      22.127   5.186  19.485  1.00 40.43           C  
ATOM    669  O   LYS A  88      22.321   6.133  20.259  1.00 69.64           O  
ATOM    670  CB  LYS A  88      21.609   3.137  20.852  1.00 30.95           C  
ATOM    671  CG  LYS A  88      20.427   2.507  21.584  1.00 57.40           C  
ATOM    672  CD  LYS A  88      20.431   2.919  23.044  1.00 94.20           C  
ATOM    673  CE  LYS A  88      19.362   3.968  23.311  1.00 93.41           C  
ATOM    674  NZ  LYS A  88      19.978   5.303  23.429  1.00 94.04           N1+
ATOM    675  N   ASN A  89      22.754   5.104  18.320  1.00 25.50           N  
ATOM    676  CA  ASN A  89      23.859   5.951  17.925  1.00 50.22           C  
ATOM    677  C   ASN A  89      23.477   7.077  16.998  1.00 34.50           C  
ATOM    678  O   ASN A  89      24.346   7.883  16.634  1.00 31.66           O  
ATOM    679  CB  ASN A  89      25.009   5.129  17.336  1.00 27.08           C  
ATOM    680  CG  ASN A  89      25.647   4.303  18.466  1.00 56.85           C  
ATOM    681  ND2 ASN A  89      26.189   3.134  18.207  1.00 68.69           N  
ATOM    682  OD1 ASN A  89      25.638   4.795  19.694  1.00 85.35           O  
ATOM    683  N   TYR A  90      22.226   7.197  16.615  1.00 14.21           N  
ATOM    684  CA  TYR A  90      21.773   8.125  15.569  1.00 19.34           C  
ATOM    685  C   TYR A  90      20.495   8.832  16.027  1.00 29.29           C  
ATOM    686  O   TYR A  90      19.685   8.161  16.682  1.00 34.19           O  
ATOM    687  CB  TYR A  90      21.444   7.349  14.293  1.00 23.21           C  
ATOM    688  CG  TYR A  90      22.734   7.001  13.554  1.00 13.58           C  
ATOM    689  CD1 TYR A  90      23.364   5.787  13.801  1.00 26.29           C  
ATOM    690  CD2 TYR A  90      23.273   7.897  12.637  1.00 19.19           C  
ATOM    691  CE1 TYR A  90      24.535   5.458  13.133  1.00 15.48           C  
ATOM    692  CE2 TYR A  90      24.450   7.564  11.968  1.00 26.37           C  
ATOM    693  CZ  TYR A  90      25.078   6.353  12.212  1.00 18.87           C  
ATOM    694  OH  TYR A  90      26.240   6.025  11.550  1.00 28.82           O  
ATOM    695  N   PRO A  91      20.335  10.087  15.732  1.00 82.51           N  
ATOM    696  CA  PRO A  91      21.130  10.930  14.869  1.00 30.48           C  
ATOM    697  C   PRO A  91      22.326  11.544  15.589  1.00 21.95           C  
ATOM    698  O   PRO A  91      22.325  11.597  16.822  1.00 30.40           O  
ATOM    699  CB  PRO A  91      20.129  12.019  14.520  1.00 23.13           C  
ATOM    700  CG  PRO A  91      19.003  11.960  15.528  1.00 27.63           C  
ATOM    701  CD  PRO A  91      18.982  10.526  16.026  1.00 29.92           C  
ATOM    702  N   LYS A  92      23.303  11.995  14.841  1.00 25.98           N  
ATOM    703  CA  LYS A  92      24.562  12.582  15.349  1.00 36.08           C  
ATOM    704  C   LYS A  92      24.702  14.005  14.757  1.00 29.77           C  
ATOM    705  O   LYS A  92      24.106  14.243  13.716  1.00 39.08           O  
ATOM    706  CB  LYS A  92      25.743  11.785  14.792  1.00 39.56           C  
ATOM    707  CG  LYS A  92      25.725  10.339  15.174  1.00 35.77           C  
ATOM    708  CD  LYS A  92      27.140   9.769  15.129  1.00 63.32           C  
ATOM    709  CE  LYS A  92      27.270   8.725  14.045  1.00 60.80           C  
ATOM    710  NZ  LYS A  92      28.570   8.843  13.363  1.00 58.74           N1+
ATOM    711  N   LYS A  93      25.488  14.862  15.373  1.00 33.64           N  
ATOM    712  CA  LYS A  93      25.992  16.074  14.701  1.00 37.27           C  
ATOM    713  C   LYS A  93      26.996  15.729  13.635  1.00 25.50           C  
ATOM    714  O   LYS A  93      26.964  16.249  12.516  1.00 31.50           O  
ATOM    715  CB  LYS A  93      26.511  17.089  15.684  1.00 58.19           C  
ATOM    716  CG  LYS A  93      26.900  18.397  15.024  1.00 94.20           C  
ATOM    717  CD  LYS A  93      27.327  19.442  16.045  1.00 94.27           C  
ATOM    718  CE  LYS A  93      27.922  20.654  15.346  1.00 76.35           C  
ATOM    719  NZ  LYS A  93      28.128  21.759  16.292  1.00 94.20           N1+
ATOM    720  N   LYS A  94      27.933  14.840  13.932  1.00 17.37           N  
ATOM    721  CA  LYS A  94      28.942  14.509  12.860  1.00 23.61           C  
ATOM    722  C   LYS A  94      28.449  13.266  12.145  1.00 12.08           C  
ATOM    723  O   LYS A  94      28.923  12.169  12.405  1.00 33.48           O  
ATOM    724  CB  LYS A  94      30.265  14.270  13.532  1.00 49.19           C  
ATOM    725  CG  LYS A  94      31.419  13.973  12.582  1.00 78.40           C  
ATOM    726  CD  LYS A  94      32.678  13.831  13.407  1.00 93.80           C  
ATOM    727  CE  LYS A  94      33.968  13.715  12.730  1.00 94.04           C  
ATOM    728  NZ  LYS A  94      34.185  14.491  11.532  1.00 94.12           N1+
ATOM    729  N   MET A  95      27.467  13.406  11.256  1.00 42.64           N  
ATOM    730  CA  MET A  95      27.078  12.223  10.461  1.00 28.58           C  
ATOM    731  C   MET A  95      28.164  11.910   9.432  1.00 10.66           C  
ATOM    732  O   MET A  95      28.921  12.802   9.058  1.00 22.74           O  
ATOM    733  CB  MET A  95      25.755  12.392   9.774  1.00 32.53           C  
ATOM    734  CG  MET A  95      24.611  12.659  10.709  1.00 20.53           C  
ATOM    735  SD  MET A  95      23.705  11.192  11.155  1.00 23.77           S  
ATOM    736  CE  MET A  95      23.009  10.305   9.753  1.00 12.24           C  
ATOM    737  N   GLU A  96      28.206  10.664   9.017  1.00 21.87           N  
ATOM    738  CA  GLU A  96      29.115  10.185   7.957  1.00 20.13           C  
ATOM    739  C   GLU A  96      28.764  10.849   6.631  1.00 11.69           C  
ATOM    740  O   GLU A  96      27.584  11.100   6.382  1.00 27.87           O  
ATOM    741  CB  GLU A  96      28.926   8.672   7.815  1.00 15.24           C  
ATOM    742  CG  GLU A  96      29.657   7.920   8.883  1.00 16.58           C  
ATOM    743  CD  GLU A  96      28.869   7.741  10.156  1.00 20.77           C  
ATOM    744  OE1 GLU A  96      29.450   7.276  11.161  1.00 60.24           O  
ATOM    745  OE2 GLU A  96      27.671   8.050  10.231  1.00 28.27           O1-
ATOM    746  N   LYS A  97      29.731  11.133   5.781  1.00 28.66           N  
ATOM    747  CA  LYS A  97      29.517  11.872   4.551  1.00 20.37           C  
ATOM    748  C   LYS A  97      28.451  11.323   3.662  1.00 13.42           C  
ATOM    749  O   LYS A  97      27.723  12.090   3.014  1.00 21.79           O  
ATOM    750  CB  LYS A  97      30.785  12.208   3.820  1.00 36.40           C  
ATOM    751  CG  LYS A  97      30.761  13.641   3.312  1.00 48.32           C  
ATOM    752  CD  LYS A  97      32.087  14.003   2.672  1.00 82.27           C  
ATOM    753  CE  LYS A  97      32.203  13.359   1.301  1.00 92.06           C  
ATOM    754  NZ  LYS A  97      33.167  14.097   0.469  1.00 86.62           N1+
ATOM    755  N   ARG A  98      28.257  10.010   3.563  1.00 15.55           N  
ATOM    756  CA  ARG A  98      27.197   9.510   2.683  1.00 18.79           C  
ATOM    757  C   ARG A  98      25.827   9.960   3.085  1.00 23.69           C  
ATOM    758  O   ARG A  98      24.922  10.074   2.246  1.00 21.71           O  
ATOM    759  CB  ARG A  98      27.278   8.017   2.480  1.00 23.37           C  
ATOM    760  CG  ARG A  98      27.077   7.258   3.796  1.00 13.90           C  
ATOM    761  CD  ARG A  98      27.540   5.815   3.628  1.00 22.50           C  
ATOM    762  NE  ARG A  98      26.976   4.965   4.675  1.00 38.06           N  
ATOM    763  CZ  ARG A  98      27.640   4.749   5.830  1.00 20.13           C  
ATOM    764  NH1 ARG A  98      27.096   3.980   6.773  1.00 39.95           N1+
ATOM    765  NH2 ARG A  98      28.827   5.302   6.044  1.00 25.66           N  
ATOM    766  N   PHE A  99      25.581  10.243   4.363  1.00 22.82           N  
ATOM    767  CA  PHE A  99      24.229  10.622   4.787  1.00  2.21           C  
ATOM    768  C   PHE A  99      24.027  12.134   4.682  1.00  2.29           C  
ATOM    769  O   PHE A  99      23.008  12.582   5.206  1.00 17.13           O  
ATOM    770  CB  PHE A  99      23.959  10.279   6.240  1.00 15.48           C  
ATOM    771  CG  PHE A  99      24.036   8.831   6.618  1.00 16.03           C  
ATOM    772  CD1 PHE A  99      23.098   7.890   6.185  1.00 -0.55           C  
ATOM    773  CD2 PHE A  99      25.085   8.425   7.457  1.00 15.32           C  
ATOM    774  CE1 PHE A  99      23.210   6.564   6.573  1.00 11.61           C  
ATOM    775  CE2 PHE A  99      25.190   7.100   7.844  1.00 25.74           C  
ATOM    776  CZ  PHE A  99      24.261   6.166   7.406  1.00 17.69           C  
ATOM    777  N   VAL A 100      24.942  12.870   4.122  1.00 14.29           N  
ATOM    778  CA  VAL A 100      24.846  14.350   4.192  1.00 12.00           C  
ATOM    779  C   VAL A 100      24.427  14.895   2.840  1.00 10.34           C  
ATOM    780  O   VAL A 100      24.951  14.473   1.806  1.00 16.03           O  
ATOM    781  CB  VAL A 100      26.100  14.954   4.736  1.00 12.32           C  
ATOM    782  CG1 VAL A 100      26.186  16.460   4.615  1.00  0.24           C  
ATOM    783  CG2 VAL A 100      26.643  14.514   6.110  1.00 14.53           C  
ATOM    784  N   PHE A 101      23.435  15.747   2.851  1.00 17.05           N  
ATOM    785  CA  PHE A 101      22.956  16.597   1.794  1.00 18.40           C  
ATOM    786  C   PHE A 101      23.165  18.067   2.127  1.00 18.87           C  
ATOM    787  O   PHE A 101      23.006  18.488   3.275  1.00 16.11           O  
ATOM    788  CB  PHE A 101      21.477  16.345   1.461  1.00  1.26           C  
ATOM    789  CG  PHE A 101      21.254  14.866   1.161  1.00  6.63           C  
ATOM    790  CD1 PHE A 101      21.341  14.398  -0.149  1.00 17.21           C  
ATOM    791  CD2 PHE A 101      20.975  13.971   2.186  1.00 21.79           C  
ATOM    792  CE1 PHE A 101      21.145  13.047  -0.426  1.00  7.11           C  
ATOM    793  CE2 PHE A 101      20.785  12.624   1.907  1.00 12.71           C  
ATOM    794  CZ  PHE A 101      20.864  12.153   0.602  1.00 18.95           C  
ATOM    795  N   ASN A 102      23.564  18.826   1.134  1.00 24.24           N  
ATOM    796  CA  ASN A 102      23.485  20.294   1.183  1.00  9.87           C  
ATOM    797  C   ASN A 102      22.104  20.727   0.680  1.00 16.42           C  
ATOM    798  O   ASN A 102      21.810  20.575  -0.502  1.00 21.56           O  
ATOM    799  CB  ASN A 102      24.564  20.908   0.305  1.00 21.24           C  
ATOM    800  CG  ASN A 102      25.951  20.377   0.662  1.00 20.29           C  
ATOM    801  ND2 ASN A 102      26.321  20.192   1.913  1.00 16.34           N  
ATOM    802  OD1 ASN A 102      26.802  20.110  -0.321  1.00 24.24           O  
ATOM    803  N   LYS A 103      21.314  21.225   1.590  1.00 19.03           N  
ATOM    804  CA  LYS A 103      20.050  21.897   1.353  1.00  7.74           C  
ATOM    805  C   LYS A 103      20.289  23.324   0.849  1.00 24.08           C  
ATOM    806  O   LYS A 103      20.913  24.131   1.530  1.00 20.37           O  
ATOM    807  CB  LYS A 103      19.195  21.892   2.603  1.00  9.47           C  
ATOM    808  CG  LYS A 103      17.830  22.482   2.326  1.00 13.58           C  
ATOM    809  CD  LYS A 103      16.964  22.531   3.560  1.00 14.76           C  
ATOM    810  CE  LYS A 103      17.575  23.406   4.640  1.00 20.06           C  
ATOM    811  NZ  LYS A 103      17.155  24.807   4.474  1.00 25.50           N1+
ATOM    812  N   ILE A 104      19.826  23.589  -0.340  1.00 24.40           N  
ATOM    813  CA  ILE A 104      20.040  24.775  -1.148  1.00 20.21           C  
ATOM    814  C   ILE A 104      18.694  25.455  -1.461  1.00 19.74           C  
ATOM    815  O   ILE A 104      17.839  24.876  -2.114  1.00 20.37           O  
ATOM    816  CB  ILE A 104      20.752  24.466  -2.452  1.00 13.26           C  
ATOM    817  CG1 ILE A 104      22.057  23.725  -2.209  1.00 27.48           C  
ATOM    818  CG2 ILE A 104      20.984  25.726  -3.270  1.00 23.53           C  
ATOM    819  CD1 ILE A 104      22.336  22.672  -3.282  1.00 19.74           C  
ATOM    820  N   GLU A 105      18.535  26.653  -0.944  1.00 29.37           N  
ATOM    821  CA  GLU A 105      17.357  27.470  -1.209  1.00 21.87           C  
ATOM    822  C   GLU A 105      17.572  28.297  -2.481  1.00 49.27           C  
ATOM    823  O   GLU A 105      18.434  29.167  -2.506  1.00 77.54           O  
ATOM    824  CB  GLU A 105      17.080  28.441  -0.080  1.00 44.61           C  
ATOM    825  CG  GLU A 105      17.254  27.848   1.280  1.00 89.46           C  
ATOM    826  CD  GLU A 105      17.360  28.927   2.345  1.00 93.96           C  
ATOM    827  OE1 GLU A 105      18.454  29.155   2.891  1.00 75.80           O  
ATOM    828  OE2 GLU A 105      16.356  29.576   2.679  1.00 93.88           O1-
ATOM    829  N   ILE A 106      16.767  28.022  -3.460  1.00 70.67           N  
ATOM    830  CA  ILE A 106      16.953  28.750  -4.773  1.00 85.12           C  
ATOM    831  C   ILE A 106      15.548  29.123  -5.301  1.00 83.06           C  
ATOM    832  O   ILE A 106      15.084  28.411  -6.190  1.00 82.83           O  
ATOM    833  CB  ILE A 106      17.647  27.779  -5.724  1.00 91.27           C  
ATOM    834  CG1 ILE A 106      19.145  27.976  -5.701  1.00 88.83           C  
ATOM    835  CG2 ILE A 106      17.055  27.786  -7.093  1.00 94.04           C  
ATOM    836  CD1 ILE A 106      19.940  26.791  -6.229  1.00 77.22           C  
ATOM    837  N   ASN A 107      14.953  30.130  -4.738  1.00 40.66           N  
ATOM    838  CA  ASN A 107      13.778  30.866  -4.971  1.00 50.45           C  
ATOM    839  C   ASN A 107      12.501  30.185  -4.501  1.00 59.93           C  
ATOM    840  O   ASN A 107      11.674  29.815  -5.343  1.00 70.27           O  
ATOM    841  CB  ASN A 107      13.593  31.412  -6.366  1.00 88.51           C  
ATOM    842  CG  ASN A 107      13.705  32.943  -6.413  1.00 93.96           C  
ATOM    843  ND2 ASN A 107      12.839  33.669  -7.101  1.00 93.96           N  
ATOM    844  OD1 ASN A 107      14.684  33.550  -5.757  1.00 91.04           O  
ATOM    845  N   ASN A 108      12.349  30.042  -3.206  1.00 61.74           N  
ATOM    846  CA  ASN A 108      11.361  29.291  -2.490  1.00 91.83           C  
ATOM    847  C   ASN A 108      11.369  27.813  -2.743  1.00 66.80           C  
ATOM    848  O   ASN A 108      10.562  27.058  -2.187  1.00 42.56           O  
ATOM    849  CB  ASN A 108       9.961  29.866  -2.593  1.00 69.48           C  
ATOM    850  CG  ASN A 108       9.744  30.944  -1.529  1.00 94.12           C  
ATOM    851  ND2 ASN A 108       8.633  30.949  -0.815  1.00 93.56           N  
ATOM    852  OD1 ASN A 108      10.671  31.866  -1.327  1.00 93.41           O  
ATOM    853  N   LYS A 109      12.283  27.330  -3.576  1.00 41.53           N  
ATOM    854  CA  LYS A 109      12.453  25.881  -3.724  1.00 40.50           C  
ATOM    855  C   LYS A 109      13.702  25.370  -3.076  1.00 35.77           C  
ATOM    856  O   LYS A 109      14.650  26.136  -2.853  1.00 38.14           O  
ATOM    857  CB  LYS A 109      12.279  25.479  -5.170  1.00 32.29           C  
ATOM    858  CG  LYS A 109      10.795  25.641  -5.525  1.00 33.79           C  
ATOM    859  CD  LYS A 109      10.577  25.611  -7.022  1.00 80.30           C  
ATOM    860  CE  LYS A 109       9.090  25.794  -7.323  1.00 70.51           C  
ATOM    861  NZ  LYS A 109       8.831  25.542  -8.746  1.00 70.90           N1+
ATOM    862  N   LEU A 110      13.736  24.101  -2.703  1.00 20.53           N  
ATOM    863  CA  LEU A 110      14.908  23.420  -2.179  1.00 19.74           C  
ATOM    864  C   LEU A 110      15.454  22.401  -3.220  1.00  8.45           C  
ATOM    865  O   LEU A 110      14.660  21.760  -3.870  1.00 24.63           O  
ATOM    866  CB  LEU A 110      14.573  22.611  -0.930  1.00 15.95           C  
ATOM    867  CG  LEU A 110      13.866  23.454   0.111  1.00 26.37           C  
ATOM    868  CD1 LEU A 110      13.555  22.619   1.349  1.00 27.40           C  
ATOM    869  CD2 LEU A 110      14.634  24.715   0.489  1.00 37.11           C  
ATOM    870  N   GLU A 111      16.755  22.325  -3.273  1.00 27.95           N  
ATOM    871  CA  GLU A 111      17.524  21.215  -3.808  1.00 19.50           C  
ATOM    872  C   GLU A 111      18.340  20.527  -2.742  1.00 11.84           C  
ATOM    873  O   GLU A 111      18.848  21.165  -1.824  1.00 14.61           O  
ATOM    874  CB  GLU A 111      18.461  21.730  -4.924  1.00 11.05           C  
ATOM    875  CG  GLU A 111      17.570  22.210  -6.049  1.00 17.69           C  
ATOM    876  CD  GLU A 111      18.237  23.129  -7.024  1.00 28.50           C  
ATOM    877  OE1 GLU A 111      19.385  23.553  -6.853  1.00 28.50           O  
ATOM    878  OE2 GLU A 111      17.596  23.484  -8.044  1.00 70.59           O1-
ATOM    879  N   PHE A 112      18.463  19.219  -2.846  1.00 18.40           N  
ATOM    880  CA  PHE A 112      19.321  18.440  -1.956  1.00 14.37           C  
ATOM    881  C   PHE A 112      20.479  17.828  -2.734  1.00 11.45           C  
ATOM    882  O   PHE A 112      20.325  16.823  -3.409  1.00 13.74           O  
ATOM    883  CB  PHE A 112      18.525  17.330  -1.267  1.00 10.19           C  
ATOM    884  CG  PHE A 112      17.456  17.972  -0.371  1.00 18.08           C  
ATOM    885  CD1 PHE A 112      16.186  18.195  -0.887  1.00 10.34           C  
ATOM    886  CD2 PHE A 112      17.776  18.320   0.932  1.00 16.66           C  
ATOM    887  CE1 PHE A 112      15.210  18.780  -0.092  1.00 14.69           C  
ATOM    888  CE2 PHE A 112      16.795  18.901   1.719  1.00  9.32           C  
ATOM    889  CZ  PHE A 112      15.521  19.132   1.220  1.00 11.84           C  
ATOM    890  N   GLU A 113      21.620  18.481  -2.612  1.00 20.21           N  
ATOM    891  CA  GLU A 113      22.861  18.011  -3.199  1.00  5.84           C  
ATOM    892  C   GLU A 113      23.578  17.052  -2.273  1.00 13.19           C  
ATOM    893  O   GLU A 113      23.643  17.329  -1.078  1.00 23.69           O  
ATOM    894  CB  GLU A 113      23.789  19.204  -3.474  1.00 10.74           C  
ATOM    895  CG  GLU A 113      24.784  18.738  -4.534  1.00 14.61           C  
ATOM    896  CD  GLU A 113      26.075  19.516  -4.382  1.00 20.45           C  
ATOM    897  OE1 GLU A 113      26.286  20.146  -3.332  1.00 29.45           O  
ATOM    898  OE2 GLU A 113      26.884  19.521  -5.307  1.00 19.58           O1-
ATOM    899  N   SER A 114      24.098  15.973  -2.815  1.00 19.98           N  
ATOM    900  CA  SER A 114      24.906  15.049  -1.953  1.00 16.42           C  
ATOM    901  C   SER A 114      26.250  15.689  -1.679  1.00 11.37           C  
ATOM    902  O   SER A 114      26.925  16.122  -2.613  1.00 27.24           O  
ATOM    903  CB  SER A 114      25.006  13.720  -2.634  1.00  9.79           C  
ATOM    904  OG  SER A 114      26.187  13.025  -2.356  1.00 24.71           O  
ATOM    905  N   ALA A 115      26.638  15.816  -0.419  1.00 21.32           N  
ATOM    906  CA  ALA A 115      27.993  16.252  -0.047  1.00 16.27           C  
ATOM    907  C   ALA A 115      29.023  15.278  -0.628  1.00 21.71           C  
ATOM    908  O   ALA A 115      30.151  15.671  -0.896  1.00 41.93           O  
ATOM    909  CB  ALA A 115      28.141  16.286   1.466  1.00 17.84           C  
ATOM    910  N   GLN A 116      28.602  14.053  -0.806  1.00 26.53           N  
ATOM    911  CA  GLN A 116      29.456  12.920  -1.162  1.00  7.42           C  
ATOM    912  C   GLN A 116      29.659  12.832  -2.659  1.00 24.56           C  
ATOM    913  O   GLN A 116      30.768  12.516  -3.096  1.00 40.82           O  
ATOM    914  CB  GLN A 116      28.892  11.612  -0.618  1.00 45.72           C  
ATOM    915  CG  GLN A 116      29.639  10.387  -1.092  1.00 51.64           C  
ATOM    916  CD  GLN A 116      30.747   9.943  -0.147  1.00 35.93           C  
ATOM    917  NE2 GLN A 116      31.774   9.224  -0.610  1.00 43.74           N  
ATOM    918  OE1 GLN A 116      30.733  10.257   1.142  1.00 52.43           O  
ATOM    919  N   PHE A 117      28.641  13.118  -3.446  1.00 28.42           N  
ATOM    920  CA  PHE A 117      28.790  13.266  -4.905  1.00  9.08           C  
ATOM    921  C   PHE A 117      28.419  14.657  -5.343  1.00  1.58           C  
ATOM    922  O   PHE A 117      27.254  15.018  -5.467  1.00 17.29           O  
ATOM    923  CB  PHE A 117      27.899  12.242  -5.635  1.00 19.58           C  
ATOM    924  CG  PHE A 117      28.407  10.835  -5.285  1.00 23.84           C  
ATOM    925  CD1 PHE A 117      29.726  10.503  -5.574  1.00 18.63           C  
ATOM    926  CD2 PHE A 117      27.572   9.909  -4.677  1.00 53.45           C  
ATOM    927  CE1 PHE A 117      30.221   9.242  -5.261  1.00 19.03           C  
ATOM    928  CE2 PHE A 117      28.066   8.646  -4.363  1.00 33.87           C  
ATOM    929  CZ  PHE A 117      29.383   8.306  -4.649  1.00 23.53           C  
ATOM    930  N   PRO A 118      29.422  15.505  -5.560  1.00  4.66           N  
ATOM    931  CA  PRO A 118      29.068  16.898  -5.894  1.00  6.63           C  
ATOM    932  C   PRO A 118      28.297  16.918  -7.216  1.00 32.92           C  
ATOM    933  O   PRO A 118      28.681  16.243  -8.169  1.00 25.11           O  
ATOM    934  CB  PRO A 118      30.442  17.494  -6.045  1.00 29.92           C  
ATOM    935  CG  PRO A 118      31.360  16.663  -5.134  1.00  8.84           C  
ATOM    936  CD  PRO A 118      30.829  15.255  -5.296  1.00 20.77           C  
ATOM    937  N   ASN A 119      27.229  17.670  -7.210  1.00 21.56           N  
ATOM    938  CA  ASN A 119      26.327  17.982  -8.286  1.00 13.50           C  
ATOM    939  C   ASN A 119      25.442  16.793  -8.649  1.00 17.29           C  
ATOM    940  O   ASN A 119      24.918  16.774  -9.755  1.00 27.40           O  
ATOM    941  CB  ASN A 119      27.076  18.441  -9.544  1.00 22.34           C  
ATOM    942  CG  ASN A 119      27.700  19.813  -9.304  1.00 20.61           C  
ATOM    943  ND2 ASN A 119      26.943  20.807  -8.867  1.00 25.42           N  
ATOM    944  OD1 ASN A 119      28.989  20.018  -9.502  1.00 47.14           O  
ATOM    945  N   TRP A 120      25.319  15.851  -7.745  1.00 26.53           N  
ATOM    946  CA  TRP A 120      24.253  14.876  -7.651  1.00 15.55           C  
ATOM    947  C   TRP A 120      23.177  15.286  -6.664  1.00 16.58           C  
ATOM    948  O   TRP A 120      23.474  15.715  -5.540  1.00 21.16           O  
ATOM    949  CB  TRP A 120      24.763  13.470  -7.397  1.00  7.90           C  
ATOM    950  CG  TRP A 120      25.548  12.964  -8.612  1.00 16.50           C  
ATOM    951  CD1 TRP A 120      26.749  13.461  -9.000  1.00 19.42           C  
ATOM    952  CD2 TRP A 120      25.183  11.955  -9.500  1.00  9.08           C  
ATOM    953  CE2 TRP A 120      26.211  11.853 -10.450  1.00 22.11           C  
ATOM    954  CE3 TRP A 120      24.101  11.083  -9.641  1.00 11.29           C  
ATOM    955  NE1 TRP A 120      27.134  12.735 -10.162  1.00 15.08           N  
ATOM    956  CZ2 TRP A 120      26.192  10.971 -11.468  1.00 23.29           C  
ATOM    957  CZ3 TRP A 120      24.089  10.181 -10.692  1.00 20.06           C  
ATOM    958  CH2 TRP A 120      25.121  10.111 -11.610  1.00 19.34           C  
ATOM    959  N   TYR A 121      21.935  15.209  -7.089  1.00 21.95           N  
ATOM    960  CA  TYR A 121      20.756  15.759  -6.411  1.00  9.95           C  
ATOM    961  C   TYR A 121      19.733  14.622  -6.227  1.00 12.00           C  
ATOM    962  O   TYR A 121      19.615  13.811  -7.133  1.00 22.11           O  
ATOM    963  CB  TYR A 121      20.059  16.785  -7.338  1.00  8.53           C  
ATOM    964  CG  TYR A 121      20.963  18.006  -7.453  1.00 37.50           C  
ATOM    965  CD1 TYR A 121      21.862  18.122  -8.505  1.00 25.27           C  
ATOM    966  CD2 TYR A 121      20.886  18.995  -6.480  1.00 18.40           C  
ATOM    967  CE1 TYR A 121      22.684  19.244  -8.577  1.00 13.66           C  
ATOM    968  CE2 TYR A 121      21.706  20.108  -6.553  1.00 16.19           C  
ATOM    969  CZ  TYR A 121      22.607  20.231  -7.611  1.00 30.08           C  
ATOM    970  OH  TYR A 121      23.419  21.346  -7.680  1.00 34.66           O  
ATOM    971  N   ILE A 122      19.045  14.642  -5.119  1.00 15.71           N  
ATOM    972  CA  ILE A 122      17.768  13.933  -4.970  1.00 11.84           C  
ATOM    973  C   ILE A 122      16.789  14.369  -6.058  1.00  9.63           C  
ATOM    974  O   ILE A 122      16.465  15.544  -6.145  1.00 14.61           O  
ATOM    975  CB  ILE A 122      17.170  14.167  -3.594  1.00 10.03           C  
ATOM    976  CG1 ILE A 122      18.090  13.597  -2.507  1.00  4.82           C  
ATOM    977  CG2 ILE A 122      15.785  13.559  -3.486  1.00  8.37           C  
ATOM    978  CD1 ILE A 122      17.655  13.964  -1.100  1.00  5.21           C  
ATOM    979  N   SER A 123      16.379  13.435  -6.877  1.00 22.42           N  
ATOM    980  CA  SER A 123      15.576  13.705  -8.075  1.00 17.61           C  
ATOM    981  C   SER A 123      14.320  12.871  -8.061  1.00  4.50           C  
ATOM    982  O   SER A 123      14.290  11.773  -7.509  1.00 22.19           O  
ATOM    983  CB  SER A 123      16.387  13.416  -9.333  1.00  6.79           C  
ATOM    984  OG  SER A 123      17.585  14.170  -9.320  1.00 13.58           O  
ATOM    985  N   THR A 124      13.242  13.371  -8.665  1.00 17.69           N  
ATOM    986  CA  THR A 124      12.161  12.468  -9.033  1.00 15.32           C  
ATOM    987  C   THR A 124      11.917  12.472 -10.552  1.00 11.61           C  
ATOM    988  O   THR A 124      12.304  13.379 -11.246  1.00 15.32           O  
ATOM    989  CB  THR A 124      10.883  12.756  -8.337  1.00 25.90           C  
ATOM    990  CG2 THR A 124      10.807  12.527  -6.918  1.00 17.29           C  
ATOM    991  OG1 THR A 124      10.201  13.867  -8.819  1.00 20.29           O  
ATOM    992  N   SER A 125      11.233  11.431 -10.974  1.00 29.85           N  
ATOM    993  CA  SER A 125      10.651  11.244 -12.260  1.00 25.82           C  
ATOM    994  C   SER A 125       9.456  12.077 -12.582  1.00 29.61           C  
ATOM    995  O   SER A 125       8.640  12.478 -11.751  1.00 23.21           O  
ATOM    996  CB  SER A 125      10.502   9.806 -12.668  1.00 17.45           C  
ATOM    997  OG  SER A 125      11.790   9.201 -12.832  1.00 43.11           O  
ATOM    998  N   GLN A 126       9.308  12.391 -13.876  1.00 65.38           N  
ATOM    999  CA  GLN A 126       8.102  13.031 -14.362  1.00 18.95           C  
ATOM   1000  C   GLN A 126       6.873  12.181 -14.183  1.00 14.37           C  
ATOM   1001  O   GLN A 126       5.828  12.713 -13.790  1.00 27.56           O  
ATOM   1002  CB  GLN A 126       8.223  13.659 -15.714  1.00 21.56           C  
ATOM   1003  CG  GLN A 126       7.359  14.901 -15.873  1.00 79.04           C  
ATOM   1004  CD  GLN A 126       8.173  16.174 -16.044  1.00 87.25           C  
ATOM   1005  NE2 GLN A 126       8.623  16.843 -14.982  1.00 71.14           N  
ATOM   1006  OE1 GLN A 126       8.441  16.649 -17.262  1.00 93.96           O  
ATOM   1007  N   ALA A 127       6.987  10.889 -14.380  1.00 15.63           N  
ATOM   1008  CA  ALA A 127       5.982   9.874 -14.203  1.00 25.74           C  
ATOM   1009  C   ALA A 127       5.694   9.511 -12.748  1.00 19.74           C  
ATOM   1010  O   ALA A 127       6.590   9.582 -11.908  1.00 23.21           O  
ATOM   1011  CB  ALA A 127       6.360   8.600 -14.959  1.00 13.42           C  
ATOM   1012  N   GLU A 128       4.476   9.139 -12.481  1.00 42.32           N  
ATOM   1013  CA  GLU A 128       3.907   8.435 -11.356  1.00 16.19           C  
ATOM   1014  C   GLU A 128       4.789   7.268 -10.897  1.00 20.84           C  
ATOM   1015  O   GLU A 128       5.323   6.550 -11.739  1.00 57.48           O  
ATOM   1016  CB  GLU A 128       2.562   7.799 -11.764  1.00 94.27           C  
ATOM   1017  CG  GLU A 128       1.523   8.820 -12.093  1.00 83.93           C  
ATOM   1018  CD  GLU A 128       1.285   9.753 -10.919  1.00 77.22           C  
ATOM   1019  OE1 GLU A 128       0.687   9.359  -9.912  1.00 46.51           O  
ATOM   1020  OE2 GLU A 128       1.722  10.906 -11.004  1.00 87.25           O1-
ATOM   1021  N   ASN A 129       4.884   7.064  -9.602  1.00 29.14           N  
ATOM   1022  CA  ASN A 129       5.124   5.728  -9.027  1.00 16.98           C  
ATOM   1023  C   ASN A 129       6.501   5.213  -9.407  1.00 11.37           C  
ATOM   1024  O   ASN A 129       6.758   4.003  -9.324  1.00 35.45           O  
ATOM   1025  CB  ASN A 129       4.044   4.755  -9.459  1.00 34.27           C  
ATOM   1026  CG  ASN A 129       3.215   4.206  -8.313  1.00 54.72           C  
ATOM   1027  ND2 ASN A 129       2.176   4.867  -7.829  1.00 92.70           N  
ATOM   1028  OD1 ASN A 129       3.516   3.022  -7.788  1.00 93.72           O  
ATOM   1029  N   MET A 130       7.408   6.088  -9.799  1.00 30.40           N  
ATOM   1030  CA  MET A 130       8.833   5.769  -9.912  1.00  7.74           C  
ATOM   1031  C   MET A 130       9.603   6.173  -8.664  1.00 18.40           C  
ATOM   1032  O   MET A 130       9.209   7.045  -7.894  1.00 26.29           O  
ATOM   1033  CB  MET A 130       9.451   6.498 -11.110  1.00 24.79           C  
ATOM   1034  CG  MET A 130       8.667   6.206 -12.379  1.00 33.79           C  
ATOM   1035  SD  MET A 130       8.911   4.488 -12.903  1.00 35.29           S  
ATOM   1036  CE  MET A 130      10.687   4.124 -12.952  1.00 39.48           C  
ATOM   1037  N   PRO A 131      10.753   5.552  -8.467  1.00 37.50           N  
ATOM   1038  CA  PRO A 131      11.537   5.747  -7.257  1.00 22.27           C  
ATOM   1039  C   PRO A 131      12.247   7.089  -7.251  1.00 26.85           C  
ATOM   1040  O   PRO A 131      12.607   7.620  -8.294  1.00 22.58           O  
ATOM   1041  CB  PRO A 131      12.534   4.620  -7.373  1.00 21.56           C  
ATOM   1042  CG  PRO A 131      12.106   3.683  -8.474  1.00 44.85           C  
ATOM   1043  CD  PRO A 131      11.069   4.406  -9.288  1.00 32.45           C  
ATOM   1044  N   VAL A 132      12.447   7.631  -6.062  1.00 25.90           N  
ATOM   1045  CA  VAL A 132      13.415   8.709  -5.832  1.00 17.53           C  
ATOM   1046  C   VAL A 132      14.829   8.240  -6.053  1.00 11.69           C  
ATOM   1047  O   VAL A 132      15.242   7.181  -5.592  1.00 31.90           O  
ATOM   1048  CB  VAL A 132      13.225   9.274  -4.423  1.00  6.40           C  
ATOM   1049  CG1 VAL A 132      14.105  10.482  -4.186  1.00 12.48           C  
ATOM   1050  CG2 VAL A 132      11.751   9.638  -4.104  1.00  9.24           C  
ATOM   1051  N   PHE A 133      15.602   9.006  -6.812  1.00 26.85           N  
ATOM   1052  CA  PHE A 133      16.940   8.624  -7.195  1.00  5.61           C  
ATOM   1053  C   PHE A 133      17.944   9.734  -6.970  1.00  5.21           C  
ATOM   1054  O   PHE A 133      17.544  10.876  -6.731  1.00 17.13           O  
ATOM   1055  CB  PHE A 133      17.063   8.037  -8.575  1.00  9.16           C  
ATOM   1056  CG  PHE A 133      16.484   8.941  -9.654  1.00 15.00           C  
ATOM   1057  CD1 PHE A 133      17.330   9.620 -10.528  1.00 12.79           C  
ATOM   1058  CD2 PHE A 133      15.107   9.087  -9.775  1.00  8.61           C  
ATOM   1059  CE1 PHE A 133      16.789  10.446 -11.508  1.00 17.61           C  
ATOM   1060  CE2 PHE A 133      14.570   9.909 -10.755  1.00 11.76           C  
ATOM   1061  CZ  PHE A 133      15.411  10.594 -11.628  1.00 10.42           C  
ATOM   1062  N   LEU A 134      19.205   9.371  -6.991  1.00 13.19           N  
ATOM   1063  CA  LEU A 134      20.311  10.310  -7.188  1.00 11.92           C  
ATOM   1064  C   LEU A 134      20.514  10.600  -8.677  1.00 20.13           C  
ATOM   1065  O   LEU A 134      20.804   9.683  -9.439  1.00 22.27           O  
ATOM   1066  CB  LEU A 134      21.591   9.749  -6.582  1.00  9.47           C  
ATOM   1067  CG  LEU A 134      22.381  10.822  -5.879  1.00 12.24           C  
ATOM   1068  CD1 LEU A 134      21.636  11.670  -4.893  1.00 10.90           C  
ATOM   1069  CD2 LEU A 134      23.755  10.404  -5.451  1.00  9.71           C  
ATOM   1070  N   GLY A 135      20.344  11.851  -9.071  1.00 18.48           N  
ATOM   1071  CA  GLY A 135      20.463  12.272 -10.467  1.00 18.16           C  
ATOM   1072  C   GLY A 135      21.496  13.379 -10.610  1.00 38.69           C  
ATOM   1073  O   GLY A 135      21.620  14.215  -9.706  1.00 26.13           O  
ATOM   1074  N   GLY A 136      22.221  13.393 -11.710  1.00 33.40           N  
ATOM   1075  CA  GLY A 136      23.415  14.242 -11.870  1.00 30.32           C  
ATOM   1076  C   GLY A 136      23.161  15.378 -12.851  1.00 42.40           C  
ATOM   1077  O   GLY A 136      24.050  16.200 -13.089  1.00 57.01           O  
ATOM   1078  N   THR A 137      21.965  15.425 -13.393  1.00 94.12           N  
ATOM   1079  CA  THR A 137      21.613  16.351 -14.484  1.00 76.35           C  
ATOM   1080  C   THR A 137      20.416  17.190 -14.083  1.00 75.48           C  
ATOM   1081  O   THR A 137      19.277  16.727 -14.104  1.00 73.04           O  
ATOM   1082  CB  THR A 137      21.450  15.619 -15.774  1.00 72.72           C  
ATOM   1083  CG2 THR A 137      21.689  14.143 -15.582  1.00 94.20           C  
ATOM   1084  OG1 THR A 137      20.205  15.818 -16.404  1.00 83.30           O  
ATOM   1085  N   LYS A 138      20.703  18.405 -13.648  1.00 58.82           N  
ATOM   1086  CA  LYS A 138      19.723  19.493 -13.522  1.00 41.45           C  
ATOM   1087  C   LYS A 138      19.459  20.114 -14.891  1.00 61.11           C  
ATOM   1088  O   LYS A 138      20.376  20.658 -15.508  1.00 93.88           O  
ATOM   1089  CB  LYS A 138      20.289  20.589 -12.617  1.00 58.66           C  
ATOM   1090  CG  LYS A 138      20.271  20.177 -11.168  1.00 65.30           C  
ATOM   1091  CD  LYS A 138      20.986  21.219 -10.317  1.00 36.71           C  
ATOM   1092  CE  LYS A 138      20.197  22.510 -10.285  1.00 39.72           C  
ATOM   1093  NZ  LYS A 138      20.919  23.530  -9.502  1.00 49.98           N1+
ATOM   1094  N   GLY A 139      18.234  20.055 -15.370  1.00 57.80           N  
ATOM   1095  CA  GLY A 139      18.007  20.527 -16.767  1.00 85.59           C  
ATOM   1096  C   GLY A 139      16.795  19.740 -17.317  1.00 84.01           C  
ATOM   1097  O   GLY A 139      17.014  18.676 -17.883  1.00 94.20           O  
ATOM   1098  N   GLY A 140      15.653  20.302 -17.074  1.00 93.96           N  
ATOM   1099  CA  GLY A 140      14.348  20.071 -17.634  1.00 93.56           C  
ATOM   1100  C   GLY A 140      14.127  18.638 -18.057  1.00 93.88           C  
ATOM   1101  O   GLY A 140      13.900  18.333 -19.229  1.00 93.48           O  
ATOM   1102  N   GLN A 141      14.217  17.723 -17.106  1.00 58.82           N  
ATOM   1103  CA  GLN A 141      14.176  16.314 -17.394  1.00 80.93           C  
ATOM   1104  C   GLN A 141      13.613  15.500 -16.278  1.00 85.51           C  
ATOM   1105  O   GLN A 141      12.448  15.105 -16.255  1.00 35.93           O  
ATOM   1106  CB  GLN A 141      14.947  15.718 -18.427  1.00 56.61           C  
ATOM   1107  CG  GLN A 141      16.451  15.718 -18.509  1.00 74.85           C  
ATOM   1108  CD  GLN A 141      16.896  15.241 -19.913  1.00 94.12           C  
ATOM   1109  NE2 GLN A 141      16.743  13.965 -20.253  1.00 94.12           N  
ATOM   1110  OE1 GLN A 141      17.411  16.109 -20.776  1.00 94.04           O  
ATOM   1111  N   ASP A 142      14.441  15.305 -15.262  1.00 60.24           N  
ATOM   1112  CA  ASP A 142      13.966  14.906 -13.938  1.00 44.14           C  
ATOM   1113  C   ASP A 142      13.856  16.089 -13.001  1.00 37.03           C  
ATOM   1114  O   ASP A 142      14.491  17.125 -13.215  1.00 39.32           O  
ATOM   1115  CB  ASP A 142      14.897  13.833 -13.360  1.00 76.75           C  
ATOM   1116  CG  ASP A 142      15.174  12.762 -14.432  1.00 14.92           C  
ATOM   1117  OD1 ASP A 142      14.220  12.228 -15.012  1.00 56.14           O  
ATOM   1118  OD2 ASP A 142      16.339  12.452 -14.708  1.00 43.51           O1-
ATOM   1119  N   ILE A 143      13.043  15.953 -11.970  1.00 23.45           N  
ATOM   1120  CA  ILE A 143      12.757  17.056 -11.033  1.00 14.37           C  
ATOM   1121  C   ILE A 143      13.727  17.031  -9.864  1.00 23.61           C  
ATOM   1122  O   ILE A 143      13.918  15.970  -9.260  1.00 14.37           O  
ATOM   1123  CB  ILE A 143      11.315  16.970 -10.569  1.00 16.50           C  
ATOM   1124  CG1 ILE A 143      10.371  17.019 -11.764  1.00 23.21           C  
ATOM   1125  CG2 ILE A 143      10.972  18.031  -9.545  1.00  7.66           C  
ATOM   1126  CD1 ILE A 143       9.041  16.306 -11.550  1.00  5.68           C  
ATOM   1127  N   THR A 144      14.364  18.151  -9.569  1.00 20.84           N  
ATOM   1128  CA  THR A 144      15.413  18.248  -8.550  1.00 16.66           C  
ATOM   1129  C   THR A 144      15.041  19.248  -7.488  1.00  9.47           C  
ATOM   1130  O   THR A 144      15.742  19.513  -6.520  1.00 20.29           O  
ATOM   1131  CB  THR A 144      16.761  18.547  -9.158  1.00 14.69           C  
ATOM   1132  CG2 THR A 144      17.182  17.447 -10.090  1.00 17.05           C  
ATOM   1133  OG1 THR A 144      16.759  19.772  -9.879  1.00 21.56           O  
ATOM   1134  N   ASP A 145      13.869  19.878  -7.625  1.00 12.95           N  
ATOM   1135  CA  ASP A 145      13.519  20.869  -6.596  1.00 27.24           C  
ATOM   1136  C   ASP A 145      12.210  20.551  -5.917  1.00 24.48           C  
ATOM   1137  O   ASP A 145      11.328  19.896  -6.466  1.00 18.95           O  
ATOM   1138  CB  ASP A 145      13.554  22.284  -7.123  1.00 36.16           C  
ATOM   1139  CG  ASP A 145      12.618  22.464  -8.319  1.00 12.71           C  
ATOM   1140  OD1 ASP A 145      11.640  23.215  -8.221  1.00 50.06           O  
ATOM   1141  OD2 ASP A 145      12.828  21.857  -9.373  1.00 49.03           O1-
ATOM   1142  N   PHE A 146      12.088  21.020  -4.691  1.00 18.24           N  
ATOM   1143  CA  PHE A 146      11.114  20.506  -3.729  1.00 17.13           C  
ATOM   1144  C   PHE A 146      10.521  21.679  -2.962  1.00  8.69           C  
ATOM   1145  O   PHE A 146      11.200  22.687  -2.813  1.00 25.03           O  
ATOM   1146  CB  PHE A 146      11.816  19.580  -2.710  1.00  9.08           C  
ATOM   1147  CG  PHE A 146      12.156  18.270  -3.430  1.00  8.92           C  
ATOM   1148  CD1 PHE A 146      11.294  17.202  -3.347  1.00  8.05           C  
ATOM   1149  CD2 PHE A 146      13.336  18.192  -4.159  1.00 27.79           C  
ATOM   1150  CE1 PHE A 146      11.579  16.002  -3.993  1.00 11.69           C  
ATOM   1151  CE2 PHE A 146      13.609  17.000  -4.798  1.00 12.32           C  
ATOM   1152  CZ  PHE A 146      12.761  15.911  -4.725  1.00 14.45           C  
ATOM   1153  N   THR A 147       9.298  21.523  -2.485  1.00 22.50           N  
ATOM   1154  CA  THR A 147       8.876  22.302  -1.324  1.00 17.37           C  
ATOM   1155  C   THR A 147       8.915  21.478  -0.052  1.00  9.24           C  
ATOM   1156  O   THR A 147       8.897  20.256  -0.113  1.00 11.29           O  
ATOM   1157  CB  THR A 147       7.555  22.976  -1.523  1.00 24.79           C  
ATOM   1158  CG2 THR A 147       7.679  24.146  -2.450  1.00 23.69           C  
ATOM   1159  OG1 THR A 147       6.556  22.097  -2.005  1.00 25.58           O  
ATOM   1160  N   MET A 148       8.960  22.175   1.058  1.00 11.53           N  
ATOM   1161  CA  MET A 148       9.027  21.584   2.403  1.00  6.87           C  
ATOM   1162  C   MET A 148       7.843  22.063   3.237  1.00 21.00           C  
ATOM   1163  O   MET A 148       7.552  23.257   3.252  1.00 27.63           O  
ATOM   1164  CB  MET A 148      10.331  21.969   3.057  1.00 10.11           C  
ATOM   1165  CG  MET A 148      10.468  21.509   4.483  1.00 31.27           C  
ATOM   1166  SD  MET A 148      12.075  22.085   5.092  1.00 33.16           S  
ATOM   1167  CE  MET A 148      11.978  22.476   6.860  1.00 65.22           C  
ATOM   1168  N   GLN A 149       7.180  21.149   3.911  1.00 22.50           N  
ATOM   1169  CA  GLN A 149       6.092  21.494   4.856  1.00 12.71           C  
ATOM   1170  C   GLN A 149       6.471  21.098   6.263  1.00  4.66           C  
ATOM   1171  O   GLN A 149       7.009  20.008   6.489  1.00 26.45           O  
ATOM   1172  CB  GLN A 149       4.816  20.749   4.429  1.00 13.50           C  
ATOM   1173  CG  GLN A 149       4.321  21.265   3.079  1.00 31.42           C  
ATOM   1174  CD  GLN A 149       4.981  20.595   1.886  1.00 18.40           C  
ATOM   1175  NE2 GLN A 149       5.224  21.270   0.752  1.00  7.58           N  
ATOM   1176  OE1 GLN A 149       5.331  19.314   1.918  1.00 19.66           O  
ATOM   1177  N   PHE A 150       6.226  21.938   7.259  1.00 28.50           N  
ATOM   1178  CA  PHE A 150       6.445  21.486   8.643  1.00 24.95           C  
ATOM   1179  C   PHE A 150       5.226  20.743   9.166  1.00 42.01           C  
ATOM   1180  O   PHE A 150       4.111  20.966   8.703  1.00 33.79           O  
ATOM   1181  CB  PHE A 150       6.817  22.616   9.570  1.00 29.29           C  
ATOM   1182  CG  PHE A 150       7.934  23.481   8.985  1.00 12.55           C  
ATOM   1183  CD1 PHE A 150       9.244  23.311   9.408  1.00 27.24           C  
ATOM   1184  CD2 PHE A 150       7.620  24.441   8.024  1.00 36.71           C  
ATOM   1185  CE1 PHE A 150      10.257  24.097   8.872  1.00 17.05           C  
ATOM   1186  CE2 PHE A 150       8.628  25.231   7.487  1.00 17.45           C  
ATOM   1187  CZ  PHE A 150       9.942  25.055   7.914  1.00 24.24           C  
ATOM   1188  N   VAL A 151       5.475  19.877  10.124  1.00 19.58           N  
ATOM   1189  CA  VAL A 151       4.430  19.075  10.774  1.00 20.53           C  
ATOM   1190  C   VAL A 151       4.518  19.239  12.290  1.00 34.43           C  
ATOM   1191  O   VAL A 151       5.629  19.345  12.818  1.00 36.40           O  
ATOM   1192  CB  VAL A 151       4.649  17.598  10.402  1.00 25.03           C  
ATOM   1193  CG1 VAL A 151       4.385  17.434   8.896  1.00 37.58           C  
ATOM   1194  CG2 VAL A 151       6.011  16.979  10.740  1.00 55.66           C  
ATOM   1195  N   SER A 152       3.383  19.296  12.949  1.00 81.40           N  
ATOM   1196  CA  SER A 152       3.270  19.498  14.395  1.00 94.12           C  
ATOM   1197  C   SER A 152       3.496  18.159  15.129  1.00 93.88           C  
ATOM   1198  O   SER A 152       2.547  17.652  15.739  1.00 93.17           O  
ATOM   1199  CB  SER A 152       1.954  20.100  14.792  1.00 93.96           C  
ATOM   1200  OG  SER A 152       1.719  21.344  14.114  1.00 93.33           O  
ATOM   1201  N   SER A 153       4.677  17.688  15.043  1.00 94.20           N  
ATOM   1202  CA  SER A 153       5.483  16.595  15.409  1.00 72.40           C  
ATOM   1203  C   SER A 153       5.418  16.165  16.862  1.00 94.20           C  
ATOM   1204  O   SER A 153       6.429  16.300  17.571  1.00 93.41           O  
ATOM   1205  CB  SER A 153       6.962  16.862  15.064  1.00 79.11           C  
ATOM   1206  OG  SER A 153       7.504  17.770  16.038  1.00 94.27           O  
ATOM   1207  OXT SER A 153       4.300  15.648  17.315  1.00 92.30           O1-
END
