# Supplementary material for: Exploring the therapeutic mechanism of curcumin in spinal cord injury treatment based on network pharmacology, molecular dynamics simulation, and experimental validation
Source: Front Chem. 2025 Mar 28;13:1568551. doi: 10.3389/fchem.2025.1568551 (PMC11985754; doi:10.3389/fchem.2025.1568551)
Supplement: Supplementary file 1 [file DataSheet1.zip › 6ooy(TNF).pdb]

ATOM      1  N   THR A   7     -22.330  13.664 -35.965  1.00 38.77           N  
ATOM      2  CA  THR A   7     -23.157  12.648 -35.243  1.00 39.39           C  
ATOM      3  C   THR A   7     -22.672  12.453 -33.767  1.00 39.06           C  
ATOM      4  O   THR A   7     -22.505  11.316 -33.307  1.00 39.35           O  
ATOM      5  CB  THR A   7     -23.174  11.276 -36.044  1.00 39.73           C  
ATOM      6  CG2 THR A   7     -24.098  11.369 -37.281  1.00 41.70           C  
ATOM      7  OG1 THR A   7     -21.852  10.929 -36.503  1.00 39.19           O  
ATOM      8  N   PRO A   8     -22.482  13.565 -33.010  1.00 38.51           N  
ATOM      9  CA  PRO A   8     -21.679  13.535 -31.763  1.00 37.71           C  
ATOM     10  C   PRO A   8     -22.315  12.793 -30.599  1.00 36.73           C  
ATOM     11  O   PRO A   8     -23.518  12.650 -30.569  1.00 36.95           O  
ATOM     12  CB  PRO A   8     -21.506  15.024 -31.408  1.00 37.67           C  
ATOM     13  CG  PRO A   8     -21.893  15.778 -32.676  1.00 38.60           C  
ATOM     14  CD  PRO A   8     -22.979  14.929 -33.277  1.00 38.87           C  
ATOM     15  N   SER A   9     -21.504  12.290 -29.672  1.00 35.65           N  
ATOM     16  CA  SER A   9     -22.041  11.685 -28.458  1.00 35.03           C  
ATOM     17  C   SER A   9     -22.544  12.770 -27.512  1.00 33.85           C  
ATOM     18  O   SER A   9     -21.925  13.833 -27.387  1.00 33.98           O  
ATOM     19  CB  SER A   9     -20.980  10.874 -27.726  1.00 35.32           C  
ATOM     20  OG  SER A   9     -21.486  10.366 -26.494  1.00 36.18           O  
ATOM     21  N   ASP A  10     -23.651  12.475 -26.839  1.00 31.90           N  
ATOM     22  CA  ASP A  10     -24.220  13.365 -25.848  1.00 30.89           C  
ATOM     23  C   ASP A  10     -23.857  12.923 -24.419  1.00 28.78           C  
ATOM     24  O   ASP A  10     -24.439  13.401 -23.473  1.00 27.88           O  
ATOM     25  CB  ASP A  10     -25.751  13.440 -26.028  1.00 31.42           C  
ATOM     26  CG  ASP A  10     -26.449  12.105 -25.744  1.00 33.60           C  
ATOM     27  OD1 ASP A  10     -25.907  11.035 -26.095  1.00 36.53           O  
ATOM     28  OD2 ASP A  10     -27.559  12.117 -25.186  1.00 38.35           O1-
ATOM     29  N   LYS A  11     -22.893  12.011 -24.277  1.00 27.24           N  
ATOM     30  CA  LYS A  11     -22.474  11.487 -22.962  1.00 25.82           C  
ATOM     31  C   LYS A  11     -21.593  12.475 -22.202  1.00 23.93           C  
ATOM     32  O   LYS A  11     -20.585  12.920 -22.736  1.00 23.35           O  
ATOM     33  CB  LYS A  11     -21.653  10.231 -23.159  1.00 26.80           C  
ATOM     34  CG  LYS A  11     -22.407   9.058 -23.721  1.00 27.99           C  
ATOM     35  CD  LYS A  11     -23.282   8.434 -22.672  1.00 29.08           C  
ATOM     36  CE  LYS A  11     -23.929   7.177 -23.186  1.00 30.39           C  
ATOM     37  NZ  LYS A  11     -24.815   6.639 -22.101  1.00 32.09           N1+
ATOM     38  N   PRO A  12     -21.990  12.862 -20.974  1.00 21.93           N  
ATOM     39  CA  PRO A  12     -21.108  13.587 -20.077  1.00 20.26           C  
ATOM     40  C   PRO A  12     -19.730  12.923 -19.965  1.00 19.04           C  
ATOM     41  O   PRO A  12     -19.628  11.783 -19.525  1.00 19.21           O  
ATOM     42  CB  PRO A  12     -21.832  13.479 -18.738  1.00 20.53           C  
ATOM     43  CG  PRO A  12     -23.254  13.306 -19.055  1.00 20.66           C  
ATOM     44  CD  PRO A  12     -23.378  12.853 -20.467  1.00 21.65           C  
ATOM     45  N   VAL A  13     -18.688  13.620 -20.388  1.00 17.38           N  
ATOM     46  CA  VAL A  13     -17.334  13.105 -20.303  1.00 16.73           C  
ATOM     47  C   VAL A  13     -16.432  14.245 -19.795  1.00 16.28           C  
ATOM     48  O   VAL A  13     -16.821  15.401 -19.864  1.00 15.31           O  
ATOM     49  CB  VAL A  13     -16.831  12.579 -21.675  1.00 16.59           C  
ATOM     50  CG1 VAL A  13     -17.665  11.412 -22.124  1.00 16.88           C  
ATOM     51  CG2 VAL A  13     -16.850  13.678 -22.735  1.00 15.18           C  
ATOM     52  N   ALA A  14     -15.256  13.895 -19.267  1.00 15.65           N  
ATOM     53  CA  ALA A  14     -14.279  14.865 -18.845  1.00 15.06           C  
ATOM     54  C   ALA A  14     -12.937  14.200 -18.613  1.00 14.75           C  
ATOM     55  O   ALA A  14     -12.894  13.105 -18.086  1.00 14.94           O  
ATOM     56  CB  ALA A  14     -14.738  15.534 -17.600  1.00 16.08           C  
ATOM     57  N   HIS A  15     -11.851  14.873 -19.011  1.00 14.14           N  
ATOM     58  CA  HIS A  15     -10.493  14.429 -18.729  1.00 13.84           C  
ATOM     59  C   HIS A  15      -9.638  15.641 -18.410  1.00 14.24           C  
ATOM     60  O   HIS A  15      -9.319  16.433 -19.305  1.00 15.42           O  
ATOM     61  CB  HIS A  15      -9.909  13.742 -19.951  1.00 13.51           C  
ATOM     62  CG  HIS A  15      -8.498  13.279 -19.768  1.00 13.04           C  
ATOM     63  CD2 HIS A  15      -7.318  13.941 -19.883  1.00 12.72           C  
ATOM     64  ND1 HIS A  15      -8.180  11.970 -19.478  1.00 10.05           N  
ATOM     65  CE1 HIS A  15      -6.865  11.856 -19.401  1.00 12.14           C  
ATOM     66  NE2 HIS A  15      -6.319  13.038 -19.633  1.00 10.04           N  
ATOM     67  N   VAL A  16      -9.257  15.807 -17.154  1.00 13.44           N  
ATOM     68  CA  VAL A  16      -8.540  17.005 -16.761  1.00 12.52           C  
ATOM     69  C   VAL A  16      -7.168  16.623 -16.256  1.00 11.86           C  
ATOM     70  O   VAL A  16      -7.006  15.526 -15.734  1.00 11.68           O  
ATOM     71  CB  VAL A  16      -9.318  17.782 -15.728  1.00 12.38           C  
ATOM     72  CG1 VAL A  16     -10.641  18.192 -16.322  1.00 10.88           C  
ATOM     73  CG2 VAL A  16      -9.500  16.946 -14.469  1.00 13.16           C  
ATOM     74  N   VAL A  17      -6.210  17.535 -16.434  1.00 11.34           N  
ATOM     75  CA  VAL A  17      -4.797  17.276 -16.226  1.00 11.71           C  
ATOM     76  C   VAL A  17      -4.150  18.257 -15.213  1.00 12.10           C  
ATOM     77  O   VAL A  17      -4.665  19.352 -14.976  1.00 11.60           O  
ATOM     78  CB  VAL A  17      -4.059  17.360 -17.559  1.00 11.87           C  
ATOM     79  CG1 VAL A  17      -4.694  16.443 -18.568  1.00 12.93           C  
ATOM     80  CG2 VAL A  17      -4.065  18.809 -18.093  1.00 12.07           C  
ATOM     81  N   ALA A  18      -3.015  17.867 -14.628  1.00 12.40           N  
ATOM     82  CA  ALA A  18      -2.404  18.661 -13.552  1.00 13.11           C  
ATOM     83  C   ALA A  18      -1.770  19.864 -14.192  1.00 13.81           C  
ATOM     84  O   ALA A  18      -1.184  19.710 -15.237  1.00 14.16           O  
ATOM     85  CB  ALA A  18      -1.330  17.846 -12.813  1.00 12.85           C  
ATOM     86  N   ASN A  19      -1.852  21.044 -13.585  1.00 14.50           N  
ATOM     87  CA  ASN A  19      -1.137  22.181 -14.120  1.00 15.03           C  
ATOM     88  C   ASN A  19       0.346  22.054 -13.835  1.00 17.12           C  
ATOM     89  O   ASN A  19       0.779  22.203 -12.695  1.00 16.87           O  
ATOM     90  CB  ASN A  19      -1.650  23.482 -13.528  1.00 15.36           C  
ATOM     91  CG  ASN A  19      -1.061  24.713 -14.211  1.00 14.61           C  
ATOM     92  ND2 ASN A  19      -1.740  25.830 -14.062  1.00 13.14           N  
ATOM     93  OD1 ASN A  19      -0.012  24.652 -14.867  1.00 16.69           O  
ATOM     94  N   PRO A  20       1.151  21.803 -14.878  1.00 19.12           N  
ATOM     95  CA  PRO A  20       2.562  21.644 -14.590  1.00 19.94           C  
ATOM     96  C   PRO A  20       3.246  22.934 -14.085  1.00 21.65           C  
ATOM     97  O   PRO A  20       4.355  22.876 -13.511  1.00 21.85           O  
ATOM     98  CB  PRO A  20       3.154  21.189 -15.928  1.00 20.16           C  
ATOM     99  CG  PRO A  20       2.231  21.740 -16.974  1.00 20.19           C  
ATOM    100  CD  PRO A  20       0.859  21.862 -16.327  1.00 19.14           C  
ATOM    101  N   GLN A  21       2.610  24.085 -14.278  1.00 22.59           N  
ATOM    102  CA  GLN A  21       3.157  25.325 -13.716  1.00 23.31           C  
ATOM    103  C   GLN A  21       3.004  25.430 -12.207  1.00 23.20           C  
ATOM    104  O   GLN A  21       3.781  26.144 -11.565  1.00 24.21           O  
ATOM    105  CB  GLN A  21       2.416  26.536 -14.265  1.00 23.85           C  
ATOM    106  CG  GLN A  21       2.669  26.906 -15.694  1.00 24.65           C  
ATOM    107  CD  GLN A  21       1.795  28.078 -16.057  1.00 25.63           C  
ATOM    108  NE2 GLN A  21       2.376  29.271 -16.117  1.00 23.77           N  
ATOM    109  OE1 GLN A  21       0.580  27.915 -16.213  1.00 28.61           O  
ATOM    110  N   ALA A  22       1.965  24.799 -11.652  1.00 22.26           N  
ATOM    111  CA  ALA A  22       1.650  24.924 -10.221  1.00 21.39           C  
ATOM    112  C   ALA A  22       2.380  23.902  -9.365  1.00 20.75           C  
ATOM    113  O   ALA A  22       1.748  23.005  -8.799  1.00 21.67           O  
ATOM    114  CB  ALA A  22       0.147  24.829  -9.996  1.00 21.00           C  
ATOM    115  N   GLU A  23       3.699  24.053  -9.263  1.00 20.06           N  
ATOM    116  CA AGLU A  23       4.552  23.208  -8.410  0.50 20.11           C  
ATOM    117  CA BGLU A  23       4.504  23.170  -8.414  0.50 20.08           C  
ATOM    118  C   GLU A  23       4.152  23.374  -6.940  1.00 19.79           C  
ATOM    119  O   GLU A  23       4.011  24.491  -6.462  1.00 20.18           O  
ATOM    120  CB AGLU A  23       6.052  23.567  -8.608  0.50 19.95           C  
ATOM    121  CB BGLU A  23       6.011  23.368  -8.662  0.50 19.96           C  
ATOM    122  CG AGLU A  23       6.452  24.972  -8.077  0.50 20.18           C  
ATOM    123  CG BGLU A  23       6.521  22.568  -9.851  0.50 19.87           C  
ATOM    124  CD AGLU A  23       7.731  25.583  -8.699  0.50 18.94           C  
ATOM    125  CD BGLU A  23       7.715  23.183 -10.538  0.50 21.05           C  
ATOM    126  OE1AGLU A  23       8.439  24.903  -9.467  0.50 19.66           O  
ATOM    127  OE1BGLU A  23       7.913  24.420 -10.429  0.50 23.08           O  
ATOM    128  OE2AGLU A  23       8.032  26.760  -8.400  0.50 14.93           O1-
ATOM    129  OE2BGLU A  23       8.446  22.429 -11.214  0.50 20.00           O1-
ATOM    130  N   GLY A  24       3.977  22.268  -6.222  1.00 19.61           N  
ATOM    131  CA  GLY A  24       3.606  22.320  -4.801  1.00 19.03           C  
ATOM    132  C   GLY A  24       2.106  22.286  -4.614  1.00 19.00           C  
ATOM    133  O   GLY A  24       1.603  22.500  -3.505  1.00 19.59           O  
ATOM    134  N   GLN A  25       1.385  22.036  -5.703  1.00 18.59           N  
ATOM    135  CA  GLN A  25      -0.071  22.048  -5.677  1.00 18.62           C  
ATOM    136  C   GLN A  25      -0.603  21.040  -6.705  1.00 17.72           C  
ATOM    137  O   GLN A  25       0.157  20.505  -7.543  1.00 16.44           O  
ATOM    138  CB  GLN A  25      -0.597  23.452  -6.016  1.00 18.89           C  
ATOM    139  CG  GLN A  25      -0.036  24.642  -5.186  1.00 20.57           C  
ATOM    140  CD  GLN A  25      -0.728  25.990  -5.576  1.00 23.07           C  
ATOM    141  NE2 GLN A  25      -0.241  26.652  -6.631  1.00 23.30           N  
ATOM    142  OE1 GLN A  25      -1.705  26.376  -4.969  1.00 24.39           O  
ATOM    143  N   LEU A  26      -1.909  20.806  -6.641  1.00 16.55           N  
ATOM    144  CA  LEU A  26      -2.578  20.000  -7.645  1.00 16.34           C  
ATOM    145  C   LEU A  26      -3.764  20.720  -8.240  1.00 15.98           C  
ATOM    146  O   LEU A  26      -4.869  20.679  -7.716  1.00 15.55           O  
ATOM    147  CB  LEU A  26      -3.001  18.664  -7.068  1.00 15.94           C  
ATOM    148  CG  LEU A  26      -3.531  17.659  -8.089  1.00 16.15           C  
ATOM    149  CD1 LEU A  26      -2.711  17.553  -9.358  1.00 14.15           C  
ATOM    150  CD2 LEU A  26      -3.654  16.299  -7.398  1.00 17.39           C  
ATOM    151  N   GLN A  27      -3.523  21.384  -9.360  1.00 16.52           N  
ATOM    152  CA  GLN A  27      -4.531  22.243  -9.989  1.00 16.64           C  
ATOM    153  C   GLN A  27      -4.974  21.488 -11.226  1.00 15.66           C  
ATOM    154  O   GLN A  27      -4.144  21.289 -12.140  1.00 14.91           O  
ATOM    155  CB  GLN A  27      -3.910  23.627 -10.358  1.00 17.37           C  
ATOM    156  CG  GLN A  27      -4.943  24.775 -10.545  1.00 19.37           C  
ATOM    157  CD  GLN A  27      -4.498  25.941 -11.460  1.00 21.30           C  
ATOM    158  NE2 GLN A  27      -5.356  26.953 -11.542  1.00 22.15           N  
ATOM    159  OE1 GLN A  27      -3.430  25.927 -12.090  1.00 21.60           O  
ATOM    160  N   TRP A  28      -6.240  21.049 -11.240  1.00 14.84           N  
ATOM    161  CA  TRP A  28      -6.827  20.422 -12.421  1.00 15.03           C  
ATOM    162  C   TRP A  28      -7.105  21.485 -13.505  1.00 15.40           C  
ATOM    163  O   TRP A  28      -7.549  22.588 -13.195  1.00 16.44           O  
ATOM    164  CB  TRP A  28      -8.094  19.607 -12.069  1.00 15.24           C  
ATOM    165  CG  TRP A  28      -7.806  18.458 -11.111  1.00 13.60           C  
ATOM    166  CD1 TRP A  28      -8.309  18.298  -9.850  1.00 13.61           C  
ATOM    167  CD2 TRP A  28      -6.900  17.358 -11.321  1.00 12.97           C  
ATOM    168  CE2 TRP A  28      -6.923  16.564 -10.154  1.00 12.17           C  
ATOM    169  CE3 TRP A  28      -6.077  16.958 -12.391  1.00 12.98           C  
ATOM    170  NE1 TRP A  28      -7.792  17.150  -9.275  1.00 13.69           N  
ATOM    171  CZ2 TRP A  28      -6.144  15.407 -10.018  1.00 13.85           C  
ATOM    172  CZ3 TRP A  28      -5.314  15.779 -12.263  1.00 12.07           C  
ATOM    173  CH2 TRP A  28      -5.344  15.032 -11.082  1.00 12.35           C  
ATOM    174  N   LEU A  29      -6.756  21.180 -14.755  1.00 15.32           N  
ATOM    175  CA  LEU A  29      -7.024  22.056 -15.895  1.00 15.07           C  
ATOM    176  C   LEU A  29      -7.764  21.334 -17.029  1.00 16.06           C  
ATOM    177  O   LEU A  29      -7.369  20.245 -17.464  1.00 16.15           O  
ATOM    178  CB  LEU A  29      -5.723  22.570 -16.471  1.00 15.26           C  
ATOM    179  CG  LEU A  29      -4.766  23.399 -15.598  1.00 13.72           C  
ATOM    180  CD1 LEU A  29      -3.442  23.616 -16.351  1.00 11.97           C  
ATOM    181  CD2 LEU A  29      -5.391  24.701 -15.193  1.00 10.07           C  
ATOM    182  N   ASN A  30      -8.848  21.934 -17.501  1.00 17.15           N  
ATOM    183  CA  ASN A  30      -9.479  21.523 -18.751  1.00 18.14           C  
ATOM    184  C   ASN A  30      -9.011  22.424 -19.884  1.00 18.73           C  
ATOM    185  O   ASN A  30      -9.228  22.128 -21.057  1.00 19.56           O  
ATOM    186  CB  ASN A  30     -10.987  21.595 -18.647  1.00 18.05           C  
ATOM    187  CG  ASN A  30     -11.483  23.014 -18.514  1.00 19.91           C  
ATOM    188  ND2 ASN A  30     -12.097  23.514 -19.570  1.00 20.86           N  
ATOM    189  OD1 ASN A  30     -11.300  23.664 -17.477  1.00 21.68           O  
ATOM    190  N   ARG A  31      -8.363  23.516 -19.526  1.00 19.41           N  
ATOM    191  CA  ARG A  31      -7.849  24.477 -20.491  1.00 20.32           C  
ATOM    192  C   ARG A  31      -6.365  24.216 -20.618  1.00 20.42           C  
ATOM    193  O   ARG A  31      -5.504  24.811 -19.941  1.00 20.91           O  
ATOM    194  CB  ARG A  31      -8.111  25.903 -20.009  1.00 20.93           C  
ATOM    195  CG  ARG A  31      -9.561  26.161 -19.784  1.00 22.68           C  
ATOM    196  CD  ARG A  31      -9.795  27.593 -19.576  1.00 28.08           C  
ATOM    197  NE  ARG A  31     -11.156  27.868 -19.133  1.00 32.14           N  
ATOM    198  CZ  ARG A  31     -11.564  29.058 -18.699  1.00 36.25           C  
ATOM    199  NH1 ARG A  31     -10.715  30.101 -18.638  1.00 36.24           N1+
ATOM    200  NH2 ARG A  31     -12.827  29.206 -18.309  1.00 37.64           N  
ATOM    201  N   ARG A  32      -6.095  23.264 -21.480  1.00 20.51           N  
ATOM    202  CA  ARG A  32      -4.780  22.812 -21.778  1.00 19.76           C  
ATOM    203  C   ARG A  32      -4.994  21.824 -22.902  1.00 18.95           C  
ATOM    204  O   ARG A  32      -6.085  21.234 -23.040  1.00 17.75           O  
ATOM    205  CB  ARG A  32      -4.208  22.104 -20.558  1.00 21.20           C  
ATOM    206  CG  ARG A  32      -2.775  21.611 -20.722  1.00 21.22           C  
ATOM    207  CD  ARG A  32      -1.886  22.306 -19.768  1.00 20.41           C  
ATOM    208  NE  ARG A  32      -0.492  22.067 -20.115  1.00 21.69           N  
ATOM    209  CZ  ARG A  32       0.499  22.915 -19.878  1.00 17.56           C  
ATOM    210  NH1 ARG A  32       0.267  24.064 -19.279  1.00 14.76           N1+
ATOM    211  NH2 ARG A  32       1.727  22.603 -20.250  1.00 18.87           N  
ATOM    212  N   ALA A  33      -3.959  21.665 -23.714  1.00 18.58           N  
ATOM    213  CA  ALA A  33      -3.963  20.720 -24.803  1.00 17.91           C  
ATOM    214  C   ALA A  33      -4.405  19.371 -24.248  1.00 16.98           C  
ATOM    215  O   ALA A  33      -3.994  18.984 -23.183  1.00 17.10           O  
ATOM    216  CB  ALA A  33      -2.569  20.604 -25.415  1.00 17.99           C  
ATOM    217  N   ASN A  34      -5.273  18.689 -24.966  1.00 15.86           N  
ATOM    218  CA  ASN A  34      -5.590  17.310 -24.665  1.00 15.36           C  
ATOM    219  C   ASN A  34      -6.317  17.111 -23.320  1.00 14.91           C  
ATOM    220  O   ASN A  34      -6.155  16.094 -22.673  1.00 13.76           O  
ATOM    221  CB  ASN A  34      -4.302  16.483 -24.759  1.00 15.26           C  
ATOM    222  CG  ASN A  34      -3.630  16.605 -26.133  1.00 14.25           C  
ATOM    223  ND2 ASN A  34      -2.319  16.842 -26.156  1.00 13.93           N  
ATOM    224  OD1 ASN A  34      -4.285  16.427 -27.150  1.00 11.84           O  
ATOM    225  N   ALA A  35      -7.114  18.113 -22.936  1.00 14.50           N  
ATOM    226  CA  ALA A  35      -7.950  18.094 -21.742  1.00 14.31           C  
ATOM    227  C   ALA A  35      -9.297  18.604 -22.148  1.00 14.52           C  
ATOM    228  O   ALA A  35      -9.389  19.432 -23.039  1.00 15.80           O  
ATOM    229  CB  ALA A  35      -7.370  18.989 -20.638  1.00 14.01           C  
ATOM    230  N   LEU A  36     -10.362  18.124 -21.524  1.00 14.76           N  
ATOM    231  CA  LEU A  36     -11.671  18.517 -21.986  1.00 14.95           C  
ATOM    232  C   LEU A  36     -12.778  18.296 -21.003  1.00 14.89           C  
ATOM    233  O   LEU A  36     -12.689  17.462 -20.107  1.00 15.30           O  
ATOM    234  CB  LEU A  36     -12.022  17.778 -23.273  1.00 15.33           C  
ATOM    235  CG  LEU A  36     -12.327  16.289 -23.104  1.00 16.44           C  
ATOM    236  CD1 LEU A  36     -13.770  16.031 -22.764  1.00 14.23           C  
ATOM    237  CD2 LEU A  36     -11.966  15.579 -24.369  1.00 20.07           C  
ATOM    238  N   LEU A  37     -13.823  19.068 -21.246  1.00 15.03           N  
ATOM    239  CA  LEU A  37     -15.122  18.981 -20.609  1.00 15.29           C  
ATOM    240  C   LEU A  37     -16.142  18.904 -21.731  1.00 14.55           C  
ATOM    241  O   LEU A  37     -16.023  19.662 -22.675  1.00 14.79           O  
ATOM    242  CB  LEU A  37     -15.384  20.252 -19.789  1.00 14.32           C  
ATOM    243  CG  LEU A  37     -14.432  20.595 -18.635  1.00 15.54           C  
ATOM    244  CD1 LEU A  37     -14.716  22.045 -18.099  1.00 14.45           C  
ATOM    245  CD2 LEU A  37     -14.520  19.613 -17.494  1.00 11.31           C  
ATOM    246  N   ALA A  38     -17.165  18.057 -21.607  1.00 14.69           N  
ATOM    247  CA  ALA A  38     -18.206  17.927 -22.651  1.00 14.13           C  
ATOM    248  C   ALA A  38     -19.551  17.512 -22.083  1.00 14.51           C  
ATOM    249  O   ALA A  38     -19.606  16.793 -21.115  1.00 13.44           O  
ATOM    250  CB  ALA A  38     -17.785  16.900 -23.670  1.00 14.17           C  
ATOM    251  N   ASN A  39     -20.629  17.943 -22.744  1.00 15.50           N  
ATOM    252  CA  ASN A  39     -21.971  17.532 -22.435  1.00 16.00           C  
ATOM    253  C   ASN A  39     -22.316  17.801 -20.968  1.00 16.87           C  
ATOM    254  O   ASN A  39     -22.908  16.968 -20.288  1.00 17.24           O  
ATOM    255  CB  ASN A  39     -22.173  16.057 -22.824  1.00 16.91           C  
ATOM    256  CG  ASN A  39     -21.974  15.794 -24.359  1.00 18.05           C  
ATOM    257  ND2 ASN A  39     -21.151  14.819 -24.692  1.00 14.27           N  
ATOM    258  OD1 ASN A  39     -22.567  16.472 -25.207  1.00 23.38           O  
ATOM    259  N   GLY A  40     -21.930  18.983 -20.497  1.00 17.31           N  
ATOM    260  CA  GLY A  40     -22.362  19.524 -19.232  1.00 17.26           C  
ATOM    261  C   GLY A  40     -21.468  19.351 -18.008  1.00 18.16           C  
ATOM    262  O   GLY A  40     -21.897  19.710 -16.881  1.00 18.95           O  
ATOM    263  N   VAL A  41     -20.271  18.768 -18.167  1.00 17.43           N  
ATOM    264  CA  VAL A  41     -19.436  18.516 -16.994  1.00 16.55           C  
ATOM    265  C   VAL A  41     -18.641  19.777 -16.721  1.00 16.90           C  
ATOM    266  O   VAL A  41     -18.119  20.413 -17.657  1.00 16.07           O  
ATOM    267  CB  VAL A  41     -18.506  17.266 -17.120  1.00 16.71           C  
ATOM    268  CG1 VAL A  41     -17.879  16.967 -15.773  1.00 14.58           C  
ATOM    269  CG2 VAL A  41     -19.269  16.017 -17.645  1.00 15.04           C  
ATOM    270  N   GLU A  42     -18.589  20.189 -15.453  1.00 17.57           N  
ATOM    271  CA  GLU A  42     -17.883  21.440 -15.116  1.00 18.30           C  
ATOM    272  C   GLU A  42     -16.660  21.157 -14.271  1.00 18.43           C  
ATOM    273  O   GLU A  42     -16.609  20.179 -13.549  1.00 17.62           O  
ATOM    274  CB  GLU A  42     -18.802  22.444 -14.417  1.00 18.42           C  
ATOM    275  CG  GLU A  42     -20.071  22.765 -15.239  1.00 20.78           C  
ATOM    276  CD  GLU A  42     -20.901  23.983 -14.759  1.00 23.51           C  
ATOM    277  OE1 GLU A  42     -20.410  24.877 -14.005  1.00 27.58           O  
ATOM    278  OE2 GLU A  42     -22.058  24.062 -15.205  1.00 24.57           O1-
ATOM    279  N   LEU A  43     -15.660  22.019 -14.400  1.00 19.26           N  
ATOM    280  CA  LEU A  43     -14.555  22.053 -13.477  1.00 19.69           C  
ATOM    281  C   LEU A  43     -14.733  23.297 -12.651  1.00 20.52           C  
ATOM    282  O   LEU A  43     -14.507  24.398 -13.151  1.00 20.52           O  
ATOM    283  CB  LEU A  43     -13.200  22.088 -14.184  1.00 18.88           C  
ATOM    284  CG  LEU A  43     -12.064  22.122 -13.169  1.00 18.96           C  
ATOM    285  CD1 LEU A  43     -12.043  20.842 -12.335  1.00 16.99           C  
ATOM    286  CD2 LEU A  43     -10.690  22.367 -13.815  1.00 20.68           C  
ATOM    287  N   ARG A  44     -15.117  23.108 -11.385  1.00 21.40           N  
ATOM    288  CA  ARG A  44     -15.322  24.208 -10.442  1.00 21.71           C  
ATOM    289  C   ARG A  44     -14.590  23.970  -9.109  1.00 21.53           C  
ATOM    290  O   ARG A  44     -14.698  22.915  -8.500  1.00 21.45           O  
ATOM    291  CB  ARG A  44     -16.801  24.357 -10.180  1.00 22.12           C  
ATOM    292  CG  ARG A  44     -17.161  25.554  -9.289  1.00 26.44           C  
ATOM    293  CD  ARG A  44     -18.612  25.512  -8.807  1.00 29.38           C  
ATOM    294  NE  ARG A  44     -19.551  25.398  -9.934  1.00 34.11           N  
ATOM    295  CZ  ARG A  44     -20.596  24.561  -9.983  1.00 36.01           C  
ATOM    296  NH1 ARG A  44     -20.874  23.735  -8.973  1.00 36.66           N1+
ATOM    297  NH2 ARG A  44     -21.381  24.560 -11.050  1.00 36.71           N  
ATOM    298  N   ASP A  45     -13.855  24.983  -8.665  1.00 21.20           N  
ATOM    299  CA  ASP A  45     -13.076  24.941  -7.450  1.00 20.57           C  
ATOM    300  C   ASP A  45     -12.295  23.639  -7.334  1.00 19.53           C  
ATOM    301  O   ASP A  45     -12.211  23.017  -6.278  1.00 19.12           O  
ATOM    302  CB  ASP A  45     -13.970  25.207  -6.243  1.00 21.14           C  
ATOM    303  CG  ASP A  45     -14.640  26.597  -6.304  1.00 24.18           C  
ATOM    304  OD1 ASP A  45     -13.958  27.595  -6.710  1.00 28.27           O  
ATOM    305  OD2 ASP A  45     -15.838  26.698  -5.938  1.00 23.14           O1-
ATOM    306  N   ASN A  46     -11.690  23.271  -8.444  1.00 18.39           N  
ATOM    307  CA  ASN A  46     -10.822  22.113  -8.538  1.00 17.82           C  
ATOM    308  C   ASN A  46     -11.581  20.794  -8.476  1.00 17.32           C  
ATOM    309  O   ASN A  46     -11.025  19.774  -8.119  1.00 17.63           O  
ATOM    310  CB  ASN A  46      -9.739  22.161  -7.447  1.00 17.37           C  
ATOM    311  CG  ASN A  46      -8.391  21.661  -7.954  1.00 17.95           C  
ATOM    312  ND2 ASN A  46      -7.744  20.794  -7.186  1.00 12.04           N  
ATOM    313  OD1 ASN A  46      -7.941  22.058  -9.045  1.00 19.65           O  
ATOM    314  N   GLN A  47     -12.859  20.816  -8.802  1.00 17.26           N  
ATOM    315  CA  GLN A  47     -13.703  19.619  -8.694  1.00 16.82           C  
ATOM    316  C   GLN A  47     -14.506  19.452  -9.970  1.00 16.50           C  
ATOM    317  O   GLN A  47     -14.847  20.446 -10.644  1.00 17.23           O  
ATOM    318  CB  GLN A  47     -14.640  19.753  -7.499  1.00 17.26           C  
ATOM    319  CG  GLN A  47     -13.933  19.865  -6.164  1.00 18.22           C  
ATOM    320  CD  GLN A  47     -14.874  20.213  -4.992  1.00 20.14           C  
ATOM    321  NE2 GLN A  47     -14.500  19.793  -3.787  1.00 18.62           N  
ATOM    322  OE1 GLN A  47     -15.897  20.866  -5.172  1.00 21.20           O  
ATOM    323  N   LEU A  48     -14.765  18.209 -10.340  1.00 16.22           N  
ATOM    324  CA  LEU A  48     -15.629  17.901 -11.479  1.00 15.98           C  
ATOM    325  C   LEU A  48     -17.049  17.816 -10.972  1.00 15.90           C  
ATOM    326  O   LEU A  48     -17.275  17.194  -9.944  1.00 15.89           O  
ATOM    327  CB  LEU A  48     -15.242  16.579 -12.142  1.00 15.83           C  
ATOM    328  CG  LEU A  48     -13.895  16.551 -12.886  1.00 15.60           C  
ATOM    329  CD1 LEU A  48     -13.500  15.121 -13.179  1.00 12.25           C  
ATOM    330  CD2 LEU A  48     -13.963  17.371 -14.167  1.00 13.52           C  
ATOM    331  N   VAL A  49     -17.979  18.482 -11.667  1.00 15.99           N  
ATOM    332  CA  VAL A  49     -19.412  18.451 -11.345  1.00 16.24           C  
ATOM    333  C   VAL A  49     -20.180  17.583 -12.353  1.00 17.22           C  
ATOM    334  O   VAL A  49     -20.055  17.734 -13.563  1.00 16.62           O  
ATOM    335  CB  VAL A  49     -20.012  19.889 -11.318  1.00 16.20           C  
ATOM    336  CG1 VAL A  49     -21.345  19.887 -10.709  1.00 13.75           C  
ATOM    337  CG2 VAL A  49     -19.128  20.812 -10.522  1.00 16.73           C  
ATOM    338  N   VAL A  50     -20.969  16.653 -11.824  1.00 18.80           N  
ATOM    339  CA  VAL A  50     -21.750  15.712 -12.617  1.00 19.53           C  
ATOM    340  C   VAL A  50     -23.059  16.397 -12.997  1.00 20.19           C  
ATOM    341  O   VAL A  50     -23.744  16.902 -12.093  1.00 21.58           O  
ATOM    342  CB  VAL A  50     -22.076  14.458 -11.777  1.00 20.07           C  
ATOM    343  CG1 VAL A  50     -23.015  13.525 -12.540  1.00 19.92           C  
ATOM    344  CG2 VAL A  50     -20.785  13.733 -11.334  1.00 19.87           C  
ATOM    345  N   PRO A  51     -23.414  16.438 -14.305  1.00 19.99           N  
ATOM    346  CA  PRO A  51     -24.580  17.193 -14.761  1.00 20.24           C  
ATOM    347  C   PRO A  51     -25.862  16.393 -14.777  1.00 20.86           C  
ATOM    348  O   PRO A  51     -26.937  16.985 -14.779  1.00 20.76           O  
ATOM    349  CB  PRO A  51     -24.201  17.564 -16.202  1.00 20.81           C  
ATOM    350  CG  PRO A  51     -23.356  16.391 -16.617  1.00 20.15           C  
ATOM    351  CD  PRO A  51     -22.527  16.102 -15.435  1.00 20.22           C  
ATOM    352  N   SER A  52     -25.753  15.066 -14.836  1.00 21.33           N  
ATOM    353  CA  SER A  52     -26.921  14.165 -14.743  1.00 21.55           C  
ATOM    354  C   SER A  52     -26.575  12.844 -14.098  1.00 21.37           C  
ATOM    355  O   SER A  52     -25.417  12.420 -14.106  1.00 21.20           O  
ATOM    356  CB  SER A  52     -27.484  13.858 -16.109  1.00 21.49           C  
ATOM    357  OG  SER A  52     -26.418  13.469 -16.948  1.00 23.39           O  
ATOM    358  N   GLU A  53     -27.598  12.194 -13.562  1.00 21.19           N  
ATOM    359  CA  GLU A  53     -27.433  10.938 -12.883  1.00 21.61           C  
ATOM    360  C   GLU A  53     -27.069   9.816 -13.830  1.00 21.32           C  
ATOM    361  O   GLU A  53     -27.308   9.897 -15.035  1.00 21.33           O  
ATOM    362  CB  GLU A  53     -28.701  10.567 -12.095  1.00 22.83           C  
ATOM    363  CG  GLU A  53     -30.069  10.710 -12.838  1.00 25.97           C  
ATOM    364  CD  GLU A  53     -30.548   9.446 -13.541  1.00 31.63           C  
ATOM    365  OE1 GLU A  53     -31.594   9.547 -14.255  1.00 33.70           O  
ATOM    366  OE2 GLU A  53     -29.895   8.375 -13.399  1.00 32.35           O1-
ATOM    367  N   GLY A  54     -26.483   8.757 -13.281  1.00 20.73           N  
ATOM    368  CA  GLY A  54     -26.182   7.578 -14.070  1.00 20.01           C  
ATOM    369  C   GLY A  54     -24.890   6.970 -13.609  1.00 19.83           C  
ATOM    370  O   GLY A  54     -24.241   7.514 -12.713  1.00 20.39           O  
ATOM    371  N   LEU A  55     -24.550   5.829 -14.213  1.00 19.30           N  
ATOM    372  CA  LEU A  55     -23.312   5.103 -13.982  1.00 18.72           C  
ATOM    373  C   LEU A  55     -22.177   5.849 -14.677  1.00 17.61           C  
ATOM    374  O   LEU A  55     -22.317   6.244 -15.833  1.00 17.92           O  
ATOM    375  CB  LEU A  55     -23.409   3.678 -14.548  1.00 18.93           C  
ATOM    376  CG  LEU A  55     -24.021   2.547 -13.696  1.00 20.87           C  
ATOM    377  CD1 LEU A  55     -23.986   1.202 -14.490  1.00 21.04           C  
ATOM    378  CD2 LEU A  55     -23.286   2.393 -12.378  1.00 19.90           C  
ATOM    379  N   TYR A  56     -21.067   6.026 -13.981  1.00 16.12           N  
ATOM    380  CA  TYR A  56     -19.902   6.703 -14.510  1.00 15.81           C  
ATOM    381  C   TYR A  56     -18.650   5.930 -14.157  1.00 15.36           C  
ATOM    382  O   TYR A  56     -18.486   5.464 -13.027  1.00 15.80           O  
ATOM    383  CB  TYR A  56     -19.746   8.090 -13.877  1.00 15.89           C  
ATOM    384  CG  TYR A  56     -20.708   9.148 -14.362  1.00 16.83           C  
ATOM    385  CD1 TYR A  56     -20.305  10.104 -15.283  1.00 17.17           C  
ATOM    386  CD2 TYR A  56     -22.012   9.220 -13.856  1.00 18.80           C  
ATOM    387  CE1 TYR A  56     -21.163  11.084 -15.706  1.00 17.60           C  
ATOM    388  CE2 TYR A  56     -22.887  10.192 -14.272  1.00 18.69           C  
ATOM    389  CZ  TYR A  56     -22.457  11.132 -15.211  1.00 18.56           C  
ATOM    390  OH  TYR A  56     -23.312  12.126 -15.651  1.00 16.76           O  
ATOM    391  N   LEU A  57     -17.756   5.786 -15.123  1.00 15.13           N  
ATOM    392  CA  LEU A  57     -16.394   5.373 -14.827  1.00 14.02           C  
ATOM    393  C   LEU A  57     -15.729   6.635 -14.347  1.00 13.27           C  
ATOM    394  O   LEU A  57     -15.836   7.655 -14.997  1.00 12.42           O  
ATOM    395  CB  LEU A  57     -15.694   4.861 -16.083  1.00 14.00           C  
ATOM    396  CG  LEU A  57     -14.189   4.567 -16.002  1.00 14.01           C  
ATOM    397  CD1 LEU A  57     -13.839   3.540 -14.866  1.00 10.95           C  
ATOM    398  CD2 LEU A  57     -13.671   4.121 -17.382  1.00 13.95           C  
ATOM    399  N   ILE A  58     -15.086   6.560 -13.184  1.00 13.00           N  
ATOM    400  CA  ILE A  58     -14.218   7.618 -12.665  1.00 12.64           C  
ATOM    401  C   ILE A  58     -12.810   7.019 -12.726  1.00 12.48           C  
ATOM    402  O   ILE A  58     -12.618   5.808 -12.450  1.00 11.43           O  
ATOM    403  CB  ILE A  58     -14.513   7.967 -11.207  1.00 12.44           C  
ATOM    404  CG1 ILE A  58     -15.978   8.276 -10.972  1.00 14.59           C  
ATOM    405  CG2 ILE A  58     -13.763   9.208 -10.768  1.00 13.63           C  
ATOM    406  CD1 ILE A  58     -16.312   8.435  -9.432  1.00 13.09           C  
ATOM    407  N   TYR A  59     -11.839   7.826 -13.140  1.00 11.99           N  
ATOM    408  CA  TYR A  59     -10.451   7.338 -13.252  1.00 12.78           C  
ATOM    409  C   TYR A  59      -9.442   8.461 -12.969  1.00 12.74           C  
ATOM    410  O   TYR A  59      -9.709   9.638 -13.207  1.00 11.25           O  
ATOM    411  CB  TYR A  59     -10.174   6.686 -14.622  1.00 12.40           C  
ATOM    412  CG  TYR A  59     -10.238   7.637 -15.792  1.00 13.36           C  
ATOM    413  CD1 TYR A  59      -9.098   8.277 -16.259  1.00 13.27           C  
ATOM    414  CD2 TYR A  59     -11.439   7.907 -16.416  1.00 13.93           C  
ATOM    415  CE1 TYR A  59      -9.153   9.167 -17.312  1.00 14.31           C  
ATOM    416  CE2 TYR A  59     -11.508   8.799 -17.469  1.00 14.66           C  
ATOM    417  CZ  TYR A  59     -10.363   9.426 -17.926  1.00 15.14           C  
ATOM    418  OH  TYR A  59     -10.432  10.307 -19.014  1.00 13.22           O  
ATOM    419  N   SER A  60      -8.290   8.076 -12.449  1.00 12.66           N  
ATOM    420  CA  SER A  60      -7.259   9.044 -12.191  1.00 13.03           C  
ATOM    421  C   SER A  60      -5.908   8.390 -11.992  1.00 12.45           C  
ATOM    422  O   SER A  60      -5.809   7.262 -11.525  1.00 13.13           O  
ATOM    423  CB  SER A  60      -7.633   9.883 -10.969  1.00 13.54           C  
ATOM    424  OG  SER A  60      -6.615  10.810 -10.618  1.00 15.75           O  
ATOM    425  N   GLN A  61      -4.864   9.128 -12.331  1.00 12.18           N  
ATOM    426  CA  GLN A  61      -3.511   8.693 -12.090  1.00 12.08           C  
ATOM    427  C   GLN A  61      -2.803   9.899 -11.591  1.00 11.72           C  
ATOM    428  O   GLN A  61      -2.964  10.951 -12.144  1.00 12.53           O  
ATOM    429  CB  GLN A  61      -2.851   8.221 -13.393  1.00 12.24           C  
ATOM    430  CG  GLN A  61      -1.358   8.038 -13.286  1.00 14.54           C  
ATOM    431  CD  GLN A  61      -0.675   7.685 -14.604  1.00 16.70           C  
ATOM    432  NE2 GLN A  61       0.502   8.291 -14.852  1.00 12.69           N  
ATOM    433  OE1 GLN A  61      -1.190   6.867 -15.381  1.00 18.02           O  
ATOM    434  N   VAL A  62      -1.991   9.732 -10.563  1.00 12.24           N  
ATOM    435  CA  VAL A  62      -0.980  10.702 -10.188  1.00 12.01           C  
ATOM    436  C   VAL A  62       0.359   9.968 -10.220  1.00 12.50           C  
ATOM    437  O   VAL A  62       0.424   8.737 -10.182  1.00 11.58           O  
ATOM    438  CB  VAL A  62      -1.282  11.336  -8.794  1.00 11.93           C  
ATOM    439  CG1 VAL A  62      -2.631  12.013  -8.801  1.00 10.46           C  
ATOM    440  CG2 VAL A  62      -1.297  10.286  -7.699  1.00 13.47           C  
ATOM    441  N   LEU A  63       1.436  10.731 -10.336  1.00 13.51           N  
ATOM    442  CA  LEU A  63       2.763  10.157 -10.399  1.00 14.24           C  
ATOM    443  C   LEU A  63       3.657  10.842  -9.394  1.00 15.57           C  
ATOM    444  O   LEU A  63       3.703  12.070  -9.331  1.00 14.94           O  
ATOM    445  CB  LEU A  63       3.332  10.312 -11.810  1.00 14.41           C  
ATOM    446  CG  LEU A  63       4.763   9.826 -12.104  1.00 14.31           C  
ATOM    447  CD1 LEU A  63       4.992   8.384 -11.651  1.00 11.30           C  
ATOM    448  CD2 LEU A  63       5.043  10.000 -13.561  1.00 14.61           C  
ATOM    449  N   PHE A  64       4.381  10.028  -8.628  1.00 17.40           N  
ATOM    450  CA  PHE A  64       5.306  10.512  -7.621  1.00 18.62           C  
ATOM    451  C   PHE A  64       6.720  10.161  -7.993  1.00 20.17           C  
ATOM    452  O   PHE A  64       6.999   9.027  -8.379  1.00 20.19           O  
ATOM    453  CB  PHE A  64       4.974   9.913  -6.265  1.00 18.23           C  
ATOM    454  CG  PHE A  64       3.652  10.359  -5.728  1.00 17.69           C  
ATOM    455  CD1 PHE A  64       3.514  11.603  -5.148  1.00 17.85           C  
ATOM    456  CD2 PHE A  64       2.553   9.529  -5.766  1.00 18.73           C  
ATOM    457  CE1 PHE A  64       2.299  12.024  -4.631  1.00 17.90           C  
ATOM    458  CE2 PHE A  64       1.319   9.943  -5.246  1.00 19.07           C  
ATOM    459  CZ  PHE A  64       1.202  11.200  -4.684  1.00 19.11           C  
ATOM    460  N   LYS A  65       7.609  11.153  -7.888  1.00 22.42           N  
ATOM    461  CA  LYS A  65       9.052  10.938  -8.039  1.00 23.66           C  
ATOM    462  C   LYS A  65       9.780  11.538  -6.857  1.00 25.43           C  
ATOM    463  O   LYS A  65       9.420  12.603  -6.357  1.00 25.81           O  
ATOM    464  CB  LYS A  65       9.565  11.595  -9.300  1.00 23.63           C  
ATOM    465  CG  LYS A  65      11.084  11.506  -9.472  1.00 24.49           C  
ATOM    466  CD  LYS A  65      11.600  12.323 -10.652  1.00 26.26           C  
ATOM    467  CE  LYS A  65      13.127  12.138 -10.809  1.00 28.61           C  
ATOM    468  NZ  LYS A  65      13.720  12.848 -11.981  1.00 27.65           N1+
ATOM    469  N   GLY A  66      10.815  10.856  -6.412  1.00 27.55           N  
ATOM    470  CA  GLY A  66      11.681  11.383  -5.374  1.00 29.52           C  
ATOM    471  C   GLY A  66      13.114  10.959  -5.593  1.00 31.64           C  
ATOM    472  O   GLY A  66      13.397   9.989  -6.311  1.00 31.63           O  
ATOM    473  N   GLN A  67      14.009  11.700  -4.952  1.00 34.29           N  
ATOM    474  CA  GLN A  67      15.431  11.512  -5.077  1.00 36.12           C  
ATOM    475  C   GLN A  67      15.903  10.917  -3.768  1.00 37.04           C  
ATOM    476  O   GLN A  67      15.792  11.552  -2.723  1.00 37.45           O  
ATOM    477  CB  GLN A  67      16.123  12.854  -5.316  1.00 36.77           C  
ATOM    478  CG  GLN A  67      17.453  12.724  -6.101  1.00 39.54           C  
ATOM    479  CD  GLN A  67      17.226  12.497  -7.605  1.00 41.81           C  
ATOM    480  NE2 GLN A  67      18.174  11.812  -8.259  1.00 41.49           N  
ATOM    481  OE1 GLN A  67      16.204  12.934  -8.164  1.00 43.44           O  
ATOM    482  N   GLY A  68      16.430   9.698  -3.825  1.00 38.01           N  
ATOM    483  CA  GLY A  68      16.832   8.975  -2.630  1.00 38.70           C  
ATOM    484  C   GLY A  68      15.687   8.802  -1.657  1.00 39.66           C  
ATOM    485  O   GLY A  68      14.576   9.321  -1.868  1.00 40.17           O  
ATOM    486  N   CYS A  69      15.947   8.090  -0.569  1.00 40.53           N  
ATOM    487  CA  CYS A  69      14.933   7.943   0.445  1.00 41.49           C  
ATOM    488  C   CYS A  69      15.286   8.362   1.846  1.00 41.90           C  
ATOM    489  O   CYS A  69      16.136   7.746   2.510  1.00 42.22           O  
ATOM    490  CB  CYS A  69      14.354   6.569   0.441  1.00 41.63           C  
ATOM    491  SG  CYS A  69      12.630   6.728  -0.093  1.00 44.61           S  
ATOM    492  N   PRO A  70      14.573   9.393   2.313  1.00 42.08           N  
ATOM    493  CA  PRO A  70      14.934  10.100   3.493  1.00 42.36           C  
ATOM    494  C   PRO A  70      14.502   9.395   4.780  1.00 42.69           C  
ATOM    495  O   PRO A  70      13.614   8.528   4.767  1.00 42.06           O  
ATOM    496  CB  PRO A  70      14.157  11.415   3.335  1.00 42.17           C  
ATOM    497  CG  PRO A  70      12.905  11.003   2.712  1.00 42.01           C  
ATOM    498  CD  PRO A  70      13.276   9.866   1.789  1.00 42.03           C  
ATOM    499  N   SER A  71      15.180   9.800   5.860  1.00 43.53           N  
ATOM    500  CA  SER A  71      14.762   9.628   7.260  1.00 44.07           C  
ATOM    501  C   SER A  71      13.249   9.580   7.460  1.00 44.28           C  
ATOM    502  O   SER A  71      12.757   8.690   8.142  1.00 44.71           O  
ATOM    503  CB  SER A  71      15.327  10.787   8.102  1.00 44.09           C  
ATOM    504  N   HIS A  73       9.332   5.670   5.667  1.00 34.56           N  
ATOM    505  CA  HIS A  73       8.942   6.893   6.397  1.00 34.60           C  
ATOM    506  C   HIS A  73       8.020   7.825   5.615  1.00 34.19           C  
ATOM    507  O   HIS A  73       7.545   8.813   6.167  1.00 35.24           O  
ATOM    508  CB  HIS A  73      10.181   7.712   6.799  1.00 34.65           C  
ATOM    509  N   VAL A  74       7.797   7.554   4.333  1.00 33.02           N  
ATOM    510  CA  VAL A  74       6.962   8.423   3.497  1.00 31.56           C  
ATOM    511  C   VAL A  74       5.785   7.633   3.023  1.00 30.11           C  
ATOM    512  O   VAL A  74       5.962   6.573   2.407  1.00 30.34           O  
ATOM    513  CB  VAL A  74       7.693   8.869   2.242  1.00 31.75           C  
ATOM    514  CG1 VAL A  74       6.715   9.458   1.242  1.00 31.65           C  
ATOM    515  CG2 VAL A  74       8.795   9.857   2.592  1.00 33.20           C  
ATOM    516  N   LEU A  75       4.585   8.120   3.318  1.00 27.85           N  
ATOM    517  CA  LEU A  75       3.370   7.485   2.826  1.00 26.17           C  
ATOM    518  C   LEU A  75       2.747   8.377   1.748  1.00 23.94           C  
ATOM    519  O   LEU A  75       2.552   9.565   1.957  1.00 23.43           O  
ATOM    520  CB  LEU A  75       2.402   7.207   3.979  1.00 26.17           C  
ATOM    521  CG  LEU A  75       2.973   6.378   5.144  1.00 28.39           C  
ATOM    522  CD1 LEU A  75       2.072   6.387   6.404  1.00 30.13           C  
ATOM    523  CD2 LEU A  75       3.238   4.949   4.716  1.00 31.73           C  
ATOM    524  N   LEU A  76       2.464   7.798   0.593  1.00 21.96           N  
ATOM    525  CA  LEU A  76       1.879   8.533  -0.528  1.00 20.95           C  
ATOM    526  C   LEU A  76       0.423   8.127  -0.649  1.00 20.08           C  
ATOM    527  O   LEU A  76       0.150   6.957  -0.801  1.00 19.23           O  
ATOM    528  CB  LEU A  76       2.587   8.154  -1.819  1.00 20.30           C  
ATOM    529  CG  LEU A  76       4.062   8.539  -1.968  1.00 21.18           C  
ATOM    530  CD1 LEU A  76       4.733   7.909  -3.275  1.00 17.53           C  
ATOM    531  CD2 LEU A  76       4.231  10.074  -1.926  1.00 17.18           C  
ATOM    532  N   THR A  77      -0.511   9.076  -0.595  1.00 19.36           N  
ATOM    533  CA  THR A  77      -1.930   8.738  -0.780  1.00 19.23           C  
ATOM    534  C   THR A  77      -2.575   9.439  -1.974  1.00 18.54           C  
ATOM    535  O   THR A  77      -2.177  10.517  -2.371  1.00 17.38           O  
ATOM    536  CB  THR A  77      -2.780   9.112   0.444  1.00 19.58           C  
ATOM    537  CG2 THR A  77      -2.163   8.572   1.763  1.00 19.93           C  
ATOM    538  OG1 THR A  77      -2.896  10.533   0.510  1.00 19.36           O  
ATOM    539  N   HIS A  78      -3.607   8.815  -2.517  1.00 18.39           N  
ATOM    540  CA  HIS A  78      -4.399   9.428  -3.568  1.00 18.58           C  
ATOM    541  C   HIS A  78      -5.811   9.035  -3.252  1.00 18.30           C  
ATOM    542  O   HIS A  78      -6.053   7.903  -2.902  1.00 19.72           O  
ATOM    543  CB  HIS A  78      -3.933   8.950  -4.954  1.00 18.47           C  
ATOM    544  CG  HIS A  78      -4.660   9.582  -6.111  1.00 19.21           C  
ATOM    545  CD2 HIS A  78      -4.968   9.094  -7.341  1.00 17.44           C  
ATOM    546  ND1 HIS A  78      -5.156  10.869  -6.078  1.00 19.08           N  
ATOM    547  CE1 HIS A  78      -5.748  11.139  -7.228  1.00 18.13           C  
ATOM    548  NE2 HIS A  78      -5.644  10.082  -8.012  1.00 16.83           N  
ATOM    549  N   THR A  79      -6.733   9.977  -3.310  1.00 18.28           N  
ATOM    550  CA  THR A  79      -8.104   9.740  -2.867  1.00 18.02           C  
ATOM    551  C   THR A  79      -9.030  10.420  -3.827  1.00 18.91           C  
ATOM    552  O   THR A  79      -8.762  11.571  -4.231  1.00 18.99           O  
ATOM    553  CB  THR A  79      -8.356  10.345  -1.449  1.00 18.25           C  
ATOM    554  CG2 THR A  79      -9.809  10.109  -0.960  1.00 15.37           C  
ATOM    555  OG1 THR A  79      -7.424   9.785  -0.515  1.00 16.29           O  
ATOM    556  N   ILE A  80     -10.093   9.713  -4.222  1.00 19.23           N  
ATOM    557  CA  ILE A  80     -11.179  10.341  -4.948  1.00 19.52           C  
ATOM    558  C   ILE A  80     -12.382  10.419  -4.027  1.00 19.99           C  
ATOM    559  O   ILE A  80     -12.807   9.404  -3.475  1.00 20.10           O  
ATOM    560  CB  ILE A  80     -11.548   9.559  -6.192  1.00 19.56           C  
ATOM    561  CG1 ILE A  80     -10.394   9.622  -7.178  1.00 20.71           C  
ATOM    562  CG2 ILE A  80     -12.816  10.115  -6.817  1.00 18.18           C  
ATOM    563  CD1 ILE A  80     -10.602   8.805  -8.456  1.00 20.57           C  
ATOM    564  N   SER A  81     -12.947  11.617  -3.887  1.00 20.56           N  
ATOM    565  CA  SER A  81     -14.079  11.849  -2.979  1.00 20.65           C  
ATOM    566  C   SER A  81     -15.298  12.342  -3.705  1.00 20.63           C  
ATOM    567  O   SER A  81     -15.210  12.931  -4.757  1.00 20.74           O  
ATOM    568  CB  SER A  81     -13.712  12.908  -1.949  1.00 20.57           C  
ATOM    569  OG  SER A  81     -12.602  12.489  -1.215  1.00 20.49           O  
ATOM    570  N   ARG A  82     -16.440  12.158  -3.084  1.00 20.94           N  
ATOM    571  CA  ARG A  82     -17.696  12.606  -3.648  1.00 21.42           C  
ATOM    572  C   ARG A  82     -18.394  13.510  -2.642  1.00 20.70           C  
ATOM    573  O   ARG A  82     -18.555  13.105  -1.519  1.00 21.28           O  
ATOM    574  CB  ARG A  82     -18.583  11.386  -3.945  1.00 21.44           C  
ATOM    575  CG  ARG A  82     -19.993  11.740  -4.356  1.00 23.40           C  
ATOM    576  CD  ARG A  82     -20.912  10.507  -4.505  1.00 27.70           C  
ATOM    577  NE  ARG A  82     -22.304  10.946  -4.683  1.00 33.43           N  
ATOM    578  CZ  ARG A  82     -23.343  10.133  -4.882  1.00 36.41           C  
ATOM    579  NH1 ARG A  82     -23.137   8.825  -4.937  1.00 39.78           N1+
ATOM    580  NH2 ARG A  82     -24.581  10.625  -5.020  1.00 33.45           N  
ATOM    581  N   ILE A  83     -18.805  14.715  -3.067  1.00 20.34           N  
ATOM    582  CA  ILE A  83     -19.719  15.594  -2.325  1.00 19.32           C  
ATOM    583  C   ILE A  83     -21.105  15.598  -2.984  1.00 18.76           C  
ATOM    584  O   ILE A  83     -21.326  16.316  -3.953  1.00 18.86           O  
ATOM    585  CB  ILE A  83     -19.188  17.048  -2.269  1.00 19.47           C  
ATOM    586  CG1 ILE A  83     -17.805  17.110  -1.639  1.00 18.99           C  
ATOM    587  CG2 ILE A  83     -20.124  17.963  -1.443  1.00 18.55           C  
ATOM    588  CD1 ILE A  83     -17.260  18.505  -1.567  1.00 19.70           C  
ATOM    589  N   ALA A  84     -22.040  14.809  -2.459  1.00 18.31           N  
ATOM    590  CA  ALA A  84     -23.414  14.749  -3.017  1.00 17.77           C  
ATOM    591  C   ALA A  84     -24.236  15.967  -2.622  1.00 17.70           C  
ATOM    592  O   ALA A  84     -24.064  16.490  -1.526  1.00 17.47           O  
ATOM    593  CB  ALA A  84     -24.114  13.517  -2.522  1.00 16.78           C  
ATOM    594  N   VAL A  85     -25.154  16.377  -3.486  1.00 17.96           N  
ATOM    595  CA  VAL A  85     -26.104  17.438  -3.179  1.00 18.43           C  
ATOM    596  C   VAL A  85     -26.883  17.149  -1.880  1.00 19.16           C  
ATOM    597  O   VAL A  85     -27.136  18.060  -1.065  1.00 18.41           O  
ATOM    598  CB  VAL A  85     -27.115  17.703  -4.352  1.00 19.03           C  
ATOM    599  CG1 VAL A  85     -28.170  18.787  -3.952  1.00 18.52           C  
ATOM    600  CG2 VAL A  85     -26.401  18.173  -5.612  1.00 17.02           C  
ATOM    601  N   SER A  86     -27.228  15.881  -1.688  1.00 19.84           N  
ATOM    602  CA  SER A  86     -28.052  15.436  -0.551  1.00 20.22           C  
ATOM    603  C   SER A  86     -27.285  15.329   0.720  1.00 20.18           C  
ATOM    604  O   SER A  86     -27.849  15.089   1.756  1.00 20.26           O  
ATOM    605  CB  SER A  86     -28.598  14.041  -0.832  1.00 20.66           C  
ATOM    606  OG  SER A  86     -29.330  14.050  -2.024  1.00 22.08           O  
ATOM    607  N   TYR A  87     -25.977  15.445   0.632  1.00 21.09           N  
ATOM    608  CA  TYR A  87     -25.110  15.117   1.737  1.00 21.30           C  
ATOM    609  C   TYR A  87     -23.806  15.793   1.425  1.00 21.40           C  
ATOM    610  O   TYR A  87     -22.894  15.184   0.885  1.00 22.36           O  
ATOM    611  CB  TYR A  87     -24.952  13.587   1.841  1.00 21.01           C  
ATOM    612  CG  TYR A  87     -24.089  13.132   3.000  1.00 22.50           C  
ATOM    613  CD1 TYR A  87     -24.376  13.508   4.295  1.00 21.90           C  
ATOM    614  CD2 TYR A  87     -22.971  12.305   2.790  1.00 26.46           C  
ATOM    615  CE1 TYR A  87     -23.566  13.100   5.358  1.00 24.89           C  
ATOM    616  CE2 TYR A  87     -22.165  11.887   3.854  1.00 26.00           C  
ATOM    617  CZ  TYR A  87     -22.471  12.291   5.122  1.00 24.87           C  
ATOM    618  OH  TYR A  87     -21.689  11.874   6.160  1.00 27.03           O  
ATOM    619  N   GLN A  88     -23.727  17.069   1.727  1.00 21.67           N  
ATOM    620  CA  GLN A  88     -22.614  17.880   1.222  1.00 22.03           C  
ATOM    621  C   GLN A  88     -21.415  17.847   2.150  1.00 22.66           C  
ATOM    622  O   GLN A  88     -21.098  18.841   2.823  1.00 22.42           O  
ATOM    623  CB  GLN A  88     -23.078  19.291   0.939  1.00 21.73           C  
ATOM    624  CG  GLN A  88     -24.337  19.274   0.099  1.00 21.42           C  
ATOM    625  CD  GLN A  88     -24.629  20.571  -0.627  1.00 21.27           C  
ATOM    626  NE2 GLN A  88     -25.753  20.582  -1.338  1.00 18.64           N  
ATOM    627  OE1 GLN A  88     -23.864  21.546  -0.558  1.00 19.38           O  
ATOM    628  N   THR A  89     -20.781  16.666   2.192  1.00 22.90           N  
ATOM    629  CA  THR A  89     -19.475  16.480   2.824  1.00 22.87           C  
ATOM    630  C   THR A  89     -18.710  15.374   2.075  1.00 22.78           C  
ATOM    631  O   THR A  89     -19.322  14.510   1.408  1.00 22.51           O  
ATOM    632  CB  THR A  89     -19.637  16.182   4.333  1.00 23.07           C  
ATOM    633  CG2 THR A  89     -20.301  14.852   4.565  1.00 23.02           C  
ATOM    634  OG1 THR A  89     -18.361  16.226   4.984  1.00 24.50           O  
ATOM    635  N   LYS A  90     -17.384  15.426   2.151  1.00 22.85           N  
ATOM    636  CA  LYS A  90     -16.539  14.538   1.358  1.00 23.94           C  
ATOM    637  C   LYS A  90     -16.703  13.077   1.790  1.00 24.23           C  
ATOM    638  O   LYS A  90     -16.439  12.741   2.945  1.00 24.72           O  
ATOM    639  CB  LYS A  90     -15.060  14.962   1.429  1.00 24.05           C  
ATOM    640  CG  LYS A  90     -14.706  16.083   0.417  1.00 26.48           C  
ATOM    641  CD  LYS A  90     -13.267  16.607   0.555  1.00 28.95           C  
ATOM    642  CE  LYS A  90     -12.877  17.517  -0.657  1.00 30.49           C  
ATOM    643  NZ  LYS A  90     -11.501  18.175  -0.526  1.00 30.88           N1+
ATOM    644  N   VAL A  91     -17.148  12.222   0.872  1.00 23.97           N  
ATOM    645  CA  VAL A  91     -17.131  10.784   1.103  1.00 24.31           C  
ATOM    646  C   VAL A  91     -16.119  10.137   0.159  1.00 24.90           C  
ATOM    647  O   VAL A  91     -16.227  10.303  -1.048  1.00 26.04           O  
ATOM    648  CB  VAL A  91     -18.514  10.163   0.875  1.00 24.25           C  
ATOM    649  CG1 VAL A  91     -18.448   8.644   0.952  1.00 23.25           C  
ATOM    650  CG2 VAL A  91     -19.525  10.705   1.902  1.00 24.70           C  
ATOM    651  N   ASN A  92     -15.128   9.423   0.699  1.00 24.99           N  
ATOM    652  CA  ASN A  92     -14.207   8.619  -0.126  1.00 24.77           C  
ATOM    653  C   ASN A  92     -14.916   7.634  -1.031  1.00 23.75           C  
ATOM    654  O   ASN A  92     -15.733   6.852  -0.564  1.00 24.87           O  
ATOM    655  CB  ASN A  92     -13.267   7.815   0.760  1.00 25.09           C  
ATOM    656  CG  ASN A  92     -12.202   8.672   1.381  1.00 26.53           C  
ATOM    657  ND2 ASN A  92     -11.199   8.026   1.940  1.00 30.83           N  
ATOM    658  OD1 ASN A  92     -12.253   9.904   1.323  1.00 28.22           O  
ATOM    659  N   LEU A  93     -14.621   7.679  -2.326  1.00 22.25           N  
ATOM    660  CA  LEU A  93     -15.089   6.630  -3.262  1.00 20.96           C  
ATOM    661  C   LEU A  93     -13.992   5.582  -3.524  1.00 20.27           C  
ATOM    662  O   LEU A  93     -14.246   4.401  -3.461  1.00 18.42           O  
ATOM    663  CB  LEU A  93     -15.585   7.251  -4.572  1.00 20.08           C  
ATOM    664  CG  LEU A  93     -16.866   8.089  -4.434  1.00 17.61           C  
ATOM    665  CD1 LEU A  93     -17.176   8.840  -5.747  1.00 13.00           C  
ATOM    666  CD2 LEU A  93     -18.034   7.211  -3.973  1.00  9.41           C  
ATOM    667  N   LEU A  94     -12.779   6.075  -3.764  1.00 20.74           N  
ATOM    668  CA  LEU A  94     -11.580   5.309  -4.109  1.00 21.50           C  
ATOM    669  C   LEU A  94     -10.395   5.873  -3.356  1.00 21.77           C  
ATOM    670  O   LEU A  94     -10.349   7.081  -3.126  1.00 22.62           O  
ATOM    671  CB  LEU A  94     -11.266   5.494  -5.587  1.00 21.30           C  
ATOM    672  CG  LEU A  94     -12.361   5.009  -6.509  1.00 21.55           C  
ATOM    673  CD1 LEU A  94     -12.036   5.400  -7.963  1.00 21.66           C  
ATOM    674  CD2 LEU A  94     -12.484   3.498  -6.293  1.00 19.74           C  
ATOM    675  N   SER A  95      -9.414   5.027  -3.041  1.00 22.07           N  
ATOM    676  CA  SER A  95      -8.299   5.422  -2.181  1.00 22.18           C  
ATOM    677  C   SER A  95      -7.124   4.462  -2.270  1.00 21.91           C  
ATOM    678  O   SER A  95      -7.326   3.254  -2.353  1.00 21.37           O  
ATOM    679  CB  SER A  95      -8.778   5.439  -0.743  1.00 22.45           C  
ATOM    680  OG  SER A  95      -7.953   6.275   0.019  1.00 25.77           O  
ATOM    681  N   ALA A  96      -5.902   4.997  -2.207  1.00 21.68           N  
ATOM    682  CA  ALA A  96      -4.691   4.168  -2.260  1.00 21.70           C  
ATOM    683  C   ALA A  96      -3.509   4.806  -1.537  1.00 22.19           C  
ATOM    684  O   ALA A  96      -3.417   6.012  -1.425  1.00 22.83           O  
ATOM    685  CB  ALA A  96      -4.318   3.869  -3.692  1.00 21.02           C  
ATOM    686  N   ILE A  97      -2.604   3.969  -1.066  1.00 22.80           N  
ATOM    687  CA  ILE A  97      -1.453   4.391  -0.292  1.00 23.55           C  
ATOM    688  C   ILE A  97      -0.250   3.574  -0.724  1.00 24.34           C  
ATOM    689  O   ILE A  97      -0.371   2.380  -0.977  1.00 24.64           O  
ATOM    690  CB  ILE A  97      -1.666   4.192   1.227  1.00 23.82           C  
ATOM    691  CG1 ILE A  97      -2.267   2.818   1.522  1.00 24.30           C  
ATOM    692  CG2 ILE A  97      -2.593   5.262   1.773  1.00 23.69           C  
ATOM    693  CD1 ILE A  97      -2.309   2.482   2.995  1.00 25.75           C  
ATOM    694  N   LYS A  98       0.905   4.209  -0.834  1.00 25.19           N  
ATOM    695  CA  LYS A  98       2.114   3.495  -1.158  1.00 26.24           C  
ATOM    696  C   LYS A  98       3.259   4.032  -0.341  1.00 26.34           C  
ATOM    697  O   LYS A  98       3.262   5.198   0.000  1.00 26.31           O  
ATOM    698  CB  LYS A  98       2.447   3.619  -2.656  1.00 26.61           C  
ATOM    699  CG  LYS A  98       1.361   3.137  -3.630  1.00 28.95           C  
ATOM    700  CD  LYS A  98       0.886   1.637  -3.470  1.00 32.50           C  
ATOM    701  CE  LYS A  98      -0.410   1.356  -4.313  1.00 32.99           C  
ATOM    702  NZ  LYS A  98      -1.133   0.060  -3.985  1.00 34.68           N1+
ATOM    703  N   SER A  99       4.213   3.157  -0.023  1.00 27.39           N  
ATOM    704  CA  SER A  99       5.528   3.535   0.514  1.00 27.87           C  
ATOM    705  C   SER A  99       6.507   3.334  -0.608  1.00 28.50           C  
ATOM    706  O   SER A  99       6.758   2.196  -0.978  1.00 27.86           O  
ATOM    707  CB  SER A  99       5.988   2.624   1.658  1.00 28.03           C  
ATOM    708  OG  SER A  99       5.027   2.519   2.681  1.00 29.02           O  
ATOM    709  N   PRO A 100       7.078   4.426  -1.149  1.00 29.49           N  
ATOM    710  CA  PRO A 100       8.097   4.262  -2.163  1.00 30.12           C  
ATOM    711  C   PRO A 100       9.409   3.726  -1.602  1.00 30.90           C  
ATOM    712  O   PRO A 100      10.260   3.332  -2.379  1.00 30.60           O  
ATOM    713  CB  PRO A 100       8.301   5.678  -2.682  1.00 30.15           C  
ATOM    714  CG  PRO A 100       8.005   6.525  -1.503  1.00 30.08           C  
ATOM    715  CD  PRO A 100       6.878   5.847  -0.807  1.00 29.26           C  
ATOM    716  N   CYS A 101       9.604   3.749  -0.286  1.00 32.46           N  
ATOM    717  CA  CYS A 101      10.795   3.092   0.313  1.00 34.46           C  
ATOM    718  C   CYS A 101      10.524   2.247   1.548  1.00 33.79           C  
ATOM    719  O   CYS A 101      11.185   1.228   1.703  1.00 34.20           O  
ATOM    720  CB  CYS A 101      11.869   4.109   0.641  1.00 35.18           C  
ATOM    721  SG  CYS A 101      12.547   4.961  -0.806  1.00 42.11           S  
ATOM    722  N   LYS A 112      19.726   8.119  -6.583  1.00 30.06           N  
ATOM    723  CA  LYS A 112      18.719   7.140  -6.158  1.00 30.37           C  
ATOM    724  C   LYS A 112      17.284   7.650  -6.392  1.00 30.22           C  
ATOM    725  O   LYS A 112      16.517   7.800  -5.435  1.00 30.15           O  
ATOM    726  CB  LYS A 112      18.905   6.820  -4.666  1.00 30.18           C  
ATOM    727  N   PRO A 113      16.921   7.952  -7.658  1.00 29.61           N  
ATOM    728  CA  PRO A 113      15.526   8.343  -7.912  1.00 28.80           C  
ATOM    729  C   PRO A 113      14.525   7.161  -7.976  1.00 27.82           C  
ATOM    730  O   PRO A 113      14.879   6.043  -8.389  1.00 27.42           O  
ATOM    731  CB  PRO A 113      15.600   9.086  -9.242  1.00 29.03           C  
ATOM    732  CG  PRO A 113      16.833   8.547  -9.919  1.00 29.92           C  
ATOM    733  CD  PRO A 113      17.796   8.221  -8.808  1.00 29.77           C  
ATOM    734  N   TRP A 114      13.294   7.423  -7.534  1.00 26.17           N  
ATOM    735  CA  TRP A 114      12.208   6.441  -7.632  1.00 24.76           C  
ATOM    736  C   TRP A 114      10.958   7.086  -8.208  1.00 23.97           C  
ATOM    737  O   TRP A 114      10.764   8.274  -8.078  1.00 22.68           O  
ATOM    738  CB  TRP A 114      11.891   5.810  -6.263  1.00 24.45           C  
ATOM    739  CG  TRP A 114      11.708   6.792  -5.160  1.00 21.21           C  
ATOM    740  CD1 TRP A 114      12.638   7.155  -4.237  1.00 20.80           C  
ATOM    741  CD2 TRP A 114      10.534   7.547  -4.868  1.00 18.24           C  
ATOM    742  CE2 TRP A 114      10.824   8.343  -3.731  1.00 17.58           C  
ATOM    743  CE3 TRP A 114       9.256   7.615  -5.440  1.00 18.82           C  
ATOM    744  NE1 TRP A 114      12.119   8.088  -3.373  1.00 20.41           N  
ATOM    745  CZ2 TRP A 114       9.901   9.187  -3.154  1.00 17.12           C  
ATOM    746  CZ3 TRP A 114       8.321   8.470  -4.870  1.00 19.68           C  
ATOM    747  CH2 TRP A 114       8.657   9.261  -3.738  1.00 19.88           C  
ATOM    748  N   TYR A 115      10.133   6.265  -8.856  1.00 23.73           N  
ATOM    749  CA  TYR A 115       8.875   6.705  -9.448  1.00 23.16           C  
ATOM    750  C   TYR A 115       7.798   5.737  -9.049  1.00 21.96           C  
ATOM    751  O   TYR A 115       7.957   4.533  -9.233  1.00 21.37           O  
ATOM    752  CB  TYR A 115       8.941   6.679 -10.963  1.00 23.22           C  
ATOM    753  CG  TYR A 115       9.793   7.728 -11.604  1.00 24.52           C  
ATOM    754  CD1 TYR A 115       9.223   8.878 -12.154  1.00 25.42           C  
ATOM    755  CD2 TYR A 115      11.170   7.550 -11.715  1.00 25.24           C  
ATOM    756  CE1 TYR A 115      10.006   9.819 -12.779  1.00 26.47           C  
ATOM    757  CE2 TYR A 115      11.955   8.489 -12.341  1.00 25.00           C  
ATOM    758  CZ  TYR A 115      11.379   9.610 -12.862  1.00 25.81           C  
ATOM    759  OH  TYR A 115      12.171  10.544 -13.454  1.00 26.67           O  
ATOM    760  N   GLU A 116       6.692   6.295  -8.580  1.00 21.35           N  
ATOM    761  CA  GLU A 116       5.555   5.557  -8.030  1.00 21.57           C  
ATOM    762  C   GLU A 116       4.263   6.157  -8.550  1.00 20.81           C  
ATOM    763  O   GLU A 116       3.810   7.184  -8.035  1.00 20.45           O  
ATOM    764  CB  GLU A 116       5.509   5.687  -6.502  1.00 21.38           C  
ATOM    765  CG  GLU A 116       6.506   4.848  -5.774  1.00 23.58           C  
ATOM    766  CD  GLU A 116       6.409   3.361  -6.118  1.00 26.48           C  
ATOM    767  OE1 GLU A 116       5.251   2.830  -6.189  1.00 22.12           O  
ATOM    768  OE2 GLU A 116       7.521   2.761  -6.319  1.00 29.04           O1-
ATOM    769  N   PRO A 117       3.673   5.544  -9.573  1.00 20.02           N  
ATOM    770  CA  PRO A 117       2.379   6.005 -10.033  1.00 19.67           C  
ATOM    771  C   PRO A 117       1.315   5.370  -9.172  1.00 18.64           C  
ATOM    772  O   PRO A 117       1.529   4.266  -8.659  1.00 18.94           O  
ATOM    773  CB  PRO A 117       2.302   5.484 -11.472  1.00 19.58           C  
ATOM    774  CG  PRO A 117       3.119   4.318 -11.482  1.00 20.35           C  
ATOM    775  CD  PRO A 117       4.176   4.446 -10.399  1.00 20.60           C  
ATOM    776  N   ILE A 118       0.235   6.110  -8.940  1.00 17.03           N  
ATOM    777  CA  ILE A 118      -0.943   5.570  -8.294  1.00 16.01           C  
ATOM    778  C   ILE A 118      -2.116   5.754  -9.259  1.00 15.62           C  
ATOM    779  O   ILE A 118      -2.339   6.847  -9.800  1.00 16.23           O  
ATOM    780  CB  ILE A 118      -1.318   6.270  -6.970  1.00 15.89           C  
ATOM    781  CG1 ILE A 118      -0.224   6.153  -5.903  1.00 15.31           C  
ATOM    782  CG2 ILE A 118      -2.618   5.698  -6.438  1.00 13.53           C  
ATOM    783  CD1 ILE A 118      -0.560   6.900  -4.588  1.00 12.55           C  
ATOM    784  N   TYR A 119      -2.855   4.669  -9.443  1.00 14.56           N  
ATOM    785  CA  TYR A 119      -4.016   4.608 -10.269  1.00 13.99           C  
ATOM    786  C   TYR A 119      -5.239   4.330  -9.409  1.00 13.55           C  
ATOM    787  O   TYR A 119      -5.212   3.461  -8.554  1.00 12.77           O  
ATOM    788  CB  TYR A 119      -3.871   3.454 -11.285  1.00 14.39           C  
ATOM    789  CG  TYR A 119      -2.529   3.340 -11.995  1.00 12.64           C  
ATOM    790  CD1 TYR A 119      -2.245   4.111 -13.129  1.00 10.27           C  
ATOM    791  CD2 TYR A 119      -1.557   2.434 -11.546  1.00 11.32           C  
ATOM    792  CE1 TYR A 119      -1.043   3.994 -13.780  1.00  8.78           C  
ATOM    793  CE2 TYR A 119      -0.348   2.312 -12.194  1.00 10.85           C  
ATOM    794  CZ  TYR A 119      -0.091   3.093 -13.319  1.00  9.52           C  
ATOM    795  OH  TYR A 119       1.132   2.977 -13.960  1.00  4.96           O  
ATOM    796  N   LEU A 120      -6.306   5.086  -9.651  1.00 14.06           N  
ATOM    797  CA  LEU A 120      -7.629   4.775  -9.106  1.00 14.00           C  
ATOM    798  C   LEU A 120      -8.725   4.866 -10.180  1.00 13.08           C  
ATOM    799  O   LEU A 120      -8.752   5.758 -11.014  1.00 13.17           O  
ATOM    800  CB  LEU A 120      -7.988   5.718  -7.955  1.00 14.50           C  
ATOM    801  CG  LEU A 120      -7.054   5.928  -6.754  1.00 14.99           C  
ATOM    802  CD1 LEU A 120      -7.622   7.104  -6.002  1.00 13.05           C  
ATOM    803  CD2 LEU A 120      -6.870   4.669  -5.844  1.00 11.74           C  
ATOM    804  N   GLY A 121      -9.622   3.910 -10.164  1.00 13.13           N  
ATOM    805  CA  GLY A 121     -10.852   4.040 -10.916  1.00 13.27           C  
ATOM    806  C   GLY A 121     -11.896   3.037 -10.507  1.00 13.17           C  
ATOM    807  O   GLY A 121     -11.615   2.039  -9.859  1.00 12.26           O  
ATOM    808  N   GLY A 122     -13.119   3.321 -10.911  1.00 14.14           N  
ATOM    809  CA  GLY A 122     -14.206   2.415 -10.694  1.00 14.80           C  
ATOM    810  C   GLY A 122     -15.461   2.980 -11.299  1.00 15.87           C  
ATOM    811  O   GLY A 122     -15.431   4.080 -11.832  1.00 15.44           O  
ATOM    812  N   VAL A 123     -16.553   2.203 -11.206  1.00 16.87           N  
ATOM    813  CA  VAL A 123     -17.830   2.573 -11.739  1.00 17.49           C  
ATOM    814  C   VAL A 123     -18.775   2.873 -10.576  1.00 18.62           C  
ATOM    815  O   VAL A 123     -18.887   2.090  -9.641  1.00 18.02           O  
ATOM    816  CB  VAL A 123     -18.384   1.479 -12.674  1.00 17.67           C  
ATOM    817  CG1 VAL A 123     -19.804   1.776 -13.074  1.00 14.64           C  
ATOM    818  CG2 VAL A 123     -17.523   1.350 -13.923  1.00 17.66           C  
ATOM    819  N   PHE A 124     -19.427   4.035 -10.632  1.00 19.85           N  
ATOM    820  CA  PHE A 124     -20.306   4.468  -9.543  1.00 21.03           C  
ATOM    821  C   PHE A 124     -21.560   5.132 -10.084  1.00 21.91           C  
ATOM    822  O   PHE A 124     -21.528   5.814 -11.135  1.00 22.27           O  
ATOM    823  CB  PHE A 124     -19.599   5.451  -8.612  1.00 21.18           C  
ATOM    824  CG  PHE A 124     -18.411   4.873  -7.915  1.00 21.67           C  
ATOM    825  CD1 PHE A 124     -18.543   4.277  -6.668  1.00 23.61           C  
ATOM    826  CD2 PHE A 124     -17.160   4.896  -8.515  1.00 20.76           C  
ATOM    827  CE1 PHE A 124     -17.431   3.718  -6.033  1.00 24.43           C  
ATOM    828  CE2 PHE A 124     -16.047   4.350  -7.891  1.00 22.04           C  
ATOM    829  CZ  PHE A 124     -16.170   3.774  -6.653  1.00 22.92           C  
ATOM    830  N   GLN A 125     -22.655   4.934  -9.351  1.00 22.37           N  
ATOM    831  CA  GLN A 125     -23.895   5.702  -9.565  1.00 22.92           C  
ATOM    832  C   GLN A 125     -23.722   7.094  -8.960  1.00 22.55           C  
ATOM    833  O   GLN A 125     -23.409   7.217  -7.787  1.00 22.36           O  
ATOM    834  CB  GLN A 125     -25.103   4.982  -8.941  1.00 22.93           C  
ATOM    835  CG  GLN A 125     -26.429   5.765  -8.947  1.00 23.99           C  
ATOM    836  CD  GLN A 125     -26.929   6.079 -10.315  1.00 23.76           C  
ATOM    837  NE2 GLN A 125     -27.439   7.298 -10.492  1.00 27.54           N  
ATOM    838  OE1 GLN A 125     -26.857   5.256 -11.218  1.00 25.51           O  
ATOM    839  N   LEU A 126     -23.917   8.120  -9.781  1.00 22.18           N  
ATOM    840  CA  LEU A 126     -23.703   9.510  -9.381  1.00 22.15           C  
ATOM    841  C   LEU A 126     -24.958  10.332  -9.650  1.00 21.93           C  
ATOM    842  O   LEU A 126     -25.718  10.025 -10.562  1.00 22.16           O  
ATOM    843  CB  LEU A 126     -22.547  10.118 -10.181  1.00 22.24           C  
ATOM    844  CG  LEU A 126     -21.147   9.513 -10.101  1.00 22.18           C  
ATOM    845  CD1 LEU A 126     -20.158  10.394 -10.847  1.00 22.12           C  
ATOM    846  CD2 LEU A 126     -20.720   9.388  -8.663  1.00 22.39           C  
ATOM    847  N   GLU A 127     -25.174  11.366  -8.846  1.00 21.99           N  
ATOM    848  CA  GLU A 127     -26.345  12.219  -8.989  1.00 22.17           C  
ATOM    849  C   GLU A 127     -25.955  13.574  -9.564  1.00 21.34           C  
ATOM    850  O   GLU A 127     -24.783  14.005  -9.504  1.00 19.69           O  
ATOM    851  CB  GLU A 127     -27.085  12.413  -7.660  1.00 22.16           C  
ATOM    852  CG  GLU A 127     -27.523  11.126  -6.993  1.00 25.02           C  
ATOM    853  CD  GLU A 127     -28.524  10.304  -7.817  1.00 30.13           C  
ATOM    854  OE1 GLU A 127     -29.580  10.868  -8.236  1.00 34.39           O  
ATOM    855  OE2 GLU A 127     -28.263   9.084  -8.045  1.00 31.99           O1-
ATOM    856  N   LYS A 128     -26.977  14.225 -10.114  1.00 20.92           N  
ATOM    857  CA  LYS A 128     -26.852  15.536 -10.700  1.00 21.09           C  
ATOM    858  C   LYS A 128     -26.306  16.459  -9.622  1.00 19.87           C  
ATOM    859  O   LYS A 128     -26.754  16.401  -8.499  1.00 19.83           O  
ATOM    860  CB  LYS A 128     -28.223  16.022 -11.221  1.00 21.45           C  
ATOM    861  CG  LYS A 128     -28.229  17.470 -11.771  1.00 24.15           C  
ATOM    862  CD  LYS A 128     -29.421  17.763 -12.701  1.00 28.51           C  
ATOM    863  CE  LYS A 128     -29.503  19.233 -13.101  1.00 29.38           C  
ATOM    864  NZ  LYS A 128     -29.713  20.112 -11.911  1.00 32.62           N1+
ATOM    865  N   GLY A 129     -25.311  17.263  -9.963  1.00 19.32           N  
ATOM    866  CA  GLY A 129     -24.716  18.204  -9.026  1.00 19.00           C  
ATOM    867  C   GLY A 129     -23.777  17.597  -8.004  1.00 19.12           C  
ATOM    868  O   GLY A 129     -23.363  18.288  -7.061  1.00 19.37           O  
ATOM    869  N   ASP A 130     -23.445  16.314  -8.142  1.00 18.75           N  
ATOM    870  CA  ASP A 130     -22.373  15.750  -7.322  1.00 18.87           C  
ATOM    871  C   ASP A 130     -21.043  16.395  -7.678  1.00 18.63           C  
ATOM    872  O   ASP A 130     -20.795  16.705  -8.839  1.00 19.25           O  
ATOM    873  CB  ASP A 130     -22.272  14.236  -7.487  1.00 18.91           C  
ATOM    874  CG  ASP A 130     -23.396  13.487  -6.766  1.00 20.09           C  
ATOM    875  OD1 ASP A 130     -24.240  14.084  -6.060  1.00 25.37           O  
ATOM    876  OD2 ASP A 130     -23.454  12.279  -6.916  1.00 19.71           O1-
ATOM    877  N   ARG A 131     -20.190  16.556  -6.669  1.00 17.97           N  
ATOM    878  CA  ARG A 131     -18.878  17.193  -6.788  1.00 17.86           C  
ATOM    879  C   ARG A 131     -17.755  16.182  -6.482  1.00 17.41           C  
ATOM    880  O   ARG A 131     -17.692  15.620  -5.402  1.00 17.42           O  
ATOM    881  CB  ARG A 131     -18.772  18.392  -5.828  1.00 16.86           C  
ATOM    882  CG  ARG A 131     -19.186  19.688  -6.436  1.00 18.04           C  
ATOM    883  CD  ARG A 131     -19.261  20.836  -5.426  1.00 16.60           C  
ATOM    884  NE  ARG A 131     -20.382  20.674  -4.503  1.00 15.87           N  
ATOM    885  CZ  ARG A 131     -20.472  21.246  -3.300  1.00 17.86           C  
ATOM    886  NH1 ARG A 131     -19.509  22.052  -2.864  1.00 20.69           N1+
ATOM    887  NH2 ARG A 131     -21.542  21.026  -2.521  1.00 17.56           N  
ATOM    888  N   LEU A 132     -16.842  15.989  -7.420  1.00 16.92           N  
ATOM    889  CA  LEU A 132     -15.889  14.927  -7.288  1.00 15.83           C  
ATOM    890  C   LEU A 132     -14.531  15.559  -7.132  1.00 16.32           C  
ATOM    891  O   LEU A 132     -14.193  16.552  -7.776  1.00 15.25           O  
ATOM    892  CB  LEU A 132     -15.935  14.019  -8.500  1.00 15.76           C  
ATOM    893  CG  LEU A 132     -17.246  13.388  -8.970  1.00 15.78           C  
ATOM    894  CD1 LEU A 132     -16.940  12.521 -10.220  1.00 15.57           C  
ATOM    895  CD2 LEU A 132     -17.915  12.577  -7.884  1.00 14.41           C  
ATOM    896  N   SER A 133     -13.740  14.966  -6.258  1.00 16.74           N  
ATOM    897  CA  SER A 133     -12.474  15.524  -5.904  1.00 17.50           C  
ATOM    898  C   SER A 133     -11.478  14.414  -6.011  1.00 17.07           C  
ATOM    899  O   SER A 133     -11.814  13.269  -5.741  1.00 17.46           O  
ATOM    900  CB  SER A 133     -12.542  15.995  -4.466  1.00 17.81           C  
ATOM    901  OG  SER A 133     -11.862  17.214  -4.352  1.00 22.35           O  
ATOM    902  N   ALA A 134     -10.252  14.772  -6.353  1.00 16.99           N  
ATOM    903  CA  ALA A 134      -9.159  13.837  -6.568  1.00 16.95           C  
ATOM    904  C   ALA A 134      -7.893  14.476  -5.998  1.00 17.09           C  
ATOM    905  O   ALA A 134      -7.321  15.383  -6.582  1.00 16.61           O  
ATOM    906  CB  ALA A 134      -9.012  13.547  -8.060  1.00 16.97           C  
ATOM    907  N   GLU A 135      -7.452  13.991  -4.851  1.00 17.76           N  
ATOM    908  CA  GLU A 135      -6.433  14.686  -4.076  1.00 18.27           C  
ATOM    909  C   GLU A 135      -5.266  13.800  -3.628  1.00 17.58           C  
ATOM    910  O   GLU A 135      -5.418  12.598  -3.388  1.00 17.67           O  
ATOM    911  CB  GLU A 135      -7.095  15.265  -2.832  1.00 19.12           C  
ATOM    912  CG  GLU A 135      -8.305  16.171  -3.080  1.00 21.68           C  
ATOM    913  CD  GLU A 135      -8.965  16.576  -1.788  1.00 25.07           C  
ATOM    914  OE1 GLU A 135     -10.124  16.198  -1.542  1.00 31.12           O  
ATOM    915  OE2 GLU A 135      -8.304  17.247  -0.984  1.00 28.99           O1-
ATOM    916  N   ILE A 136      -4.107  14.425  -3.467  1.00 17.04           N  
ATOM    917  CA  ILE A 136      -2.928  13.756  -2.887  1.00 16.09           C  
ATOM    918  C   ILE A 136      -2.524  14.434  -1.572  1.00 16.20           C  
ATOM    919  O   ILE A 136      -2.905  15.585  -1.304  1.00 14.88           O  
ATOM    920  CB  ILE A 136      -1.707  13.716  -3.869  1.00 16.33           C  
ATOM    921  CG1 ILE A 136      -1.085  15.111  -4.079  1.00 16.35           C  
ATOM    922  CG2 ILE A 136      -2.105  13.089  -5.180  1.00 11.98           C  
ATOM    923  CD1 ILE A 136      -1.968  16.012  -4.866  1.00 18.47           C  
ATOM    924  N   ASN A 137      -1.784  13.694  -0.742  1.00 16.10           N  
ATOM    925  CA  ASN A 137      -1.248  14.241   0.492  1.00 16.33           C  
ATOM    926  C   ASN A 137       0.154  14.813   0.300  1.00 16.51           C  
ATOM    927  O   ASN A 137       0.587  15.616   1.077  1.00 16.80           O  
ATOM    928  CB  ASN A 137      -1.182  13.145   1.534  1.00 16.62           C  
ATOM    929  CG  ASN A 137      -0.216  12.072   1.139  1.00 16.64           C  
ATOM    930  ND2 ASN A 137       0.275  11.297   2.097  1.00 16.45           N  
ATOM    931  OD1 ASN A 137       0.096  11.953  -0.032  1.00 16.62           O  
ATOM    932  N   ARG A 138       0.879  14.372  -0.721  1.00 17.01           N  
ATOM    933  CA  ARG A 138       2.237  14.855  -0.940  1.00 17.67           C  
ATOM    934  C   ARG A 138       2.426  15.477  -2.320  1.00 17.76           C  
ATOM    935  O   ARG A 138       3.084  14.871  -3.184  1.00 16.90           O  
ATOM    936  CB  ARG A 138       3.263  13.716  -0.760  1.00 18.21           C  
ATOM    937  CG  ARG A 138       3.342  13.087   0.666  1.00 19.97           C  
ATOM    938  CD  ARG A 138       3.559  14.095   1.792  1.00 20.18           C  
ATOM    939  NE  ARG A 138       4.864  14.738   1.674  1.00 24.42           N  
ATOM    940  CZ  ARG A 138       5.983  14.394   2.334  1.00 24.72           C  
ATOM    941  NH1 ARG A 138       6.029  13.381   3.192  1.00 24.44           N1+
ATOM    942  NH2 ARG A 138       7.095  15.084   2.113  1.00 25.86           N  
ATOM    943  N   PRO A 139       1.907  16.711  -2.506  1.00 18.12           N  
ATOM    944  CA  PRO A 139       2.090  17.484  -3.740  1.00 18.81           C  
ATOM    945  C   PRO A 139       3.537  17.819  -4.035  1.00 19.71           C  
ATOM    946  O   PRO A 139       3.886  18.122  -5.177  1.00 19.93           O  
ATOM    947  CB  PRO A 139       1.318  18.777  -3.486  1.00 18.92           C  
ATOM    948  CG  PRO A 139       0.831  18.730  -2.084  1.00 18.65           C  
ATOM    949  CD  PRO A 139       0.989  17.371  -1.559  1.00 18.35           C  
ATOM    950  N   ASP A 140       4.369  17.789  -2.999  1.00 20.47           N  
ATOM    951  CA  ASP A 140       5.784  18.047  -3.158  1.00 20.36           C  
ATOM    952  C   ASP A 140       6.506  16.907  -3.855  1.00 21.06           C  
ATOM    953  O   ASP A 140       7.574  17.133  -4.417  1.00 21.70           O  
ATOM    954  CB  ASP A 140       6.458  18.394  -1.807  1.00 20.13           C  
ATOM    955  CG  ASP A 140       6.142  17.416  -0.677  1.00 18.65           C  
ATOM    956  OD1 ASP A 140       5.211  16.583  -0.763  1.00 15.61           O  
ATOM    957  OD2 ASP A 140       6.837  17.517   0.362  1.00 19.63           O1-
ATOM    958  N   TYR A 141       5.954  15.698  -3.820  1.00 21.56           N  
ATOM    959  CA  TYR A 141       6.529  14.575  -4.590  1.00 22.43           C  
ATOM    960  C   TYR A 141       5.931  14.399  -5.986  1.00 22.88           C  
ATOM    961  O   TYR A 141       6.435  13.589  -6.778  1.00 23.24           O  
ATOM    962  CB  TYR A 141       6.370  13.249  -3.848  1.00 22.64           C  
ATOM    963  CG  TYR A 141       7.372  13.060  -2.774  1.00 24.08           C  
ATOM    964  CD1 TYR A 141       7.021  13.162  -1.451  1.00 25.33           C  
ATOM    965  CD2 TYR A 141       8.696  12.804  -3.085  1.00 28.05           C  
ATOM    966  CE1 TYR A 141       7.969  13.008  -0.443  1.00 28.11           C  
ATOM    967  CE2 TYR A 141       9.664  12.628  -2.074  1.00 29.47           C  
ATOM    968  CZ  TYR A 141       9.288  12.732  -0.762  1.00 28.54           C  
ATOM    969  OH  TYR A 141      10.218  12.560   0.228  1.00 28.60           O  
ATOM    970  N   LEU A 142       4.854  15.118  -6.287  1.00 23.34           N  
ATOM    971  CA  LEU A 142       4.254  15.022  -7.589  1.00 24.11           C  
ATOM    972  C   LEU A 142       5.265  15.381  -8.654  1.00 25.05           C  
ATOM    973  O   LEU A 142       6.046  16.314  -8.472  1.00 25.72           O  
ATOM    974  CB  LEU A 142       3.085  15.959  -7.729  1.00 24.19           C  
ATOM    975  CG  LEU A 142       1.710  15.463  -7.334  1.00 24.12           C  
ATOM    976  CD1 LEU A 142       0.769  16.649  -7.352  1.00 24.41           C  
ATOM    977  CD2 LEU A 142       1.245  14.400  -8.261  1.00 23.69           C  
ATOM    978  N   ASP A 143       5.233  14.625  -9.746  1.00 25.82           N  
ATOM    979  CA  ASP A 143       6.098  14.811 -10.895  1.00 27.08           C  
ATOM    980  C   ASP A 143       5.257  15.102 -12.132  1.00 28.32           C  
ATOM    981  O   ASP A 143       4.485  14.252 -12.590  1.00 28.17           O  
ATOM    982  CB  ASP A 143       6.877  13.524 -11.153  1.00 27.01           C  
ATOM    983  CG  ASP A 143       7.950  13.688 -12.196  1.00 27.98           C  
ATOM    984  OD1 ASP A 143       8.855  14.535 -11.985  1.00 34.54           O  
ATOM    985  OD2 ASP A 143       7.920  12.975 -13.217  1.00 27.00           O1-
ATOM    986  N   PHE A 144       5.384  16.297 -12.681  1.00 29.83           N  
ATOM    987  CA  PHE A 144       4.779  16.545 -13.996  1.00 31.13           C  
ATOM    988  C   PHE A 144       5.696  17.310 -14.946  1.00 31.74           C  
ATOM    989  O   PHE A 144       5.302  18.277 -15.593  1.00 32.33           O  
ATOM    990  CB  PHE A 144       3.365  17.132 -13.899  1.00 31.07           C  
ATOM    991  CG  PHE A 144       3.119  17.949 -12.682  1.00 31.42           C  
ATOM    992  CD1 PHE A 144       3.706  19.201 -12.536  1.00 31.13           C  
ATOM    993  CD2 PHE A 144       2.285  17.488 -11.680  1.00 30.56           C  
ATOM    994  CE1 PHE A 144       3.451  19.982 -11.405  1.00 29.20           C  
ATOM    995  CE2 PHE A 144       2.033  18.278 -10.550  1.00 30.20           C  
ATOM    996  CZ  PHE A 144       2.614  19.524 -10.427  1.00 28.67           C  
ATOM    997  N   ALA A 145       6.919  16.804 -15.042  1.00 32.62           N  
ATOM    998  CA  ALA A 145       7.887  17.238 -16.047  1.00 33.48           C  
ATOM    999  C   ALA A 145       7.397  17.024 -17.493  1.00 33.58           C  
ATOM   1000  O   ALA A 145       8.002  17.526 -18.461  1.00 34.87           O  
ATOM   1001  CB  ALA A 145       9.233  16.481 -15.839  1.00 33.43           C  
ATOM   1002  N   GLU A 146       6.317  16.273 -17.644  1.00 32.73           N  
ATOM   1003  CA  GLU A 146       5.816  15.924 -18.951  1.00 31.74           C  
ATOM   1004  C   GLU A 146       4.335  15.760 -18.815  1.00 29.53           C  
ATOM   1005  O   GLU A 146       3.835  15.519 -17.728  1.00 29.53           O  
ATOM   1006  CB  GLU A 146       6.464  14.618 -19.409  1.00 32.77           C  
ATOM   1007  CG  GLU A 146       7.194  14.702 -20.757  1.00 35.84           C  
ATOM   1008  CD  GLU A 146       8.500  13.911 -20.743  1.00 40.15           C  
ATOM   1009  OE1 GLU A 146       8.556  12.805 -21.365  1.00 42.10           O  
ATOM   1010  OE2 GLU A 146       9.457  14.406 -20.091  1.00 41.02           O1-
ATOM   1011  N   SER A 147       3.612  15.917 -19.904  1.00 27.33           N  
ATOM   1012  CA  SER A 147       2.188  15.700 -19.822  1.00 25.66           C  
ATOM   1013  C   SER A 147       1.854  14.225 -19.752  1.00 23.35           C  
ATOM   1014  O   SER A 147       2.694  13.364 -19.956  1.00 23.09           O  
ATOM   1015  CB  SER A 147       1.447  16.382 -20.979  1.00 25.91           C  
ATOM   1016  OG  SER A 147       2.308  16.766 -21.998  1.00 24.91           O  
ATOM   1017  N   GLY A 148       0.609  13.968 -19.407  1.00 21.58           N  
ATOM   1018  CA  GLY A 148       0.056  12.630 -19.400  1.00 20.39           C  
ATOM   1019  C   GLY A 148       0.339  11.849 -18.134  1.00 19.18           C  
ATOM   1020  O   GLY A 148      -0.115  10.719 -18.009  1.00 18.60           O  
ATOM   1021  N   GLN A 149       1.065  12.444 -17.195  1.00 17.56           N  
ATOM   1022  CA  GLN A 149       1.482  11.731 -16.013  1.00 17.23           C  
ATOM   1023  C   GLN A 149       0.474  11.844 -14.884  1.00 16.22           C  
ATOM   1024  O   GLN A 149       0.471  11.025 -13.999  1.00 16.10           O  
ATOM   1025  CB  GLN A 149       2.829  12.247 -15.527  1.00 17.30           C  
ATOM   1026  CG  GLN A 149       3.921  12.183 -16.563  1.00 17.65           C  
ATOM   1027  CD  GLN A 149       5.276  12.486 -15.987  1.00 19.16           C  
ATOM   1028  NE2 GLN A 149       5.335  13.420 -15.033  1.00 17.82           N  
ATOM   1029  OE1 GLN A 149       6.269  11.884 -16.386  1.00 21.85           O  
ATOM   1030  N   VAL A 150      -0.361  12.875 -14.915  1.00 15.25           N  
ATOM   1031  CA  VAL A 150      -1.238  13.181 -13.808  1.00 13.97           C  
ATOM   1032  C   VAL A 150      -2.554  13.628 -14.419  1.00 13.51           C  
ATOM   1033  O   VAL A 150      -2.584  14.602 -15.145  1.00 13.80           O  
ATOM   1034  CB  VAL A 150      -0.677  14.285 -12.873  1.00 13.80           C  
ATOM   1035  CG1 VAL A 150      -1.636  14.506 -11.689  1.00 13.16           C  
ATOM   1036  CG2 VAL A 150       0.671  13.907 -12.308  1.00 12.74           C  
ATOM   1037  N   TYR A 151      -3.639  12.912 -14.131  1.00 12.26           N  
ATOM   1038  CA  TYR A 151      -4.913  13.193 -14.778  1.00 11.48           C  
ATOM   1039  C   TYR A 151      -6.063  12.611 -13.995  1.00 10.59           C  
ATOM   1040  O   TYR A 151      -5.893  11.776 -13.075  1.00  9.88           O  
ATOM   1041  CB  TYR A 151      -4.936  12.629 -16.222  1.00 12.16           C  
ATOM   1042  CG  TYR A 151      -4.562  11.146 -16.353  1.00 11.87           C  
ATOM   1043  CD1 TYR A 151      -5.490  10.148 -16.083  1.00 12.14           C  
ATOM   1044  CD2 TYR A 151      -3.281  10.765 -16.726  1.00 11.71           C  
ATOM   1045  CE1 TYR A 151      -5.169   8.805 -16.220  1.00 12.66           C  
ATOM   1046  CE2 TYR A 151      -2.948   9.431 -16.863  1.00 14.31           C  
ATOM   1047  CZ  TYR A 151      -3.898   8.451 -16.603  1.00 14.94           C  
ATOM   1048  OH  TYR A 151      -3.558   7.110 -16.698  1.00 13.77           O  
ATOM   1049  N   PHE A 152      -7.250  13.039 -14.402  1.00  9.28           N  
ATOM   1050  CA  PHE A 152      -8.441  12.808 -13.623  1.00  7.56           C  
ATOM   1051  C   PHE A 152      -9.625  12.995 -14.503  1.00  8.45           C  
ATOM   1052  O   PHE A 152      -9.698  13.996 -15.199  1.00 10.54           O  
ATOM   1053  CB  PHE A 152      -8.460  13.826 -12.499  1.00  6.39           C  
ATOM   1054  CG  PHE A 152      -9.721  13.827 -11.698  1.00  2.00           C  
ATOM   1055  CD1 PHE A 152     -10.221  15.019 -11.173  1.00  2.00           C  
ATOM   1056  CD2 PHE A 152     -10.441  12.677 -11.471  1.00  2.00           C  
ATOM   1057  CE1 PHE A 152     -11.431  15.003 -10.400  1.00  2.00           C  
ATOM   1058  CE2 PHE A 152     -11.534  12.636 -10.667  1.00  2.00           C  
ATOM   1059  CZ  PHE A 152     -12.095  13.809 -10.156  1.00  2.00           C  
ATOM   1060  N   GLY A 153     -10.560  12.064 -14.494  1.00  8.86           N  
ATOM   1061  CA  GLY A 153     -11.676  12.119 -15.453  1.00  9.25           C  
ATOM   1062  C   GLY A 153     -12.850  11.211 -15.135  1.00  8.83           C  
ATOM   1063  O   GLY A 153     -12.706  10.292 -14.353  1.00  8.53           O  
ATOM   1064  N   ILE A 154     -14.008  11.501 -15.738  1.00  8.94           N  
ATOM   1065  CA  ILE A 154     -15.197  10.669 -15.626  1.00  9.53           C  
ATOM   1066  C   ILE A 154     -15.727  10.440 -17.025  1.00 10.68           C  
ATOM   1067  O   ILE A 154     -15.524  11.272 -17.899  1.00 11.29           O  
ATOM   1068  CB  ILE A 154     -16.302  11.307 -14.794  1.00  9.10           C  
ATOM   1069  CG1 ILE A 154     -16.877  12.558 -15.476  1.00  9.04           C  
ATOM   1070  CG2 ILE A 154     -15.805  11.689 -13.415  1.00 11.15           C  
ATOM   1071  CD1 ILE A 154     -17.903  13.333 -14.624  1.00  4.90           C  
ATOM   1072  N   ILE A 155     -16.391   9.304 -17.237  1.00 12.02           N  
ATOM   1073  CA  ILE A 155     -17.011   8.958 -18.518  1.00 12.82           C  
ATOM   1074  C   ILE A 155     -18.366   8.354 -18.176  1.00 13.57           C  
ATOM   1075  O   ILE A 155     -18.427   7.393 -17.423  1.00 13.16           O  
ATOM   1076  CB  ILE A 155     -16.154   7.923 -19.328  1.00 13.24           C  
ATOM   1077  CG1 ILE A 155     -14.746   8.464 -19.624  1.00 13.44           C  
ATOM   1078  CG2 ILE A 155     -16.836   7.549 -20.656  1.00 12.10           C  
ATOM   1079  CD1 ILE A 155     -13.703   7.413 -19.871  1.00 13.23           C  
ATOM   1080  N   ALA A 156     -19.449   8.941 -18.682  1.00 14.66           N  
ATOM   1081  CA  ALA A 156     -20.800   8.384 -18.456  1.00 15.97           C  
ATOM   1082  C   ALA A 156     -20.955   7.073 -19.213  1.00 16.94           C  
ATOM   1083  O   ALA A 156     -20.676   7.025 -20.415  1.00 18.26           O  
ATOM   1084  CB  ALA A 156     -21.868   9.355 -18.875  1.00 15.62           C  
ATOM   1085  N   LEU A 157     -21.364   6.006 -18.520  1.00 17.28           N  
ATOM   1086  CA  LEU A 157     -21.607   4.717 -19.188  1.00 17.68           C  
ATOM   1087  C   LEU A 157     -22.985   4.686 -19.859  1.00 18.37           C  
ATOM   1088  O   LEU A 157     -23.744   5.653 -19.745  1.00 18.88           O  
ATOM   1089  CB  LEU A 157     -21.443   3.558 -18.211  1.00 16.85           C  
ATOM   1090  CG  LEU A 157     -20.032   3.507 -17.624  1.00 17.76           C  
ATOM   1091  CD1 LEU A 157     -19.802   2.314 -16.691  1.00 18.68           C  
ATOM   1092  CD2 LEU A 157     -18.960   3.524 -18.741  1.00 17.22           C  
ATOM   1093  OXT LEU A 157     -23.366   3.724 -20.549  1.00 19.10           O1-
ATOM   1094  N   PRO B   8     -24.507  -2.884 -38.484  1.00 30.82           N  
ATOM   1095  CA  PRO B   8     -23.129  -2.677 -38.047  1.00 30.66           C  
ATOM   1096  C   PRO B   8     -22.773  -1.205 -37.771  1.00 29.94           C  
ATOM   1097  O   PRO B   8     -23.061  -0.298 -38.585  1.00 29.62           O  
ATOM   1098  CB  PRO B   8     -22.305  -3.248 -39.212  1.00 30.93           C  
ATOM   1099  CG  PRO B   8     -23.157  -4.380 -39.734  1.00 31.17           C  
ATOM   1100  CD  PRO B   8     -24.606  -3.922 -39.528  1.00 31.27           C  
ATOM   1101  N   SER B   9     -22.151  -0.989 -36.614  1.00 28.80           N  
ATOM   1102  CA  SER B   9     -21.633   0.307 -36.265  1.00 28.02           C  
ATOM   1103  C   SER B   9     -20.738   0.904 -37.354  1.00 27.28           C  
ATOM   1104  O   SER B   9     -19.940   0.206 -37.976  1.00 27.63           O  
ATOM   1105  CB  SER B   9     -20.821   0.214 -34.999  1.00 28.06           C  
ATOM   1106  OG  SER B   9     -20.201   1.456 -34.770  1.00 27.85           O  
ATOM   1107  N   ASP B  10     -20.892   2.200 -37.566  1.00 25.90           N  
ATOM   1108  CA  ASP B  10     -19.952   2.975 -38.357  1.00 25.61           C  
ATOM   1109  C   ASP B  10     -18.851   3.634 -37.489  1.00 23.69           C  
ATOM   1110  O   ASP B  10     -18.039   4.410 -37.994  1.00 23.53           O  
ATOM   1111  CB  ASP B  10     -20.709   4.053 -39.157  1.00 25.97           C  
ATOM   1112  CG  ASP B  10     -21.516   5.016 -38.245  1.00 30.14           C  
ATOM   1113  OD1 ASP B  10     -22.017   4.554 -37.167  1.00 31.56           O  
ATOM   1114  OD2 ASP B  10     -21.652   6.223 -38.620  1.00 33.91           O1-
ATOM   1115  N   LYS B  11     -18.820   3.348 -36.191  1.00 22.01           N  
ATOM   1116  CA  LYS B  11     -17.853   4.007 -35.304  1.00 20.92           C  
ATOM   1117  C   LYS B  11     -16.405   3.565 -35.590  1.00 19.01           C  
ATOM   1118  O   LYS B  11     -16.124   2.378 -35.635  1.00 18.36           O  
ATOM   1119  CB  LYS B  11     -18.193   3.735 -33.843  1.00 21.33           C  
ATOM   1120  CG  LYS B  11     -19.470   4.406 -33.365  1.00 22.74           C  
ATOM   1121  CD  LYS B  11     -19.613   4.307 -31.847  1.00 26.01           C  
ATOM   1122  CE  LYS B  11     -20.992   4.844 -31.318  1.00 28.52           C  
ATOM   1123  NZ  LYS B  11     -21.861   3.745 -30.690  1.00 25.74           N1+
ATOM   1124  N   PRO B  12     -15.490   4.529 -35.800  1.00 17.13           N  
ATOM   1125  CA  PRO B  12     -14.082   4.169 -35.921  1.00 16.07           C  
ATOM   1126  C   PRO B  12     -13.557   3.518 -34.662  1.00 15.64           C  
ATOM   1127  O   PRO B  12     -13.696   4.061 -33.556  1.00 15.19           O  
ATOM   1128  CB  PRO B  12     -13.390   5.505 -36.189  1.00 15.95           C  
ATOM   1129  CG  PRO B  12     -14.439   6.341 -36.871  1.00 15.65           C  
ATOM   1130  CD  PRO B  12     -15.726   5.931 -36.191  1.00 17.26           C  
ATOM   1131  N   VAL B  13     -13.014   2.320 -34.822  1.00 14.99           N  
ATOM   1132  CA  VAL B  13     -12.454   1.592 -33.703  1.00 14.58           C  
ATOM   1133  C   VAL B  13     -11.187   0.879 -34.126  1.00 14.02           C  
ATOM   1134  O   VAL B  13     -10.868   0.780 -35.305  1.00 15.09           O  
ATOM   1135  CB  VAL B  13     -13.428   0.548 -33.143  1.00 14.65           C  
ATOM   1136  CG1 VAL B  13     -14.763   1.189 -32.782  1.00 12.27           C  
ATOM   1137  CG2 VAL B  13     -13.549  -0.592 -34.118  1.00 14.90           C  
ATOM   1138  N   ALA B  14     -10.468   0.385 -33.148  1.00 13.42           N  
ATOM   1139  CA  ALA B  14      -9.249  -0.361 -33.418  1.00 13.59           C  
ATOM   1140  C   ALA B  14      -8.802  -1.020 -32.144  1.00 13.19           C  
ATOM   1141  O   ALA B  14      -8.871  -0.414 -31.110  1.00 13.84           O  
ATOM   1142  CB  ALA B  14      -8.142   0.561 -33.943  1.00 13.05           C  
ATOM   1143  N   HIS B  15      -8.378  -2.270 -32.241  1.00 13.52           N  
ATOM   1144  CA  HIS B  15      -7.702  -2.955 -31.167  1.00 13.47           C  
ATOM   1145  C   HIS B  15      -6.546  -3.757 -31.716  1.00 13.60           C  
ATOM   1146  O   HIS B  15      -6.792  -4.708 -32.408  1.00 14.47           O  
ATOM   1147  CB  HIS B  15      -8.665  -3.909 -30.508  1.00 13.35           C  
ATOM   1148  CG  HIS B  15      -8.088  -4.589 -29.320  1.00 12.85           C  
ATOM   1149  CD2 HIS B  15      -7.551  -5.816 -29.171  1.00 12.56           C  
ATOM   1150  ND1 HIS B  15      -8.029  -3.987 -28.083  1.00  8.91           N  
ATOM   1151  CE1 HIS B  15      -7.468  -4.813 -27.224  1.00 10.49           C  
ATOM   1152  NE2 HIS B  15      -7.206  -5.947 -27.847  1.00 11.55           N  
ATOM   1153  N   VAL B  16      -5.300  -3.365 -31.415  1.00 13.90           N  
ATOM   1154  CA  VAL B  16      -4.091  -4.027 -31.937  1.00 13.39           C  
ATOM   1155  C   VAL B  16      -3.262  -4.625 -30.821  1.00 14.06           C  
ATOM   1156  O   VAL B  16      -3.305  -4.154 -29.666  1.00 13.45           O  
ATOM   1157  CB  VAL B  16      -3.194  -3.090 -32.823  1.00 13.19           C  
ATOM   1158  CG1 VAL B  16      -3.898  -2.771 -34.132  1.00 12.06           C  
ATOM   1159  CG2 VAL B  16      -2.800  -1.820 -32.098  1.00 12.73           C  
ATOM   1160  N   VAL B  17      -2.500  -5.663 -31.186  1.00 13.98           N  
ATOM   1161  CA  VAL B  17      -1.840  -6.510 -30.212  1.00 14.10           C  
ATOM   1162  C   VAL B  17      -0.335  -6.539 -30.460  1.00 14.71           C  
ATOM   1163  O   VAL B  17       0.151  -6.150 -31.502  1.00 16.12           O  
ATOM   1164  CB  VAL B  17      -2.545  -7.892 -30.129  1.00 14.30           C  
ATOM   1165  CG1 VAL B  17      -3.967  -7.693 -29.588  1.00 13.93           C  
ATOM   1166  CG2 VAL B  17      -2.650  -8.574 -31.482  1.00 14.54           C  
ATOM   1167  N   ALA B  18       0.434  -6.867 -29.454  1.00 15.61           N  
ATOM   1168  CA  ALA B  18       1.881  -6.830 -29.589  1.00 16.62           C  
ATOM   1169  C   ALA B  18       2.378  -8.036 -30.399  1.00 17.26           C  
ATOM   1170  O   ALA B  18       1.851  -9.134 -30.256  1.00 17.03           O  
ATOM   1171  CB  ALA B  18       2.492  -6.851 -28.203  1.00 16.08           C  
ATOM   1172  N   ASN B  19       3.382  -7.840 -31.245  1.00 18.85           N  
ATOM   1173  CA  ASN B  19       4.104  -8.988 -31.848  1.00 20.33           C  
ATOM   1174  C   ASN B  19       5.107  -9.591 -30.846  1.00 21.30           C  
ATOM   1175  O   ASN B  19       6.080  -8.926 -30.491  1.00 21.06           O  
ATOM   1176  CB  ASN B  19       4.854  -8.586 -33.108  1.00 20.18           C  
ATOM   1177  CG  ASN B  19       5.558  -9.769 -33.790  1.00 20.11           C  
ATOM   1178  ND2 ASN B  19       6.195  -9.487 -34.910  1.00 18.62           N  
ATOM   1179  OD1 ASN B  19       5.533 -10.902 -33.313  1.00 20.83           O  
ATOM   1180  N   PRO B  20       4.870 -10.836 -30.389  1.00 22.16           N  
ATOM   1181  CA  PRO B  20       5.750 -11.469 -29.389  1.00 23.69           C  
ATOM   1182  C   PRO B  20       7.191 -11.704 -29.871  1.00 25.05           C  
ATOM   1183  O   PRO B  20       8.121 -11.636 -29.052  1.00 25.39           O  
ATOM   1184  CB  PRO B  20       5.080 -12.825 -29.111  1.00 23.49           C  
ATOM   1185  CG  PRO B  20       3.727 -12.730 -29.663  1.00 22.84           C  
ATOM   1186  CD  PRO B  20       3.759 -11.713 -30.768  1.00 22.05           C  
ATOM   1187  N   GLN B  21       7.375 -11.991 -31.165  1.00 26.16           N  
ATOM   1188  CA  GLN B  21       8.719 -12.274 -31.675  1.00 27.32           C  
ATOM   1189  C   GLN B  21       9.297 -11.100 -32.406  1.00 28.26           C  
ATOM   1190  O   GLN B  21      10.233 -11.264 -33.168  1.00 29.29           O  
ATOM   1191  CB  GLN B  21       8.789 -13.551 -32.526  1.00 26.85           C  
ATOM   1192  CG  GLN B  21       8.239 -14.788 -31.782  1.00 27.48           C  
ATOM   1193  CD  GLN B  21       9.073 -15.215 -30.571  1.00 25.89           C  
ATOM   1194  NE2 GLN B  21       8.421 -15.744 -29.551  1.00 23.79           N  
ATOM   1195  OE1 GLN B  21      10.292 -15.087 -30.579  1.00 26.05           O  
ATOM   1196  N   ALA B  22       8.769  -9.912 -32.142  1.00 29.27           N  
ATOM   1197  CA  ALA B  22       9.490  -8.673 -32.462  1.00 29.81           C  
ATOM   1198  C   ALA B  22      10.589  -8.416 -31.418  1.00 30.36           C  
ATOM   1199  O   ALA B  22      10.309  -8.064 -30.277  1.00 30.65           O  
ATOM   1200  CB  ALA B  22       8.537  -7.493 -32.534  1.00 29.53           C  
ATOM   1201  N   GLU B  23      11.837  -8.584 -31.822  1.00 31.07           N  
ATOM   1202  CA  GLU B  23      12.973  -8.422 -30.920  1.00 32.02           C  
ATOM   1203  C   GLU B  23      13.253  -6.940 -30.639  1.00 31.24           C  
ATOM   1204  O   GLU B  23      13.320  -6.128 -31.566  1.00 31.39           O  
ATOM   1205  CB  GLU B  23      14.230  -9.063 -31.538  1.00 32.72           C  
ATOM   1206  CG  GLU B  23      14.134 -10.578 -31.814  1.00 35.20           C  
ATOM   1207  CD  GLU B  23      14.060 -11.398 -30.538  1.00 39.70           C  
ATOM   1208  OE1 GLU B  23      14.709 -10.999 -29.535  1.00 42.02           O  
ATOM   1209  OE2 GLU B  23      13.334 -12.427 -30.527  1.00 41.66           O1-
ATOM   1210  N   GLY B  24      13.411  -6.591 -29.367  1.00 30.19           N  
ATOM   1211  CA  GLY B  24      13.766  -5.228 -28.983  1.00 29.67           C  
ATOM   1212  C   GLY B  24      12.897  -4.141 -29.608  1.00 28.70           C  
ATOM   1213  O   GLY B  24      13.374  -3.061 -29.920  1.00 28.19           O  
ATOM   1214  N   GLN B  25      11.604  -4.436 -29.722  1.00 27.61           N  
ATOM   1215  CA  GLN B  25      10.642  -3.590 -30.390  1.00 26.75           C  
ATOM   1216  C   GLN B  25       9.266  -3.758 -29.745  1.00 24.83           C  
ATOM   1217  O   GLN B  25       8.946  -4.834 -29.199  1.00 23.72           O  
ATOM   1218  CB  GLN B  25      10.594  -4.052 -31.838  1.00 27.69           C  
ATOM   1219  CG  GLN B  25       9.814  -3.191 -32.811  1.00 30.82           C  
ATOM   1220  CD  GLN B  25      10.004  -3.685 -34.246  1.00 33.63           C  
ATOM   1221  NE2 GLN B  25       9.241  -3.125 -35.183  1.00 35.14           N  
ATOM   1222  OE1 GLN B  25      10.833  -4.565 -34.499  1.00 35.59           O  
ATOM   1223  N   LEU B  26       8.450  -2.702 -29.787  1.00 23.02           N  
ATOM   1224  CA  LEU B  26       7.024  -2.856 -29.461  1.00 21.86           C  
ATOM   1225  C   LEU B  26       6.184  -2.733 -30.735  1.00 20.38           C  
ATOM   1226  O   LEU B  26       5.827  -1.636 -31.162  1.00 19.19           O  
ATOM   1227  CB  LEU B  26       6.551  -1.878 -28.374  1.00 22.04           C  
ATOM   1228  CG  LEU B  26       5.054  -2.094 -28.009  1.00 23.03           C  
ATOM   1229  CD1 LEU B  26       4.735  -3.561 -27.763  1.00 19.37           C  
ATOM   1230  CD2 LEU B  26       4.586  -1.246 -26.810  1.00 22.87           C  
ATOM   1231  N   GLN B  27       5.878  -3.874 -31.351  1.00 19.13           N  
ATOM   1232  CA  GLN B  27       5.293  -3.845 -32.691  1.00 18.29           C  
ATOM   1233  C   GLN B  27       3.838  -4.226 -32.684  1.00 16.46           C  
ATOM   1234  O   GLN B  27       3.501  -5.313 -32.262  1.00 15.15           O  
ATOM   1235  CB  GLN B  27       6.056  -4.787 -33.611  1.00 19.20           C  
ATOM   1236  CG  GLN B  27       5.551  -4.834 -35.042  1.00 20.36           C  
ATOM   1237  CD  GLN B  27       6.395  -5.725 -35.867  1.00 23.15           C  
ATOM   1238  NE2 GLN B  27       7.110  -5.133 -36.795  1.00 23.05           N  
ATOM   1239  OE1 GLN B  27       6.438  -6.949 -35.657  1.00 26.76           O  
ATOM   1240  N   TRP B  28       3.000  -3.338 -33.212  1.00 15.97           N  
ATOM   1241  CA  TRP B  28       1.532  -3.511 -33.210  1.00 16.44           C  
ATOM   1242  C   TRP B  28       1.058  -4.234 -34.463  1.00 16.75           C  
ATOM   1243  O   TRP B  28       1.509  -3.914 -35.554  1.00 16.40           O  
ATOM   1244  CB  TRP B  28       0.818  -2.160 -33.089  1.00 16.01           C  
ATOM   1245  CG  TRP B  28       1.177  -1.463 -31.813  1.00 15.78           C  
ATOM   1246  CD1 TRP B  28       1.862  -0.285 -31.666  1.00 16.01           C  
ATOM   1247  CD2 TRP B  28       0.918  -1.941 -30.498  1.00 12.76           C  
ATOM   1248  CE2 TRP B  28       1.435  -0.996 -29.597  1.00 12.57           C  
ATOM   1249  CE3 TRP B  28       0.276  -3.067 -29.998  1.00 11.74           C  
ATOM   1250  NE1 TRP B  28       2.008   0.010 -30.327  1.00 14.55           N  
ATOM   1251  CZ2 TRP B  28       1.348  -1.156 -28.237  1.00 12.54           C  
ATOM   1252  CZ3 TRP B  28       0.181  -3.216 -28.646  1.00 13.24           C  
ATOM   1253  CH2 TRP B  28       0.732  -2.269 -27.777  1.00 12.80           C  
ATOM   1254  N   LEU B  29       0.179  -5.227 -34.276  1.00 16.90           N  
ATOM   1255  CA  LEU B  29      -0.425  -5.978 -35.370  1.00 16.97           C  
ATOM   1256  C   LEU B  29      -1.923  -5.900 -35.324  1.00 17.23           C  
ATOM   1257  O   LEU B  29      -2.490  -5.841 -34.247  1.00 17.90           O  
ATOM   1258  CB  LEU B  29      -0.037  -7.436 -35.259  1.00 16.97           C  
ATOM   1259  CG  LEU B  29       1.465  -7.685 -35.104  1.00 16.81           C  
ATOM   1260  CD1 LEU B  29       1.728  -9.178 -34.809  1.00 11.14           C  
ATOM   1261  CD2 LEU B  29       2.200  -7.180 -36.342  1.00 15.18           C  
ATOM   1262  N   ASN B  30      -2.572  -5.897 -36.488  1.00 18.13           N  
ATOM   1263  CA  ASN B  30      -4.034  -6.093 -36.552  1.00 18.46           C  
ATOM   1264  C   ASN B  30      -4.458  -7.418 -37.174  1.00 19.13           C  
ATOM   1265  O   ASN B  30      -5.592  -7.854 -37.017  1.00 19.32           O  
ATOM   1266  CB  ASN B  30      -4.716  -4.966 -37.303  1.00 18.13           C  
ATOM   1267  CG  ASN B  30      -4.259  -4.862 -38.727  1.00 19.62           C  
ATOM   1268  ND2 ASN B  30      -5.124  -5.260 -39.685  1.00 17.04           N  
ATOM   1269  OD1 ASN B  30      -3.148  -4.385 -38.980  1.00 21.73           O  
ATOM   1270  N   ARG B  31      -3.547  -8.080 -37.866  1.00 20.20           N  
ATOM   1271  CA  ARG B  31      -3.897  -9.269 -38.619  1.00 21.14           C  
ATOM   1272  C   ARG B  31      -3.761 -10.493 -37.731  1.00 21.26           C  
ATOM   1273  O   ARG B  31      -2.987 -11.413 -38.012  1.00 22.06           O  
ATOM   1274  CB  ARG B  31      -3.021  -9.343 -39.858  1.00 21.64           C  
ATOM   1275  CG  ARG B  31      -3.286  -8.163 -40.802  1.00 24.53           C  
ATOM   1276  CD  ARG B  31      -2.087  -7.885 -41.692  1.00 29.61           C  
ATOM   1277  NE  ARG B  31      -1.558  -9.076 -42.387  1.00 33.18           N  
ATOM   1278  CZ  ARG B  31      -1.875  -9.445 -43.639  1.00 34.75           C  
ATOM   1279  NH1 ARG B  31      -2.739  -8.735 -44.377  1.00 35.52           N1+
ATOM   1280  NH2 ARG B  31      -1.315 -10.533 -44.164  1.00 33.81           N  
ATOM   1281  N   ARG B  32      -4.553 -10.485 -36.666  1.00 21.48           N  
ATOM   1282  CA  ARG B  32      -4.513 -11.460 -35.599  1.00 21.33           C  
ATOM   1283  C   ARG B  32      -5.897 -11.700 -35.097  1.00 20.86           C  
ATOM   1284  O   ARG B  32      -6.791 -10.860 -35.227  1.00 20.96           O  
ATOM   1285  CB  ARG B  32      -3.697 -10.923 -34.442  1.00 21.98           C  
ATOM   1286  CG  ARG B  32      -2.193 -10.945 -34.683  1.00 24.39           C  
ATOM   1287  CD  ARG B  32      -1.636 -12.398 -34.702  1.00 24.71           C  
ATOM   1288  NE  ARG B  32      -0.196 -12.429 -34.961  1.00 24.66           N  
ATOM   1289  CZ  ARG B  32       0.365 -12.301 -36.151  1.00 25.46           C  
ATOM   1290  NH1 ARG B  32      -0.368 -12.119 -37.228  1.00 27.53           N1+
ATOM   1291  NH2 ARG B  32       1.679 -12.342 -36.261  1.00 29.23           N  
ATOM   1292  N   ALA B  33      -6.098 -12.851 -34.504  1.00 20.29           N  
ATOM   1293  CA  ALA B  33      -7.400 -13.137 -33.982  1.00 20.05           C  
ATOM   1294  C   ALA B  33      -7.693 -12.100 -32.924  1.00 19.84           C  
ATOM   1295  O   ALA B  33      -6.788 -11.658 -32.212  1.00 20.22           O  
ATOM   1296  CB  ALA B  33      -7.451 -14.522 -33.394  1.00 20.55           C  
ATOM   1297  N   ASN B  34      -8.962 -11.708 -32.837  1.00 19.03           N  
ATOM   1298  CA  ASN B  34      -9.425 -10.805 -31.820  1.00 18.24           C  
ATOM   1299  C   ASN B  34      -8.728  -9.435 -31.842  1.00 18.53           C  
ATOM   1300  O   ASN B  34      -8.547  -8.795 -30.798  1.00 17.75           O  
ATOM   1301  CB  ASN B  34      -9.322 -11.481 -30.457  1.00 18.05           C  
ATOM   1302  CG  ASN B  34     -10.135 -12.750 -30.388  1.00 17.28           C  
ATOM   1303  ND2 ASN B  34      -9.512 -13.830 -29.930  1.00 16.63           N  
ATOM   1304  OD1 ASN B  34     -11.307 -12.765 -30.746  1.00 14.80           O  
ATOM   1305  N   ALA B  35      -8.379  -8.977 -33.046  1.00 19.09           N  
ATOM   1306  CA  ALA B  35      -7.758  -7.665 -33.239  1.00 19.97           C  
ATOM   1307  C   ALA B  35      -8.473  -6.930 -34.380  1.00 20.80           C  
ATOM   1308  O   ALA B  35      -8.941  -7.568 -35.315  1.00 20.53           O  
ATOM   1309  CB  ALA B  35      -6.273  -7.814 -33.507  1.00 20.05           C  
ATOM   1310  N   LEU B  36      -8.603  -5.605 -34.273  1.00 21.61           N  
ATOM   1311  CA  LEU B  36      -9.483  -4.833 -35.173  1.00 22.62           C  
ATOM   1312  C   LEU B  36      -8.850  -3.584 -35.738  1.00 22.28           C  
ATOM   1313  O   LEU B  36      -8.080  -2.923 -35.041  1.00 21.81           O  
ATOM   1314  CB  LEU B  36     -10.694  -4.327 -34.408  1.00 23.42           C  
ATOM   1315  CG  LEU B  36     -11.913  -5.207 -34.301  1.00 26.60           C  
ATOM   1316  CD1 LEU B  36     -13.003  -4.369 -33.718  1.00 28.45           C  
ATOM   1317  CD2 LEU B  36     -12.303  -5.732 -35.681  1.00 30.47           C  
ATOM   1318  N   LEU B  37      -9.181  -3.306 -37.002  1.00 22.13           N  
ATOM   1319  CA  LEU B  37      -9.173  -1.960 -37.615  1.00 22.71           C  
ATOM   1320  C   LEU B  37     -10.477  -1.857 -38.351  1.00 22.65           C  
ATOM   1321  O   LEU B  37     -10.740  -2.650 -39.241  1.00 23.23           O  
ATOM   1322  CB  LEU B  37      -8.074  -1.762 -38.658  1.00 22.51           C  
ATOM   1323  CG  LEU B  37      -6.631  -1.855 -38.178  1.00 24.61           C  
ATOM   1324  CD1 LEU B  37      -5.659  -1.695 -39.386  1.00 22.98           C  
ATOM   1325  CD2 LEU B  37      -6.394  -0.807 -37.107  1.00 23.90           C  
ATOM   1326  N   ALA B  38     -11.293  -0.878 -38.010  1.00 22.80           N  
ATOM   1327  CA  ALA B  38     -12.612  -0.791 -38.584  1.00 22.52           C  
ATOM   1328  C   ALA B  38     -13.016   0.644 -38.780  1.00 22.65           C  
ATOM   1329  O   ALA B  38     -12.595   1.525 -38.029  1.00 22.05           O  
ATOM   1330  CB  ALA B  38     -13.608  -1.486 -37.673  1.00 22.97           C  
ATOM   1331  N   ASN B  39     -13.842   0.852 -39.804  1.00 22.82           N  
ATOM   1332  CA  ASN B  39     -14.543   2.109 -40.047  1.00 22.61           C  
ATOM   1333  C   ASN B  39     -13.613   3.300 -40.226  1.00 22.34           C  
ATOM   1334  O   ASN B  39     -13.971   4.452 -39.934  1.00 22.52           O  
ATOM   1335  CB  ASN B  39     -15.596   2.320 -38.950  1.00 23.04           C  
ATOM   1336  CG  ASN B  39     -16.657   1.196 -38.949  1.00 24.38           C  
ATOM   1337  ND2 ASN B  39     -17.300   0.936 -37.800  1.00 22.43           N  
ATOM   1338  OD1 ASN B  39     -16.874   0.567 -39.986  1.00 26.96           O  
ATOM   1339  N   GLY B  40     -12.432   3.004 -40.756  1.00 21.73           N  
ATOM   1340  CA  GLY B  40     -11.497   4.015 -41.208  1.00 21.46           C  
ATOM   1341  C   GLY B  40     -10.137   4.010 -40.538  1.00 20.98           C  
ATOM   1342  O   GLY B  40      -9.174   4.476 -41.116  1.00 21.24           O  
ATOM   1343  N   VAL B  41     -10.043   3.503 -39.318  1.00 20.89           N  
ATOM   1344  CA  VAL B  41      -8.782   3.556 -38.596  1.00 20.71           C  
ATOM   1345  C   VAL B  41      -7.738   2.760 -39.376  1.00 21.54           C  
ATOM   1346  O   VAL B  41      -8.008   1.649 -39.871  1.00 21.75           O  
ATOM   1347  CB  VAL B  41      -8.918   3.043 -37.128  1.00 20.97           C  
ATOM   1348  CG1 VAL B  41      -7.573   3.152 -36.371  1.00 19.19           C  
ATOM   1349  CG2 VAL B  41     -10.012   3.822 -36.389  1.00 20.23           C  
ATOM   1350  N   GLU B  42      -6.551   3.349 -39.487  1.00 22.23           N  
ATOM   1351  CA  GLU B  42      -5.434   2.762 -40.205  1.00 22.86           C  
ATOM   1352  C   GLU B  42      -4.295   2.444 -39.255  1.00 22.43           C  
ATOM   1353  O   GLU B  42      -4.138   3.113 -38.226  1.00 21.94           O  
ATOM   1354  CB  GLU B  42      -4.935   3.735 -41.274  1.00 23.32           C  
ATOM   1355  CG  GLU B  42      -5.908   3.960 -42.403  1.00 25.91           C  
ATOM   1356  CD  GLU B  42      -5.364   4.916 -43.482  1.00 29.83           C  
ATOM   1357  OE1 GLU B  42      -4.133   4.928 -43.715  1.00 29.68           O  
ATOM   1358  OE2 GLU B  42      -6.188   5.648 -44.098  1.00 32.47           O1-
ATOM   1359  N   LEU B  43      -3.495   1.436 -39.609  1.00 21.99           N  
ATOM   1360  CA  LEU B  43      -2.268   1.162 -38.894  1.00 22.04           C  
ATOM   1361  C   LEU B  43      -1.082   1.410 -39.818  1.00 23.35           C  
ATOM   1362  O   LEU B  43      -0.793   0.606 -40.700  1.00 24.17           O  
ATOM   1363  CB  LEU B  43      -2.248  -0.248 -38.374  1.00 21.35           C  
ATOM   1364  CG  LEU B  43      -1.032  -0.711 -37.555  1.00 20.49           C  
ATOM   1365  CD1 LEU B  43      -0.562   0.288 -36.518  1.00 18.78           C  
ATOM   1366  CD2 LEU B  43      -1.358  -2.008 -36.857  1.00 19.80           C  
ATOM   1367  N   ARG B  44      -0.392   2.517 -39.592  1.00 24.38           N  
ATOM   1368  CA  ARG B  44       0.685   2.939 -40.459  1.00 25.89           C  
ATOM   1369  C   ARG B  44       1.920   3.275 -39.626  1.00 25.25           C  
ATOM   1370  O   ARG B  44       1.839   4.024 -38.679  1.00 25.21           O  
ATOM   1371  CB  ARG B  44       0.222   4.148 -41.267  1.00 27.09           C  
ATOM   1372  CG  ARG B  44       1.299   4.823 -42.105  1.00 32.19           C  
ATOM   1373  CD  ARG B  44       0.843   6.248 -42.513  1.00 38.20           C  
ATOM   1374  NE  ARG B  44       0.315   6.319 -43.878  1.00 41.81           N  
ATOM   1375  CZ  ARG B  44       0.880   6.994 -44.884  1.00 44.22           C  
ATOM   1376  NH1 ARG B  44       2.007   7.675 -44.708  1.00 44.85           N1+
ATOM   1377  NH2 ARG B  44       0.307   6.989 -46.086  1.00 45.53           N  
ATOM   1378  N   ASP B  45       3.056   2.674 -39.971  1.00 25.04           N  
ATOM   1379  CA  ASP B  45       4.318   2.912 -39.260  1.00 24.85           C  
ATOM   1380  C   ASP B  45       4.210   2.809 -37.739  1.00 23.90           C  
ATOM   1381  O   ASP B  45       4.764   3.623 -36.995  1.00 23.86           O  
ATOM   1382  CB  ASP B  45       4.913   4.251 -39.691  1.00 25.44           C  
ATOM   1383  CG  ASP B  45       5.401   4.213 -41.132  1.00 27.71           C  
ATOM   1384  OD1 ASP B  45       5.839   3.132 -41.571  1.00 32.30           O  
ATOM   1385  OD2 ASP B  45       5.344   5.227 -41.834  1.00 30.86           O1-
ATOM   1386  N   ASN B  46       3.525   1.756 -37.301  1.00 22.09           N  
ATOM   1387  CA  ASN B  46       3.318   1.442 -35.892  1.00 20.57           C  
ATOM   1388  C   ASN B  46       2.385   2.391 -35.154  1.00 19.39           C  
ATOM   1389  O   ASN B  46       2.321   2.389 -33.924  1.00 18.85           O  
ATOM   1390  CB  ASN B  46       4.644   1.301 -35.135  1.00 20.37           C  
ATOM   1391  CG  ASN B  46       4.589   0.207 -34.115  1.00 20.18           C  
ATOM   1392  ND2 ASN B  46       5.151   0.448 -32.941  1.00 19.48           N  
ATOM   1393  OD1 ASN B  46       3.999  -0.848 -34.369  1.00 19.52           O  
ATOM   1394  N   GLN B  47       1.641   3.179 -35.912  1.00 18.20           N  
ATOM   1395  CA  GLN B  47       0.755   4.170 -35.334  1.00 17.95           C  
ATOM   1396  C   GLN B  47      -0.660   3.968 -35.810  1.00 17.45           C  
ATOM   1397  O   GLN B  47      -0.886   3.482 -36.933  1.00 16.02           O  
ATOM   1398  CB  GLN B  47       1.194   5.560 -35.765  1.00 18.31           C  
ATOM   1399  CG  GLN B  47       2.636   5.899 -35.405  1.00 21.01           C  
ATOM   1400  CD  GLN B  47       3.012   7.320 -35.766  1.00 22.75           C  
ATOM   1401  NE2 GLN B  47       3.876   7.914 -34.973  1.00 23.76           N  
ATOM   1402  OE1 GLN B  47       2.531   7.873 -36.747  1.00 26.98           O  
ATOM   1403  N   LEU B  48      -1.614   4.371 -34.969  1.00 17.36           N  
ATOM   1404  CA  LEU B  48      -3.020   4.388 -35.352  1.00 17.46           C  
ATOM   1405  C   LEU B  48      -3.396   5.776 -35.853  1.00 18.30           C  
ATOM   1406  O   LEU B  48      -3.219   6.753 -35.124  1.00 19.34           O  
ATOM   1407  CB  LEU B  48      -3.899   3.952 -34.182  1.00 17.48           C  
ATOM   1408  CG  LEU B  48      -3.701   2.514 -33.664  1.00 17.66           C  
ATOM   1409  CD1 LEU B  48      -4.420   2.325 -32.321  1.00 18.55           C  
ATOM   1410  CD2 LEU B  48      -4.146   1.429 -34.679  1.00 17.55           C  
ATOM   1411  N   VAL B  49      -3.892   5.865 -37.103  1.00 18.97           N  
ATOM   1412  CA  VAL B  49      -4.360   7.119 -37.702  1.00 18.68           C  
ATOM   1413  C   VAL B  49      -5.873   7.221 -37.607  1.00 19.24           C  
ATOM   1414  O   VAL B  49      -6.588   6.270 -37.905  1.00 19.47           O  
ATOM   1415  CB  VAL B  49      -3.984   7.209 -39.199  1.00 19.53           C  
ATOM   1416  CG1 VAL B  49      -4.084   8.657 -39.711  1.00 19.36           C  
ATOM   1417  CG2 VAL B  49      -2.553   6.681 -39.459  1.00 19.31           C  
ATOM   1418  N   VAL B  50      -6.368   8.386 -37.222  1.00 19.50           N  
ATOM   1419  CA  VAL B  50      -7.789   8.594 -37.010  1.00 20.07           C  
ATOM   1420  C   VAL B  50      -8.409   9.131 -38.288  1.00 20.10           C  
ATOM   1421  O   VAL B  50      -7.826  10.008 -38.920  1.00 19.44           O  
ATOM   1422  CB  VAL B  50      -8.053   9.662 -35.857  1.00 20.75           C  
ATOM   1423  CG1 VAL B  50      -9.549   9.773 -35.555  1.00 19.47           C  
ATOM   1424  CG2 VAL B  50      -7.260   9.330 -34.588  1.00 20.68           C  
ATOM   1425  N   PRO B  51      -9.596   8.640 -38.663  1.00 20.38           N  
ATOM   1426  CA  PRO B  51     -10.199   9.039 -39.931  1.00 21.29           C  
ATOM   1427  C   PRO B  51     -11.195  10.199 -39.824  1.00 22.69           C  
ATOM   1428  O   PRO B  51     -11.440  10.851 -40.830  1.00 24.17           O  
ATOM   1429  CB  PRO B  51     -10.938   7.773 -40.361  1.00 21.56           C  
ATOM   1430  CG  PRO B  51     -11.404   7.176 -39.082  1.00 20.07           C  
ATOM   1431  CD  PRO B  51     -10.336   7.527 -38.045  1.00 20.41           C  
ATOM   1432  N   SER B  52     -11.774  10.446 -38.642  1.00 22.81           N  
ATOM   1433  CA  SER B  52     -12.626  11.613 -38.434  1.00 23.27           C  
ATOM   1434  C   SER B  52     -12.598  12.199 -37.019  1.00 23.31           C  
ATOM   1435  O   SER B  52     -12.459  11.475 -36.038  1.00 23.04           O  
ATOM   1436  CB  SER B  52     -14.072  11.285 -38.769  1.00 23.25           C  
ATOM   1437  OG  SER B  52     -14.432  10.108 -38.117  1.00 24.23           O  
ATOM   1438  N   GLU B  53     -12.805  13.512 -36.933  1.00 23.14           N  
ATOM   1439  CA  GLU B  53     -12.753  14.188 -35.656  1.00 23.75           C  
ATOM   1440  C   GLU B  53     -13.872  13.762 -34.679  1.00 22.60           C  
ATOM   1441  O   GLU B  53     -14.910  13.242 -35.065  1.00 23.82           O  
ATOM   1442  CB  GLU B  53     -12.695  15.714 -35.840  1.00 24.21           C  
ATOM   1443  CG  GLU B  53     -14.016  16.378 -36.120  1.00 26.46           C  
ATOM   1444  CD  GLU B  53     -14.854  16.582 -34.856  1.00 29.25           C  
ATOM   1445  OE1 GLU B  53     -15.967  16.026 -34.824  1.00 31.03           O  
ATOM   1446  OE2 GLU B  53     -14.414  17.293 -33.910  1.00 29.25           O1-
ATOM   1447  N   GLY B  54     -13.594  13.918 -33.403  1.00 21.25           N  
ATOM   1448  CA  GLY B  54     -14.589  13.738 -32.358  1.00 20.32           C  
ATOM   1449  C   GLY B  54     -13.977  13.158 -31.106  1.00 19.08           C  
ATOM   1450  O   GLY B  54     -12.775  12.964 -31.013  1.00 18.23           O  
ATOM   1451  N   LEU B  55     -14.825  12.865 -30.139  1.00 18.09           N  
ATOM   1452  CA  LEU B  55     -14.379  12.265 -28.907  1.00 17.08           C  
ATOM   1453  C   LEU B  55     -14.037  10.778 -29.133  1.00 16.85           C  
ATOM   1454  O   LEU B  55     -14.812  10.008 -29.729  1.00 16.62           O  
ATOM   1455  CB  LEU B  55     -15.472  12.390 -27.874  1.00 17.41           C  
ATOM   1456  CG  LEU B  55     -15.902  13.816 -27.508  1.00 17.63           C  
ATOM   1457  CD1 LEU B  55     -17.095  13.758 -26.618  1.00 15.16           C  
ATOM   1458  CD2 LEU B  55     -14.767  14.510 -26.785  1.00 21.06           C  
ATOM   1459  N   TYR B  56     -12.878  10.372 -28.629  1.00 15.51           N  
ATOM   1460  CA  TYR B  56     -12.486   8.971 -28.669  1.00 14.36           C  
ATOM   1461  C   TYR B  56     -12.081   8.515 -27.305  1.00 12.66           C  
ATOM   1462  O   TYR B  56     -11.527   9.296 -26.549  1.00 14.06           O  
ATOM   1463  CB  TYR B  56     -11.254   8.842 -29.551  1.00 14.53           C  
ATOM   1464  CG  TYR B  56     -11.537   8.910 -30.992  1.00 14.85           C  
ATOM   1465  CD1 TYR B  56     -11.554   7.750 -31.768  1.00 14.90           C  
ATOM   1466  CD2 TYR B  56     -11.764  10.116 -31.612  1.00 15.12           C  
ATOM   1467  CE1 TYR B  56     -11.814   7.794 -33.109  1.00 13.64           C  
ATOM   1468  CE2 TYR B  56     -11.993  10.164 -32.975  1.00 15.57           C  
ATOM   1469  CZ  TYR B  56     -12.044   8.990 -33.711  1.00 15.52           C  
ATOM   1470  OH  TYR B  56     -12.284   9.016 -35.084  1.00 16.99           O  
ATOM   1471  N   LEU B  57     -12.314   7.251 -26.991  1.00 11.17           N  
ATOM   1472  CA  LEU B  57     -11.616   6.602 -25.888  1.00  8.81           C  
ATOM   1473  C   LEU B  57     -10.321   6.053 -26.461  1.00 10.48           C  
ATOM   1474  O   LEU B  57     -10.322   5.536 -27.570  1.00 11.92           O  
ATOM   1475  CB  LEU B  57     -12.399   5.444 -25.345  1.00  5.75           C  
ATOM   1476  CG  LEU B  57     -13.711   5.778 -24.680  1.00  2.00           C  
ATOM   1477  CD1 LEU B  57     -14.285   4.457 -24.312  1.00  2.00           C  
ATOM   1478  CD2 LEU B  57     -13.403   6.683 -23.431  1.00  2.00           C  
ATOM   1479  N   ILE B  58      -9.235   6.170 -25.703  1.00 11.22           N  
ATOM   1480  CA  ILE B  58      -7.933   5.649 -26.106  1.00 11.51           C  
ATOM   1481  C   ILE B  58      -7.413   4.842 -24.941  1.00 11.23           C  
ATOM   1482  O   ILE B  58      -7.562   5.262 -23.791  1.00 12.31           O  
ATOM   1483  CB  ILE B  58      -6.926   6.780 -26.438  1.00 11.49           C  
ATOM   1484  CG1 ILE B  58      -7.530   7.748 -27.432  1.00 11.93           C  
ATOM   1485  CG2 ILE B  58      -5.628   6.213 -27.010  1.00 10.62           C  
ATOM   1486  CD1 ILE B  58      -6.587   8.865 -27.858  1.00 11.96           C  
ATOM   1487  N   TYR B  59      -6.836   3.682 -25.224  1.00 10.99           N  
ATOM   1488  CA  TYR B  59      -6.422   2.757 -24.164  1.00 10.77           C  
ATOM   1489  C   TYR B  59      -5.225   1.957 -24.585  1.00 11.19           C  
ATOM   1490  O   TYR B  59      -5.042   1.681 -25.771  1.00 12.10           O  
ATOM   1491  CB  TYR B  59      -7.549   1.826 -23.738  1.00 10.42           C  
ATOM   1492  CG  TYR B  59      -8.022   0.852 -24.806  1.00 10.05           C  
ATOM   1493  CD1 TYR B  59      -7.538  -0.440 -24.865  1.00  8.31           C  
ATOM   1494  CD2 TYR B  59      -8.981   1.221 -25.715  1.00  9.50           C  
ATOM   1495  CE1 TYR B  59      -7.949  -1.312 -25.831  1.00  7.85           C  
ATOM   1496  CE2 TYR B  59      -9.401   0.360 -26.687  1.00 12.66           C  
ATOM   1497  CZ  TYR B  59      -8.891  -0.932 -26.736  1.00 11.06           C  
ATOM   1498  OH  TYR B  59      -9.336  -1.795 -27.725  1.00 10.18           O  
ATOM   1499  N   SER B  60      -4.383   1.612 -23.621  1.00 11.29           N  
ATOM   1500  CA  SER B  60      -3.302   0.658 -23.886  1.00 11.71           C  
ATOM   1501  C   SER B  60      -2.850  -0.086 -22.625  1.00 11.12           C  
ATOM   1502  O   SER B  60      -2.957   0.441 -21.516  1.00 11.23           O  
ATOM   1503  CB  SER B  60      -2.111   1.355 -24.525  1.00 11.58           C  
ATOM   1504  OG  SER B  60      -1.133   0.391 -24.817  1.00 12.77           O  
ATOM   1505  N   GLN B  61      -2.398  -1.322 -22.814  1.00 10.41           N  
ATOM   1506  CA  GLN B  61      -1.830  -2.134 -21.747  1.00 10.45           C  
ATOM   1507  C   GLN B  61      -0.531  -2.697 -22.242  1.00 10.47           C  
ATOM   1508  O   GLN B  61      -0.464  -3.156 -23.368  1.00 10.02           O  
ATOM   1509  CB  GLN B  61      -2.736  -3.325 -21.393  1.00 10.80           C  
ATOM   1510  CG  GLN B  61      -2.209  -4.161 -20.199  1.00 11.94           C  
ATOM   1511  CD  GLN B  61      -3.087  -5.351 -19.829  1.00 14.03           C  
ATOM   1512  NE2 GLN B  61      -2.467  -6.521 -19.666  1.00 13.80           N  
ATOM   1513  OE1 GLN B  61      -4.303  -5.218 -19.682  1.00 15.58           O  
ATOM   1514  N   VAL B  62       0.491  -2.650 -21.396  1.00 10.60           N  
ATOM   1515  CA  VAL B  62       1.669  -3.491 -21.533  1.00 10.80           C  
ATOM   1516  C   VAL B  62       1.833  -4.217 -20.224  1.00 11.86           C  
ATOM   1517  O   VAL B  62       1.300  -3.789 -19.187  1.00 13.02           O  
ATOM   1518  CB  VAL B  62       2.966  -2.682 -21.765  1.00 10.81           C  
ATOM   1519  CG1 VAL B  62       2.916  -1.956 -23.119  1.00 10.46           C  
ATOM   1520  CG2 VAL B  62       3.195  -1.717 -20.634  1.00  9.54           C  
ATOM   1521  N   LEU B  63       2.601  -5.291 -20.244  1.00 12.41           N  
ATOM   1522  CA  LEU B  63       2.824  -6.068 -19.046  1.00 13.05           C  
ATOM   1523  C   LEU B  63       4.281  -6.386 -19.027  1.00 14.34           C  
ATOM   1524  O   LEU B  63       4.784  -7.004 -19.949  1.00 15.52           O  
ATOM   1525  CB  LEU B  63       2.015  -7.358 -19.091  1.00 12.08           C  
ATOM   1526  CG  LEU B  63       2.253  -8.302 -17.903  1.00 10.93           C  
ATOM   1527  CD1 LEU B  63       1.720  -7.680 -16.603  1.00  4.09           C  
ATOM   1528  CD2 LEU B  63       1.570  -9.630 -18.176  1.00  9.31           C  
ATOM   1529  N   PHE B  64       4.968  -5.951 -17.999  1.00 15.99           N  
ATOM   1530  CA  PHE B  64       6.394  -6.148 -17.913  1.00 17.40           C  
ATOM   1531  C   PHE B  64       6.663  -7.176 -16.878  1.00 19.67           C  
ATOM   1532  O   PHE B  64       5.921  -7.319 -15.907  1.00 19.63           O  
ATOM   1533  CB  PHE B  64       7.083  -4.900 -17.410  1.00 17.58           C  
ATOM   1534  CG  PHE B  64       6.986  -3.722 -18.313  1.00 15.29           C  
ATOM   1535  CD1 PHE B  64       7.799  -3.630 -19.418  1.00 13.68           C  
ATOM   1536  CD2 PHE B  64       6.182  -2.649 -17.979  1.00 13.14           C  
ATOM   1537  CE1 PHE B  64       7.771  -2.501 -20.228  1.00 14.58           C  
ATOM   1538  CE2 PHE B  64       6.143  -1.529 -18.783  1.00 14.34           C  
ATOM   1539  CZ  PHE B  64       6.944  -1.461 -19.918  1.00 14.39           C  
ATOM   1540  N   LYS B  65       7.796  -7.821 -17.018  1.00 22.77           N  
ATOM   1541  CA  LYS B  65       8.151  -8.897 -16.130  1.00 25.22           C  
ATOM   1542  C   LYS B  65       9.655  -9.030 -16.027  1.00 26.71           C  
ATOM   1543  O   LYS B  65      10.335  -9.099 -17.035  1.00 26.97           O  
ATOM   1544  CB  LYS B  65       7.548 -10.191 -16.673  1.00 25.66           C  
ATOM   1545  CG  LYS B  65       7.724 -11.406 -15.778  1.00 27.78           C  
ATOM   1546  CD  LYS B  65       8.797 -12.329 -16.287  1.00 31.17           C  
ATOM   1547  CE  LYS B  65       8.630 -13.745 -15.706  1.00 33.40           C  
ATOM   1548  NZ  LYS B  65       9.885 -14.548 -15.938  1.00 36.68           N1+
ATOM   1549  N   GLY B  66      10.166  -9.054 -14.804  1.00 28.98           N  
ATOM   1550  CA  GLY B  66      11.578  -9.333 -14.571  1.00 31.00           C  
ATOM   1551  C   GLY B  66      11.749 -10.497 -13.616  1.00 32.68           C  
ATOM   1552  O   GLY B  66      10.780 -10.915 -12.949  1.00 33.07           O  
ATOM   1553  N   GLN B  67      12.974 -11.017 -13.556  1.00 34.52           N  
ATOM   1554  CA  GLN B  67      13.352 -12.029 -12.561  1.00 36.16           C  
ATOM   1555  C   GLN B  67      14.240 -11.418 -11.477  1.00 37.10           C  
ATOM   1556  O   GLN B  67      15.398 -11.062 -11.709  1.00 36.93           O  
ATOM   1557  CB  GLN B  67      13.990 -13.247 -13.237  1.00 36.35           C  
ATOM   1558  CG  GLN B  67      12.923 -14.308 -13.588  1.00 38.07           C  
ATOM   1559  CD  GLN B  67      13.376 -15.289 -14.659  1.00 40.59           C  
ATOM   1560  NE2 GLN B  67      14.350 -16.148 -14.314  1.00 40.92           N  
ATOM   1561  OE1 GLN B  67      12.852 -15.283 -15.786  1.00 40.64           O  
ATOM   1562  N   GLY B  68      13.650 -11.254 -10.300  1.00 38.63           N  
ATOM   1563  CA  GLY B  68      14.290 -10.562  -9.195  1.00 39.82           C  
ATOM   1564  C   GLY B  68      14.715  -9.149  -9.532  1.00 41.05           C  
ATOM   1565  O   GLY B  68      14.282  -8.554 -10.522  1.00 40.65           O  
ATOM   1566  N   CYS B  69      15.567  -8.608  -8.684  1.00 42.89           N  
ATOM   1567  CA  CYS B  69      16.128  -7.308  -8.926  1.00 44.79           C  
ATOM   1568  C   CYS B  69      17.538  -7.155  -8.413  1.00 45.97           C  
ATOM   1569  O   CYS B  69      17.801  -7.328  -7.212  1.00 45.93           O  
ATOM   1570  CB  CYS B  69      15.286  -6.214  -8.304  1.00 44.98           C  
ATOM   1571  SG  CYS B  69      14.240  -5.340  -9.505  1.00 46.96           S  
ATOM   1572  N   PRO B  70      18.442  -6.804  -9.337  1.00 47.28           N  
ATOM   1573  CA  PRO B  70      19.803  -6.406  -9.044  1.00 47.67           C  
ATOM   1574  C   PRO B  70      19.967  -4.889  -8.902  1.00 47.97           C  
ATOM   1575  O   PRO B  70      21.016  -4.454  -8.426  1.00 48.46           O  
ATOM   1576  CB  PRO B  70      20.572  -6.921 -10.269  1.00 47.95           C  
ATOM   1577  CG  PRO B  70      19.586  -6.798 -11.404  1.00 47.97           C  
ATOM   1578  CD  PRO B  70      18.213  -6.951 -10.795  1.00 47.42           C  
ATOM   1579  N   SER B  71      18.974  -4.094  -9.321  1.00 47.84           N  
ATOM   1580  CA  SER B  71      19.018  -2.642  -9.126  1.00 48.02           C  
ATOM   1581  C   SER B  71      17.679  -2.123  -8.580  1.00 48.41           C  
ATOM   1582  O   SER B  71      16.656  -2.135  -9.273  1.00 48.96           O  
ATOM   1583  CB  SER B  71      19.405  -1.917 -10.421  1.00 47.60           C  
ATOM   1584  N   HIS B  73      17.156   0.689  -9.421  1.00 33.99           N  
ATOM   1585  CA  HIS B  73      17.481   1.625 -10.537  1.00 34.92           C  
ATOM   1586  C   HIS B  73      16.668   1.385 -11.811  1.00 33.52           C  
ATOM   1587  O   HIS B  73      16.438   2.343 -12.571  1.00 34.07           O  
ATOM   1588  CB  HIS B  73      18.985   1.601 -10.982  1.00 35.84           C  
ATOM   1589  CG  HIS B  73      19.981   1.779  -9.864  1.00 39.74           C  
ATOM   1590  CD2 HIS B  73      19.920   2.494  -8.711  1.00 41.65           C  
ATOM   1591  ND1 HIS B  73      21.209   1.142  -9.855  1.00 43.13           N  
ATOM   1592  CE1 HIS B  73      21.862   1.468  -8.752  1.00 44.09           C  
ATOM   1593  NE2 HIS B  73      21.103   2.288  -8.041  1.00 42.44           N  
ATOM   1594  N   VAL B  74      16.315   0.118 -12.089  1.00 31.39           N  
ATOM   1595  CA  VAL B  74      15.451  -0.226 -13.231  1.00 29.41           C  
ATOM   1596  C   VAL B  74      14.176   0.628 -13.231  1.00 27.14           C  
ATOM   1597  O   VAL B  74      13.545   0.792 -12.205  1.00 26.15           O  
ATOM   1598  CB  VAL B  74      15.068  -1.743 -13.268  1.00 29.61           C  
ATOM   1599  CG1 VAL B  74      13.672  -1.936 -13.816  1.00 29.48           C  
ATOM   1600  CG2 VAL B  74      16.101  -2.548 -14.098  1.00 30.14           C  
ATOM   1601  N   LEU B  75      13.867   1.194 -14.402  1.00 25.07           N  
ATOM   1602  CA  LEU B  75      12.702   1.996 -14.640  1.00 23.04           C  
ATOM   1603  C   LEU B  75      11.965   1.465 -15.840  1.00 21.71           C  
ATOM   1604  O   LEU B  75      12.585   1.082 -16.842  1.00 21.11           O  
ATOM   1605  CB  LEU B  75      13.109   3.417 -14.943  1.00 23.29           C  
ATOM   1606  CG  LEU B  75      13.520   4.374 -13.828  1.00 23.92           C  
ATOM   1607  CD1 LEU B  75      13.857   5.734 -14.513  1.00 25.35           C  
ATOM   1608  CD2 LEU B  75      12.438   4.547 -12.776  1.00 22.26           C  
ATOM   1609  N   LEU B  76      10.633   1.461 -15.718  1.00 20.47           N  
ATOM   1610  CA  LEU B  76       9.711   1.026 -16.764  1.00 18.93           C  
ATOM   1611  C   LEU B  76       8.841   2.191 -17.159  1.00 17.90           C  
ATOM   1612  O   LEU B  76       8.334   2.879 -16.275  1.00 18.40           O  
ATOM   1613  CB  LEU B  76       8.799  -0.077 -16.253  1.00 18.34           C  
ATOM   1614  CG  LEU B  76       9.502  -1.221 -15.592  1.00 17.47           C  
ATOM   1615  CD1 LEU B  76       8.506  -2.060 -14.772  1.00 17.86           C  
ATOM   1616  CD2 LEU B  76      10.252  -2.035 -16.625  1.00 16.48           C  
ATOM   1617  N   THR B  77       8.656   2.429 -18.459  1.00 16.54           N  
ATOM   1618  CA  THR B  77       7.748   3.489 -18.882  1.00 15.71           C  
ATOM   1619  C   THR B  77       6.805   3.037 -19.998  1.00 15.49           C  
ATOM   1620  O   THR B  77       7.122   2.160 -20.823  1.00 15.17           O  
ATOM   1621  CB  THR B  77       8.488   4.731 -19.362  1.00 15.73           C  
ATOM   1622  CG2 THR B  77       9.655   5.056 -18.463  1.00 14.72           C  
ATOM   1623  OG1 THR B  77       8.952   4.524 -20.693  1.00 14.77           O  
ATOM   1624  N   HIS B  78       5.640   3.663 -20.013  1.00 14.77           N  
ATOM   1625  CA  HIS B  78       4.626   3.366 -20.993  1.00 14.60           C  
ATOM   1626  C   HIS B  78       3.940   4.666 -21.362  1.00 14.33           C  
ATOM   1627  O   HIS B  78       3.454   5.385 -20.500  1.00 13.41           O  
ATOM   1628  CB  HIS B  78       3.634   2.382 -20.420  1.00 14.66           C  
ATOM   1629  CG  HIS B  78       2.580   1.961 -21.388  1.00 14.58           C  
ATOM   1630  CD2 HIS B  78       2.551   1.986 -22.744  1.00 15.63           C  
ATOM   1631  ND1 HIS B  78       1.372   1.439 -20.984  1.00 12.55           N  
ATOM   1632  CE1 HIS B  78       0.649   1.143 -22.050  1.00 16.00           C  
ATOM   1633  NE2 HIS B  78       1.339   1.468 -23.132  1.00 15.47           N  
ATOM   1634  N   THR B  79       3.914   4.964 -22.657  1.00 14.32           N  
ATOM   1635  CA  THR B  79       3.507   6.264 -23.105  1.00 14.15           C  
ATOM   1636  C   THR B  79       2.668   6.183 -24.358  1.00 14.75           C  
ATOM   1637  O   THR B  79       3.111   5.641 -25.387  1.00 14.35           O  
ATOM   1638  CB  THR B  79       4.718   7.118 -23.340  1.00 14.02           C  
ATOM   1639  CG2 THR B  79       4.335   8.476 -23.954  1.00 13.99           C  
ATOM   1640  OG1 THR B  79       5.342   7.340 -22.081  1.00 13.98           O  
ATOM   1641  N   ILE B  80       1.443   6.713 -24.239  1.00 14.77           N  
ATOM   1642  CA  ILE B  80       0.593   6.960 -25.372  1.00 14.40           C  
ATOM   1643  C   ILE B  80       0.760   8.417 -25.774  1.00 14.46           C  
ATOM   1644  O   ILE B  80       0.679   9.330 -24.936  1.00 14.44           O  
ATOM   1645  CB  ILE B  80      -0.896   6.670 -25.097  1.00 14.23           C  
ATOM   1646  CG1 ILE B  80      -1.114   5.266 -24.530  1.00 13.54           C  
ATOM   1647  CG2 ILE B  80      -1.692   6.731 -26.397  1.00 15.45           C  
ATOM   1648  CD1 ILE B  80      -2.625   4.853 -24.434  1.00  9.66           C  
ATOM   1649  N   SER B  81       0.976   8.614 -27.073  1.00 14.44           N  
ATOM   1650  CA  SER B  81       1.274   9.905 -27.649  1.00 14.56           C  
ATOM   1651  C   SER B  81       0.366  10.235 -28.798  1.00 15.34           C  
ATOM   1652  O   SER B  81      -0.232   9.341 -29.434  1.00 14.19           O  
ATOM   1653  CB  SER B  81       2.717   9.965 -28.150  1.00 14.43           C  
ATOM   1654  OG  SER B  81       3.624   9.819 -27.065  1.00 14.37           O  
ATOM   1655  N   ARG B  82       0.282  11.548 -29.044  1.00 16.10           N  
ATOM   1656  CA  ARG B  82      -0.508  12.110 -30.114  1.00 16.79           C  
ATOM   1657  C   ARG B  82       0.348  13.026 -31.018  1.00 18.71           C  
ATOM   1658  O   ARG B  82       1.022  13.947 -30.542  1.00 18.18           O  
ATOM   1659  CB  ARG B  82      -1.680  12.900 -29.529  1.00 16.39           C  
ATOM   1660  CG  ARG B  82      -2.636  13.490 -30.555  1.00 14.72           C  
ATOM   1661  CD  ARG B  82      -3.692  14.393 -29.945  1.00 14.68           C  
ATOM   1662  NE  ARG B  82      -4.532  15.013 -30.978  1.00 15.59           N  
ATOM   1663  CZ  ARG B  82      -5.004  16.271 -30.972  1.00 15.64           C  
ATOM   1664  NH1 ARG B  82      -4.778  17.113 -29.967  1.00 13.75           N1+
ATOM   1665  NH2 ARG B  82      -5.732  16.690 -31.998  1.00 15.99           N  
ATOM   1666  N   ILE B  83       0.293  12.758 -32.327  1.00 20.72           N  
ATOM   1667  CA  ILE B  83       0.745  13.694 -33.338  1.00 21.92           C  
ATOM   1668  C   ILE B  83      -0.503  14.326 -33.995  1.00 22.94           C  
ATOM   1669  O   ILE B  83      -1.237  13.666 -34.729  1.00 22.62           O  
ATOM   1670  CB  ILE B  83       1.639  13.011 -34.405  1.00 22.19           C  
ATOM   1671  CG1 ILE B  83       2.829  12.263 -33.775  1.00 23.58           C  
ATOM   1672  CG2 ILE B  83       2.164  14.064 -35.388  1.00 22.95           C  
ATOM   1673  CD1 ILE B  83       2.512  10.799 -33.254  1.00 26.56           C  
ATOM   1674  N   ALA B  84      -0.757  15.602 -33.720  1.00 24.40           N  
ATOM   1675  CA  ALA B  84      -1.837  16.322 -34.409  1.00 25.88           C  
ATOM   1676  C   ALA B  84      -1.361  16.863 -35.761  1.00 27.41           C  
ATOM   1677  O   ALA B  84      -0.395  17.610 -35.821  1.00 29.04           O  
ATOM   1678  CB  ALA B  84      -2.359  17.435 -33.543  1.00 25.73           C  
ATOM   1679  N   VAL B  85      -2.007  16.466 -36.848  1.00 29.00           N  
ATOM   1680  CA  VAL B  85      -1.570  16.875 -38.176  1.00 30.30           C  
ATOM   1681  C   VAL B  85      -1.454  18.377 -38.265  1.00 30.56           C  
ATOM   1682  O   VAL B  85      -0.484  18.911 -38.822  1.00 30.18           O  
ATOM   1683  CB  VAL B  85      -2.546  16.412 -39.268  1.00 31.00           C  
ATOM   1684  CG1 VAL B  85      -2.439  17.308 -40.524  1.00 31.99           C  
ATOM   1685  CG2 VAL B  85      -2.256  14.973 -39.620  1.00 31.51           C  
ATOM   1686  N   SER B  86      -2.431  19.057 -37.691  1.00 30.95           N  
ATOM   1687  CA  SER B  86      -2.428  20.528 -37.699  1.00 31.70           C  
ATOM   1688  C   SER B  86      -1.167  21.176 -37.078  1.00 31.84           C  
ATOM   1689  O   SER B  86      -0.635  22.165 -37.615  1.00 32.42           O  
ATOM   1690  CB  SER B  86      -3.699  21.044 -37.023  1.00 31.79           C  
ATOM   1691  OG  SER B  86      -4.773  21.016 -37.962  1.00 32.47           O  
ATOM   1692  N   TYR B  87      -0.691  20.609 -35.974  1.00 31.49           N  
ATOM   1693  CA  TYR B  87       0.438  21.156 -35.235  1.00 31.35           C  
ATOM   1694  C   TYR B  87       1.760  20.514 -35.584  1.00 30.71           C  
ATOM   1695  O   TYR B  87       2.796  21.047 -35.231  1.00 30.78           O  
ATOM   1696  CB  TYR B  87       0.232  20.960 -33.735  1.00 31.69           C  
ATOM   1697  CG  TYR B  87      -0.918  21.740 -33.186  1.00 33.90           C  
ATOM   1698  CD1 TYR B  87      -0.721  23.005 -32.631  1.00 36.60           C  
ATOM   1699  CD2 TYR B  87      -2.208  21.229 -33.223  1.00 35.52           C  
ATOM   1700  CE1 TYR B  87      -1.790  23.743 -32.110  1.00 38.45           C  
ATOM   1701  CE2 TYR B  87      -3.286  21.950 -32.701  1.00 38.24           C  
ATOM   1702  CZ  TYR B  87      -3.070  23.209 -32.145  1.00 39.56           C  
ATOM   1703  OH  TYR B  87      -4.127  23.934 -31.634  1.00 40.97           O  
ATOM   1704  N   GLN B  88       1.743  19.346 -36.209  1.00 29.88           N  
ATOM   1705  CA  GLN B  88       2.983  18.635 -36.479  1.00 29.47           C  
ATOM   1706  C   GLN B  88       3.906  18.581 -35.246  1.00 29.14           C  
ATOM   1707  O   GLN B  88       5.089  18.934 -35.312  1.00 29.24           O  
ATOM   1708  CB  GLN B  88       3.695  19.277 -37.674  1.00 29.54           C  
ATOM   1709  CG  GLN B  88       2.903  19.225 -38.958  1.00 30.15           C  
ATOM   1710  CD  GLN B  88       2.663  17.804 -39.430  1.00 31.92           C  
ATOM   1711  NE2 GLN B  88       1.440  17.520 -39.875  1.00 32.45           N  
ATOM   1712  OE1 GLN B  88       3.569  16.966 -39.391  1.00 33.19           O  
ATOM   1713  N   THR B  89       3.333  18.170 -34.116  1.00 28.95           N  
ATOM   1714  CA  THR B  89       4.054  17.955 -32.850  1.00 28.65           C  
ATOM   1715  C   THR B  89       3.679  16.587 -32.245  1.00 28.31           C  
ATOM   1716  O   THR B  89       2.603  16.054 -32.530  1.00 28.08           O  
ATOM   1717  CB  THR B  89       3.689  19.026 -31.797  1.00 28.70           C  
ATOM   1718  CG2 THR B  89       4.338  20.385 -32.090  1.00 29.00           C  
ATOM   1719  OG1 THR B  89       2.270  19.177 -31.759  1.00 29.53           O  
ATOM   1720  N   LYS B  90       4.556  16.045 -31.399  1.00 27.91           N  
ATOM   1721  CA  LYS B  90       4.307  14.784 -30.693  1.00 27.55           C  
ATOM   1722  C   LYS B  90       4.167  15.011 -29.202  1.00 26.78           C  
ATOM   1723  O   LYS B  90       5.146  15.324 -28.521  1.00 27.66           O  
ATOM   1724  CB  LYS B  90       5.438  13.783 -30.939  1.00 28.02           C  
ATOM   1725  CG  LYS B  90       5.102  12.334 -30.517  1.00 27.52           C  
ATOM   1726  CD  LYS B  90       6.307  11.430 -30.705  1.00 26.31           C  
ATOM   1727  CE  LYS B  90       6.056  10.047 -30.114  1.00 25.64           C  
ATOM   1728  NZ  LYS B  90       6.757   8.985 -30.894  1.00 23.00           N1+
ATOM   1729  N   VAL B  91       2.951  14.827 -28.692  1.00 25.63           N  
ATOM   1730  CA  VAL B  91       2.643  15.069 -27.275  1.00 24.31           C  
ATOM   1731  C   VAL B  91       2.067  13.805 -26.580  1.00 23.28           C  
ATOM   1732  O   VAL B  91       1.242  13.078 -27.149  1.00 22.98           O  
ATOM   1733  CB  VAL B  91       1.674  16.242 -27.140  1.00 24.07           C  
ATOM   1734  CG1 VAL B  91       1.329  16.471 -25.705  1.00 25.31           C  
ATOM   1735  CG2 VAL B  91       2.299  17.482 -27.717  1.00 23.41           C  
ATOM   1736  N   ASN B  92       2.555  13.554 -25.365  1.00 21.88           N  
ATOM   1737  CA  ASN B  92       2.050  12.513 -24.480  1.00 20.47           C  
ATOM   1738  C   ASN B  92       0.633  12.879 -24.106  1.00 19.14           C  
ATOM   1739  O   ASN B  92       0.395  13.990 -23.729  1.00 19.26           O  
ATOM   1740  CB  ASN B  92       2.880  12.413 -23.167  1.00 20.01           C  
ATOM   1741  CG  ASN B  92       4.367  12.074 -23.395  1.00 21.01           C  
ATOM   1742  ND2 ASN B  92       5.141  12.034 -22.317  1.00 20.27           N  
ATOM   1743  OD1 ASN B  92       4.804  11.848 -24.521  1.00 25.54           O  
ATOM   1744  N   LEU B  93      -0.286  11.921 -24.204  1.00 18.40           N  
ATOM   1745  CA  LEU B  93      -1.617  11.996 -23.603  1.00 17.21           C  
ATOM   1746  C   LEU B  93      -1.671  11.229 -22.267  1.00 16.96           C  
ATOM   1747  O   LEU B  93      -2.340  11.632 -21.316  1.00 16.97           O  
ATOM   1748  CB  LEU B  93      -2.632  11.353 -24.550  1.00 16.94           C  
ATOM   1749  CG  LEU B  93      -2.750  11.834 -25.994  1.00 16.11           C  
ATOM   1750  CD1 LEU B  93      -3.841  11.072 -26.717  1.00 15.47           C  
ATOM   1751  CD2 LEU B  93      -3.028  13.324 -26.051  1.00 14.92           C  
ATOM   1752  N   LEU B  94      -1.013  10.078 -22.218  1.00 16.57           N  
ATOM   1753  CA  LEU B  94      -1.006   9.259 -21.014  1.00 16.29           C  
ATOM   1754  C   LEU B  94       0.363   8.635 -20.862  1.00 16.15           C  
ATOM   1755  O   LEU B  94       0.867   8.018 -21.783  1.00 16.36           O  
ATOM   1756  CB  LEU B  94      -2.061   8.166 -21.120  1.00 16.40           C  
ATOM   1757  CG  LEU B  94      -3.510   8.549 -21.450  1.00 16.70           C  
ATOM   1758  CD1 LEU B  94      -4.245   7.367 -22.069  1.00 15.74           C  
ATOM   1759  CD2 LEU B  94      -4.270   9.070 -20.200  1.00 17.64           C  
ATOM   1760  N   SER B  95       0.971   8.796 -19.699  1.00 16.49           N  
ATOM   1761  CA  SER B  95       2.317   8.305 -19.470  1.00 16.81           C  
ATOM   1762  C   SER B  95       2.550   7.932 -17.998  1.00 17.12           C  
ATOM   1763  O   SER B  95       2.271   8.728 -17.089  1.00 16.30           O  
ATOM   1764  CB  SER B  95       3.342   9.358 -19.894  1.00 16.77           C  
ATOM   1765  OG  SER B  95       4.636   8.790 -19.976  1.00 17.54           O  
ATOM   1766  N   ALA B  96       3.085   6.727 -17.780  1.00 17.13           N  
ATOM   1767  CA  ALA B  96       3.442   6.277 -16.449  1.00 17.14           C  
ATOM   1768  C   ALA B  96       4.914   5.886 -16.411  1.00 17.27           C  
ATOM   1769  O   ALA B  96       5.459   5.326 -17.342  1.00 16.76           O  
ATOM   1770  CB  ALA B  96       2.539   5.126 -16.001  1.00 16.32           C  
ATOM   1771  N   ILE B  97       5.571   6.254 -15.326  1.00 18.17           N  
ATOM   1772  CA  ILE B  97       6.943   5.856 -15.077  1.00 18.66           C  
ATOM   1773  C   ILE B  97       6.862   5.161 -13.746  1.00 19.74           C  
ATOM   1774  O   ILE B  97       6.231   5.667 -12.819  1.00 19.62           O  
ATOM   1775  CB  ILE B  97       7.914   7.067 -15.000  1.00 18.47           C  
ATOM   1776  CG1 ILE B  97       7.834   7.924 -16.265  1.00 17.74           C  
ATOM   1777  CG2 ILE B  97       9.324   6.599 -14.805  1.00 17.25           C  
ATOM   1778  CD1 ILE B  97       8.696   9.221 -16.197  1.00 16.50           C  
ATOM   1779  N   LYS B  98       7.503   4.009 -13.652  1.00 21.16           N  
ATOM   1780  CA  LYS B  98       7.345   3.102 -12.524  1.00 22.13           C  
ATOM   1781  C   LYS B  98       8.702   2.467 -12.154  1.00 23.79           C  
ATOM   1782  O   LYS B  98       9.477   2.018 -13.035  1.00 23.67           O  
ATOM   1783  CB  LYS B  98       6.364   2.009 -12.943  1.00 22.01           C  
ATOM   1784  CG  LYS B  98       6.358   0.779 -12.051  1.00 21.88           C  
ATOM   1785  CD  LYS B  98       5.884   1.165 -10.682  1.00 23.32           C  
ATOM   1786  CE  LYS B  98       5.542  -0.041  -9.879  1.00 24.75           C  
ATOM   1787  NZ  LYS B  98       5.135   0.367  -8.514  1.00 24.38           N1+
ATOM   1788  N   SER B  99       9.006   2.401 -10.863  1.00 25.27           N  
ATOM   1789  CA  SER B  99      10.197   1.655 -10.451  1.00 26.29           C  
ATOM   1790  C   SER B  99       9.772   0.331  -9.904  1.00 27.59           C  
ATOM   1791  O   SER B  99       9.262   0.279  -8.809  1.00 28.48           O  
ATOM   1792  CB  SER B  99      10.979   2.397  -9.382  1.00 26.02           C  
ATOM   1793  OG  SER B  99      11.679   3.466  -9.980  1.00 26.19           O  
ATOM   1794  N   PRO B 100       9.947  -0.747 -10.663  1.00 29.46           N  
ATOM   1795  CA  PRO B 100       9.867  -1.959  -9.915  1.00 31.42           C  
ATOM   1796  C   PRO B 100      11.124  -1.978  -9.046  1.00 33.54           C  
ATOM   1797  O   PRO B 100      12.158  -1.346  -9.405  1.00 34.74           O  
ATOM   1798  CB  PRO B 100       9.916  -3.039 -10.997  1.00 31.28           C  
ATOM   1799  CG  PRO B 100      10.831  -2.471 -12.012  1.00 30.65           C  
ATOM   1800  CD  PRO B 100      10.537  -0.971 -11.993  1.00 29.99           C  
ATOM   1801  N   CYS B 101      11.035  -2.646  -7.905  1.00 35.09           N  
ATOM   1802  CA  CYS B 101      12.164  -2.744  -6.993  1.00 36.43           C  
ATOM   1803  C   CYS B 101      12.768  -1.415  -6.602  1.00 36.16           C  
ATOM   1804  O   CYS B 101      13.008  -1.201  -5.420  1.00 36.88           O  
ATOM   1805  CB  CYS B 101      13.243  -3.567  -7.633  1.00 37.54           C  
ATOM   1806  SG  CYS B 101      12.736  -5.195  -8.273  1.00 41.71           S  
ATOM   1807  N   ALA B 111      15.846 -14.785  -6.117  1.00 32.75           N  
ATOM   1808  CA  ALA B 111      15.653 -14.463  -7.523  1.00 33.11           C  
ATOM   1809  C   ALA B 111      14.212 -14.669  -8.030  1.00 33.22           C  
ATOM   1810  O   ALA B 111      14.037 -15.173  -9.141  1.00 34.68           O  
ATOM   1811  CB  ALA B 111      16.623 -15.289  -8.374  1.00 32.76           C  
ATOM   1812  N   LYS B 112      13.194 -14.281  -7.255  1.00 32.54           N  
ATOM   1813  CA  LYS B 112      11.779 -14.479  -7.653  1.00 31.69           C  
ATOM   1814  C   LYS B 112      11.203 -13.447  -8.691  1.00 30.78           C  
ATOM   1815  O   LYS B 112      11.611 -12.272  -8.742  1.00 30.24           O  
ATOM   1816  CB  LYS B 112      10.877 -14.544  -6.410  1.00 31.72           C  
ATOM   1817  N   PRO B 113      10.227 -13.890  -9.510  1.00 29.68           N  
ATOM   1818  CA  PRO B 113       9.667 -13.079 -10.613  1.00 28.73           C  
ATOM   1819  C   PRO B 113       8.665 -11.990 -10.213  1.00 27.55           C  
ATOM   1820  O   PRO B 113       7.696 -12.296  -9.519  1.00 27.22           O  
ATOM   1821  CB  PRO B 113       8.936 -14.127 -11.464  1.00 28.80           C  
ATOM   1822  CG  PRO B 113       9.396 -15.461 -10.913  1.00 29.31           C  
ATOM   1823  CD  PRO B 113       9.596 -15.220  -9.490  1.00 29.30           C  
ATOM   1824  N   TRP B 114       8.884 -10.742 -10.668  1.00 26.30           N  
ATOM   1825  CA  TRP B 114       7.885  -9.657 -10.495  1.00 24.36           C  
ATOM   1826  C   TRP B 114       7.153  -9.410 -11.832  1.00 23.28           C  
ATOM   1827  O   TRP B 114       7.647  -9.803 -12.892  1.00 23.37           O  
ATOM   1828  CB  TRP B 114       8.532  -8.368  -9.934  1.00 24.22           C  
ATOM   1829  CG  TRP B 114       9.666  -7.846 -10.740  1.00 22.93           C  
ATOM   1830  CD1 TRP B 114      10.997  -8.085 -10.533  1.00 21.73           C  
ATOM   1831  CD2 TRP B 114       9.582  -7.009 -11.904  1.00 21.42           C  
ATOM   1832  CE2 TRP B 114      10.906  -6.806 -12.368  1.00 21.07           C  
ATOM   1833  CE3 TRP B 114       8.517  -6.450 -12.626  1.00 20.08           C  
ATOM   1834  NE1 TRP B 114      11.747  -7.456 -11.497  1.00 21.22           N  
ATOM   1835  CZ2 TRP B 114      11.200  -6.027 -13.500  1.00 19.70           C  
ATOM   1836  CZ3 TRP B 114       8.808  -5.676 -13.767  1.00 19.68           C  
ATOM   1837  CH2 TRP B 114      10.145  -5.472 -14.184  1.00 19.53           C  
ATOM   1838  N   TYR B 115       5.958  -8.817 -11.752  1.00 21.54           N  
ATOM   1839  CA  TYR B 115       5.158  -8.398 -12.902  1.00 20.04           C  
ATOM   1840  C   TYR B 115       4.650  -7.017 -12.645  1.00 18.71           C  
ATOM   1841  O   TYR B 115       4.291  -6.713 -11.555  1.00 19.38           O  
ATOM   1842  CB  TYR B 115       3.943  -9.291 -13.072  1.00 20.02           C  
ATOM   1843  CG  TYR B 115       4.300 -10.663 -13.508  1.00 20.82           C  
ATOM   1844  CD1 TYR B 115       4.258 -11.009 -14.839  1.00 20.92           C  
ATOM   1845  CD2 TYR B 115       4.727 -11.614 -12.592  1.00 21.41           C  
ATOM   1846  CE1 TYR B 115       4.590 -12.282 -15.270  1.00 21.62           C  
ATOM   1847  CE2 TYR B 115       5.088 -12.894 -13.010  1.00 22.59           C  
ATOM   1848  CZ  TYR B 115       5.006 -13.222 -14.365  1.00 22.65           C  
ATOM   1849  OH  TYR B 115       5.357 -14.483 -14.824  1.00 24.03           O  
ATOM   1850  N   GLU B 116       4.597  -6.179 -13.656  1.00 17.99           N  
ATOM   1851  CA  GLU B 116       4.011  -4.854 -13.521  1.00 17.25           C  
ATOM   1852  C   GLU B 116       3.164  -4.599 -14.763  1.00 15.92           C  
ATOM   1853  O   GLU B 116       3.700  -4.415 -15.859  1.00 15.19           O  
ATOM   1854  CB  GLU B 116       5.111  -3.774 -13.374  1.00 17.46           C  
ATOM   1855  CG  GLU B 116       5.883  -3.837 -12.058  1.00 18.97           C  
ATOM   1856  CD  GLU B 116       5.078  -3.372 -10.888  1.00 20.04           C  
ATOM   1857  OE1 GLU B 116       4.053  -2.733 -11.091  1.00 21.91           O  
ATOM   1858  OE2 GLU B 116       5.456  -3.628  -9.749  1.00 24.54           O1-
ATOM   1859  N   PRO B 117       1.837  -4.618 -14.608  1.00 14.80           N  
ATOM   1860  CA  PRO B 117       0.955  -4.288 -15.701  1.00 14.12           C  
ATOM   1861  C   PRO B 117       0.606  -2.822 -15.642  1.00 14.27           C  
ATOM   1862  O   PRO B 117       0.185  -2.351 -14.589  1.00 14.28           O  
ATOM   1863  CB  PRO B 117      -0.275  -5.109 -15.404  1.00 14.04           C  
ATOM   1864  CG  PRO B 117      -0.244  -5.419 -13.943  1.00 13.30           C  
ATOM   1865  CD  PRO B 117       1.093  -5.060 -13.420  1.00 15.19           C  
ATOM   1866  N   ILE B 118       0.756  -2.104 -16.757  1.00 13.99           N  
ATOM   1867  CA  ILE B 118       0.371  -0.700 -16.777  1.00 13.03           C  
ATOM   1868  C   ILE B 118      -0.708  -0.569 -17.770  1.00 13.05           C  
ATOM   1869  O   ILE B 118      -0.490  -0.865 -18.942  1.00 13.69           O  
ATOM   1870  CB  ILE B 118       1.541   0.240 -17.120  1.00 12.87           C  
ATOM   1871  CG1 ILE B 118       2.666   0.059 -16.090  1.00 11.94           C  
ATOM   1872  CG2 ILE B 118       1.083   1.684 -17.111  1.00 10.26           C  
ATOM   1873  CD1 ILE B 118       3.961   0.624 -16.530  1.00 11.24           C  
ATOM   1874  N   TYR B 119      -1.886  -0.162 -17.281  1.00 13.42           N  
ATOM   1875  CA  TYR B 119      -3.094   0.128 -18.114  1.00 12.78           C  
ATOM   1876  C   TYR B 119      -3.311   1.644 -18.134  1.00 12.13           C  
ATOM   1877  O   TYR B 119      -3.410   2.282 -17.081  1.00 12.49           O  
ATOM   1878  CB  TYR B 119      -4.332  -0.565 -17.533  1.00 12.29           C  
ATOM   1879  CG  TYR B 119      -5.495  -0.613 -18.478  1.00 12.24           C  
ATOM   1880  CD1 TYR B 119      -5.834  -1.782 -19.155  1.00  8.28           C  
ATOM   1881  CD2 TYR B 119      -6.252   0.526 -18.726  1.00 12.37           C  
ATOM   1882  CE1 TYR B 119      -6.867  -1.791 -20.032  1.00  7.89           C  
ATOM   1883  CE2 TYR B 119      -7.279   0.509 -19.626  1.00  9.97           C  
ATOM   1884  CZ  TYR B 119      -7.585  -0.643 -20.262  1.00  7.91           C  
ATOM   1885  OH  TYR B 119      -8.643  -0.635 -21.116  1.00  8.10           O  
ATOM   1886  N   LEU B 120      -3.344   2.206 -19.333  1.00 11.63           N  
ATOM   1887  CA  LEU B 120      -3.520   3.622 -19.547  1.00 10.97           C  
ATOM   1888  C   LEU B 120      -4.803   3.775 -20.317  1.00 11.16           C  
ATOM   1889  O   LEU B 120      -4.983   3.146 -21.364  1.00 11.43           O  
ATOM   1890  CB  LEU B 120      -2.365   4.225 -20.356  1.00 10.07           C  
ATOM   1891  CG  LEU B 120      -0.976   4.177 -19.704  1.00 10.66           C  
ATOM   1892  CD1 LEU B 120       0.136   4.827 -20.587  1.00  8.19           C  
ATOM   1893  CD2 LEU B 120      -0.974   4.781 -18.287  1.00  8.85           C  
ATOM   1894  N   GLY B 121      -5.696   4.615 -19.805  1.00 11.18           N  
ATOM   1895  CA  GLY B 121      -6.909   4.925 -20.516  1.00 11.65           C  
ATOM   1896  C   GLY B 121      -7.392   6.338 -20.258  1.00 11.93           C  
ATOM   1897  O   GLY B 121      -7.143   6.909 -19.218  1.00 11.43           O  
ATOM   1898  N   GLY B 122      -8.105   6.885 -21.229  1.00 12.27           N  
ATOM   1899  CA  GLY B 122      -8.794   8.145 -21.048  1.00 12.42           C  
ATOM   1900  C   GLY B 122      -9.647   8.495 -22.243  1.00 12.56           C  
ATOM   1901  O   GLY B 122      -9.666   7.781 -23.255  1.00 13.41           O  
ATOM   1902  N   VAL B 123     -10.368   9.592 -22.120  1.00 12.73           N  
ATOM   1903  CA  VAL B 123     -11.144  10.125 -23.223  1.00 12.82           C  
ATOM   1904  C   VAL B 123     -10.469  11.391 -23.770  1.00 13.55           C  
ATOM   1905  O   VAL B 123      -9.976  12.261 -22.989  1.00 12.40           O  
ATOM   1906  CB  VAL B 123     -12.577  10.436 -22.825  1.00 12.54           C  
ATOM   1907  CG1 VAL B 123     -12.608  11.531 -21.775  1.00 12.35           C  
ATOM   1908  CG2 VAL B 123     -13.334  10.814 -24.054  1.00 10.38           C  
ATOM   1909  N   PHE B 124     -10.451  11.477 -25.108  1.00 13.54           N  
ATOM   1910  CA  PHE B 124      -9.810  12.590 -25.825  1.00 13.81           C  
ATOM   1911  C   PHE B 124     -10.567  13.079 -27.059  1.00 14.52           C  
ATOM   1912  O   PHE B 124     -11.206  12.293 -27.762  1.00 15.10           O  
ATOM   1913  CB  PHE B 124      -8.406  12.173 -26.237  1.00 13.46           C  
ATOM   1914  CG  PHE B 124      -7.543  11.819 -25.085  1.00 13.06           C  
ATOM   1915  CD1 PHE B 124      -6.658  12.746 -24.552  1.00 13.82           C  
ATOM   1916  CD2 PHE B 124      -7.636  10.559 -24.502  1.00 14.34           C  
ATOM   1917  CE1 PHE B 124      -5.890  12.438 -23.433  1.00 13.25           C  
ATOM   1918  CE2 PHE B 124      -6.861  10.222 -23.393  1.00 13.74           C  
ATOM   1919  CZ  PHE B 124      -5.986  11.164 -22.866  1.00 15.43           C  
ATOM   1920  N   GLN B 125     -10.467  14.377 -27.313  1.00 15.38           N  
ATOM   1921  CA  GLN B 125     -10.908  14.986 -28.568  1.00 16.27           C  
ATOM   1922  C   GLN B 125      -9.778  14.857 -29.575  1.00 16.91           C  
ATOM   1923  O   GLN B 125      -8.691  15.383 -29.379  1.00 17.10           O  
ATOM   1924  CB  GLN B 125     -11.223  16.474 -28.313  1.00 16.70           C  
ATOM   1925  CG  GLN B 125     -11.432  17.368 -29.534  1.00 17.16           C  
ATOM   1926  CD  GLN B 125     -12.612  16.965 -30.421  1.00 19.17           C  
ATOM   1927  NE2 GLN B 125     -12.464  17.216 -31.719  1.00 19.84           N  
ATOM   1928  OE1 GLN B 125     -13.618  16.422 -29.961  1.00 19.02           O  
ATOM   1929  N   LEU B 126     -10.026  14.128 -30.652  1.00 18.04           N  
ATOM   1930  CA  LEU B 126      -9.042  13.926 -31.714  1.00 17.93           C  
ATOM   1931  C   LEU B 126      -9.538  14.524 -33.034  1.00 18.76           C  
ATOM   1932  O   LEU B 126     -10.736  14.730 -33.185  1.00 18.44           O  
ATOM   1933  CB  LEU B 126      -8.807  12.434 -31.889  1.00 17.57           C  
ATOM   1934  CG  LEU B 126      -8.270  11.587 -30.719  1.00 15.80           C  
ATOM   1935  CD1 LEU B 126      -8.151  10.091 -31.136  1.00 12.33           C  
ATOM   1936  CD2 LEU B 126      -6.938  12.087 -30.217  1.00 13.37           C  
ATOM   1937  N   GLU B 127      -8.615  14.780 -33.980  1.00 19.84           N  
ATOM   1938  CA  GLU B 127      -8.924  15.332 -35.313  1.00 20.59           C  
ATOM   1939  C   GLU B 127      -8.562  14.385 -36.446  1.00 21.18           C  
ATOM   1940  O   GLU B 127      -7.635  13.542 -36.338  1.00 20.42           O  
ATOM   1941  CB  GLU B 127      -8.167  16.637 -35.591  1.00 21.22           C  
ATOM   1942  CG  GLU B 127      -8.220  17.723 -34.483  1.00 24.24           C  
ATOM   1943  CD  GLU B 127      -9.615  18.278 -34.205  1.00 28.60           C  
ATOM   1944  OE1 GLU B 127     -10.474  18.252 -35.106  1.00 33.80           O  
ATOM   1945  OE2 GLU B 127      -9.857  18.753 -33.073  1.00 31.29           O1-
ATOM   1946  N   LYS B 128      -9.272  14.548 -37.556  1.00 22.07           N  
ATOM   1947  CA  LYS B 128      -9.032  13.733 -38.744  1.00 23.60           C  
ATOM   1948  C   LYS B 128      -7.571  13.815 -39.133  1.00 23.37           C  
ATOM   1949  O   LYS B 128      -7.031  14.910 -39.257  1.00 24.14           O  
ATOM   1950  CB  LYS B 128      -9.903  14.223 -39.903  1.00 24.72           C  
ATOM   1951  CG  LYS B 128      -9.565  13.569 -41.267  1.00 27.84           C  
ATOM   1952  CD  LYS B 128     -10.771  13.623 -42.234  1.00 29.88           C  
ATOM   1953  CE  LYS B 128     -10.495  12.890 -43.547  1.00 30.52           C  
ATOM   1954  NZ  LYS B 128     -10.270  13.835 -44.682  1.00 30.82           N1+
ATOM   1955  N   GLY B 129      -6.920  12.670 -39.302  1.00 23.11           N  
ATOM   1956  CA  GLY B 129      -5.470  12.634 -39.615  1.00 22.89           C  
ATOM   1957  C   GLY B 129      -4.488  12.564 -38.437  1.00 22.93           C  
ATOM   1958  O   GLY B 129      -3.285  12.436 -38.630  1.00 23.28           O  
ATOM   1959  N   ASP B 130      -4.972  12.670 -37.206  1.00 23.11           N  
ATOM   1960  CA  ASP B 130      -4.090  12.544 -36.069  1.00 23.09           C  
ATOM   1961  C   ASP B 130      -3.585  11.103 -35.986  1.00 23.35           C  
ATOM   1962  O   ASP B 130      -4.243  10.157 -36.485  1.00 23.26           O  
ATOM   1963  CB  ASP B 130      -4.803  12.929 -34.786  1.00 23.26           C  
ATOM   1964  CG  ASP B 130      -5.077  14.390 -34.704  1.00 23.71           C  
ATOM   1965  OD1 ASP B 130      -4.609  15.164 -35.571  1.00 24.11           O  
ATOM   1966  OD2 ASP B 130      -5.767  14.768 -33.752  1.00 26.86           O1-
ATOM   1967  N   ARG B 131      -2.412  10.970 -35.367  1.00 22.46           N  
ATOM   1968  CA  ARG B 131      -1.661   9.729 -35.339  1.00 22.49           C  
ATOM   1969  C   ARG B 131      -1.423   9.433 -33.869  1.00 21.35           C  
ATOM   1970  O   ARG B 131      -1.172  10.363 -33.087  1.00 21.26           O  
ATOM   1971  CB  ARG B 131      -0.335   9.885 -36.101  1.00 23.01           C  
ATOM   1972  CG  ARG B 131      -0.375   9.430 -37.565  1.00 24.91           C  
ATOM   1973  CD  ARG B 131       0.625  10.175 -38.465  1.00 27.88           C  
ATOM   1974  NE  ARG B 131       1.984  10.141 -37.924  1.00 32.46           N  
ATOM   1975  CZ  ARG B 131       3.007  10.929 -38.305  1.00 34.59           C  
ATOM   1976  NH1 ARG B 131       2.844  11.825 -39.272  1.00 33.27           N1+
ATOM   1977  NH2 ARG B 131       4.215  10.812 -37.707  1.00 33.83           N  
ATOM   1978  N   LEU B 132      -1.520   8.160 -33.493  1.00 19.63           N  
ATOM   1979  CA  LEU B 132      -1.408   7.784 -32.117  1.00 18.58           C  
ATOM   1980  C   LEU B 132      -0.365   6.700 -31.923  1.00 18.84           C  
ATOM   1981  O   LEU B 132      -0.390   5.671 -32.587  1.00 18.20           O  
ATOM   1982  CB  LEU B 132      -2.754   7.294 -31.638  1.00 18.77           C  
ATOM   1983  CG  LEU B 132      -3.932   8.272 -31.767  1.00 17.45           C  
ATOM   1984  CD1 LEU B 132      -5.237   7.552 -31.551  1.00 16.61           C  
ATOM   1985  CD2 LEU B 132      -3.795   9.411 -30.754  1.00 15.68           C  
ATOM   1986  N   SER B 133       0.544   6.938 -30.986  1.00 18.50           N  
ATOM   1987  CA  SER B 133       1.565   5.991 -30.634  1.00 18.56           C  
ATOM   1988  C   SER B 133       1.402   5.464 -29.239  1.00 17.60           C  
ATOM   1989  O   SER B 133       0.858   6.126 -28.380  1.00 16.78           O  
ATOM   1990  CB  SER B 133       2.922   6.660 -30.715  1.00 19.51           C  
ATOM   1991  OG  SER B 133       3.358   6.638 -32.068  1.00 24.05           O  
ATOM   1992  N   ALA B 134       1.907   4.258 -29.040  1.00 16.92           N  
ATOM   1993  CA  ALA B 134       1.888   3.587 -27.765  1.00 16.93           C  
ATOM   1994  C   ALA B 134       3.240   2.905 -27.681  1.00 17.30           C  
ATOM   1995  O   ALA B 134       3.515   1.970 -28.422  1.00 17.30           O  
ATOM   1996  CB  ALA B 134       0.765   2.571 -27.710  1.00 17.01           C  
ATOM   1997  N   GLU B 135       4.081   3.393 -26.788  1.00 17.80           N  
ATOM   1998  CA  GLU B 135       5.461   2.987 -26.728  1.00 18.54           C  
ATOM   1999  C   GLU B 135       5.957   2.796 -25.287  1.00 18.35           C  
ATOM   2000  O   GLU B 135       5.447   3.401 -24.333  1.00 17.73           O  
ATOM   2001  CB  GLU B 135       6.354   4.037 -27.399  1.00 19.33           C  
ATOM   2002  CG  GLU B 135       5.833   4.688 -28.677  1.00 20.64           C  
ATOM   2003  CD  GLU B 135       6.841   5.703 -29.224  1.00 23.71           C  
ATOM   2004  OE1 GLU B 135       6.469   6.839 -29.541  1.00 26.31           O  
ATOM   2005  OE2 GLU B 135       8.032   5.375 -29.321  1.00 28.92           O1-
ATOM   2006  N   ILE B 136       6.992   1.966 -25.163  1.00 18.32           N  
ATOM   2007  CA  ILE B 136       7.669   1.716 -23.890  1.00 17.81           C  
ATOM   2008  C   ILE B 136       9.156   1.908 -24.078  1.00 17.49           C  
ATOM   2009  O   ILE B 136       9.625   1.996 -25.195  1.00 15.92           O  
ATOM   2010  CB  ILE B 136       7.428   0.283 -23.390  1.00 18.10           C  
ATOM   2011  CG1 ILE B 136       7.870  -0.724 -24.470  1.00 18.33           C  
ATOM   2012  CG2 ILE B 136       5.965   0.103 -22.980  1.00 16.13           C  
ATOM   2013  CD1 ILE B 136       7.742  -2.171 -24.080  1.00 18.80           C  
ATOM   2014  N   ASN B 137       9.878   1.931 -22.963  1.00 18.24           N  
ATOM   2015  CA  ASN B 137      11.336   2.085 -22.946  1.00 18.68           C  
ATOM   2016  C   ASN B 137      12.116   0.763 -23.061  1.00 18.99           C  
ATOM   2017  O   ASN B 137      13.245   0.771 -23.553  1.00 18.57           O  
ATOM   2018  CB  ASN B 137      11.764   2.832 -21.672  1.00 18.55           C  
ATOM   2019  CG  ASN B 137      11.505   2.027 -20.399  1.00 21.31           C  
ATOM   2020  ND2 ASN B 137      12.375   2.186 -19.399  1.00 23.66           N  
ATOM   2021  OD1 ASN B 137      10.539   1.258 -20.318  1.00 22.60           O  
ATOM   2022  N   ARG B 138      11.512  -0.351 -22.609  1.00 19.69           N  
ATOM   2023  CA  ARG B 138      12.199  -1.631 -22.401  1.00 20.06           C  
ATOM   2024  C   ARG B 138      11.440  -2.819 -23.001  1.00 19.79           C  
ATOM   2025  O   ARG B 138      10.801  -3.590 -22.282  1.00 18.96           O  
ATOM   2026  CB  ARG B 138      12.372  -1.923 -20.896  1.00 20.99           C  
ATOM   2027  CG  ARG B 138      13.313  -1.026 -20.091  1.00 24.26           C  
ATOM   2028  CD  ARG B 138      14.701  -0.947 -20.679  1.00 29.66           C  
ATOM   2029  NE  ARG B 138      15.387  -2.244 -20.638  1.00 32.72           N  
ATOM   2030  CZ  ARG B 138      16.305  -2.578 -19.739  1.00 34.58           C  
ATOM   2031  NH1 ARG B 138      16.665  -1.727 -18.779  1.00 35.18           N1+
ATOM   2032  NH2 ARG B 138      16.855  -3.780 -19.790  1.00 35.33           N  
ATOM   2033  N   PRO B 139      11.519  -2.990 -24.315  1.00 19.65           N  
ATOM   2034  CA  PRO B 139      10.812  -4.107 -24.931  1.00 20.07           C  
ATOM   2035  C   PRO B 139      11.268  -5.462 -24.422  1.00 20.60           C  
ATOM   2036  O   PRO B 139      10.491  -6.413 -24.392  1.00 21.02           O  
ATOM   2037  CB  PRO B 139      11.115  -3.960 -26.426  1.00 19.63           C  
ATOM   2038  CG  PRO B 139      11.941  -2.770 -26.551  1.00 20.45           C  
ATOM   2039  CD  PRO B 139      11.904  -1.978 -25.293  1.00 18.97           C  
ATOM   2040  N   ASP B 140      12.513  -5.546 -23.998  1.00 21.31           N  
ATOM   2041  CA  ASP B 140      13.011  -6.777 -23.385  1.00 21.84           C  
ATOM   2042  C   ASP B 140      12.271  -7.211 -22.119  1.00 21.75           C  
ATOM   2043  O   ASP B 140      12.352  -8.373 -21.744  1.00 22.33           O  
ATOM   2044  CB  ASP B 140      14.525  -6.679 -23.069  1.00 22.03           C  
ATOM   2045  CG  ASP B 140      14.958  -5.315 -22.536  1.00 24.27           C  
ATOM   2046  OD1 ASP B 140      14.386  -4.251 -22.924  1.00 29.42           O  
ATOM   2047  OD2 ASP B 140      15.907  -5.293 -21.733  1.00 25.50           O1-
ATOM   2048  N   TYR B 141      11.580  -6.308 -21.436  1.00 21.39           N  
ATOM   2049  CA  TYR B 141      10.909  -6.697 -20.191  1.00 21.84           C  
ATOM   2050  C   TYR B 141       9.460  -7.153 -20.439  1.00 20.99           C  
ATOM   2051  O   TYR B 141       8.773  -7.586 -19.516  1.00 19.99           O  
ATOM   2052  CB  TYR B 141      10.978  -5.561 -19.149  1.00 22.57           C  
ATOM   2053  CG  TYR B 141      12.249  -5.538 -18.279  1.00 26.51           C  
ATOM   2054  CD1 TYR B 141      13.243  -4.570 -18.456  1.00 29.08           C  
ATOM   2055  CD2 TYR B 141      12.431  -6.466 -17.240  1.00 31.33           C  
ATOM   2056  CE1 TYR B 141      14.384  -4.534 -17.633  1.00 29.95           C  
ATOM   2057  CE2 TYR B 141      13.572  -6.438 -16.412  1.00 31.60           C  
ATOM   2058  CZ  TYR B 141      14.541  -5.474 -16.619  1.00 31.88           C  
ATOM   2059  OH  TYR B 141      15.672  -5.466 -15.815  1.00 31.87           O  
ATOM   2060  N   LEU B 142       9.003  -7.069 -21.689  1.00 20.55           N  
ATOM   2061  CA  LEU B 142       7.633  -7.462 -22.035  1.00 20.00           C  
ATOM   2062  C   LEU B 142       7.448  -8.948 -21.846  1.00 20.17           C  
ATOM   2063  O   LEU B 142       8.384  -9.748 -22.072  1.00 20.68           O  
ATOM   2064  CB  LEU B 142       7.292  -7.105 -23.485  1.00 19.85           C  
ATOM   2065  CG  LEU B 142       7.127  -5.635 -23.896  1.00 18.80           C  
ATOM   2066  CD1 LEU B 142       7.036  -5.476 -25.430  1.00 16.22           C  
ATOM   2067  CD2 LEU B 142       5.907  -5.023 -23.195  1.00 16.68           C  
ATOM   2068  N   ASP B 143       6.242  -9.318 -21.433  1.00 19.84           N  
ATOM   2069  CA  ASP B 143       5.890 -10.722 -21.215  1.00 20.18           C  
ATOM   2070  C   ASP B 143       4.721 -11.116 -22.114  1.00 19.78           C  
ATOM   2071  O   ASP B 143       3.753 -10.362 -22.262  1.00 18.93           O  
ATOM   2072  CB  ASP B 143       5.512 -10.960 -19.749  1.00 20.26           C  
ATOM   2073  CG  ASP B 143       5.162 -12.394 -19.468  1.00 20.81           C  
ATOM   2074  OD1 ASP B 143       6.082 -13.229 -19.436  1.00 24.11           O  
ATOM   2075  OD2 ASP B 143       3.974 -12.692 -19.255  1.00 22.79           O1-
ATOM   2076  N   PHE B 144       4.818 -12.306 -22.693  1.00 19.47           N  
ATOM   2077  CA  PHE B 144       3.839 -12.774 -23.676  1.00 19.19           C  
ATOM   2078  C   PHE B 144       3.419 -14.201 -23.351  1.00 19.78           C  
ATOM   2079  O   PHE B 144       3.081 -14.970 -24.248  1.00 19.45           O  
ATOM   2080  CB  PHE B 144       4.443 -12.759 -25.069  1.00 18.66           C  
ATOM   2081  CG  PHE B 144       4.858 -11.411 -25.542  1.00 17.97           C  
ATOM   2082  CD1 PHE B 144       6.136 -10.954 -25.341  1.00 18.00           C  
ATOM   2083  CD2 PHE B 144       3.981 -10.614 -26.266  1.00 18.87           C  
ATOM   2084  CE1 PHE B 144       6.530  -9.690 -25.831  1.00 17.60           C  
ATOM   2085  CE2 PHE B 144       4.367  -9.362 -26.748  1.00 16.34           C  
ATOM   2086  CZ  PHE B 144       5.635  -8.901 -26.523  1.00 16.30           C  
ATOM   2087  N   ALA B 145       3.419 -14.535 -22.059  1.00 20.31           N  
ATOM   2088  CA  ALA B 145       3.170 -15.904 -21.593  1.00 20.26           C  
ATOM   2089  C   ALA B 145       1.833 -16.369 -22.112  1.00 19.94           C  
ATOM   2090  O   ALA B 145       1.715 -17.456 -22.641  1.00 20.63           O  
ATOM   2091  CB  ALA B 145       3.214 -15.976 -20.055  1.00 19.89           C  
ATOM   2092  N   GLU B 146       0.830 -15.524 -21.951  1.00 20.45           N  
ATOM   2093  CA  GLU B 146      -0.491 -15.743 -22.527  1.00 20.68           C  
ATOM   2094  C   GLU B 146      -0.770 -14.647 -23.520  1.00 19.85           C  
ATOM   2095  O   GLU B 146      -0.022 -13.685 -23.641  1.00 20.41           O  
ATOM   2096  CB  GLU B 146      -1.576 -15.746 -21.450  1.00 21.24           C  
ATOM   2097  CG  GLU B 146      -1.352 -16.762 -20.299  1.00 24.88           C  
ATOM   2098  CD  GLU B 146      -2.479 -16.754 -19.228  1.00 28.11           C  
ATOM   2099  OE1 GLU B 146      -2.223 -16.293 -18.088  1.00 30.51           O  
ATOM   2100  OE2 GLU B 146      -3.612 -17.214 -19.530  1.00 29.46           O1-
ATOM   2101  N   SER B 147      -1.850 -14.822 -24.252  1.00 19.29           N  
ATOM   2102  CA  SER B 147      -2.330 -13.836 -25.167  1.00 19.32           C  
ATOM   2103  C   SER B 147      -3.161 -12.806 -24.406  1.00 19.00           C  
ATOM   2104  O   SER B 147      -3.651 -13.082 -23.324  1.00 19.39           O  
ATOM   2105  CB  SER B 147      -3.190 -14.517 -26.233  1.00 19.54           C  
ATOM   2106  OG  SER B 147      -2.385 -15.335 -27.053  1.00 19.51           O  
ATOM   2107  N   GLY B 148      -3.335 -11.640 -25.008  1.00 18.12           N  
ATOM   2108  CA  GLY B 148      -4.094 -10.550 -24.417  1.00 17.59           C  
ATOM   2109  C   GLY B 148      -3.386  -9.686 -23.382  1.00 16.73           C  
ATOM   2110  O   GLY B 148      -4.041  -8.957 -22.660  1.00 16.57           O  
ATOM   2111  N   GLN B 149      -2.060  -9.761 -23.314  1.00 15.84           N  
ATOM   2112  CA  GLN B 149      -1.297  -9.064 -22.266  1.00 15.31           C  
ATOM   2113  C   GLN B 149      -0.768  -7.707 -22.699  1.00 14.35           C  
ATOM   2114  O   GLN B 149      -0.308  -6.939 -21.865  1.00 12.45           O  
ATOM   2115  CB  GLN B 149      -0.125  -9.927 -21.771  1.00 14.92           C  
ATOM   2116  CG  GLN B 149      -0.629 -11.216 -21.086  1.00 16.32           C  
ATOM   2117  CD  GLN B 149       0.451 -12.069 -20.425  1.00 16.22           C  
ATOM   2118  NE2 GLN B 149       0.018 -13.004 -19.602  1.00 17.53           N  
ATOM   2119  OE1 GLN B 149       1.643 -11.912 -20.672  1.00 18.81           O  
ATOM   2120  N   VAL B 150      -0.811  -7.428 -24.000  1.00 13.46           N  
ATOM   2121  CA  VAL B 150      -0.168  -6.247 -24.515  1.00 12.82           C  
ATOM   2122  C   VAL B 150      -0.987  -5.783 -25.701  1.00 13.14           C  
ATOM   2123  O   VAL B 150      -1.054  -6.489 -26.729  1.00 14.01           O  
ATOM   2124  CB  VAL B 150       1.272  -6.524 -24.970  1.00 12.77           C  
ATOM   2125  CG1 VAL B 150       1.994  -5.191 -25.367  1.00 10.92           C  
ATOM   2126  CG2 VAL B 150       2.051  -7.263 -23.920  1.00 12.30           C  
ATOM   2127  N   TYR B 151      -1.626  -4.624 -25.549  1.00 12.21           N  
ATOM   2128  CA  TYR B 151      -2.578  -4.149 -26.546  1.00 12.01           C  
ATOM   2129  C   TYR B 151      -2.756  -2.622 -26.581  1.00 11.89           C  
ATOM   2130  O   TYR B 151      -2.326  -1.899 -25.682  1.00 12.25           O  
ATOM   2131  CB  TYR B 151      -3.925  -4.853 -26.395  1.00 11.28           C  
ATOM   2132  CG  TYR B 151      -4.520  -4.833 -25.017  1.00 10.96           C  
ATOM   2133  CD1 TYR B 151      -4.355  -5.916 -24.150  1.00  8.73           C  
ATOM   2134  CD2 TYR B 151      -5.258  -3.740 -24.568  1.00 10.16           C  
ATOM   2135  CE1 TYR B 151      -4.907  -5.912 -22.883  1.00  8.74           C  
ATOM   2136  CE2 TYR B 151      -5.820  -3.741 -23.285  1.00  9.25           C  
ATOM   2137  CZ  TYR B 151      -5.630  -4.828 -22.473  1.00  8.89           C  
ATOM   2138  OH  TYR B 151      -6.180  -4.847 -21.258  1.00 12.64           O  
ATOM   2139  N   PHE B 152      -3.367  -2.158 -27.664  1.00 11.32           N  
ATOM   2140  CA  PHE B 152      -3.490  -0.748 -27.951  1.00 10.67           C  
ATOM   2141  C   PHE B 152      -4.749  -0.527 -28.785  1.00 10.71           C  
ATOM   2142  O   PHE B 152      -4.924  -1.186 -29.802  1.00 10.61           O  
ATOM   2143  CB  PHE B 152      -2.238  -0.306 -28.688  1.00  9.78           C  
ATOM   2144  CG  PHE B 152      -2.209   1.123 -29.056  1.00  8.34           C  
ATOM   2145  CD1 PHE B 152      -1.527   1.522 -30.206  1.00  9.17           C  
ATOM   2146  CD2 PHE B 152      -2.829   2.089 -28.265  1.00  6.79           C  
ATOM   2147  CE1 PHE B 152      -1.443   2.871 -30.566  1.00  8.62           C  
ATOM   2148  CE2 PHE B 152      -2.785   3.423 -28.609  1.00  6.63           C  
ATOM   2149  CZ  PHE B 152      -2.088   3.835 -29.750  1.00  8.11           C  
ATOM   2150  N   GLY B 153      -5.627   0.377 -28.353  1.00 10.64           N  
ATOM   2151  CA  GLY B 153      -6.879   0.571 -29.064  1.00 11.55           C  
ATOM   2152  C   GLY B 153      -7.546   1.909 -28.845  1.00 12.46           C  
ATOM   2153  O   GLY B 153      -7.258   2.600 -27.873  1.00 12.30           O  
ATOM   2154  N   ILE B 154      -8.438   2.276 -29.766  1.00 12.87           N  
ATOM   2155  CA  ILE B 154      -9.255   3.490 -29.630  1.00 13.36           C  
ATOM   2156  C   ILE B 154     -10.716   3.149 -29.979  1.00 13.72           C  
ATOM   2157  O   ILE B 154     -10.976   2.153 -30.676  1.00 14.04           O  
ATOM   2158  CB  ILE B 154      -8.727   4.648 -30.510  1.00 13.40           C  
ATOM   2159  CG1 ILE B 154      -9.098   4.427 -31.990  1.00 15.09           C  
ATOM   2160  CG2 ILE B 154      -7.226   4.768 -30.369  1.00 12.25           C  
ATOM   2161  CD1 ILE B 154      -8.294   5.323 -33.020  1.00 13.86           C  
ATOM   2162  N   ILE B 155     -11.655   3.930 -29.448  1.00 13.35           N  
ATOM   2163  CA  ILE B 155     -13.076   3.724 -29.710  1.00 13.38           C  
ATOM   2164  C   ILE B 155     -13.756   5.082 -29.790  1.00 14.01           C  
ATOM   2165  O   ILE B 155     -13.913   5.744 -28.765  1.00 14.54           O  
ATOM   2166  CB  ILE B 155     -13.783   2.950 -28.607  1.00 13.36           C  
ATOM   2167  CG1 ILE B 155     -13.033   1.682 -28.235  1.00 13.51           C  
ATOM   2168  CG2 ILE B 155     -15.203   2.593 -29.030  1.00 13.41           C  
ATOM   2169  CD1 ILE B 155     -13.405   1.250 -26.878  1.00 13.77           C  
ATOM   2170  N   ALA B 156     -14.152   5.486 -30.998  1.00 14.13           N  
ATOM   2171  CA  ALA B 156     -14.886   6.718 -31.216  1.00 14.90           C  
ATOM   2172  C   ALA B 156     -16.158   6.712 -30.398  1.00 14.95           C  
ATOM   2173  O   ALA B 156     -16.852   5.725 -30.357  1.00 16.18           O  
ATOM   2174  CB  ALA B 156     -15.239   6.868 -32.688  1.00 14.12           C  
ATOM   2175  N   LEU B 157     -16.477   7.809 -29.759  1.00 15.32           N  
ATOM   2176  CA  LEU B 157     -17.740   7.887 -29.047  1.00 15.63           C  
ATOM   2177  C   LEU B 157     -18.830   8.329 -29.992  1.00 15.46           C  
ATOM   2178  O   LEU B 157     -18.563   8.966 -31.029  1.00 13.80           O  
ATOM   2179  CB  LEU B 157     -17.671   8.862 -27.854  1.00 16.18           C  
ATOM   2180  CG  LEU B 157     -16.643   8.568 -26.763  1.00 17.17           C  
ATOM   2181  CD1 LEU B 157     -16.772   9.562 -25.603  1.00 20.09           C  
ATOM   2182  CD2 LEU B 157     -16.857   7.179 -26.288  1.00 19.44           C  
ATOM   2183  OXT LEU B 157     -19.996   8.037 -29.645  1.00 15.62           O1-
ATOM   2184  N   LYS C  11     -29.496  -0.609 -27.844  1.00 37.61           N  
ATOM   2185  CA  LYS C  11     -28.113  -0.664 -27.264  1.00 37.24           C  
ATOM   2186  C   LYS C  11     -27.977  -1.741 -26.184  1.00 36.72           C  
ATOM   2187  O   LYS C  11     -28.217  -1.451 -25.011  1.00 38.16           O  
ATOM   2188  CB  LYS C  11     -27.784   0.713 -26.646  1.00 37.46           C  
ATOM   2189  N   PRO C  12     -27.586  -2.980 -26.535  1.00 35.46           N  
ATOM   2190  CA  PRO C  12     -27.345  -3.927 -25.429  1.00 34.60           C  
ATOM   2191  C   PRO C  12     -26.180  -3.488 -24.567  1.00 34.04           C  
ATOM   2192  O   PRO C  12     -25.121  -3.161 -25.078  1.00 33.97           O  
ATOM   2193  CB  PRO C  12     -27.016  -5.243 -26.128  1.00 34.85           C  
ATOM   2194  CG  PRO C  12     -27.464  -5.063 -27.552  1.00 35.24           C  
ATOM   2195  CD  PRO C  12     -27.377  -3.597 -27.847  1.00 35.32           C  
ATOM   2196  N   VAL C  13     -26.401  -3.435 -23.262  1.00 33.79           N  
ATOM   2197  CA  VAL C  13     -25.366  -3.092 -22.297  1.00 32.80           C  
ATOM   2198  C   VAL C  13     -25.531  -4.058 -21.158  1.00 32.01           C  
ATOM   2199  O   VAL C  13     -26.536  -4.753 -21.082  1.00 32.61           O  
ATOM   2200  CB  VAL C  13     -25.521  -1.656 -21.750  1.00 33.20           C  
ATOM   2201  CG1 VAL C  13     -25.634  -0.634 -22.891  1.00 32.25           C  
ATOM   2202  CG2 VAL C  13     -26.728  -1.575 -20.823  1.00 33.95           C  
ATOM   2203  N   ALA C  14     -24.528  -4.119 -20.292  1.00 30.69           N  
ATOM   2204  CA  ALA C  14     -24.566  -4.940 -19.109  1.00 29.53           C  
ATOM   2205  C   ALA C  14     -23.394  -4.558 -18.233  1.00 28.96           C  
ATOM   2206  O   ALA C  14     -22.286  -4.368 -18.736  1.00 28.85           O  
ATOM   2207  CB  ALA C  14     -24.496  -6.397 -19.456  1.00 29.39           C  
ATOM   2208  N   HIS C  15     -23.659  -4.425 -16.932  1.00 28.02           N  
ATOM   2209  CA  HIS C  15     -22.655  -4.138 -15.942  1.00 27.40           C  
ATOM   2210  C   HIS C  15     -22.994  -4.975 -14.746  1.00 28.22           C  
ATOM   2211  O   HIS C  15     -24.023  -4.745 -14.099  1.00 28.84           O  
ATOM   2212  CB  HIS C  15     -22.660  -2.664 -15.556  1.00 26.77           C  
ATOM   2213  CG  HIS C  15     -21.610  -2.293 -14.548  1.00 24.27           C  
ATOM   2214  CD2 HIS C  15     -21.699  -2.031 -13.222  1.00 21.13           C  
ATOM   2215  ND1 HIS C  15     -20.281  -2.127 -14.877  1.00 22.07           N  
ATOM   2216  CE1 HIS C  15     -19.599  -1.775 -13.801  1.00 18.68           C  
ATOM   2217  NE2 HIS C  15     -20.433  -1.732 -12.779  1.00 19.19           N  
ATOM   2218  N   VAL C  16     -22.143  -5.958 -14.463  1.00 28.58           N  
ATOM   2219  CA  VAL C  16     -22.330  -6.845 -13.335  1.00 28.78           C  
ATOM   2220  C   VAL C  16     -21.223  -6.653 -12.296  1.00 29.42           C  
ATOM   2221  O   VAL C  16     -20.120  -6.206 -12.596  1.00 29.01           O  
ATOM   2222  CB  VAL C  16     -22.422  -8.305 -13.799  1.00 29.17           C  
ATOM   2223  CG1 VAL C  16     -23.475  -8.426 -14.935  1.00 27.78           C  
ATOM   2224  CG2 VAL C  16     -21.017  -8.856 -14.231  1.00 28.49           C  
ATOM   2225  N   VAL C  17     -21.550  -6.969 -11.057  1.00 30.77           N  
ATOM   2226  CA  VAL C  17     -20.638  -6.772  -9.944  1.00 31.55           C  
ATOM   2227  C   VAL C  17     -20.495  -8.067  -9.180  1.00 33.03           C  
ATOM   2228  O   VAL C  17     -21.248  -9.027  -9.396  1.00 33.11           O  
ATOM   2229  CB  VAL C  17     -21.145  -5.693  -9.013  1.00 31.67           C  
ATOM   2230  CG1 VAL C  17     -21.132  -4.343  -9.733  1.00 29.28           C  
ATOM   2231  CG2 VAL C  17     -22.544  -6.058  -8.502  1.00 30.62           C  
ATOM   2232  N   ALA C  18     -19.477  -8.112  -8.337  1.00 34.98           N  
ATOM   2233  CA  ALA C  18     -19.191  -9.309  -7.561  1.00 36.82           C  
ATOM   2234  C   ALA C  18     -20.046  -9.322  -6.294  1.00 38.67           C  
ATOM   2235  O   ALA C  18     -20.266  -8.282  -5.651  1.00 37.31           O  
ATOM   2236  CB  ALA C  18     -17.731  -9.369  -7.209  1.00 36.64           C  
ATOM   2237  N   ASN C  19     -20.518 -10.513  -5.948  1.00 41.44           N  
ATOM   2238  CA  ASN C  19     -21.188 -10.731  -4.671  1.00 43.65           C  
ATOM   2239  C   ASN C  19     -20.259 -10.574  -3.448  1.00 45.20           C  
ATOM   2240  O   ASN C  19     -19.301 -11.337  -3.298  1.00 45.66           O  
ATOM   2241  CB  ASN C  19     -21.797 -12.112  -4.660  1.00 44.01           C  
ATOM   2242  CG  ASN C  19     -22.863 -12.252  -3.615  1.00 46.29           C  
ATOM   2243  ND2 ASN C  19     -23.868 -13.083  -3.904  1.00 47.52           N  
ATOM   2244  OD1 ASN C  19     -22.798 -11.615  -2.556  1.00 47.24           O  
ATOM   2245  N   PRO C  20     -20.528  -9.579  -2.569  1.00 47.20           N  
ATOM   2246  CA  PRO C  20     -19.795  -9.543  -1.274  1.00 48.43           C  
ATOM   2247  C   PRO C  20     -20.180 -10.732  -0.329  1.00 49.38           C  
ATOM   2248  O   PRO C  20     -19.411 -11.079   0.584  1.00 48.76           O  
ATOM   2249  CB  PRO C  20     -20.205  -8.176  -0.663  1.00 48.51           C  
ATOM   2250  CG  PRO C  20     -20.967  -7.417  -1.795  1.00 48.20           C  
ATOM   2251  CD  PRO C  20     -21.542  -8.501  -2.658  1.00 47.34           C  
ATOM   2252  N   GLN C  21     -21.371 -11.308  -0.581  1.00 50.72           N  
ATOM   2253  CA  GLN C  21     -21.920 -12.487   0.115  1.00 51.68           C  
ATOM   2254  C   GLN C  21     -21.590 -13.750  -0.705  1.00 51.50           C  
ATOM   2255  O   GLN C  21     -22.499 -14.435  -1.217  1.00 51.73           O  
ATOM   2256  CB  GLN C  21     -23.473 -12.405   0.278  1.00 52.20           C  
ATOM   2257  CG  GLN C  21     -24.143 -11.023   0.644  1.00 54.12           C  
ATOM   2258  CD  GLN C  21     -25.710 -11.055   0.529  1.00 56.33           C  
ATOM   2259  NE2 GLN C  21     -26.361  -9.923   0.828  1.00 55.59           N  
ATOM   2260  OE1 GLN C  21     -26.303 -12.090   0.174  1.00 57.72           O  
ATOM   2261  N   ALA C  22     -20.300 -14.045  -0.851  1.00 51.03           N  
ATOM   2262  CA  ALA C  22     -19.872 -15.225  -1.600  1.00 50.28           C  
ATOM   2263  C   ALA C  22     -18.558 -15.778  -1.040  1.00 50.04           C  
ATOM   2264  O   ALA C  22     -17.612 -15.019  -0.797  1.00 49.73           O  
ATOM   2265  CB  ALA C  22     -19.748 -14.884  -3.058  1.00 49.77           C  
ATOM   2266  N   GLU C  23     -18.511 -17.102  -0.848  1.00 49.97           N  
ATOM   2267  CA  GLU C  23     -17.354 -17.788  -0.246  1.00 49.88           C  
ATOM   2268  C   GLU C  23     -16.394 -18.370  -1.293  1.00 49.60           C  
ATOM   2269  O   GLU C  23     -16.743 -19.310  -2.019  1.00 48.99           O  
ATOM   2270  CB  GLU C  23     -17.835 -18.910   0.698  1.00 50.00           C  
ATOM   2271  N   GLY C  24     -15.185 -17.804  -1.356  1.00 49.60           N  
ATOM   2272  CA  GLY C  24     -14.088 -18.344  -2.187  1.00 49.33           C  
ATOM   2273  C   GLY C  24     -14.445 -18.516  -3.650  1.00 48.97           C  
ATOM   2274  O   GLY C  24     -14.162 -19.533  -4.276  1.00 49.42           O  
ATOM   2275  N   GLN C  25     -15.062 -17.493  -4.199  1.00 48.55           N  
ATOM   2276  CA  GLN C  25     -15.641 -17.569  -5.519  1.00 48.42           C  
ATOM   2277  C   GLN C  25     -15.743 -16.137  -6.027  1.00 47.57           C  
ATOM   2278  O   GLN C  25     -15.837 -15.192  -5.229  1.00 47.35           O  
ATOM   2279  CB  GLN C  25     -17.028 -18.226  -5.404  1.00 48.97           C  
ATOM   2280  CG  GLN C  25     -17.771 -18.540  -6.706  1.00 50.11           C  
ATOM   2281  CD  GLN C  25     -18.880 -19.606  -6.524  1.00 50.93           C  
ATOM   2282  NE2 GLN C  25     -19.772 -19.705  -7.512  1.00 51.44           N  
ATOM   2283  OE1 GLN C  25     -18.915 -20.330  -5.520  1.00 49.84           O  
ATOM   2284  N   LEU C  26     -15.680 -15.977  -7.345  1.00 46.59           N  
ATOM   2285  CA  LEU C  26     -15.944 -14.692  -7.976  1.00 45.63           C  
ATOM   2286  C   LEU C  26     -17.248 -14.841  -8.755  1.00 45.21           C  
ATOM   2287  O   LEU C  26     -17.263 -15.407  -9.854  1.00 44.70           O  
ATOM   2288  CB  LEU C  26     -14.781 -14.258  -8.883  1.00 45.27           C  
ATOM   2289  CG  LEU C  26     -15.009 -12.973  -9.698  1.00 44.72           C  
ATOM   2290  CD1 LEU C  26     -15.177 -11.733  -8.814  1.00 42.73           C  
ATOM   2291  CD2 LEU C  26     -13.878 -12.792 -10.676  1.00 43.85           C  
ATOM   2292  N   GLN C  27     -18.336 -14.331  -8.175  1.00 44.88           N  
ATOM   2293  CA  GLN C  27     -19.662 -14.509  -8.746  1.00 45.03           C  
ATOM   2294  C   GLN C  27     -20.306 -13.184  -9.130  1.00 44.26           C  
ATOM   2295  O   GLN C  27     -20.494 -12.276  -8.308  1.00 43.95           O  
ATOM   2296  CB  GLN C  27     -20.569 -15.271  -7.777  1.00 45.65           C  
ATOM   2297  CG  GLN C  27     -21.847 -15.752  -8.436  1.00 47.15           C  
ATOM   2298  CD  GLN C  27     -22.754 -16.506  -7.498  1.00 49.52           C  
ATOM   2299  NE2 GLN C  27     -23.557 -17.407  -8.068  1.00 50.40           N  
ATOM   2300  OE1 GLN C  27     -22.751 -16.282  -6.278  1.00 50.38           O  
ATOM   2301  N   TRP C  28     -20.664 -13.104 -10.398  1.00 43.98           N  
ATOM   2302  CA  TRP C  28     -21.212 -11.895 -10.967  1.00 43.82           C  
ATOM   2303  C   TRP C  28     -22.712 -11.824 -10.742  1.00 44.91           C  
ATOM   2304  O   TRP C  28     -23.443 -12.749 -11.100  1.00 44.47           O  
ATOM   2305  CB  TRP C  28     -20.907 -11.849 -12.460  1.00 43.11           C  
ATOM   2306  CG  TRP C  28     -19.439 -11.856 -12.750  1.00 39.98           C  
ATOM   2307  CD1 TRP C  28     -18.748 -12.804 -13.436  1.00 38.84           C  
ATOM   2308  CD2 TRP C  28     -18.477 -10.883 -12.337  1.00 37.26           C  
ATOM   2309  CE2 TRP C  28     -17.228 -11.300 -12.821  1.00 36.56           C  
ATOM   2310  CE3 TRP C  28     -18.551  -9.687 -11.614  1.00 35.48           C  
ATOM   2311  NE1 TRP C  28     -17.420 -12.476 -13.493  1.00 37.62           N  
ATOM   2312  CZ2 TRP C  28     -16.069 -10.573 -12.598  1.00 34.46           C  
ATOM   2313  CZ3 TRP C  28     -17.404  -8.966 -11.411  1.00 33.31           C  
ATOM   2314  CH2 TRP C  28     -16.180  -9.413 -11.893  1.00 33.36           C  
ATOM   2315  N   LEU C  29     -23.153 -10.722 -10.145  1.00 46.51           N  
ATOM   2316  CA  LEU C  29     -24.574 -10.435  -9.986  1.00 48.19           C  
ATOM   2317  C   LEU C  29     -24.991  -9.296 -10.924  1.00 49.62           C  
ATOM   2318  O   LEU C  29     -24.204  -8.393 -11.217  1.00 49.34           O  
ATOM   2319  CB  LEU C  29     -24.875 -10.052  -8.530  1.00 48.32           C  
ATOM   2320  CG  LEU C  29     -24.234 -10.930  -7.441  1.00 48.97           C  
ATOM   2321  CD1 LEU C  29     -24.416 -10.305  -6.066  1.00 49.96           C  
ATOM   2322  CD2 LEU C  29     -24.771 -12.357  -7.455  1.00 48.96           C  
ATOM   2323  N   ASN C  30     -26.229  -9.346 -11.399  1.00 51.55           N  
ATOM   2324  CA  ASN C  30     -26.830  -8.205 -12.093  1.00 53.17           C  
ATOM   2325  C   ASN C  30     -27.770  -7.414 -11.149  1.00 54.73           C  
ATOM   2326  O   ASN C  30     -27.674  -6.190 -11.042  1.00 54.43           O  
ATOM   2327  CB  ASN C  30     -27.557  -8.675 -13.346  1.00 53.25           C  
ATOM   2328  CG  ASN C  30     -28.655  -9.695 -13.047  1.00 54.26           C  
ATOM   2329  ND2 ASN C  30     -29.800  -9.545 -13.719  1.00 55.16           N  
ATOM   2330  OD1 ASN C  30     -28.479 -10.598 -12.216  1.00 54.09           O  
ATOM   2331  N   ARG C  31     -28.653  -8.125 -10.439  1.00 56.65           N  
ATOM   2332  CA  ARG C  31     -29.548  -7.508  -9.451  1.00 57.82           C  
ATOM   2333  C   ARG C  31     -28.787  -7.269  -8.138  1.00 59.13           C  
ATOM   2334  O   ARG C  31     -29.084  -7.889  -7.107  1.00 59.43           O  
ATOM   2335  CB  ARG C  31     -30.797  -8.373  -9.208  1.00 57.70           C  
ATOM   2336  N   ARG C  32     -27.780  -6.396  -8.207  1.00 60.31           N  
ATOM   2337  CA  ARG C  32     -27.190  -5.772  -7.033  1.00 61.22           C  
ATOM   2338  C   ARG C  32     -27.444  -4.286  -7.184  1.00 62.32           C  
ATOM   2339  O   ARG C  32     -27.949  -3.848  -8.232  1.00 62.44           O  
ATOM   2340  CB  ARG C  32     -25.693  -6.025  -6.967  1.00 61.19           C  
ATOM   2341  N   ALA C  33     -27.100  -3.512  -6.153  1.00 63.40           N  
ATOM   2342  CA  ALA C  33     -27.213  -2.052  -6.224  1.00 64.22           C  
ATOM   2343  C   ALA C  33     -26.299  -1.499  -7.341  1.00 64.79           C  
ATOM   2344  O   ALA C  33     -25.082  -1.748  -7.346  1.00 64.80           O  
ATOM   2345  CB  ALA C  33     -26.883  -1.411  -4.858  1.00 64.30           C  
ATOM   2346  N   ASN C  34     -26.899  -0.779  -8.292  1.00 65.32           N  
ATOM   2347  CA  ASN C  34     -26.163  -0.187  -9.416  1.00 65.70           C  
ATOM   2348  C   ASN C  34     -25.655  -1.245 -10.430  1.00 65.95           C  
ATOM   2349  O   ASN C  34     -24.451  -1.349 -10.670  1.00 66.48           O  
ATOM   2350  CB  ASN C  34     -25.002   0.681  -8.886  1.00 65.65           C  
ATOM   2351  N   ALA C  35     -26.576  -2.013 -11.025  1.00 65.99           N  
ATOM   2352  CA  ALA C  35     -26.227  -3.100 -11.954  1.00 65.55           C  
ATOM   2353  C   ALA C  35     -27.210  -3.209 -13.132  1.00 65.41           C  
ATOM   2354  O   ALA C  35     -28.152  -4.017 -13.127  1.00 65.12           O  
ATOM   2355  CB  ALA C  35     -26.127  -4.416 -11.209  1.00 65.28           C  
ATOM   2356  N   LEU C  36     -26.963  -2.376 -14.143  1.00 65.37           N  
ATOM   2357  CA  LEU C  36     -27.624  -2.501 -15.438  1.00 65.33           C  
ATOM   2358  C   LEU C  36     -27.444  -3.941 -15.921  1.00 65.25           C  
ATOM   2359  O   LEU C  36     -26.707  -4.728 -15.328  1.00 65.63           O  
ATOM   2360  CB  LEU C  36     -27.051  -1.503 -16.484  1.00 65.33           C  
ATOM   2361  CG  LEU C  36     -27.492  -0.019 -16.528  1.00 65.60           C  
ATOM   2362  CD1 LEU C  36     -26.497   0.882 -17.310  1.00 64.69           C  
ATOM   2363  CD2 LEU C  36     -28.900   0.130 -17.112  1.00 66.05           C  
ATOM   2364  N   LEU C  37     -28.145  -4.260 -16.995  1.00 65.01           N  
ATOM   2365  CA  LEU C  37     -28.119  -5.557 -17.658  1.00 64.82           C  
ATOM   2366  C   LEU C  37     -29.379  -5.505 -18.505  1.00 64.52           C  
ATOM   2367  O   LEU C  37     -30.441  -6.005 -18.116  1.00 64.39           O  
ATOM   2368  CB  LEU C  37     -28.111  -6.749 -16.683  1.00 64.92           C  
ATOM   2369  CG  LEU C  37     -27.957  -8.129 -17.339  1.00 65.00           C  
ATOM   2370  CD1 LEU C  37     -26.962  -9.002 -16.567  1.00 64.67           C  
ATOM   2371  CD2 LEU C  37     -29.311  -8.831 -17.493  1.00 65.46           C  
ATOM   2372  N   ALA C  38     -29.242  -4.832 -19.646  1.00 64.15           N  
ATOM   2373  CA  ALA C  38     -30.372  -4.417 -20.472  1.00 64.09           C  
ATOM   2374  C   ALA C  38     -30.328  -5.013 -21.894  1.00 63.88           C  
ATOM   2375  O   ALA C  38     -29.318  -5.596 -22.327  1.00 63.86           O  
ATOM   2376  CB  ALA C  38     -30.434  -2.881 -20.525  1.00 63.73           C  
ATOM   2377  N   ASN C  39     -31.462  -4.896 -22.588  1.00 63.66           N  
ATOM   2378  CA  ASN C  39     -31.578  -5.230 -24.020  1.00 63.23           C  
ATOM   2379  C   ASN C  39     -31.048  -6.619 -24.446  1.00 62.23           C  
ATOM   2380  O   ASN C  39     -30.647  -6.825 -25.603  1.00 62.25           O  
ATOM   2381  CB  ASN C  39     -30.955  -4.102 -24.860  1.00 63.42           C  
ATOM   2382  CG  ASN C  39     -31.911  -2.936 -25.066  1.00 64.42           C  
ATOM   2383  ND2 ASN C  39     -31.627  -1.802 -24.416  1.00 64.55           N  
ATOM   2384  OD1 ASN C  39     -32.893  -3.054 -25.808  1.00 66.04           O  
ATOM   2385  N   GLY C  40     -31.070  -7.564 -23.507  1.00 61.02           N  
ATOM   2386  CA  GLY C  40     -30.900  -8.982 -23.822  1.00 59.99           C  
ATOM   2387  C   GLY C  40     -29.579  -9.596 -23.421  1.00 58.83           C  
ATOM   2388  O   GLY C  40     -29.292 -10.728 -23.827  1.00 59.12           O  
ATOM   2389  N   VAL C  41     -28.776  -8.888 -22.622  1.00 57.05           N  
ATOM   2390  CA  VAL C  41     -27.482  -9.445 -22.223  1.00 55.52           C  
ATOM   2391  C   VAL C  41     -27.659 -10.375 -21.032  1.00 54.15           C  
ATOM   2392  O   VAL C  41     -27.710  -9.913 -19.900  1.00 54.03           O  
ATOM   2393  CB  VAL C  41     -26.420  -8.368 -21.910  1.00 55.38           C  
ATOM   2394  CG1 VAL C  41     -25.036  -8.979 -22.026  1.00 54.03           C  
ATOM   2395  CG2 VAL C  41     -26.561  -7.176 -22.858  1.00 55.64           C  
ATOM   2396  N   GLU C  42     -27.760 -11.678 -21.312  1.00 52.57           N  
ATOM   2397  CA  GLU C  42     -27.900 -12.712 -20.276  1.00 51.60           C  
ATOM   2398  C   GLU C  42     -26.644 -12.848 -19.421  1.00 50.67           C  
ATOM   2399  O   GLU C  42     -25.541 -12.616 -19.887  1.00 50.26           O  
ATOM   2400  CB  GLU C  42     -28.190 -14.099 -20.890  1.00 51.71           C  
ATOM   2401  CG  GLU C  42     -29.642 -14.385 -21.297  1.00 51.84           C  
ATOM   2402  CD  GLU C  42     -29.987 -15.894 -21.305  1.00 54.00           C  
ATOM   2403  OE1 GLU C  42     -29.066 -16.765 -21.319  1.00 53.86           O  
ATOM   2404  OE2 GLU C  42     -31.203 -16.211 -21.286  1.00 54.87           O1-
ATOM   2405  N   LEU C  43     -26.834 -13.240 -18.166  1.00 49.78           N  
ATOM   2406  CA  LEU C  43     -25.754 -13.677 -17.302  1.00 49.00           C  
ATOM   2407  C   LEU C  43     -26.072 -15.122 -16.932  1.00 48.91           C  
ATOM   2408  O   LEU C  43     -26.843 -15.376 -15.994  1.00 49.23           O  
ATOM   2409  CB  LEU C  43     -25.661 -12.781 -16.065  1.00 48.78           C  
ATOM   2410  CG  LEU C  43     -24.942 -13.276 -14.801  1.00 48.15           C  
ATOM   2411  CD1 LEU C  43     -23.455 -13.411 -14.986  1.00 47.73           C  
ATOM   2412  CD2 LEU C  43     -25.238 -12.331 -13.661  1.00 48.72           C  
ATOM   2413  N   ARG C  44     -25.509 -16.062 -17.691  1.00 48.29           N  
ATOM   2414  CA  ARG C  44     -25.684 -17.487 -17.428  1.00 47.95           C  
ATOM   2415  C   ARG C  44     -24.360 -18.195 -17.173  1.00 46.79           C  
ATOM   2416  O   ARG C  44     -23.413 -18.062 -17.950  1.00 46.87           O  
ATOM   2417  CB  ARG C  44     -26.341 -18.137 -18.627  1.00 48.72           C  
ATOM   2418  CG  ARG C  44     -26.707 -19.614 -18.448  1.00 50.54           C  
ATOM   2419  CD  ARG C  44     -26.630 -20.360 -19.786  1.00 52.87           C  
ATOM   2420  NE  ARG C  44     -27.161 -19.570 -20.906  1.00 54.84           N  
ATOM   2421  CZ  ARG C  44     -27.193 -19.991 -22.171  1.00 55.55           C  
ATOM   2422  NH1 ARG C  44     -26.743 -21.207 -22.488  1.00 57.16           N1+
ATOM   2423  NH2 ARG C  44     -27.691 -19.203 -23.121  1.00 53.96           N  
ATOM   2424  N   ASP C  45     -24.322 -18.978 -16.098  1.00 45.58           N  
ATOM   2425  CA  ASP C  45     -23.145 -19.763 -15.710  1.00 44.34           C  
ATOM   2426  C   ASP C  45     -21.974 -18.832 -15.414  1.00 43.09           C  
ATOM   2427  O   ASP C  45     -20.807 -19.202 -15.577  1.00 42.86           O  
ATOM   2428  CB  ASP C  45     -22.760 -20.786 -16.801  1.00 44.73           C  
ATOM   2429  CG  ASP C  45     -23.924 -21.709 -17.205  1.00 44.53           C  
ATOM   2430  OD1 ASP C  45     -24.543 -22.332 -16.311  1.00 42.46           O  
ATOM   2431  OD2 ASP C  45     -24.196 -21.822 -18.424  1.00 44.96           O1-
ATOM   2432  N   ASN C  46     -22.309 -17.621 -14.967  1.00 41.46           N  
ATOM   2433  CA  ASN C  46     -21.330 -16.626 -14.550  1.00 39.97           C  
ATOM   2434  C   ASN C  46     -20.623 -15.972 -15.743  1.00 39.02           C  
ATOM   2435  O   ASN C  46     -19.512 -15.468 -15.627  1.00 39.17           O  
ATOM   2436  CB  ASN C  46     -20.324 -17.283 -13.618  1.00 39.51           C  
ATOM   2437  CG  ASN C  46     -19.742 -16.331 -12.644  1.00 39.06           C  
ATOM   2438  ND2 ASN C  46     -18.459 -16.496 -12.388  1.00 38.94           N  
ATOM   2439  OD1 ASN C  46     -20.429 -15.452 -12.106  1.00 37.70           O  
ATOM   2440  N   GLN C  47     -21.293 -15.981 -16.887  1.00 37.72           N  
ATOM   2441  CA  GLN C  47     -20.703 -15.548 -18.138  1.00 36.67           C  
ATOM   2442  C   GLN C  47     -21.695 -14.656 -18.855  1.00 35.98           C  
ATOM   2443  O   GLN C  47     -22.908 -14.906 -18.822  1.00 36.48           O  
ATOM   2444  CB  GLN C  47     -20.381 -16.766 -18.999  1.00 36.45           C  
ATOM   2445  CG  GLN C  47     -19.465 -17.758 -18.305  1.00 36.29           C  
ATOM   2446  CD  GLN C  47     -19.003 -18.896 -19.200  1.00 35.01           C  
ATOM   2447  NE2 GLN C  47     -17.968 -19.596 -18.762  1.00 33.41           N  
ATOM   2448  OE1 GLN C  47     -19.560 -19.134 -20.273  1.00 34.79           O  
ATOM   2449  N   LEU C  48     -21.198 -13.606 -19.492  1.00 34.52           N  
ATOM   2450  CA  LEU C  48     -22.062 -12.747 -20.264  1.00 33.74           C  
ATOM   2451  C   LEU C  48     -22.223 -13.390 -21.600  1.00 33.23           C  
ATOM   2452  O   LEU C  48     -21.240 -13.757 -22.218  1.00 33.15           O  
ATOM   2453  CB  LEU C  48     -21.459 -11.359 -20.422  1.00 33.80           C  
ATOM   2454  CG  LEU C  48     -21.247 -10.626 -19.114  1.00 33.32           C  
ATOM   2455  CD1 LEU C  48     -20.606  -9.270 -19.376  1.00 32.15           C  
ATOM   2456  CD2 LEU C  48     -22.587 -10.511 -18.405  1.00 33.74           C  
ATOM   2457  N   VAL C  49     -23.468 -13.551 -22.037  1.00 33.12           N  
ATOM   2458  CA  VAL C  49     -23.771 -14.219 -23.300  1.00 32.60           C  
ATOM   2459  C   VAL C  49     -24.122 -13.100 -24.221  1.00 32.20           C  
ATOM   2460  O   VAL C  49     -24.936 -12.265 -23.853  1.00 32.17           O  
ATOM   2461  CB  VAL C  49     -24.955 -15.196 -23.140  1.00 32.70           C  
ATOM   2462  CG1 VAL C  49     -25.200 -16.008 -24.431  1.00 32.82           C  
ATOM   2463  CG2 VAL C  49     -24.691 -16.127 -21.992  1.00 32.61           C  
ATOM   2464  N   VAL C  50     -23.467 -13.048 -25.378  1.00 31.99           N  
ATOM   2465  CA  VAL C  50     -23.633 -11.957 -26.341  1.00 31.98           C  
ATOM   2466  C   VAL C  50     -24.930 -12.129 -27.121  1.00 32.56           C  
ATOM   2467  O   VAL C  50     -25.099 -13.097 -27.837  1.00 32.29           O  
ATOM   2468  CB  VAL C  50     -22.435 -11.890 -27.357  1.00 31.89           C  
ATOM   2469  CG1 VAL C  50     -22.750 -11.025 -28.553  1.00 30.70           C  
ATOM   2470  CG2 VAL C  50     -21.202 -11.349 -26.685  1.00 32.63           C  
ATOM   2471  N   PRO C  51     -25.842 -11.154 -27.018  1.00 33.59           N  
ATOM   2472  CA  PRO C  51     -27.165 -11.247 -27.642  1.00 33.32           C  
ATOM   2473  C   PRO C  51     -27.179 -11.098 -29.144  1.00 32.97           C  
ATOM   2474  O   PRO C  51     -28.084 -11.618 -29.780  1.00 33.05           O  
ATOM   2475  CB  PRO C  51     -27.906 -10.059 -27.046  1.00 33.56           C  
ATOM   2476  CG  PRO C  51     -26.847  -9.054 -26.825  1.00 34.11           C  
ATOM   2477  CD  PRO C  51     -25.636  -9.840 -26.379  1.00 33.71           C  
ATOM   2478  N   SER C  52     -26.228 -10.353 -29.705  1.00 32.73           N  
ATOM   2479  CA  SER C  52     -26.213 -10.071 -31.163  1.00 32.27           C  
ATOM   2480  C   SER C  52     -24.790  -9.817 -31.655  1.00 32.37           C  
ATOM   2481  O   SER C  52     -23.923  -9.368 -30.902  1.00 32.55           O  
ATOM   2482  CB  SER C  52     -27.097  -8.871 -31.521  1.00 32.21           C  
ATOM   2483  OG  SER C  52     -26.995  -7.805 -30.573  1.00 32.03           O  
ATOM   2484  N   GLU C  53     -24.545 -10.113 -32.923  1.00 31.89           N  
ATOM   2485  CA  GLU C  53     -23.209  -9.939 -33.471  1.00 31.80           C  
ATOM   2486  C   GLU C  53     -22.905  -8.443 -33.621  1.00 30.24           C  
ATOM   2487  O   GLU C  53     -23.803  -7.672 -33.910  1.00 30.91           O  
ATOM   2488  CB  GLU C  53     -23.052 -10.693 -34.796  1.00 32.29           C  
ATOM   2489  CG  GLU C  53     -23.406  -9.889 -36.051  1.00 35.81           C  
ATOM   2490  CD  GLU C  53     -22.328  -8.884 -36.439  1.00 41.00           C  
ATOM   2491  OE1 GLU C  53     -22.674  -7.812 -37.018  1.00 44.01           O  
ATOM   2492  OE2 GLU C  53     -21.134  -9.159 -36.142  1.00 43.96           O1-
ATOM   2493  N   GLY C  54     -21.646  -8.045 -33.412  1.00 28.18           N  
ATOM   2494  CA  GLY C  54     -21.214  -6.645 -33.575  1.00 26.08           C  
ATOM   2495  C   GLY C  54     -19.976  -6.262 -32.764  1.00 24.67           C  
ATOM   2496  O   GLY C  54     -19.282  -7.117 -32.179  1.00 23.48           O  
ATOM   2497  N   LEU C  55     -19.709  -4.964 -32.727  1.00 23.10           N  
ATOM   2498  CA  LEU C  55     -18.611  -4.405 -31.945  1.00 22.74           C  
ATOM   2499  C   LEU C  55     -19.020  -4.117 -30.495  1.00 22.25           C  
ATOM   2500  O   LEU C  55     -20.048  -3.479 -30.258  1.00 22.91           O  
ATOM   2501  CB  LEU C  55     -18.135  -3.119 -32.575  1.00 22.63           C  
ATOM   2502  CG  LEU C  55     -17.688  -3.271 -34.018  1.00 22.68           C  
ATOM   2503  CD1 LEU C  55     -17.630  -1.898 -34.682  1.00 21.96           C  
ATOM   2504  CD2 LEU C  55     -16.346  -3.970 -34.043  1.00 22.27           C  
ATOM   2505  N   TYR C  56     -18.218  -4.580 -29.540  1.00 21.05           N  
ATOM   2506  CA  TYR C  56     -18.484  -4.332 -28.134  1.00 21.26           C  
ATOM   2507  C   TYR C  56     -17.236  -3.822 -27.377  1.00 20.26           C  
ATOM   2508  O   TYR C  56     -16.130  -4.274 -27.589  1.00 20.06           O  
ATOM   2509  CB  TYR C  56     -18.966  -5.602 -27.430  1.00 21.59           C  
ATOM   2510  CG  TYR C  56     -20.319  -6.159 -27.848  1.00 23.48           C  
ATOM   2511  CD1 TYR C  56     -21.410  -6.132 -26.977  1.00 25.59           C  
ATOM   2512  CD2 TYR C  56     -20.479  -6.784 -29.071  1.00 25.02           C  
ATOM   2513  CE1 TYR C  56     -22.624  -6.688 -27.346  1.00 27.36           C  
ATOM   2514  CE2 TYR C  56     -21.671  -7.331 -29.452  1.00 26.54           C  
ATOM   2515  CZ  TYR C  56     -22.747  -7.294 -28.599  1.00 28.01           C  
ATOM   2516  OH  TYR C  56     -23.947  -7.838 -29.030  1.00 28.90           O  
ATOM   2517  N   LEU C  57     -17.453  -2.892 -26.466  1.00 19.55           N  
ATOM   2518  CA  LEU C  57     -16.448  -2.501 -25.506  1.00 18.92           C  
ATOM   2519  C   LEU C  57     -16.592  -3.518 -24.395  1.00 18.22           C  
ATOM   2520  O   LEU C  57     -17.700  -3.781 -23.975  1.00 18.94           O  
ATOM   2521  CB  LEU C  57     -16.729  -1.092 -24.997  1.00 18.83           C  
ATOM   2522  CG  LEU C  57     -16.002  -0.659 -23.715  1.00 19.83           C  
ATOM   2523  CD1 LEU C  57     -14.479  -0.800 -23.858  1.00 16.89           C  
ATOM   2524  CD2 LEU C  57     -16.418   0.774 -23.349  1.00 18.23           C  
ATOM   2525  N   ILE C  58     -15.503  -4.126 -23.956  1.00 17.23           N  
ATOM   2526  CA  ILE C  58     -15.563  -5.127 -22.905  1.00 17.09           C  
ATOM   2527  C   ILE C  58     -14.630  -4.609 -21.848  1.00 16.91           C  
ATOM   2528  O   ILE C  58     -13.543  -4.198 -22.163  1.00 16.35           O  
ATOM   2529  CB  ILE C  58     -15.077  -6.527 -23.383  1.00 17.61           C  
ATOM   2530  CG1 ILE C  58     -15.853  -6.978 -24.623  1.00 18.87           C  
ATOM   2531  CG2 ILE C  58     -15.255  -7.567 -22.298  1.00 16.32           C  
ATOM   2532  CD1 ILE C  58     -15.544  -8.441 -25.080  1.00 19.68           C  
ATOM   2533  N   TYR C  59     -15.050  -4.603 -20.589  1.00 16.91           N  
ATOM   2534  CA  TYR C  59     -14.198  -4.051 -19.552  1.00 16.60           C  
ATOM   2535  C   TYR C  59     -14.348  -4.802 -18.277  1.00 16.53           C  
ATOM   2536  O   TYR C  59     -15.332  -5.496 -18.088  1.00 16.24           O  
ATOM   2537  CB  TYR C  59     -14.517  -2.586 -19.302  1.00 16.56           C  
ATOM   2538  CG  TYR C  59     -15.913  -2.319 -18.865  1.00 16.04           C  
ATOM   2539  CD1 TYR C  59     -16.299  -2.570 -17.542  1.00 15.88           C  
ATOM   2540  CD2 TYR C  59     -16.877  -1.805 -19.768  1.00 16.35           C  
ATOM   2541  CE1 TYR C  59     -17.604  -2.319 -17.098  1.00 16.13           C  
ATOM   2542  CE2 TYR C  59     -18.215  -1.561 -19.335  1.00 16.27           C  
ATOM   2543  CZ  TYR C  59     -18.553  -1.810 -17.981  1.00 15.85           C  
ATOM   2544  OH  TYR C  59     -19.812  -1.588 -17.490  1.00 14.09           O  
ATOM   2545  N   SER C  60     -13.377  -4.624 -17.386  1.00 16.09           N  
ATOM   2546  CA  SER C  60     -13.370  -5.341 -16.126  1.00 15.93           C  
ATOM   2547  C   SER C  60     -12.506  -4.651 -15.086  1.00 15.12           C  
ATOM   2548  O   SER C  60     -11.635  -3.836 -15.425  1.00 15.53           O  
ATOM   2549  CB  SER C  60     -12.808  -6.754 -16.344  1.00 15.89           C  
ATOM   2550  OG  SER C  60     -13.095  -7.554 -15.216  1.00 17.47           O  
ATOM   2551  N   GLN C  61     -12.757  -4.977 -13.826  1.00 13.48           N  
ATOM   2552  CA  GLN C  61     -11.784  -4.715 -12.777  1.00 12.98           C  
ATOM   2553  C   GLN C  61     -11.977  -5.700 -11.623  1.00 12.54           C  
ATOM   2554  O   GLN C  61     -13.081  -6.150 -11.344  1.00 11.95           O  
ATOM   2555  CB  GLN C  61     -11.830  -3.264 -12.282  1.00 12.40           C  
ATOM   2556  CG  GLN C  61     -10.783  -2.983 -11.186  1.00 12.58           C  
ATOM   2557  CD  GLN C  61     -10.785  -1.561 -10.649  1.00 13.30           C  
ATOM   2558  NE2 GLN C  61     -11.580  -0.677 -11.245  1.00 12.53           N  
ATOM   2559  OE1 GLN C  61     -10.061  -1.264  -9.715  1.00 13.91           O  
ATOM   2560  N   VAL C  62     -10.876  -6.064 -10.988  1.00 12.98           N  
ATOM   2561  CA  VAL C  62     -10.933  -6.798  -9.732  1.00 13.17           C  
ATOM   2562  C   VAL C  62      -9.971  -6.205  -8.791  1.00 13.81           C  
ATOM   2563  O   VAL C  62      -9.068  -5.495  -9.205  1.00 14.01           O  
ATOM   2564  CB  VAL C  62     -10.598  -8.312  -9.895  1.00 12.76           C  
ATOM   2565  CG1 VAL C  62     -11.641  -8.950 -10.765  1.00  9.84           C  
ATOM   2566  CG2 VAL C  62      -9.187  -8.483 -10.447  1.00 12.92           C  
ATOM   2567  N   LEU C  63     -10.168  -6.526  -7.518  1.00 15.44           N  
ATOM   2568  CA  LEU C  63      -9.332  -6.009  -6.464  1.00 16.77           C  
ATOM   2569  C   LEU C  63      -8.858  -7.141  -5.555  1.00 17.87           C  
ATOM   2570  O   LEU C  63      -9.640  -7.913  -5.041  1.00 18.51           O  
ATOM   2571  CB  LEU C  63     -10.102  -4.941  -5.683  1.00 16.54           C  
ATOM   2572  CG  LEU C  63      -9.370  -4.177  -4.560  1.00 18.28           C  
ATOM   2573  CD1 LEU C  63      -8.234  -3.295  -5.121  1.00 16.80           C  
ATOM   2574  CD2 LEU C  63     -10.368  -3.324  -3.703  1.00 15.27           C  
ATOM   2575  N   PHE C  64      -7.564  -7.228  -5.350  1.00 19.37           N  
ATOM   2576  CA  PHE C  64      -7.026  -8.164  -4.404  1.00 20.72           C  
ATOM   2577  C   PHE C  64      -6.541  -7.434  -3.135  1.00 22.27           C  
ATOM   2578  O   PHE C  64      -6.118  -6.247  -3.197  1.00 22.59           O  
ATOM   2579  CB  PHE C  64      -5.873  -8.919  -5.061  1.00 21.00           C  
ATOM   2580  CG  PHE C  64      -6.263  -9.675  -6.324  1.00 20.45           C  
ATOM   2581  CD1 PHE C  64      -6.878 -10.910  -6.244  1.00 20.70           C  
ATOM   2582  CD2 PHE C  64      -5.982  -9.166  -7.570  1.00 18.52           C  
ATOM   2583  CE1 PHE C  64      -7.213 -11.612  -7.401  1.00 21.57           C  
ATOM   2584  CE2 PHE C  64      -6.315  -9.852  -8.712  1.00 19.07           C  
ATOM   2585  CZ  PHE C  64      -6.927 -11.068  -8.641  1.00 19.07           C  
ATOM   2586  N   LYS C  65      -6.620  -8.139  -1.999  1.00 23.28           N  
ATOM   2587  CA  LYS C  65      -6.033  -7.693  -0.723  1.00 24.38           C  
ATOM   2588  C   LYS C  65      -5.484  -8.880   0.072  1.00 26.08           C  
ATOM   2589  O   LYS C  65      -6.012 -10.009  -0.018  1.00 25.72           O  
ATOM   2590  CB  LYS C  65      -7.066  -6.990   0.161  1.00 24.06           C  
ATOM   2591  N   GLY C  66      -4.466  -8.584   0.885  1.00 27.63           N  
ATOM   2592  CA  GLY C  66      -3.830  -9.535   1.801  1.00 28.84           C  
ATOM   2593  C   GLY C  66      -3.092  -8.833   2.943  1.00 30.27           C  
ATOM   2594  O   GLY C  66      -2.880  -7.616   2.906  1.00 30.90           O  
ATOM   2595  N   GLN C  67      -2.698  -9.587   3.965  1.00 31.67           N  
ATOM   2596  CA  GLN C  67      -1.972  -9.018   5.105  1.00 32.68           C  
ATOM   2597  C   GLN C  67      -0.553  -9.594   5.168  1.00 34.08           C  
ATOM   2598  O   GLN C  67      -0.345 -10.722   5.632  1.00 34.53           O  
ATOM   2599  CB  GLN C  67      -2.726  -9.293   6.407  1.00 32.67           C  
ATOM   2600  N   GLY C  68       0.422  -8.819   4.703  1.00 35.38           N  
ATOM   2601  CA  GLY C  68       1.790  -9.304   4.560  1.00 36.63           C  
ATOM   2602  C   GLY C  68       1.863 -10.421   3.534  1.00 37.75           C  
ATOM   2603  O   GLY C  68       0.845 -10.827   2.984  1.00 38.24           O  
ATOM   2604  N   CYS C  69       3.072 -10.911   3.274  1.00 39.20           N  
ATOM   2605  CA  CYS C  69       3.289 -12.096   2.442  1.00 39.97           C  
ATOM   2606  C   CYS C  69       3.921 -13.202   3.276  1.00 39.63           C  
ATOM   2607  O   CYS C  69       3.371 -14.294   3.374  1.00 39.28           O  
ATOM   2608  CB  CYS C  69       4.187 -11.753   1.253  1.00 40.54           C  
ATOM   2609  SG  CYS C  69       3.328 -10.911  -0.216  1.00 44.24           S  
ATOM   2610  N   HIS C  73       4.670 -17.982  -2.767  1.00 33.39           N  
ATOM   2611  CA  HIS C  73       4.829 -16.884  -3.736  1.00 34.35           C  
ATOM   2612  C   HIS C  73       3.651 -16.798  -4.715  1.00 33.68           C  
ATOM   2613  O   HIS C  73       3.624 -17.461  -5.751  1.00 34.31           O  
ATOM   2614  CB  HIS C  73       6.144 -16.947  -4.539  1.00 34.51           C  
ATOM   2615  CG  HIS C  73       6.385 -15.723  -5.401  1.00 36.94           C  
ATOM   2616  CD2 HIS C  73       6.186 -15.507  -6.729  1.00 37.26           C  
ATOM   2617  ND1 HIS C  73       6.885 -14.531  -4.896  1.00 38.45           N  
ATOM   2618  CE1 HIS C  73       6.991 -13.643  -5.875  1.00 37.24           C  
ATOM   2619  NE2 HIS C  73       6.572 -14.208  -6.996  1.00 36.58           N  
ATOM   2620  N   VAL C  74       2.711 -15.922  -4.386  1.00 32.59           N  
ATOM   2621  CA  VAL C  74       1.465 -15.811  -5.114  1.00 31.43           C  
ATOM   2622  C   VAL C  74       1.614 -14.879  -6.307  1.00 29.99           C  
ATOM   2623  O   VAL C  74       2.240 -13.828  -6.225  1.00 29.87           O  
ATOM   2624  CB  VAL C  74       0.348 -15.292  -4.162  1.00 31.91           C  
ATOM   2625  CG1 VAL C  74      -0.871 -14.791  -4.934  1.00 31.25           C  
ATOM   2626  CG2 VAL C  74      -0.016 -16.399  -3.105  1.00 31.17           C  
ATOM   2627  N   LEU C  75       1.033 -15.299  -7.419  1.00 28.14           N  
ATOM   2628  CA  LEU C  75       0.811 -14.444  -8.532  1.00 27.09           C  
ATOM   2629  C   LEU C  75      -0.690 -14.302  -8.646  1.00 25.78           C  
ATOM   2630  O   LEU C  75      -1.414 -15.290  -8.570  1.00 26.02           O  
ATOM   2631  CB  LEU C  75       1.423 -15.056  -9.788  1.00 27.31           C  
ATOM   2632  CG  LEU C  75       2.938 -15.174  -9.580  1.00 28.55           C  
ATOM   2633  CD1 LEU C  75       3.636 -16.008 -10.653  1.00 28.31           C  
ATOM   2634  CD2 LEU C  75       3.537 -13.771  -9.487  1.00 26.13           C  
ATOM   2635  N   LEU C  76      -1.150 -13.066  -8.823  1.00 24.10           N  
ATOM   2636  CA  LEU C  76      -2.567 -12.769  -8.961  1.00 22.42           C  
ATOM   2637  C   LEU C  76      -2.890 -12.573 -10.439  1.00 21.21           C  
ATOM   2638  O   LEU C  76      -2.304 -11.700 -11.090  1.00 22.16           O  
ATOM   2639  CB  LEU C  76      -2.852 -11.484  -8.203  1.00 22.19           C  
ATOM   2640  CG  LEU C  76      -2.436 -11.488  -6.732  1.00 21.25           C  
ATOM   2641  CD1 LEU C  76      -2.538 -10.109  -6.189  1.00 18.40           C  
ATOM   2642  CD2 LEU C  76      -3.337 -12.430  -5.980  1.00 19.80           C  
ATOM   2643  N   THR C  77      -3.783 -13.363 -11.011  1.00 18.81           N  
ATOM   2644  CA  THR C  77      -4.118 -13.113 -12.409  1.00 17.55           C  
ATOM   2645  C   THR C  77      -5.590 -12.847 -12.541  1.00 16.62           C  
ATOM   2646  O   THR C  77      -6.393 -13.356 -11.771  1.00 16.50           O  
ATOM   2647  CB  THR C  77      -3.756 -14.259 -13.392  1.00 17.12           C  
ATOM   2648  CG2 THR C  77      -2.397 -14.846 -13.126  1.00 14.89           C  
ATOM   2649  OG1 THR C  77      -4.749 -15.262 -13.300  1.00 18.55           O  
ATOM   2650  N   HIS C  78      -5.919 -12.012 -13.514  1.00 15.58           N  
ATOM   2651  CA  HIS C  78      -7.278 -11.744 -13.879  1.00 15.46           C  
ATOM   2652  C   HIS C  78      -7.359 -11.819 -15.390  1.00 15.54           C  
ATOM   2653  O   HIS C  78      -6.444 -11.416 -16.068  1.00 15.94           O  
ATOM   2654  CB  HIS C  78      -7.669 -10.369 -13.379  1.00 15.18           C  
ATOM   2655  CG  HIS C  78      -9.046  -9.947 -13.782  1.00 14.35           C  
ATOM   2656  CD2 HIS C  78      -9.574  -8.717 -13.992  1.00 13.04           C  
ATOM   2657  ND1 HIS C  78     -10.073 -10.842 -13.960  1.00 12.01           N  
ATOM   2658  CE1 HIS C  78     -11.168 -10.178 -14.292  1.00 13.95           C  
ATOM   2659  NE2 HIS C  78     -10.893  -8.889 -14.309  1.00  9.41           N  
ATOM   2660  N   THR C  79      -8.442 -12.338 -15.927  1.00 16.05           N  
ATOM   2661  CA  THR C  79      -8.464 -12.631 -17.336  1.00 16.96           C  
ATOM   2662  C   THR C  79      -9.878 -12.644 -17.880  1.00 17.99           C  
ATOM   2663  O   THR C  79     -10.775 -13.220 -17.269  1.00 19.37           O  
ATOM   2664  CB  THR C  79      -7.854 -14.033 -17.604  1.00 17.25           C  
ATOM   2665  CG2 THR C  79      -8.054 -14.443 -19.097  1.00 17.41           C  
ATOM   2666  OG1 THR C  79      -6.458 -14.046 -17.254  1.00 15.59           O  
ATOM   2667  N   ILE C  80     -10.068 -12.022 -19.029  1.00 18.54           N  
ATOM   2668  CA  ILE C  80     -11.316 -12.111 -19.748  1.00 19.41           C  
ATOM   2669  C   ILE C  80     -11.169 -12.968 -21.020  1.00 20.91           C  
ATOM   2670  O   ILE C  80     -10.241 -12.749 -21.819  1.00 20.37           O  
ATOM   2671  CB  ILE C  80     -11.815 -10.726 -20.130  1.00 19.38           C  
ATOM   2672  CG1 ILE C  80     -12.314 -10.001 -18.876  1.00 18.23           C  
ATOM   2673  CG2 ILE C  80     -12.932 -10.822 -21.159  1.00 18.77           C  
ATOM   2674  CD1 ILE C  80     -12.688  -8.599 -19.162  1.00 17.72           C  
ATOM   2675  N   SER C  81     -12.087 -13.928 -21.205  1.00 21.60           N  
ATOM   2676  CA  SER C  81     -12.012 -14.809 -22.342  1.00 22.50           C  
ATOM   2677  C   SER C  81     -13.297 -14.767 -23.156  1.00 23.64           C  
ATOM   2678  O   SER C  81     -14.342 -14.289 -22.695  1.00 23.34           O  
ATOM   2679  CB  SER C  81     -11.726 -16.244 -21.917  1.00 22.82           C  
ATOM   2680  OG  SER C  81     -11.087 -16.335 -20.648  1.00 23.35           O  
ATOM   2681  N   ARG C  82     -13.168 -15.291 -24.370  1.00 24.55           N  
ATOM   2682  CA  ARG C  82     -14.216 -15.391 -25.337  1.00 25.83           C  
ATOM   2683  C   ARG C  82     -14.379 -16.881 -25.637  1.00 27.57           C  
ATOM   2684  O   ARG C  82     -13.453 -17.530 -26.193  1.00 26.86           O  
ATOM   2685  CB  ARG C  82     -13.807 -14.663 -26.623  1.00 25.82           C  
ATOM   2686  CG  ARG C  82     -14.822 -14.808 -27.749  1.00 26.37           C  
ATOM   2687  CD  ARG C  82     -14.270 -14.396 -29.105  1.00 27.95           C  
ATOM   2688  NE  ARG C  82     -15.311 -14.312 -30.135  1.00 27.78           N  
ATOM   2689  CZ  ARG C  82     -15.082 -14.059 -31.418  1.00 27.99           C  
ATOM   2690  NH1 ARG C  82     -13.846 -13.874 -31.864  1.00 30.03           N1+
ATOM   2691  NH2 ARG C  82     -16.090 -13.995 -32.268  1.00 28.56           N  
ATOM   2692  N   ILE C  83     -15.548 -17.411 -25.269  1.00 29.19           N  
ATOM   2693  CA  ILE C  83     -15.931 -18.774 -25.593  1.00 30.61           C  
ATOM   2694  C   ILE C  83     -16.802 -18.729 -26.845  1.00 32.44           C  
ATOM   2695  O   ILE C  83     -17.990 -18.416 -26.767  1.00 32.65           O  
ATOM   2696  CB  ILE C  83     -16.715 -19.427 -24.440  1.00 30.71           C  
ATOM   2697  CG1 ILE C  83     -15.947 -19.314 -23.127  1.00 29.57           C  
ATOM   2698  CG2 ILE C  83     -16.994 -20.912 -24.734  1.00 30.79           C  
ATOM   2699  CD1 ILE C  83     -16.824 -19.502 -21.926  1.00 28.38           C  
ATOM   2700  N   ALA C  84     -16.209 -19.029 -27.997  1.00 34.70           N  
ATOM   2701  CA  ALA C  84     -16.920 -18.925 -29.281  1.00 36.68           C  
ATOM   2702  C   ALA C  84     -18.167 -19.850 -29.395  1.00 38.52           C  
ATOM   2703  O   ALA C  84     -18.210 -20.946 -28.843  1.00 38.72           O  
ATOM   2704  CB  ALA C  84     -15.957 -19.159 -30.440  1.00 36.35           C  
ATOM   2705  N   VAL C  85     -19.181 -19.362 -30.097  1.00 40.74           N  
ATOM   2706  CA  VAL C  85     -20.462 -20.050 -30.229  1.00 42.46           C  
ATOM   2707  C   VAL C  85     -20.380 -21.276 -31.164  1.00 44.23           C  
ATOM   2708  O   VAL C  85     -21.085 -22.269 -30.943  1.00 44.52           O  
ATOM   2709  CB  VAL C  85     -21.547 -19.069 -30.727  1.00 42.30           C  
ATOM   2710  CG1 VAL C  85     -21.176 -18.487 -32.084  1.00 42.22           C  
ATOM   2711  CG2 VAL C  85     -22.910 -19.743 -30.764  1.00 42.81           C  
ATOM   2712  N   SER C  86     -19.507 -21.201 -32.182  1.00 46.21           N  
ATOM   2713  CA  SER C  86     -19.332 -22.267 -33.195  1.00 47.45           C  
ATOM   2714  C   SER C  86     -18.059 -23.092 -32.934  1.00 48.27           C  
ATOM   2715  O   SER C  86     -18.130 -24.316 -32.725  1.00 49.29           O  
ATOM   2716  CB  SER C  86     -19.274 -21.676 -34.624  1.00 47.80           C  
ATOM   2717  OG  SER C  86     -20.565 -21.516 -35.201  1.00 47.91           O  
ATOM   2718  N   TYR C  87     -16.900 -22.426 -32.976  1.00 48.54           N  
ATOM   2719  CA  TYR C  87     -15.620 -23.048 -32.589  1.00 48.42           C  
ATOM   2720  C   TYR C  87     -15.783 -23.872 -31.284  1.00 48.22           C  
ATOM   2721  O   TYR C  87     -15.804 -25.106 -31.329  1.00 48.32           O  
ATOM   2722  CB  TYR C  87     -14.533 -21.964 -32.443  1.00 48.44           C  
ATOM   2723  N   GLN C  88     -15.904 -23.167 -30.146  1.00 47.94           N  
ATOM   2724  CA  GLN C  88     -16.277 -23.719 -28.810  1.00 47.03           C  
ATOM   2725  C   GLN C  88     -15.136 -23.799 -27.752  1.00 45.77           C  
ATOM   2726  O   GLN C  88     -15.369 -24.201 -26.594  1.00 46.32           O  
ATOM   2727  CB  GLN C  88     -17.073 -25.040 -28.921  1.00 47.43           C  
ATOM   2728  CG  GLN C  88     -18.583 -24.809 -29.178  1.00 48.75           C  
ATOM   2729  CD  GLN C  88     -19.272 -24.177 -27.959  1.00 50.11           C  
ATOM   2730  NE2 GLN C  88     -20.409 -23.507 -28.175  1.00 49.45           N  
ATOM   2731  OE1 GLN C  88     -18.766 -24.283 -26.840  1.00 49.98           O  
ATOM   2732  N   THR C  89     -13.924 -23.374 -28.108  1.00 43.66           N  
ATOM   2733  CA  THR C  89     -12.853 -23.310 -27.106  1.00 41.74           C  
ATOM   2734  C   THR C  89     -12.805 -21.912 -26.477  1.00 39.70           C  
ATOM   2735  O   THR C  89     -13.564 -21.039 -26.851  1.00 39.25           O  
ATOM   2736  CB  THR C  89     -11.489 -23.651 -27.707  1.00 41.84           C  
ATOM   2737  CG2 THR C  89     -10.984 -22.457 -28.564  1.00 41.72           C  
ATOM   2738  OG1 THR C  89     -10.565 -23.979 -26.648  1.00 40.69           O  
ATOM   2739  N   LYS C  90     -11.902 -21.729 -25.527  1.00 37.55           N  
ATOM   2740  CA  LYS C  90     -11.795 -20.512 -24.734  1.00 36.45           C  
ATOM   2741  C   LYS C  90     -10.465 -19.813 -25.076  1.00 34.40           C  
ATOM   2742  O   LYS C  90      -9.386 -20.402 -24.970  1.00 34.31           O  
ATOM   2743  CB  LYS C  90     -11.852 -20.879 -23.240  1.00 36.60           C  
ATOM   2744  CG  LYS C  90     -11.909 -19.719 -22.253  1.00 37.85           C  
ATOM   2745  CD  LYS C  90     -11.276 -20.085 -20.879  1.00 39.83           C  
ATOM   2746  CE  LYS C  90     -12.221 -20.845 -19.940  1.00 40.38           C  
ATOM   2747  NZ  LYS C  90     -12.779 -19.999 -18.847  1.00 38.78           N1+
ATOM   2748  N   VAL C  91     -10.556 -18.560 -25.493  1.00 31.80           N  
ATOM   2749  CA  VAL C  91      -9.378 -17.791 -25.846  1.00 29.91           C  
ATOM   2750  C   VAL C  91      -9.272 -16.524 -24.983  1.00 27.95           C  
ATOM   2751  O   VAL C  91     -10.263 -15.792 -24.829  1.00 26.42           O  
ATOM   2752  CB  VAL C  91      -9.446 -17.394 -27.325  1.00 30.01           C  
ATOM   2753  CG1 VAL C  91      -8.217 -16.604 -27.715  1.00 30.74           C  
ATOM   2754  CG2 VAL C  91      -9.594 -18.635 -28.218  1.00 30.25           C  
ATOM   2755  N   ASN C  92      -8.078 -16.262 -24.427  1.00 26.10           N  
ATOM   2756  CA  ASN C  92      -7.814 -14.967 -23.734  1.00 24.47           C  
ATOM   2757  C   ASN C  92      -8.093 -13.800 -24.648  1.00 22.90           C  
ATOM   2758  O   ASN C  92      -7.633 -13.776 -25.799  1.00 23.37           O  
ATOM   2759  CB  ASN C  92      -6.363 -14.834 -23.290  1.00 24.34           C  
ATOM   2760  CG  ASN C  92      -6.027 -15.685 -22.084  1.00 24.50           C  
ATOM   2761  ND2 ASN C  92      -4.926 -15.333 -21.448  1.00 24.22           N  
ATOM   2762  OD1 ASN C  92      -6.734 -16.642 -21.723  1.00 22.47           O  
ATOM   2763  N   LEU C  93      -8.877 -12.853 -24.160  1.00 21.36           N  
ATOM   2764  CA  LEU C  93      -9.062 -11.578 -24.836  1.00 19.57           C  
ATOM   2765  C   LEU C  93      -8.167 -10.491 -24.219  1.00 17.59           C  
ATOM   2766  O   LEU C  93      -7.511  -9.744 -24.918  1.00 17.65           O  
ATOM   2767  CB  LEU C  93     -10.530 -11.175 -24.787  1.00 19.22           C  
ATOM   2768  CG  LEU C  93     -11.513 -11.856 -25.765  1.00 19.72           C  
ATOM   2769  CD1 LEU C  93     -12.832 -11.056 -25.704  1.00 17.94           C  
ATOM   2770  CD2 LEU C  93     -11.001 -11.997 -27.237  1.00 16.09           C  
ATOM   2771  N   LEU C  94      -8.182 -10.413 -22.904  1.00 16.12           N  
ATOM   2772  CA  LEU C  94      -7.515  -9.381 -22.120  1.00 15.02           C  
ATOM   2773  C   LEU C  94      -7.098 -10.118 -20.855  1.00 14.80           C  
ATOM   2774  O   LEU C  94      -7.884 -10.925 -20.332  1.00 13.47           O  
ATOM   2775  CB  LEU C  94      -8.483  -8.268 -21.735  1.00 14.11           C  
ATOM   2776  CG  LEU C  94      -9.266  -7.582 -22.846  1.00 13.75           C  
ATOM   2777  CD1 LEU C  94     -10.641  -7.118 -22.343  1.00  8.66           C  
ATOM   2778  CD2 LEU C  94      -8.433  -6.416 -23.483  1.00 10.19           C  
ATOM   2779  N   SER C  95      -5.874  -9.842 -20.388  1.00 14.67           N  
ATOM   2780  CA  SER C  95      -5.254 -10.566 -19.288  1.00 14.72           C  
ATOM   2781  C   SER C  95      -4.043  -9.849 -18.737  1.00 15.44           C  
ATOM   2782  O   SER C  95      -3.292  -9.245 -19.497  1.00 15.11           O  
ATOM   2783  CB  SER C  95      -4.804 -11.957 -19.733  1.00 14.76           C  
ATOM   2784  OG  SER C  95      -4.590 -12.763 -18.577  1.00 14.68           O  
ATOM   2785  N   ALA C  96      -3.863  -9.934 -17.408  1.00 16.26           N  
ATOM   2786  CA  ALA C  96      -2.734  -9.322 -16.695  1.00 16.69           C  
ATOM   2787  C   ALA C  96      -2.423 -10.097 -15.434  1.00 18.19           C  
ATOM   2788  O   ALA C  96      -3.242 -10.896 -14.921  1.00 17.42           O  
ATOM   2789  CB  ALA C  96      -3.020  -7.890 -16.317  1.00 16.36           C  
ATOM   2790  N   ILE C  97      -1.235  -9.806 -14.919  1.00 19.52           N  
ATOM   2791  CA  ILE C  97      -0.656 -10.525 -13.802  1.00 20.85           C  
ATOM   2792  C   ILE C  97       0.003  -9.512 -12.886  1.00 22.02           C  
ATOM   2793  O   ILE C  97       0.723  -8.605 -13.350  1.00 22.45           O  
ATOM   2794  CB  ILE C  97       0.393 -11.558 -14.298  1.00 20.85           C  
ATOM   2795  CG1 ILE C  97      -0.229 -12.432 -15.413  1.00 22.06           C  
ATOM   2796  CG2 ILE C  97       0.878 -12.403 -13.158  1.00 21.14           C  
ATOM   2797  CD1 ILE C  97       0.686 -13.491 -16.071  1.00 22.30           C  
ATOM   2798  N   LYS C  98      -0.257  -9.655 -11.589  1.00 23.31           N  
ATOM   2799  CA  LYS C  98       0.486  -8.931 -10.571  1.00 24.05           C  
ATOM   2800  C   LYS C  98       1.192  -9.843  -9.579  1.00 25.09           C  
ATOM   2801  O   LYS C  98       0.814 -11.006  -9.370  1.00 24.68           O  
ATOM   2802  CB  LYS C  98      -0.433  -7.958  -9.808  1.00 24.61           C  
ATOM   2803  CG  LYS C  98      -0.662  -6.626 -10.529  1.00 23.89           C  
ATOM   2804  CD  LYS C  98      -1.548  -5.711  -9.731  1.00 22.96           C  
ATOM   2805  CE  LYS C  98      -1.486  -4.284 -10.252  1.00 21.76           C  
ATOM   2806  NZ  LYS C  98      -2.193  -3.345  -9.353  1.00 21.69           N1+
ATOM   2807  N   SER C  99       2.213  -9.269  -8.953  1.00 26.67           N  
ATOM   2808  CA  SER C  99       3.038  -9.945  -7.995  1.00 28.08           C  
ATOM   2809  C   SER C  99       3.052  -9.152  -6.696  1.00 29.51           C  
ATOM   2810  O   SER C  99       3.890  -8.286  -6.513  1.00 29.93           O  
ATOM   2811  CB  SER C  99       4.457 -10.033  -8.535  1.00 28.14           C  
ATOM   2812  OG  SER C  99       4.867  -8.753  -9.021  1.00 29.04           O  
ATOM   2813  N   PRO C 100       2.146  -9.470  -5.762  1.00 31.81           N  
ATOM   2814  CA  PRO C 100       2.061  -8.607  -4.582  1.00 33.22           C  
ATOM   2815  C   PRO C 100       3.337  -8.551  -3.695  1.00 35.05           C  
ATOM   2816  O   PRO C 100       3.528  -7.567  -2.987  1.00 34.74           O  
ATOM   2817  CB  PRO C 100       0.846  -9.153  -3.837  1.00 32.99           C  
ATOM   2818  CG  PRO C 100       0.657 -10.529  -4.338  1.00 32.37           C  
ATOM   2819  CD  PRO C 100       1.194 -10.595  -5.711  1.00 31.42           C  
ATOM   2820  N   CYS C 101       4.200  -9.569  -3.738  1.00 37.23           N  
ATOM   2821  CA  CYS C 101       5.551  -9.434  -3.175  1.00 39.26           C  
ATOM   2822  C   CYS C 101       6.590 -10.094  -4.059  1.00 39.67           C  
ATOM   2823  O   CYS C 101       7.558 -10.651  -3.545  1.00 41.14           O  
ATOM   2824  CB  CYS C 101       5.653 -10.041  -1.777  1.00 39.69           C  
ATOM   2825  SG  CYS C 101       4.549  -9.337  -0.482  1.00 45.55           S  
ATOM   2826  N   LYS C 112       1.926  -5.977   7.171  1.00 33.04           N  
ATOM   2827  CA  LYS C 112       1.447  -4.750   6.531  1.00 33.05           C  
ATOM   2828  C   LYS C 112       0.469  -5.118   5.401  1.00 32.78           C  
ATOM   2829  O   LYS C 112       0.862  -5.810   4.468  1.00 32.43           O  
ATOM   2830  CB  LYS C 112       2.620  -3.934   5.972  1.00 33.35           C  
ATOM   2831  N   PRO C 113      -0.806  -4.666   5.490  1.00 32.24           N  
ATOM   2832  CA  PRO C 113      -1.790  -5.048   4.478  1.00 31.54           C  
ATOM   2833  C   PRO C 113      -1.546  -4.354   3.147  1.00 30.66           C  
ATOM   2834  O   PRO C 113      -1.009  -3.242   3.135  1.00 30.67           O  
ATOM   2835  CB  PRO C 113      -3.137  -4.592   5.074  1.00 31.68           C  
ATOM   2836  CG  PRO C 113      -2.821  -3.864   6.328  1.00 32.03           C  
ATOM   2837  CD  PRO C 113      -1.353  -3.680   6.439  1.00 32.25           C  
ATOM   2838  N   TRP C 114      -1.941  -5.025   2.054  1.00 29.39           N  
ATOM   2839  CA  TRP C 114      -1.759  -4.532   0.677  1.00 28.13           C  
ATOM   2840  C   TRP C 114      -3.026  -4.661  -0.166  1.00 26.44           C  
ATOM   2841  O   TRP C 114      -3.964  -5.351   0.195  1.00 25.53           O  
ATOM   2842  CB  TRP C 114      -0.592  -5.226  -0.023  1.00 27.94           C  
ATOM   2843  CG  TRP C 114      -0.668  -6.703  -0.001  1.00 29.52           C  
ATOM   2844  CD1 TRP C 114      -0.056  -7.534   0.888  1.00 30.03           C  
ATOM   2845  CD2 TRP C 114      -1.386  -7.555  -0.919  1.00 30.46           C  
ATOM   2846  CE2 TRP C 114      -1.148  -8.886  -0.524  1.00 28.75           C  
ATOM   2847  CE3 TRP C 114      -2.196  -7.319  -2.041  1.00 31.70           C  
ATOM   2848  NE1 TRP C 114      -0.343  -8.844   0.582  1.00 30.07           N  
ATOM   2849  CZ2 TRP C 114      -1.701  -9.976  -1.190  1.00 29.87           C  
ATOM   2850  CZ3 TRP C 114      -2.749  -8.413  -2.711  1.00 31.21           C  
ATOM   2851  CH2 TRP C 114      -2.494  -9.722  -2.281  1.00 30.75           C  
ATOM   2852  N   TYR C 115      -3.021  -3.950  -1.289  1.00 25.15           N  
ATOM   2853  CA  TYR C 115      -4.183  -3.807  -2.174  1.00 23.77           C  
ATOM   2854  C   TYR C 115      -3.684  -3.733  -3.610  1.00 22.15           C  
ATOM   2855  O   TYR C 115      -2.902  -2.865  -3.944  1.00 23.04           O  
ATOM   2856  CB  TYR C 115      -4.932  -2.527  -1.831  1.00 23.51           C  
ATOM   2857  CG  TYR C 115      -5.576  -2.559  -0.468  1.00 24.17           C  
ATOM   2858  CD1 TYR C 115      -6.855  -3.080  -0.292  1.00 25.88           C  
ATOM   2859  CD2 TYR C 115      -4.897  -2.077   0.656  1.00 24.17           C  
ATOM   2860  CE1 TYR C 115      -7.457  -3.117   0.992  1.00 25.18           C  
ATOM   2861  CE2 TYR C 115      -5.467  -2.122   1.919  1.00 24.37           C  
ATOM   2862  CZ  TYR C 115      -6.749  -2.635   2.082  1.00 24.76           C  
ATOM   2863  OH  TYR C 115      -7.320  -2.668   3.334  1.00 24.67           O  
ATOM   2864  N   GLU C 116      -4.083  -4.663  -4.455  1.00 20.32           N  
ATOM   2865  CA  GLU C 116      -3.599  -4.653  -5.844  1.00 18.79           C  
ATOM   2866  C   GLU C 116      -4.786  -4.805  -6.767  1.00 17.35           C  
ATOM   2867  O   GLU C 116      -5.415  -5.847  -6.749  1.00 17.08           O  
ATOM   2868  CB  GLU C 116      -2.610  -5.794  -6.075  1.00 18.48           C  
ATOM   2869  CG  GLU C 116      -1.215  -5.582  -5.492  1.00 19.50           C  
ATOM   2870  CD  GLU C 116      -0.523  -4.317  -5.993  1.00 23.70           C  
ATOM   2871  OE1 GLU C 116      -0.911  -3.795  -7.063  1.00 23.65           O  
ATOM   2872  OE2 GLU C 116       0.410  -3.828  -5.305  1.00 26.31           O1-
ATOM   2873  N   PRO C 117      -5.145  -3.749  -7.522  1.00 16.06           N  
ATOM   2874  CA  PRO C 117      -6.219  -3.964  -8.487  1.00 15.63           C  
ATOM   2875  C   PRO C 117      -5.626  -4.398  -9.811  1.00 15.19           C  
ATOM   2876  O   PRO C 117      -4.433  -4.217 -10.021  1.00 15.71           O  
ATOM   2877  CB  PRO C 117      -6.889  -2.583  -8.635  1.00 15.02           C  
ATOM   2878  CG  PRO C 117      -6.178  -1.669  -7.713  1.00 15.92           C  
ATOM   2879  CD  PRO C 117      -4.866  -2.315  -7.344  1.00 15.96           C  
ATOM   2880  N   ILE C 118      -6.463  -4.960 -10.688  1.00 14.06           N  
ATOM   2881  CA  ILE C 118      -6.067  -5.216 -12.058  1.00 13.30           C  
ATOM   2882  C   ILE C 118      -7.123  -4.670 -12.991  1.00 12.83           C  
ATOM   2883  O   ILE C 118      -8.300  -4.992 -12.828  1.00 13.42           O  
ATOM   2884  CB  ILE C 118      -5.891  -6.718 -12.307  1.00 12.86           C  
ATOM   2885  CG1 ILE C 118      -4.676  -7.238 -11.532  1.00 12.74           C  
ATOM   2886  CG2 ILE C 118      -5.727  -6.965 -13.738  1.00 11.11           C  
ATOM   2887  CD1 ILE C 118      -4.474  -8.777 -11.616  1.00 13.23           C  
ATOM   2888  N   TYR C 119      -6.702  -3.863 -13.963  1.00 12.32           N  
ATOM   2889  CA  TYR C 119      -7.622  -3.206 -14.912  1.00 12.08           C  
ATOM   2890  C   TYR C 119      -7.602  -3.941 -16.230  1.00 11.55           C  
ATOM   2891  O   TYR C 119      -6.528  -4.391 -16.644  1.00 12.54           O  
ATOM   2892  CB  TYR C 119      -7.187  -1.748 -15.149  1.00 11.88           C  
ATOM   2893  CG  TYR C 119      -6.957  -0.989 -13.877  1.00 11.51           C  
ATOM   2894  CD1 TYR C 119      -8.021  -0.677 -13.044  1.00 10.99           C  
ATOM   2895  CD2 TYR C 119      -5.700  -0.598 -13.499  1.00 11.84           C  
ATOM   2896  CE1 TYR C 119      -7.843   0.015 -11.902  1.00 10.66           C  
ATOM   2897  CE2 TYR C 119      -5.499   0.098 -12.319  1.00 11.21           C  
ATOM   2898  CZ  TYR C 119      -6.578   0.400 -11.524  1.00 11.33           C  
ATOM   2899  OH  TYR C 119      -6.409   1.074 -10.332  1.00 11.10           O  
ATOM   2900  N   LEU C 120      -8.759  -4.042 -16.887  1.00 10.24           N  
ATOM   2901  CA  LEU C 120      -8.864  -4.635 -18.222  1.00  9.63           C  
ATOM   2902  C   LEU C 120      -9.941  -3.971 -19.021  1.00  9.79           C  
ATOM   2903  O   LEU C 120     -10.983  -3.631 -18.482  1.00 10.24           O  
ATOM   2904  CB  LEU C 120      -9.224  -6.103 -18.153  1.00  9.29           C  
ATOM   2905  CG  LEU C 120      -8.199  -7.065 -17.549  1.00  9.14           C  
ATOM   2906  CD1 LEU C 120      -8.838  -8.491 -17.407  1.00  7.73           C  
ATOM   2907  CD2 LEU C 120      -6.982  -7.054 -18.450  1.00  5.74           C  
ATOM   2908  N   GLY C 121      -9.694  -3.822 -20.320  1.00  9.96           N  
ATOM   2909  CA  GLY C 121     -10.715  -3.364 -21.248  1.00 10.06           C  
ATOM   2910  C   GLY C 121     -10.252  -3.135 -22.673  1.00  9.95           C  
ATOM   2911  O   GLY C 121      -9.106  -2.802 -22.937  1.00  9.79           O  
ATOM   2912  N   GLY C 122     -11.174  -3.262 -23.590  1.00 10.75           N  
ATOM   2913  CA  GLY C 122     -10.874  -3.091 -24.984  1.00 11.98           C  
ATOM   2914  C   GLY C 122     -12.096  -3.358 -25.835  1.00 12.83           C  
ATOM   2915  O   GLY C 122     -13.181  -3.646 -25.301  1.00 11.96           O  
ATOM   2916  N   VAL C 123     -11.913  -3.236 -27.160  1.00 13.97           N  
ATOM   2917  CA  VAL C 123     -13.001  -3.359 -28.124  1.00 14.05           C  
ATOM   2918  C   VAL C 123     -12.792  -4.584 -28.996  1.00 15.01           C  
ATOM   2919  O   VAL C 123     -11.678  -4.870 -29.415  1.00 15.02           O  
ATOM   2920  CB  VAL C 123     -13.227  -2.075 -29.003  1.00 13.98           C  
ATOM   2921  CG1 VAL C 123     -12.039  -1.749 -29.896  1.00 13.79           C  
ATOM   2922  CG2 VAL C 123     -14.517  -2.207 -29.861  1.00 12.41           C  
ATOM   2923  N   PHE C 124     -13.887  -5.294 -29.248  1.00 16.42           N  
ATOM   2924  CA  PHE C 124     -13.863  -6.591 -29.909  1.00 17.98           C  
ATOM   2925  C   PHE C 124     -15.092  -6.814 -30.809  1.00 20.56           C  
ATOM   2926  O   PHE C 124     -16.208  -6.394 -30.494  1.00 21.22           O  
ATOM   2927  CB  PHE C 124     -13.819  -7.672 -28.852  1.00 16.96           C  
ATOM   2928  CG  PHE C 124     -12.539  -7.700 -28.092  1.00 14.37           C  
ATOM   2929  CD1 PHE C 124     -11.478  -8.503 -28.515  1.00 14.16           C  
ATOM   2930  CD2 PHE C 124     -12.376  -6.904 -26.970  1.00  8.87           C  
ATOM   2931  CE1 PHE C 124     -10.285  -8.519 -27.804  1.00 14.37           C  
ATOM   2932  CE2 PHE C 124     -11.222  -6.899 -26.266  1.00  7.05           C  
ATOM   2933  CZ  PHE C 124     -10.153  -7.715 -26.670  1.00 11.63           C  
ATOM   2934  N   GLN C 125     -14.851  -7.442 -31.948  1.00 22.95           N  
ATOM   2935  CA  GLN C 125     -15.900  -7.987 -32.780  1.00 25.11           C  
ATOM   2936  C   GLN C 125     -16.263  -9.325 -32.130  1.00 26.29           C  
ATOM   2937  O   GLN C 125     -15.380 -10.164 -31.864  1.00 26.72           O  
ATOM   2938  CB  GLN C 125     -15.375  -8.195 -34.202  1.00 26.10           C  
ATOM   2939  CG  GLN C 125     -16.384  -8.671 -35.234  1.00 28.20           C  
ATOM   2940  CD  GLN C 125     -17.578  -7.744 -35.365  1.00 31.62           C  
ATOM   2941  NE2 GLN C 125     -18.783  -8.330 -35.277  1.00 33.06           N  
ATOM   2942  OE1 GLN C 125     -17.432  -6.517 -35.548  1.00 31.51           O  
ATOM   2943  N   LEU C 126     -17.550  -9.489 -31.843  1.00 26.90           N  
ATOM   2944  CA  LEU C 126     -18.074 -10.662 -31.172  1.00 27.39           C  
ATOM   2945  C   LEU C 126     -19.214 -11.228 -31.993  1.00 28.67           C  
ATOM   2946  O   LEU C 126     -19.846 -10.485 -32.763  1.00 28.99           O  
ATOM   2947  CB  LEU C 126     -18.591 -10.259 -29.786  1.00 27.23           C  
ATOM   2948  CG  LEU C 126     -17.523  -9.974 -28.720  1.00 25.77           C  
ATOM   2949  CD1 LEU C 126     -18.189  -9.635 -27.421  1.00 22.51           C  
ATOM   2950  CD2 LEU C 126     -16.585 -11.166 -28.560  1.00 23.16           C  
ATOM   2951  N   GLU C 127     -19.477 -12.527 -31.851  1.00 30.30           N  
ATOM   2952  CA  GLU C 127     -20.642 -13.159 -32.518  1.00 31.83           C  
ATOM   2953  C   GLU C 127     -21.815 -13.439 -31.573  1.00 32.12           C  
ATOM   2954  O   GLU C 127     -21.645 -13.633 -30.364  1.00 31.47           O  
ATOM   2955  CB  GLU C 127     -20.259 -14.480 -33.220  1.00 32.44           C  
ATOM   2956  CG  GLU C 127     -19.202 -14.394 -34.346  1.00 35.27           C  
ATOM   2957  CD  GLU C 127     -19.558 -13.432 -35.501  1.00 38.79           C  
ATOM   2958  OE1 GLU C 127     -20.774 -13.305 -35.844  1.00 41.19           O  
ATOM   2959  OE2 GLU C 127     -18.603 -12.823 -36.071  1.00 38.84           O1-
ATOM   2960  N   LYS C 128     -23.012 -13.496 -32.153  1.00 33.37           N  
ATOM   2961  CA  LYS C 128     -24.213 -13.885 -31.408  1.00 33.93           C  
ATOM   2962  C   LYS C 128     -23.969 -15.265 -30.808  1.00 34.23           C  
ATOM   2963  O   LYS C 128     -23.558 -16.203 -31.516  1.00 34.17           O  
ATOM   2964  CB  LYS C 128     -25.418 -13.934 -32.342  1.00 34.46           C  
ATOM   2965  CG  LYS C 128     -26.792 -14.277 -31.694  1.00 35.99           C  
ATOM   2966  CD  LYS C 128     -27.926 -14.190 -32.770  1.00 38.22           C  
ATOM   2967  CE  LYS C 128     -29.340 -14.251 -32.175  1.00 40.18           C  
ATOM   2968  NZ  LYS C 128     -29.682 -15.628 -31.692  1.00 42.54           N1+
ATOM   2969  N   GLY C 129     -24.177 -15.377 -29.500  1.00 34.00           N  
ATOM   2970  CA  GLY C 129     -24.010 -16.640 -28.826  1.00 33.80           C  
ATOM   2971  C   GLY C 129     -22.685 -16.823 -28.126  1.00 33.60           C  
ATOM   2972  O   GLY C 129     -22.596 -17.631 -27.195  1.00 34.44           O  
ATOM   2973  N   ASP C 130     -21.650 -16.099 -28.552  1.00 32.74           N  
ATOM   2974  CA  ASP C 130     -20.376 -16.146 -27.855  1.00 31.77           C  
ATOM   2975  C   ASP C 130     -20.641 -15.849 -26.377  1.00 31.29           C  
ATOM   2976  O   ASP C 130     -21.581 -15.125 -26.042  1.00 31.01           O  
ATOM   2977  CB  ASP C 130     -19.396 -15.106 -28.412  1.00 32.19           C  
ATOM   2978  CG  ASP C 130     -18.897 -15.425 -29.816  1.00 31.94           C  
ATOM   2979  OD1 ASP C 130     -18.975 -16.585 -30.265  1.00 31.56           O  
ATOM   2980  OD2 ASP C 130     -18.379 -14.488 -30.462  1.00 32.20           O1-
ATOM   2981  N   ARG C 131     -19.825 -16.433 -25.505  1.00 30.64           N  
ATOM   2982  CA  ARG C 131     -19.871 -16.168 -24.079  1.00 30.47           C  
ATOM   2983  C   ARG C 131     -18.588 -15.474 -23.634  1.00 29.24           C  
ATOM   2984  O   ARG C 131     -17.552 -15.639 -24.257  1.00 29.15           O  
ATOM   2985  CB  ARG C 131     -20.059 -17.478 -23.308  1.00 31.18           C  
ATOM   2986  CG  ARG C 131     -21.465 -17.645 -22.720  1.00 34.20           C  
ATOM   2987  CD  ARG C 131     -22.128 -18.981 -23.034  1.00 37.21           C  
ATOM   2988  NE  ARG C 131     -21.788 -20.037 -22.078  1.00 40.42           N  
ATOM   2989  CZ  ARG C 131     -21.089 -21.147 -22.358  1.00 42.05           C  
ATOM   2990  NH1 ARG C 131     -20.603 -21.395 -23.588  1.00 41.54           N1+
ATOM   2991  NH2 ARG C 131     -20.872 -22.024 -21.380  1.00 42.71           N  
ATOM   2992  N   LEU C 132     -18.674 -14.696 -22.559  1.00 28.11           N  
ATOM   2993  CA  LEU C 132     -17.524 -13.978 -22.018  1.00 27.50           C  
ATOM   2994  C   LEU C 132     -17.295 -14.275 -20.532  1.00 27.16           C  
ATOM   2995  O   LEU C 132     -18.188 -14.103 -19.719  1.00 27.51           O  
ATOM   2996  CB  LEU C 132     -17.681 -12.474 -22.235  1.00 27.20           C  
ATOM   2997  CG  LEU C 132     -17.904 -12.017 -23.685  1.00 26.32           C  
ATOM   2998  CD1 LEU C 132     -18.060 -10.516 -23.784  1.00 25.54           C  
ATOM   2999  CD2 LEU C 132     -16.777 -12.453 -24.571  1.00 25.33           C  
ATOM   3000  N   SER C 133     -16.081 -14.720 -20.207  1.00 26.52           N  
ATOM   3001  CA ASER C 133     -15.653 -15.016 -18.847  0.50 25.96           C  
ATOM   3002  CA BSER C 133     -15.709 -14.983 -18.828  0.50 26.12           C  
ATOM   3003  C   SER C 133     -14.791 -13.887 -18.280  1.00 25.53           C  
ATOM   3004  O   SER C 133     -14.043 -13.253 -19.010  1.00 25.26           O  
ATOM   3005  CB ASER C 133     -14.793 -16.276 -18.853  0.50 26.25           C  
ATOM   3006  CB BSER C 133     -15.024 -16.345 -18.708  0.50 26.46           C  
ATOM   3007  OG ASER C 133     -13.644 -16.079 -19.669  0.50 26.06           O  
ATOM   3008  OG BSER C 133     -15.815 -17.365 -19.302  0.50 27.32           O  
ATOM   3009  N   ALA C 134     -14.870 -13.686 -16.973  1.00 24.41           N  
ATOM   3010  CA  ALA C 134     -14.065 -12.723 -16.286  1.00 23.32           C  
ATOM   3011  C   ALA C 134     -13.675 -13.381 -14.986  1.00 22.73           C  
ATOM   3012  O   ALA C 134     -14.483 -13.484 -14.070  1.00 21.77           O  
ATOM   3013  CB  ALA C 134     -14.856 -11.445 -16.042  1.00 23.24           C  
ATOM   3014  N   GLU C 135     -12.428 -13.818 -14.901  1.00 22.50           N  
ATOM   3015  CA  GLU C 135     -12.046 -14.749 -13.873  1.00 23.10           C  
ATOM   3016  C   GLU C 135     -10.719 -14.417 -13.249  1.00 23.08           C  
ATOM   3017  O   GLU C 135      -9.864 -13.775 -13.844  1.00 23.98           O  
ATOM   3018  CB  GLU C 135     -11.956 -16.167 -14.443  1.00 23.48           C  
ATOM   3019  CG  GLU C 135     -13.090 -16.594 -15.349  1.00 25.94           C  
ATOM   3020  CD  GLU C 135     -12.933 -18.038 -15.870  1.00 30.45           C  
ATOM   3021  OE1 GLU C 135     -13.458 -18.372 -16.964  1.00 32.54           O  
ATOM   3022  OE2 GLU C 135     -12.294 -18.848 -15.172  1.00 33.36           O1-
ATOM   3023  N   ILE C 136     -10.537 -14.908 -12.042  1.00 23.41           N  
ATOM   3024  CA  ILE C 136      -9.280 -14.776 -11.336  1.00 23.42           C  
ATOM   3025  C   ILE C 136      -8.826 -16.154 -10.940  1.00 23.76           C  
ATOM   3026  O   ILE C 136      -9.598 -17.085 -10.990  1.00 22.78           O  
ATOM   3027  CB  ILE C 136      -9.433 -13.904 -10.106  1.00 23.39           C  
ATOM   3028  CG1 ILE C 136     -10.623 -14.374  -9.252  1.00 23.23           C  
ATOM   3029  CG2 ILE C 136      -9.626 -12.440 -10.558  1.00 23.34           C  
ATOM   3030  CD1 ILE C 136     -10.681 -13.779  -7.867  1.00 22.80           C  
ATOM   3031  N   ASN C 137      -7.558 -16.261 -10.564  1.00 25.11           N  
ATOM   3032  CA  ASN C 137      -6.954 -17.523 -10.138  1.00 25.64           C  
ATOM   3033  C   ASN C 137      -6.939 -17.664  -8.627  1.00 26.29           C  
ATOM   3034  O   ASN C 137      -7.008 -18.774  -8.135  1.00 27.27           O  
ATOM   3035  CB  ASN C 137      -5.525 -17.661 -10.681  1.00 25.41           C  
ATOM   3036  CG  ASN C 137      -4.635 -16.528 -10.252  1.00 25.83           C  
ATOM   3037  ND2 ASN C 137      -3.326 -16.797 -10.075  1.00 23.69           N  
ATOM   3038  OD1 ASN C 137      -5.123 -15.413 -10.059  1.00 25.15           O  
ATOM   3039  N   ARG C 138      -6.845 -16.549  -7.895  1.00 27.29           N  
ATOM   3040  CA  ARG C 138      -6.825 -16.542  -6.422  1.00 27.32           C  
ATOM   3041  C   ARG C 138      -8.010 -15.787  -5.799  1.00 27.88           C  
ATOM   3042  O   ARG C 138      -7.856 -14.702  -5.253  1.00 27.42           O  
ATOM   3043  CB  ARG C 138      -5.506 -15.971  -5.903  1.00 27.58           C  
ATOM   3044  CG  ARG C 138      -4.210 -16.755  -6.315  1.00 28.35           C  
ATOM   3045  CD  ARG C 138      -4.288 -18.248  -5.983  1.00 30.20           C  
ATOM   3046  NE  ARG C 138      -4.286 -18.517  -4.544  1.00 32.12           N  
ATOM   3047  CZ  ARG C 138      -3.189 -18.690  -3.804  1.00 34.29           C  
ATOM   3048  NH1 ARG C 138      -1.985 -18.627  -4.360  1.00 35.09           N1+
ATOM   3049  NH2 ARG C 138      -3.289 -18.937  -2.492  1.00 34.31           N  
ATOM   3050  N   PRO C 139      -9.202 -16.398  -5.836  1.00 28.73           N  
ATOM   3051  CA  PRO C 139     -10.364 -15.826  -5.188  1.00 29.38           C  
ATOM   3052  C   PRO C 139     -10.256 -15.819  -3.679  1.00 30.13           C  
ATOM   3053  O   PRO C 139     -11.090 -15.228  -3.003  1.00 30.28           O  
ATOM   3054  CB  PRO C 139     -11.504 -16.730  -5.636  1.00 29.10           C  
ATOM   3055  CG  PRO C 139     -10.879 -17.998  -5.904  1.00 29.62           C  
ATOM   3056  CD  PRO C 139      -9.484 -17.739  -6.366  1.00 29.01           C  
ATOM   3057  N   ASP C 140      -9.227 -16.446  -3.143  1.00 30.99           N  
ATOM   3058  CA  ASP C 140      -8.969 -16.319  -1.717  1.00 31.96           C  
ATOM   3059  C   ASP C 140      -8.333 -14.959  -1.334  1.00 32.26           C  
ATOM   3060  O   ASP C 140      -8.312 -14.609  -0.146  1.00 32.36           O  
ATOM   3061  CB  ASP C 140      -8.147 -17.536  -1.188  1.00 32.34           C  
ATOM   3062  CG  ASP C 140      -6.872 -17.811  -1.998  1.00 33.30           C  
ATOM   3063  OD1 ASP C 140      -6.938 -17.724  -3.254  1.00 35.34           O  
ATOM   3064  OD2 ASP C 140      -5.822 -18.129  -1.376  1.00 31.43           O1-
ATOM   3065  N   TYR C 141      -7.807 -14.208  -2.319  1.00 32.61           N  
ATOM   3066  CA  TYR C 141      -7.228 -12.861  -2.066  1.00 32.63           C  
ATOM   3067  C   TYR C 141      -8.136 -11.759  -2.574  1.00 32.95           C  
ATOM   3068  O   TYR C 141      -7.784 -10.588  -2.526  1.00 32.39           O  
ATOM   3069  CB  TYR C 141      -5.847 -12.693  -2.701  1.00 32.28           C  
ATOM   3070  CG  TYR C 141      -4.767 -13.443  -1.991  1.00 32.61           C  
ATOM   3071  CD1 TYR C 141      -4.518 -14.777  -2.294  1.00 33.82           C  
ATOM   3072  CD2 TYR C 141      -3.997 -12.843  -1.016  1.00 33.90           C  
ATOM   3073  CE1 TYR C 141      -3.531 -15.494  -1.660  1.00 33.96           C  
ATOM   3074  CE2 TYR C 141      -2.980 -13.561  -0.369  1.00 35.45           C  
ATOM   3075  CZ  TYR C 141      -2.765 -14.899  -0.692  1.00 34.33           C  
ATOM   3076  OH  TYR C 141      -1.792 -15.656  -0.063  1.00 35.29           O  
ATOM   3077  N   LEU C 142      -9.309 -12.149  -3.047  1.00 33.90           N  
ATOM   3078  CA  LEU C 142     -10.264 -11.215  -3.587  1.00 34.71           C  
ATOM   3079  C   LEU C 142     -10.788 -10.333  -2.466  1.00 36.73           C  
ATOM   3080  O   LEU C 142     -10.983 -10.790  -1.340  1.00 36.97           O  
ATOM   3081  CB  LEU C 142     -11.420 -11.964  -4.247  1.00 33.98           C  
ATOM   3082  CG  LEU C 142     -12.535 -11.095  -4.823  1.00 32.15           C  
ATOM   3083  CD1 LEU C 142     -11.993 -10.180  -5.893  1.00 29.83           C  
ATOM   3084  CD2 LEU C 142     -13.644 -11.979  -5.365  1.00 30.16           C  
ATOM   3085  N   ASP C 143     -11.003  -9.063  -2.780  1.00 38.58           N  
ATOM   3086  CA  ASP C 143     -11.537  -8.129  -1.826  1.00 40.24           C  
ATOM   3087  C   ASP C 143     -12.939  -7.766  -2.280  1.00 41.86           C  
ATOM   3088  O   ASP C 143     -13.109  -6.977  -3.212  1.00 42.88           O  
ATOM   3089  CB  ASP C 143     -10.636  -6.906  -1.770  1.00 40.16           C  
ATOM   3090  CG  ASP C 143     -11.029  -5.932  -0.679  1.00 40.52           C  
ATOM   3091  OD1 ASP C 143     -12.206  -5.952  -0.235  1.00 39.23           O  
ATOM   3092  OD2 ASP C 143     -10.141  -5.130  -0.284  1.00 39.52           O1-
ATOM   3093  N   PHE C 144     -13.940  -8.352  -1.629  1.00 43.40           N  
ATOM   3094  CA  PHE C 144     -15.334  -8.143  -2.007  1.00 44.38           C  
ATOM   3095  C   PHE C 144     -16.031  -7.265  -0.970  1.00 45.25           C  
ATOM   3096  O   PHE C 144     -17.238  -7.376  -0.776  1.00 45.77           O  
ATOM   3097  CB  PHE C 144     -16.045  -9.496  -2.127  1.00 44.33           C  
ATOM   3098  N   ALA C 145     -15.264  -6.371  -0.346  1.00 45.86           N  
ATOM   3099  CA  ALA C 145     -15.704  -5.582   0.817  1.00 46.64           C  
ATOM   3100  C   ALA C 145     -16.886  -4.598   0.573  1.00 47.19           C  
ATOM   3101  O   ALA C 145     -17.597  -4.184   1.538  1.00 47.84           O  
ATOM   3102  CB  ALA C 145     -14.490  -4.813   1.402  1.00 46.76           C  
ATOM   3103  N   GLU C 146     -17.084  -4.223  -0.700  1.00 46.83           N  
ATOM   3104  CA  GLU C 146     -18.179  -3.331  -1.127  1.00 45.94           C  
ATOM   3105  C   GLU C 146     -18.283  -3.503  -2.640  1.00 45.36           C  
ATOM   3106  O   GLU C 146     -18.059  -4.612  -3.147  1.00 45.59           O  
ATOM   3107  CB  GLU C 146     -17.863  -1.874  -0.747  1.00 46.09           C  
ATOM   3108  N   SER C 147     -18.599  -2.431  -3.368  1.00 44.33           N  
ATOM   3109  CA  SER C 147     -18.462  -2.429  -4.847  1.00 43.28           C  
ATOM   3110  C   SER C 147     -17.720  -1.162  -5.290  1.00 41.26           C  
ATOM   3111  O   SER C 147     -17.109  -0.478  -4.454  1.00 41.63           O  
ATOM   3112  CB  SER C 147     -19.819  -2.604  -5.550  1.00 43.30           C  
ATOM   3113  OG  SER C 147     -20.841  -1.866  -4.903  1.00 45.07           O  
ATOM   3114  N   GLY C 148     -17.721  -0.891  -6.595  1.00 38.63           N  
ATOM   3115  CA  GLY C 148     -16.928   0.197  -7.166  1.00 36.01           C  
ATOM   3116  C   GLY C 148     -15.830  -0.400  -8.035  1.00 33.78           C  
ATOM   3117  O   GLY C 148     -15.714  -0.065  -9.217  1.00 32.35           O  
ATOM   3118  N   GLN C 149     -15.030  -1.294  -7.460  1.00 31.04           N  
ATOM   3119  CA  GLN C 149     -13.850  -1.766  -8.165  1.00 29.90           C  
ATOM   3120  C   GLN C 149     -13.680  -3.276  -8.357  1.00 28.13           C  
ATOM   3121  O   GLN C 149     -12.600  -3.717  -8.742  1.00 28.84           O  
ATOM   3122  CB  GLN C 149     -12.569  -1.118  -7.600  1.00 30.23           C  
ATOM   3123  CG  GLN C 149     -12.611  -0.704  -6.155  1.00 31.55           C  
ATOM   3124  CD  GLN C 149     -11.307  -0.119  -5.699  1.00 30.93           C  
ATOM   3125  NE2 GLN C 149     -11.280   0.382  -4.491  1.00 31.89           N  
ATOM   3126  OE1 GLN C 149     -10.328  -0.137  -6.425  1.00 34.44           O  
ATOM   3127  N   VAL C 150     -14.732  -4.061  -8.136  1.00 25.41           N  
ATOM   3128  CA  VAL C 150     -14.777  -5.407  -8.662  1.00 23.27           C  
ATOM   3129  C   VAL C 150     -15.982  -5.561  -9.560  1.00 22.04           C  
ATOM   3130  O   VAL C 150     -17.063  -5.773  -9.057  1.00 21.09           O  
ATOM   3131  CB  VAL C 150     -14.836  -6.473  -7.563  1.00 23.51           C  
ATOM   3132  CG1 VAL C 150     -14.794  -7.850  -8.185  1.00 20.81           C  
ATOM   3133  CG2 VAL C 150     -13.683  -6.309  -6.589  1.00 22.79           C  
ATOM   3134  N   TYR C 151     -15.781  -5.445 -10.883  1.00 21.13           N  
ATOM   3135  CA  TYR C 151     -16.880  -5.420 -11.885  1.00 20.37           C  
ATOM   3136  C   TYR C 151     -16.467  -6.043 -13.206  1.00 19.49           C  
ATOM   3137  O   TYR C 151     -15.301  -6.319 -13.448  1.00 20.16           O  
ATOM   3138  CB  TYR C 151     -17.439  -3.974 -12.151  1.00 20.30           C  
ATOM   3139  CG  TYR C 151     -16.386  -2.970 -12.609  1.00 20.42           C  
ATOM   3140  CD1 TYR C 151     -15.746  -2.169 -11.686  1.00 20.34           C  
ATOM   3141  CD2 TYR C 151     -16.005  -2.852 -13.948  1.00 19.52           C  
ATOM   3142  CE1 TYR C 151     -14.766  -1.279 -12.054  1.00 20.73           C  
ATOM   3143  CE2 TYR C 151     -15.004  -1.955 -14.321  1.00 20.55           C  
ATOM   3144  CZ  TYR C 151     -14.392  -1.176 -13.344  1.00 20.74           C  
ATOM   3145  OH  TYR C 151     -13.415  -0.265 -13.625  1.00 23.67           O  
ATOM   3146  N   PHE C 152     -17.458  -6.244 -14.056  1.00 18.74           N  
ATOM   3147  CA  PHE C 152     -17.298  -6.834 -15.370  1.00 18.19           C  
ATOM   3148  C   PHE C 152     -18.440  -6.327 -16.215  1.00 18.20           C  
ATOM   3149  O   PHE C 152     -19.571  -6.282 -15.733  1.00 18.40           O  
ATOM   3150  CB  PHE C 152     -17.423  -8.327 -15.218  1.00 17.90           C  
ATOM   3151  CG  PHE C 152     -17.386  -9.097 -16.511  1.00 16.62           C  
ATOM   3152  CD1 PHE C 152     -18.113 -10.288 -16.630  1.00 15.07           C  
ATOM   3153  CD2 PHE C 152     -16.593  -8.692 -17.581  1.00 15.98           C  
ATOM   3154  CE1 PHE C 152     -18.055 -11.050 -17.782  1.00 14.89           C  
ATOM   3155  CE2 PHE C 152     -16.539  -9.441 -18.756  1.00 14.62           C  
ATOM   3156  CZ  PHE C 152     -17.257 -10.631 -18.850  1.00 15.51           C  
ATOM   3157  N   GLY C 153     -18.170  -5.918 -17.447  1.00 18.07           N  
ATOM   3158  CA  GLY C 153     -19.232  -5.360 -18.303  1.00 18.02           C  
ATOM   3159  C   GLY C 153     -18.933  -5.318 -19.790  1.00 18.10           C  
ATOM   3160  O   GLY C 153     -17.778  -5.460 -20.221  1.00 17.56           O  
ATOM   3161  N   ILE C 154     -19.988  -5.141 -20.582  1.00 18.34           N  
ATOM   3162  CA  ILE C 154     -19.849  -4.999 -22.025  1.00 18.61           C  
ATOM   3163  C   ILE C 154     -20.863  -3.969 -22.477  1.00 19.35           C  
ATOM   3164  O   ILE C 154     -21.912  -3.852 -21.889  1.00 20.14           O  
ATOM   3165  CB  ILE C 154     -20.101  -6.336 -22.758  1.00 18.69           C  
ATOM   3166  CG1 ILE C 154     -21.582  -6.729 -22.733  1.00 19.15           C  
ATOM   3167  CG2 ILE C 154     -19.333  -7.460 -22.113  1.00 17.74           C  
ATOM   3168  CD1 ILE C 154     -21.894  -7.991 -23.557  1.00 19.67           C  
ATOM   3169  N   ILE C 155     -20.549  -3.219 -23.529  1.00 20.31           N  
ATOM   3170  CA  ILE C 155     -21.430  -2.177 -24.070  1.00 19.45           C  
ATOM   3171  C   ILE C 155     -21.385  -2.283 -25.586  1.00 20.55           C  
ATOM   3172  O   ILE C 155     -20.296  -2.181 -26.162  1.00 21.25           O  
ATOM   3173  CB  ILE C 155     -20.935  -0.806 -23.667  1.00 18.42           C  
ATOM   3174  CG1 ILE C 155     -21.326  -0.512 -22.224  1.00 18.71           C  
ATOM   3175  CG2 ILE C 155     -21.487   0.235 -24.576  1.00 17.75           C  
ATOM   3176  CD1 ILE C 155     -20.648   0.669 -21.606  1.00 15.10           C  
ATOM   3177  N   ALA C 156     -22.539  -2.492 -26.227  1.00 20.77           N  
ATOM   3178  CA  ALA C 156     -22.598  -2.533 -27.670  1.00 21.69           C  
ATOM   3179  C   ALA C 156     -22.419  -1.137 -28.193  1.00 23.24           C  
ATOM   3180  O   ALA C 156     -22.992  -0.169 -27.681  1.00 24.50           O  
ATOM   3181  CB  ALA C 156     -23.914  -3.101 -28.168  1.00 21.39           C  
ATOM   3182  N   LEU C 157     -21.628  -1.039 -29.241  1.00 24.31           N  
ATOM   3183  CA  LEU C 157     -21.359   0.217 -29.882  1.00 24.98           C  
ATOM   3184  C   LEU C 157     -22.292   0.304 -31.074  1.00 25.58           C  
ATOM   3185  O   LEU C 157     -22.496  -0.709 -31.758  1.00 26.80           O  
ATOM   3186  CB  LEU C 157     -19.897   0.232 -30.333  1.00 25.23           C  
ATOM   3187  CG  LEU C 157     -18.878  -0.216 -29.274  1.00 25.66           C  
ATOM   3188  CD1 LEU C 157     -17.534  -0.331 -29.888  1.00 26.79           C  
ATOM   3189  CD2 LEU C 157     -18.836   0.759 -28.104  1.00 26.49           C  
ATOM   3190  OXT LEU C 157     -22.850   1.346 -31.418  1.00 26.18           O1-
END
