# Supplementary material for: Exploring the therapeutic mechanism of curcumin in spinal cord injury treatment based on network pharmacology, molecular dynamics simulation, and experimental validation
Source: Front Chem. 2025 Mar 28;13:1568551. doi: 10.3389/fchem.2025.1568551 (PMC11985754; doi:10.3389/fchem.2025.1568551)
Supplement: Supplementary file 1 [file DataSheet1.zip › 6tlc(STAT3).pdb]

ATOM      1  N   VAL A 136      -1.940  11.903  10.506  1.00134.54           N  
ATOM      2  CA  VAL A 136      -0.971  11.685   9.386  1.00133.08           C  
ATOM      3  C   VAL A 136       0.078  12.791   9.347  1.00129.81           C  
ATOM      4  O   VAL A 136      -0.221  13.925   8.961  1.00148.63           O  
ATOM      5  CB  VAL A 136      -1.676  11.581   8.013  1.00134.33           C  
ATOM      6  CG1 VAL A 136      -2.475  10.276   7.933  1.00123.40           C  
ATOM      7  CG2 VAL A 136      -2.554  12.812   7.716  1.00130.42           C  
ATOM      8  N   VAL A 137       1.308  12.462   9.743  1.00116.30           N  
ATOM      9  CA  VAL A 137       2.372  13.468   9.892  1.00110.83           C  
ATOM     10  C   VAL A 137       3.342  13.425   8.700  1.00 97.15           C  
ATOM     11  O   VAL A 137       3.909  12.388   8.394  1.00101.43           O  
ATOM     12  CB  VAL A 137       3.161  13.284  11.217  1.00111.91           C  
ATOM     13  CG1 VAL A 137       3.909  14.576  11.580  1.00112.97           C  
ATOM     14  CG2 VAL A 137       2.239  12.837  12.352  1.00104.92           C  
ATOM     15  N   THR A 138       3.560  14.564   8.058  1.00 89.56           N  
ATOM     16  CA  THR A 138       4.525  14.649   6.974  1.00 96.33           C  
ATOM     17  C   THR A 138       5.942  14.551   7.583  1.00108.51           C  
ATOM     18  O   THR A 138       6.111  14.465   8.829  1.00110.48           O  
ATOM     19  CB  THR A 138       4.356  15.937   6.135  1.00 96.07           C  
ATOM     20  CG2 THR A 138       2.889  16.320   5.993  1.00 93.63           C  
ATOM     21  OG1 THR A 138       5.052  17.017   6.753  1.00110.38           O  
ATOM     22  N   GLU A 139       6.940  14.541   6.703  1.00115.89           N  
ATOM     23  CA  GLU A 139       8.335  14.621   7.115  1.00110.44           C  
ATOM     24  C   GLU A 139       8.713  16.060   7.475  1.00103.45           C  
ATOM     25  O   GLU A 139       9.484  16.279   8.409  1.00125.02           O  
ATOM     26  CB  GLU A 139       9.231  14.102   5.993  1.00118.88           C  
ATOM     27  CG  GLU A 139       9.051  12.621   5.782  1.00130.03           C  
ATOM     28  CD  GLU A 139       9.847  12.127   4.591  1.00141.05           C  
ATOM     29  OE1 GLU A 139      11.076  12.258   4.682  1.00137.77           O  
ATOM     30  OE2 GLU A 139       9.272  11.629   3.584  1.00143.52           O1-
ATOM     31  N   LYS A 140       8.183  17.020   6.704  1.00 88.55           N  
ATOM     32  CA  LYS A 140       8.329  18.462   6.982  1.00 89.45           C  
ATOM     33  C   LYS A 140       7.896  18.792   8.412  1.00 93.52           C  
ATOM     34  O   LYS A 140       8.450  19.684   9.036  1.00 82.70           O  
ATOM     35  CB  LYS A 140       7.508  19.314   5.970  1.00 91.52           C  
ATOM     36  CG  LYS A 140       7.699  20.835   6.060  1.00 89.37           C  
ATOM     37  CD  LYS A 140       7.891  21.549   4.732  1.00100.67           C  
ATOM     38  CE  LYS A 140       9.196  21.104   4.023  1.00119.87           C  
ATOM     39  NZ  LYS A 140       9.368  21.397   2.548  1.00120.74           N1+
ATOM     40  N   GLN A 141       6.910  18.035   8.917  1.00103.99           N  
ATOM     41  CA  GLN A 141       6.292  18.257  10.218  1.00 91.85           C  
ATOM     42  C   GLN A 141       7.033  17.554  11.326  1.00 88.12           C  
ATOM     43  O   GLN A 141       7.299  18.172  12.352  1.00101.43           O  
ATOM     44  CB  GLN A 141       4.822  17.812  10.233  1.00 94.98           C  
ATOM     45  CG  GLN A 141       3.872  18.728   9.444  1.00 93.04           C  
ATOM     46  CD  GLN A 141       2.468  18.171   9.368  1.00 89.64           C  
ATOM     47  NE2 GLN A 141       1.566  18.953   8.820  1.00 83.97           N  
ATOM     48  OE1 GLN A 141       2.196  17.041   9.823  1.00 76.01           O  
ATOM     49  N   GLN A 142       7.376  16.283  11.156  1.00 96.33           N  
ATOM     50  CA  GLN A 142       8.201  15.629  12.192  1.00109.42           C  
ATOM     51  C   GLN A 142       9.572  16.295  12.318  1.00102.82           C  
ATOM     52  O   GLN A 142      10.186  16.221  13.392  1.00 96.52           O  
ATOM     53  CB  GLN A 142       8.313  14.104  12.065  1.00108.55           C  
ATOM     54  CG  GLN A 142       8.697  13.558  10.695  1.00125.12           C  
ATOM     55  CD  GLN A 142       8.094  12.182  10.406  1.00139.36           C  
ATOM     56  NE2 GLN A 142       8.449  11.614   9.250  1.00137.27           N  
ATOM     57  OE1 GLN A 142       7.325  11.633  11.209  1.00138.31           O  
ATOM     58  N   MET A 143      10.015  17.008  11.275  1.00 94.76           N  
ATOM     59  CA  MET A 143      11.220  17.798  11.403  1.00 96.03           C  
ATOM     60  C   MET A 143      10.985  19.054  12.226  1.00 97.89           C  
ATOM     61  O   MET A 143      11.758  19.369  13.141  1.00102.41           O  
ATOM     62  CB  MET A 143      11.829  18.199  10.048  1.00 93.70           C  
ATOM     63  CG  MET A 143      13.168  18.970  10.201  1.00106.16           C  
ATOM     64  SD  MET A 143      14.757  18.226   9.635  1.00137.19           S  
ATOM     65  CE  MET A 143      15.519  17.510  11.130  1.00118.26           C  
ATOM     66  N   LEU A 144       9.945  19.792  11.873  1.00 97.85           N  
ATOM     67  CA  LEU A 144       9.482  20.886  12.714  1.00 90.75           C  
ATOM     68  C   LEU A 144       9.401  20.458  14.194  1.00 86.08           C  
ATOM     69  O   LEU A 144       9.897  21.141  15.073  1.00 79.11           O  
ATOM     70  CB  LEU A 144       8.116  21.363  12.224  1.00 81.32           C  
ATOM     71  CG  LEU A 144       7.386  22.408  13.061  1.00 86.86           C  
ATOM     72  CD1 LEU A 144       8.316  23.574  13.336  1.00 90.94           C  
ATOM     73  CD2 LEU A 144       6.136  22.895  12.348  1.00 92.83           C  
ATOM     74  N   GLU A 145       8.754  19.324  14.450  1.00 85.11           N  
ATOM     75  CA  GLU A 145       8.579  18.854  15.818  1.00 86.54           C  
ATOM     76  C   GLU A 145       9.921  18.728  16.500  1.00 83.11           C  
ATOM     77  O   GLU A 145      10.017  18.976  17.700  1.00 86.17           O  
ATOM     78  CB  GLU A 145       7.725  17.552  15.894  1.00 93.46           C  
ATOM     79  CG  GLU A 145       6.337  17.783  16.460  1.00102.29           C  
ATOM     80  CD  GLU A 145       5.275  16.804  15.988  1.00110.94           C  
ATOM     81  OE1 GLU A 145       5.532  15.780  15.292  1.00118.93           O  
ATOM     82  OE2 GLU A 145       4.130  17.115  16.332  1.00113.22           O1-
ATOM     83  N   GLN A 146      10.945  18.369  15.727  1.00 89.51           N  
ATOM     84  CA  GLN A 146      12.302  18.256  16.239  1.00 91.96           C  
ATOM     85  C   GLN A 146      12.950  19.598  16.417  1.00 82.63           C  
ATOM     86  O   GLN A 146      13.597  19.832  17.443  1.00 98.55           O  
ATOM     87  CB  GLN A 146      13.187  17.346  15.357  1.00 96.66           C  
ATOM     88  CG  GLN A 146      14.425  16.831  16.087  1.00110.65           C  
ATOM     89  CD  GLN A 146      14.111  16.036  17.385  1.00124.78           C  
ATOM     90  NE2 GLN A 146      13.023  15.239  17.419  1.00115.44           N  
ATOM     91  OE1 GLN A 146      14.836  16.183  18.352  1.00128.75           O  
ATOM     92  N   HIS A 147      12.763  20.499  15.467  1.00 76.06           N  
ATOM     93  CA  HIS A 147      13.272  21.861  15.651  1.00 78.02           C  
ATOM     94  C   HIS A 147      12.764  22.538  16.927  1.00 77.85           C  
ATOM     95  O   HIS A 147      13.500  23.258  17.603  1.00 79.17           O  
ATOM     96  CB  HIS A 147      12.900  22.742  14.481  1.00 83.14           C  
ATOM     97  CG  HIS A 147      13.797  22.583  13.300  1.00 92.40           C  
ATOM     98  CD2 HIS A 147      14.702  23.428  12.755  1.00101.66           C  
ATOM     99  ND1 HIS A 147      13.822  21.443  12.534  1.00 86.61           N  
ATOM    100  CE1 HIS A 147      14.702  21.593  11.562  1.00 92.26           C  
ATOM    101  NE2 HIS A 147      15.247  22.787  11.674  1.00 96.81           N  
ATOM    102  N   LEU A 148      11.509  22.285  17.264  1.00 86.12           N  
ATOM    103  CA  LEU A 148      10.892  22.920  18.420  1.00 81.16           C  
ATOM    104  C   LEU A 148      11.427  22.402  19.728  1.00 79.02           C  
ATOM    105  O   LEU A 148      11.613  23.162  20.675  1.00 84.51           O  
ATOM    106  CB  LEU A 148       9.386  22.751  18.362  1.00 75.55           C  
ATOM    107  CG  LEU A 148       8.813  23.642  17.256  1.00 71.25           C  
ATOM    108  CD1 LEU A 148       7.465  23.084  16.886  1.00 72.84           C  
ATOM    109  CD2 LEU A 148       8.702  25.101  17.674  1.00 72.78           C  
ATOM    110  N   GLN A 149      11.669  21.100  19.770  1.00 78.93           N  
ATOM    111  CA  GLN A 149      12.308  20.475  20.900  1.00 84.46           C  
ATOM    112  C   GLN A 149      13.793  20.901  20.981  1.00 84.17           C  
ATOM    113  O   GLN A 149      14.344  21.018  22.074  1.00 91.00           O  
ATOM    114  CB  GLN A 149      12.189  18.972  20.725  1.00 89.92           C  
ATOM    115  CG  GLN A 149      11.866  18.212  21.980  1.00100.50           C  
ATOM    116  CD  GLN A 149      11.849  16.727  21.680  1.00119.40           C  
ATOM    117  NE2 GLN A 149      11.077  15.973  22.457  1.00125.64           N  
ATOM    118  OE1 GLN A 149      12.515  16.259  20.729  1.00132.97           O  
ATOM    119  N   ASP A 150      14.442  21.121  19.842  1.00 85.22           N  
ATOM    120  CA  ASP A 150      15.820  21.619  19.847  1.00 84.33           C  
ATOM    121  C   ASP A 150      15.850  23.059  20.322  1.00 80.40           C  
ATOM    122  O   ASP A 150      16.731  23.459  21.081  1.00 91.16           O  
ATOM    123  CB  ASP A 150      16.534  21.433  18.480  1.00 86.84           C  
ATOM    124  CG  ASP A 150      16.965  19.968  18.231  1.00 96.11           C  
ATOM    125  OD1 ASP A 150      17.298  19.269  19.198  1.00 99.48           O  
ATOM    126  OD2 ASP A 150      16.997  19.488  17.075  1.00104.91           O1-
ATOM    127  N   VAL A 151      14.913  23.878  19.883  1.00 78.77           N  
ATOM    128  CA  VAL A 151      14.902  25.244  20.376  1.00 75.05           C  
ATOM    129  C   VAL A 151      14.667  25.242  21.864  1.00 71.74           C  
ATOM    130  O   VAL A 151      15.238  26.066  22.577  1.00 76.52           O  
ATOM    131  CB  VAL A 151      13.803  26.078  19.709  1.00 75.09           C  
ATOM    132  CG1 VAL A 151      13.563  27.339  20.510  1.00 74.23           C  
ATOM    133  CG2 VAL A 151      14.183  26.454  18.284  1.00 78.69           C  
ATOM    134  N   ARG A 152      13.816  24.348  22.338  1.00 70.90           N  
ATOM    135  CA  ARG A 152      13.505  24.323  23.756  1.00 70.86           C  
ATOM    136  C   ARG A 152      14.773  24.061  24.538  1.00 71.18           C  
ATOM    137  O   ARG A 152      15.141  24.840  25.393  1.00 70.08           O  
ATOM    138  CB  ARG A 152      12.416  23.286  24.099  1.00 67.14           C  
ATOM    139  CG  ARG A 152      11.873  23.371  25.536  1.00 67.47           C  
ATOM    140  CD  ARG A 152      11.296  24.739  25.952  1.00 72.00           C  
ATOM    141  NE  ARG A 152      10.032  25.117  25.295  1.00 79.52           N  
ATOM    142  CZ  ARG A 152       8.819  24.614  25.585  1.00 84.09           C  
ATOM    143  NH1 ARG A 152       8.674  23.691  26.543  1.00 89.22           N1+
ATOM    144  NH2 ARG A 152       7.737  25.012  24.891  1.00 77.16           N  
ATOM    145  N   LYS A 153      15.439  22.957  24.248  1.00 76.01           N  
ATOM    146  CA  LYS A 153      16.601  22.602  25.031  1.00 84.87           C  
ATOM    147  C   LYS A 153      17.693  23.676  24.907  1.00 77.37           C  
ATOM    148  O   LYS A 153      18.451  23.919  25.843  1.00 77.00           O  
ATOM    149  CB  LYS A 153      17.133  21.206  24.645  1.00 90.50           C  
ATOM    150  CG  LYS A 153      17.778  20.484  25.820  1.00108.60           C  
ATOM    151  CD  LYS A 153      19.157  19.943  25.471  1.00118.56           C  
ATOM    152  CE  LYS A 153      19.955  19.612  26.730  1.00116.81           C  
ATOM    153  NZ  LYS A 153      21.339  19.169  26.417  1.00115.26           N1+
ATOM    154  N   ARG A 154      17.750  24.350  23.775  1.00 70.75           N  
ATOM    155  CA  ARG A 154      18.726  25.424  23.612  1.00 79.35           C  
ATOM    156  C   ARG A 154      18.530  26.546  24.602  1.00 79.96           C  
ATOM    157  O   ARG A 154      19.509  27.091  25.108  1.00 85.30           O  
ATOM    158  CB  ARG A 154      18.735  26.012  22.191  1.00 88.01           C  
ATOM    159  CG  ARG A 154      20.041  25.733  21.489  1.00 90.69           C  
ATOM    160  CD  ARG A 154      20.343  26.693  20.365  1.00 90.79           C  
ATOM    161  NE  ARG A 154      20.017  26.058  19.100  1.00 89.63           N  
ATOM    162  CZ  ARG A 154      20.292  26.574  17.913  1.00 92.03           C  
ATOM    163  NH1 ARG A 154      20.896  27.744  17.819  1.00 81.80           N1+
ATOM    164  NH2 ARG A 154      19.944  25.907  16.812  1.00104.32           N  
ATOM    165  N   VAL A 155      17.276  26.898  24.851  1.00 83.74           N  
ATOM    166  CA  VAL A 155      16.961  27.962  25.793  1.00 83.09           C  
ATOM    167  C   VAL A 155      17.049  27.478  27.245  1.00 75.09           C  
ATOM    168  O   VAL A 155      17.477  28.227  28.125  1.00 78.74           O  
ATOM    169  CB  VAL A 155      15.611  28.625  25.491  1.00 81.42           C  
ATOM    170  CG1 VAL A 155      14.459  27.664  25.614  1.00 90.58           C  
ATOM    171  CG2 VAL A 155      15.390  29.802  26.416  1.00 84.65           C  
ATOM    172  N   GLN A 156      16.730  26.213  27.482  1.00 74.08           N  
ATOM    173  CA  GLN A 156      16.952  25.629  28.808  1.00 80.79           C  
ATOM    174  C   GLN A 156      18.422  25.730  29.185  1.00 76.58           C  
ATOM    175  O   GLN A 156      18.747  26.019  30.340  1.00 79.53           O  
ATOM    176  CB  GLN A 156      16.493  24.159  28.920  1.00 92.37           C  
ATOM    177  CG  GLN A 156      15.018  23.884  28.632  1.00106.27           C  
ATOM    178  CD  GLN A 156      14.529  22.598  29.310  1.00123.22           C  
ATOM    179  NE2 GLN A 156      13.754  21.798  28.574  1.00124.94           N  
ATOM    180  OE1 GLN A 156      14.887  22.298  30.458  1.00130.36           O  
ATOM    181  N   ASP A 157      19.311  25.505  28.212  1.00 77.79           N  
ATOM    182  CA  ASP A 157      20.761  25.563  28.460  1.00 77.96           C  
ATOM    183  C   ASP A 157      21.196  26.971  28.759  1.00 69.75           C  
ATOM    184  O   ASP A 157      21.953  27.162  29.701  1.00 89.31           O  
ATOM    185  CB  ASP A 157      21.599  24.954  27.322  1.00 83.72           C  
ATOM    186  CG  ASP A 157      21.546  23.397  27.294  1.00 94.58           C  
ATOM    187  OD1 ASP A 157      20.899  22.739  28.151  1.00 98.92           O  
ATOM    188  OD2 ASP A 157      22.136  22.809  26.371  1.00103.08           O1-
ATOM    189  N   LEU A 158      20.712  27.951  27.997  1.00 59.71           N  
ATOM    190  CA  LEU A 158      21.049  29.347  28.285  1.00 62.88           C  
ATOM    191  C   LEU A 158      20.580  29.815  29.627  1.00 68.40           C  
ATOM    192  O   LEU A 158      21.314  30.520  30.314  1.00 74.00           O  
ATOM    193  CB  LEU A 158      20.480  30.304  27.274  1.00 64.37           C  
ATOM    194  CG  LEU A 158      21.370  30.489  26.078  1.00 75.63           C  
ATOM    195  CD1 LEU A 158      20.598  31.311  25.077  1.00 88.55           C  
ATOM    196  CD2 LEU A 158      22.629  31.231  26.447  1.00 82.61           C  
ATOM    197  N   GLU A 159      19.365  29.434  29.999  1.00 75.68           N  
ATOM    198  CA  GLU A 159      18.839  29.763  31.294  1.00 85.95           C  
ATOM    199  C   GLU A 159      19.773  29.279  32.397  1.00 82.70           C  
ATOM    200  O   GLU A 159      19.850  29.933  33.419  1.00 81.90           O  
ATOM    201  CB  GLU A 159      17.459  29.075  31.514  1.00 94.89           C  
ATOM    202  CG  GLU A 159      16.833  29.441  32.852  1.00107.27           C  
ATOM    203  CD  GLU A 159      15.634  28.625  33.185  1.00116.25           C  
ATOM    204  OE1 GLU A 159      14.792  28.407  32.268  1.00122.65           O  
ATOM    205  OE2 GLU A 159      15.539  28.254  34.372  1.00112.81           O1-
ATOM    206  N   GLN A 160      20.461  28.152  32.209  1.00 78.41           N  
ATOM    207  CA  GLN A 160      21.406  27.634  33.215  1.00 77.23           C  
ATOM    208  C   GLN A 160      22.778  28.233  33.100  1.00 72.14           C  
ATOM    209  O   GLN A 160      23.448  28.406  34.103  1.00 79.23           O  
ATOM    210  CB  GLN A 160      21.524  26.128  33.133  1.00 79.66           C  
ATOM    211  CG  GLN A 160      20.194  25.413  33.183  1.00 99.81           C  
ATOM    212  CD  GLN A 160      20.294  23.966  32.697  1.00120.78           C  
ATOM    213  NE2 GLN A 160      21.327  23.638  31.892  1.00130.25           N  
ATOM    214  OE1 GLN A 160      19.448  23.149  33.045  1.00130.59           O  
ATOM    215  N   LYS A 161      23.180  28.572  31.888  1.00 65.86           N  
ATOM    216  CA  LYS A 161      24.382  29.351  31.682  1.00 66.94           C  
ATOM    217  C   LYS A 161      24.316  30.733  32.310  1.00 67.25           C  
ATOM    218  O   LYS A 161      25.345  31.344  32.536  1.00 87.95           O  
ATOM    219  CB  LYS A 161      24.715  29.492  30.191  1.00 69.98           C  
ATOM    220  CG  LYS A 161      25.486  28.305  29.675  1.00 82.46           C  
ATOM    221  CD  LYS A 161      25.633  28.274  28.167  1.00 84.60           C  
ATOM    222  CE  LYS A 161      25.503  26.838  27.682  1.00 89.00           C  
ATOM    223  NZ  LYS A 161      25.635  26.763  26.212  1.00100.42           N1+
ATOM    224  N   MET A 162      23.125  31.259  32.541  1.00 61.89           N  
ATOM    225  CA  MET A 162      23.000  32.572  33.159  1.00 61.94           C  
ATOM    226  C   MET A 162      22.863  32.509  34.648  1.00 63.68           C  
ATOM    227  O   MET A 162      22.945  33.526  35.273  1.00 71.21           O  
ATOM    228  CB  MET A 162      21.841  33.396  32.543  1.00 60.46           C  
ATOM    229  CG  MET A 162      22.242  33.941  31.201  1.00 62.73           C  
ATOM    230  SD  MET A 162      21.681  35.541  30.628  1.00 70.64           S  
ATOM    231  CE  MET A 162      21.849  36.633  32.010  1.00 77.68           C  
ATOM    232  N   LYS A 163      22.668  31.341  35.223  1.00 70.51           N  
ATOM    233  CA  LYS A 163      22.723  31.251  36.658  1.00 77.00           C  
ATOM    234  C   LYS A 163      24.205  31.302  36.992  1.00 74.97           C  
ATOM    235  O   LYS A 163      24.619  31.884  37.990  1.00 80.93           O  
ATOM    236  CB  LYS A 163      22.020  29.992  37.142  1.00 81.23           C  
ATOM    237  CG  LYS A 163      20.596  29.889  36.597  1.00 92.00           C  
ATOM    238  CD  LYS A 163      19.554  30.742  37.327  1.00 92.79           C  
ATOM    239  CE  LYS A 163      18.269  30.997  36.503  1.00 99.26           C  
ATOM    240  NZ  LYS A 163      18.165  32.372  35.851  1.00109.29           N1+
ATOM    241  N   VAL A 164      25.025  30.786  36.090  1.00 72.86           N  
ATOM    242  CA  VAL A 164      26.450  30.776  36.285  1.00 67.97           C  
ATOM    243  C   VAL A 164      27.012  32.174  36.121  1.00 63.77           C  
ATOM    244  O   VAL A 164      27.763  32.631  36.996  1.00 74.94           O  
ATOM    245  CB  VAL A 164      27.138  29.813  35.263  1.00 65.98           C  
ATOM    246  CG1 VAL A 164      28.637  29.992  35.293  1.00 70.47           C  
ATOM    247  CG2 VAL A 164      26.796  28.328  35.472  1.00 61.56           C  
ATOM    248  N   VAL A 165      26.668  32.866  35.038  1.00 60.28           N  
ATOM    249  CA  VAL A 165      27.212  34.209  34.816  1.00 62.80           C  
ATOM    250  C   VAL A 165      26.667  35.223  35.847  1.00 60.72           C  
ATOM    251  O   VAL A 165      27.275  36.266  36.098  1.00 55.16           O  
ATOM    252  CB  VAL A 165      27.005  34.690  33.375  1.00 69.49           C  
ATOM    253  CG1 VAL A 165      25.630  35.289  33.260  1.00 77.53           C  
ATOM    254  CG2 VAL A 165      28.054  35.713  32.953  1.00 67.71           C  
ATOM    255  N   GLU A 166      25.505  34.923  36.423  1.00 66.04           N  
ATOM    256  CA  GLU A 166      24.982  35.740  37.498  1.00 65.93           C  
ATOM    257  C   GLU A 166      25.769  35.441  38.749  1.00 67.45           C  
ATOM    258  O   GLU A 166      26.179  36.363  39.461  1.00 66.73           O  
ATOM    259  CB  GLU A 166      23.485  35.539  37.737  1.00 68.28           C  
ATOM    260  CG  GLU A 166      23.018  36.300  38.972  1.00 71.46           C  
ATOM    261  CD  GLU A 166      21.557  36.628  39.006  1.00 65.13           C  
ATOM    262  OE1 GLU A 166      20.794  35.971  38.264  1.00 63.48           O  
ATOM    263  OE2 GLU A 166      21.191  37.538  39.801  1.00 61.57           O1-
ATOM    264  N   ASN A 167      26.009  34.166  39.031  1.00 69.20           N  
ATOM    265  CA  ASN A 167      26.827  33.869  40.199  1.00 78.96           C  
ATOM    266  C   ASN A 167      28.158  34.605  40.155  1.00 80.00           C  
ATOM    267  O   ASN A 167      28.611  35.134  41.169  1.00 80.56           O  
ATOM    268  CB  ASN A 167      27.080  32.378  40.407  1.00 79.67           C  
ATOM    269  CG  ASN A 167      27.201  32.051  41.877  1.00 86.69           C  
ATOM    270  ND2 ASN A 167      28.417  32.008  42.391  1.00 91.43           N  
ATOM    271  OD1 ASN A 167      26.197  31.900  42.558  1.00107.62           O  
ATOM    272  N   LEU A 168      28.770  34.651  38.983  1.00 75.52           N  
ATOM    273  CA  LEU A 168      30.133  35.171  38.892  1.00 74.02           C  
ATOM    274  C   LEU A 168      30.178  36.645  39.142  1.00 64.75           C  
ATOM    275  O   LEU A 168      31.095  37.129  39.798  1.00 70.89           O  
ATOM    276  CB  LEU A 168      30.802  34.875  37.555  1.00 81.38           C  
ATOM    277  CG  LEU A 168      31.172  33.423  37.207  1.00 86.74           C  
ATOM    278  CD1 LEU A 168      32.054  33.475  35.965  1.00 85.66           C  
ATOM    279  CD2 LEU A 168      31.751  32.613  38.380  1.00 85.17           C  
ATOM    280  N   GLN A 169      29.225  37.386  38.625  1.00 58.96           N  
ATOM    281  CA  GLN A 169      29.279  38.823  38.839  1.00 63.92           C  
ATOM    282  C   GLN A 169      28.855  39.188  40.260  1.00 64.19           C  
ATOM    283  O   GLN A 169      29.301  40.184  40.809  1.00 60.95           O  
ATOM    284  CB  GLN A 169      28.463  39.564  37.805  1.00 67.59           C  
ATOM    285  CG  GLN A 169      26.966  39.340  37.868  1.00 70.22           C  
ATOM    286  CD  GLN A 169      26.253  40.347  37.001  1.00 65.97           C  
ATOM    287  NE2 GLN A 169      25.645  41.356  37.624  1.00 59.44           N  
ATOM    288  OE1 GLN A 169      26.293  40.240  35.771  1.00 65.55           O  
ATOM    289  N   ASP A 170      28.000  38.379  40.869  1.00 65.36           N  
ATOM    290  CA  ASP A 170      27.729  38.556  42.287  1.00 65.97           C  
ATOM    291  C   ASP A 170      29.016  38.382  43.095  1.00 60.54           C  
ATOM    292  O   ASP A 170      29.322  39.211  43.949  1.00 53.09           O  
ATOM    293  CB  ASP A 170      26.628  37.593  42.766  1.00 71.93           C  
ATOM    294  CG  ASP A 170      25.252  37.935  42.202  1.00 71.98           C  
ATOM    295  OD1 ASP A 170      25.117  39.015  41.571  1.00 68.59           O  
ATOM    296  OD2 ASP A 170      24.330  37.105  42.387  1.00 67.02           O1-
ATOM    297  N   ASP A 171      29.754  37.302  42.814  1.00 62.52           N  
ATOM    298  CA  ASP A 171      31.054  37.019  43.475  1.00 56.67           C  
ATOM    299  C   ASP A 171      32.010  38.216  43.324  1.00 55.53           C  
ATOM    300  O   ASP A 171      32.561  38.700  44.283  1.00 58.83           O  
ATOM    301  CB  ASP A 171      31.729  35.770  42.891  1.00 55.17           C  
ATOM    302  CG  ASP A 171      31.198  34.477  43.475  1.00 61.76           C  
ATOM    303  OD1 ASP A 171      30.619  34.551  44.578  1.00 67.90           O  
ATOM    304  OD2 ASP A 171      31.382  33.381  42.851  1.00 56.17           O1-
ATOM    305  N   PHE A 172      32.186  38.700  42.115  1.00 52.23           N  
ATOM    306  CA  PHE A 172      33.001  39.864  41.890  1.00 53.56           C  
ATOM    307  C   PHE A 172      32.530  41.052  42.719  1.00 52.91           C  
ATOM    308  O   PHE A 172      33.252  41.574  43.537  1.00 62.88           O  
ATOM    309  CB  PHE A 172      32.971  40.197  40.414  1.00 51.41           C  
ATOM    310  CG  PHE A 172      33.592  41.499  40.078  1.00 50.01           C  
ATOM    311  CD1 PHE A 172      34.966  41.608  39.932  1.00 53.06           C  
ATOM    312  CD2 PHE A 172      32.805  42.627  39.885  1.00 51.98           C  
ATOM    313  CE1 PHE A 172      35.541  42.829  39.559  1.00 56.43           C  
ATOM    314  CE2 PHE A 172      33.366  43.860  39.538  1.00 54.22           C  
ATOM    315  CZ  PHE A 172      34.733  43.967  39.368  1.00 53.48           C  
ATOM    316  N   ASP A 173      31.312  41.479  42.487  1.00 58.89           N  
ATOM    317  CA  ASP A 173      30.769  42.685  43.119  1.00 59.64           C  
ATOM    318  C   ASP A 173      30.873  42.583  44.656  1.00 63.85           C  
ATOM    319  O   ASP A 173      31.267  43.542  45.330  1.00 56.31           O  
ATOM    320  CB  ASP A 173      29.307  42.872  42.648  1.00 55.33           C  
ATOM    321  CG  ASP A 173      28.642  44.067  43.251  1.00 57.83           C  
ATOM    322  OD1 ASP A 173      28.828  45.180  42.690  1.00 50.20           O  
ATOM    323  OD2 ASP A 173      27.916  43.862  44.278  1.00 69.06           O1-
ATOM    324  N   PHE A 174      30.525  41.417  45.197  1.00 64.70           N  
ATOM    325  CA  PHE A 174      30.536  41.243  46.630  1.00 65.22           C  
ATOM    326  C   PHE A 174      31.938  41.413  47.173  1.00 63.92           C  
ATOM    327  O   PHE A 174      32.155  42.134  48.158  1.00 71.23           O  
ATOM    328  CB  PHE A 174      29.991  39.868  47.027  1.00 69.60           C  
ATOM    329  CG  PHE A 174      29.873  39.669  48.526  1.00 71.73           C  
ATOM    330  CD1 PHE A 174      29.306  40.651  49.350  1.00 71.83           C  
ATOM    331  CD2 PHE A 174      30.301  38.505  49.105  1.00 75.14           C  
ATOM    332  CE1 PHE A 174      29.195  40.475  50.708  1.00 67.28           C  
ATOM    333  CE2 PHE A 174      30.173  38.310  50.459  1.00 72.12           C  
ATOM    334  CZ  PHE A 174      29.632  39.297  51.263  1.00 74.23           C  
ATOM    335  N   ASN A 175      32.882  40.741  46.531  1.00 58.84           N  
ATOM    336  CA  ASN A 175      34.275  40.826  46.937  1.00 55.89           C  
ATOM    337  C   ASN A 175      34.878  42.199  46.788  1.00 53.65           C  
ATOM    338  O   ASN A 175      35.668  42.613  47.621  1.00 67.14           O  
ATOM    339  CB  ASN A 175      35.115  39.810  46.217  1.00 55.01           C  
ATOM    340  CG  ASN A 175      35.138  38.524  46.957  1.00 62.70           C  
ATOM    341  ND2 ASN A 175      34.097  37.725  46.807  1.00 59.93           N  
ATOM    342  OD1 ASN A 175      36.050  38.298  47.757  1.00 86.61           O  
ATOM    343  N   TYR A 176      34.515  42.925  45.753  1.00 52.26           N  
ATOM    344  CA  TYR A 176      35.030  44.273  45.601  1.00 50.21           C  
ATOM    345  C   TYR A 176      34.540  45.147  46.742  1.00 50.01           C  
ATOM    346  O   TYR A 176      35.329  45.814  47.390  1.00 55.08           O  
ATOM    347  CB  TYR A 176      34.671  44.826  44.239  1.00 46.18           C  
ATOM    348  CG  TYR A 176      35.317  46.119  43.909  1.00 46.85           C  
ATOM    349  CD1 TYR A 176      34.862  47.310  44.475  1.00 48.80           C  
ATOM    350  CD2 TYR A 176      36.368  46.180  43.017  1.00 47.19           C  
ATOM    351  CE1 TYR A 176      35.454  48.525  44.172  1.00 49.77           C  
ATOM    352  CE2 TYR A 176      36.945  47.407  42.696  1.00 49.53           C  
ATOM    353  CZ  TYR A 176      36.480  48.571  43.285  1.00 48.69           C  
ATOM    354  OH  TYR A 176      37.027  49.783  42.984  1.00 52.09           O  
ATOM    355  N   LYS A 177      33.263  45.112  47.021  1.00 55.73           N  
ATOM    356  CA  LYS A 177      32.740  45.976  48.063  1.00 62.64           C  
ATOM    357  C   LYS A 177      33.234  45.548  49.421  1.00 63.13           C  
ATOM    358  O   LYS A 177      33.648  46.405  50.200  1.00 68.43           O  
ATOM    359  CB  LYS A 177      31.227  45.977  48.054  1.00 68.99           C  
ATOM    360  CG  LYS A 177      30.597  46.446  46.745  1.00 74.60           C  
ATOM    361  CD  LYS A 177      29.156  45.959  46.636  1.00 74.08           C  
ATOM    362  CE  LYS A 177      28.334  46.755  45.639  1.00 72.92           C  
ATOM    363  NZ  LYS A 177      27.020  46.114  45.559  1.00 69.91           N1+
ATOM    364  N   THR A 178      33.250  44.247  49.714  1.00 63.92           N  
ATOM    365  CA  THR A 178      33.809  43.832  51.008  1.00 68.20           C  
ATOM    366  C   THR A 178      35.250  44.298  51.127  1.00 71.23           C  
ATOM    367  O   THR A 178      35.598  44.868  52.136  1.00 81.10           O  
ATOM    368  CB  THR A 178      33.741  42.350  51.341  1.00 69.71           C  
ATOM    369  CG2 THR A 178      32.292  41.862  51.453  1.00 74.01           C  
ATOM    370  OG1 THR A 178      34.471  41.616  50.373  1.00 81.79           O  
ATOM    371  N   LEU A 179      36.067  44.104  50.086  1.00 78.95           N  
ATOM    372  CA  LEU A 179      37.495  44.494  50.122  1.00 79.40           C  
ATOM    373  C   LEU A 179      37.690  45.969  50.002  1.00 74.07           C  
ATOM    374  O   LEU A 179      38.794  46.420  50.067  1.00102.30           O  
ATOM    375  CB  LEU A 179      38.333  43.810  49.019  1.00 78.95           C  
ATOM    376  CG  LEU A 179      38.885  42.398  49.206  1.00 86.19           C  
ATOM    377  CD1 LEU A 179      37.946  41.276  49.676  1.00 82.63           C  
ATOM    378  CD2 LEU A 179      39.660  42.025  47.938  1.00 88.36           C  
ATOM    379  N   LYS A 180      36.644  46.734  49.806  1.00 82.19           N  
ATOM    380  CA  LYS A 180      36.755  48.184  49.742  1.00 87.10           C  
ATOM    381  C   LYS A 180      36.336  48.813  51.040  1.00 98.04           C  
ATOM    382  O   LYS A 180      36.982  49.707  51.501  1.00109.80           O  
ATOM    383  CB  LYS A 180      35.887  48.731  48.608  1.00 83.57           C  
ATOM    384  CG  LYS A 180      36.242  50.163  48.271  1.00 78.24           C  
ATOM    385  CD  LYS A 180      34.994  50.941  47.880  1.00 83.04           C  
ATOM    386  CE  LYS A 180      34.953  52.217  48.664  1.00 95.02           C  
ATOM    387  NZ  LYS A 180      33.789  53.061  48.309  1.00111.16           N1+
ATOM    388  N   SER A 181      35.213  48.358  51.595  1.00113.91           N  
ATOM    389  CA  SER A 181      34.811  48.803  52.936  1.00118.03           C  
ATOM    390  C   SER A 181      35.869  48.390  53.969  1.00119.25           C  
ATOM    391  O   SER A 181      36.010  49.051  54.992  1.00150.61           O  
ATOM    392  CB  SER A 181      33.436  48.260  53.335  1.00113.52           C  
ATOM    393  OG  SER A 181      33.575  46.984  53.935  1.00117.26           O  
ATOM    394  N   GLN A 182      36.607  47.314  53.697  1.00105.64           N  
ATOM    395  CA  GLN A 182      37.740  46.883  54.526  1.00 98.97           C  
ATOM    396  C   GLN A 182      39.034  47.700  54.292  1.00104.06           C  
ATOM    397  O   GLN A 182      39.707  48.062  55.246  1.00100.98           O  
ATOM    398  CB  GLN A 182      37.987  45.413  54.249  1.00 98.01           C  
ATOM    399  CG  GLN A 182      39.111  44.743  55.004  1.00 92.68           C  
ATOM    400  CD  GLN A 182      39.412  43.369  54.387  1.00 88.76           C  
ATOM    401  NE2 GLN A 182      40.657  42.942  54.484  1.00 84.21           N  
ATOM    402  OE1 GLN A 182      38.538  42.722  53.806  1.00 90.01           O  
ATOM    403  N   GLY A 183      39.353  48.017  53.034  1.00116.46           N  
ATOM    404  CA  GLY A 183      40.495  48.902  52.677  1.00120.93           C  
ATOM    405  C   GLY A 183      40.160  50.392  52.827  1.00123.21           C  
ATOM    406  O   GLY A 183      40.897  51.278  52.334  1.00109.02           O  
ATOM    407  N   ASP A 184      38.992  50.635  53.426  1.00125.30           N  
ATOM    408  CA  ASP A 184      38.464  51.942  53.780  1.00130.55           C  
ATOM    409  C   ASP A 184      38.379  52.043  55.297  1.00134.90           C  
ATOM    410  O   ASP A 184      38.916  52.963  55.881  1.00143.54           O  
ATOM    411  CB  ASP A 184      37.024  52.129  53.254  1.00118.51           C  
ATOM    412  CG  ASP A 184      36.952  52.723  51.865  1.00117.29           C  
ATOM    413  OD1 ASP A 184      37.931  52.688  51.072  1.00127.73           O  
ATOM    414  OD2 ASP A 184      35.873  53.272  51.583  1.00119.14           O1-
ATOM    415  N   MET A 185      37.640  51.125  55.926  1.00145.79           N  
ATOM    416  CA  MET A 185      37.341  51.174  57.372  1.00138.27           C  
ATOM    417  C   MET A 185      38.559  50.971  58.256  1.00138.44           C  
ATOM    418  O   MET A 185      38.624  51.570  59.320  1.00141.49           O  
ATOM    419  CB  MET A 185      36.289  50.129  57.786  1.00135.30           C  
ATOM    420  CG  MET A 185      34.854  50.525  57.484  1.00137.33           C  
ATOM    421  SD  MET A 185      33.638  49.480  58.271  1.00142.13           S  
ATOM    422  CE  MET A 185      32.252  50.630  58.434  1.00120.43           C  
ATOM    423  N   GLN A 186      39.495  50.119  57.833  1.00130.29           N  
ATOM    424  CA  GLN A 186      40.726  49.894  58.586  1.00128.94           C  
ATOM    425  C   GLN A 186      41.812  50.941  58.313  1.00130.91           C  
ATOM    426  O   GLN A 186      42.788  51.026  59.044  1.00138.92           O  
ATOM    427  CB  GLN A 186      41.223  48.462  58.390  1.00127.01           C  
ATOM    428  CG  GLN A 186      40.713  47.537  59.497  1.00135.97           C  
ATOM    429  CD  GLN A 186      40.805  46.059  59.173  1.00136.72           C  
ATOM    430  NE2 GLN A 186      39.692  45.435  58.808  1.00142.29           N  
ATOM    431  OE1 GLN A 186      41.866  45.479  59.302  1.00140.55           O  
ATOM    432  N   ASP A 187      41.620  51.746  57.269  1.00140.62           N  
ATOM    433  CA  ASP A 187      42.347  53.001  57.061  1.00128.15           C  
ATOM    434  C   ASP A 187      41.960  54.049  58.138  1.00127.82           C  
ATOM    435  O   ASP A 187      42.770  54.896  58.511  1.00127.72           O  
ATOM    436  CB  ASP A 187      42.080  53.502  55.620  1.00124.87           C  
ATOM    437  CG  ASP A 187      42.832  54.774  55.283  1.00115.33           C  
ATOM    438  OD1 ASP A 187      44.050  54.686  55.005  1.00106.51           O  
ATOM    439  OD2 ASP A 187      42.192  55.854  55.258  1.00110.32           O1-
ATOM    440  N   LEU A 188      40.722  53.973  58.633  1.00138.26           N  
ATOM    441  CA  LEU A 188      40.281  54.743  59.813  1.00152.60           C  
ATOM    442  C   LEU A 188      41.290  54.561  60.967  1.00169.23           C  
ATOM    443  O   LEU A 188      41.805  55.556  61.490  1.00176.33           O  
ATOM    444  CB  LEU A 188      38.862  54.289  60.273  1.00150.63           C  
ATOM    445  CG  LEU A 188      38.071  54.950  61.385  1.00144.37           C  
ATOM    446  CD1 LEU A 188      37.417  56.237  60.904  1.00137.73           C  
ATOM    447  CD2 LEU A 188      37.028  54.019  62.004  1.00128.95           C  
ATOM    448  N   ASN A 189      41.602  53.300  61.310  1.00167.20           N  
ATOM    449  CA  ASN A 189      42.493  52.943  62.450  1.00149.88           C  
ATOM    450  C   ASN A 189      44.004  52.875  62.080  1.00149.67           C  
ATOM    451  O   ASN A 189      44.758  52.117  62.703  1.00147.98           O  
ATOM    452  CB  ASN A 189      42.077  51.588  63.078  1.00135.60           C  
ATOM    453  CG  ASN A 189      40.625  51.548  63.543  1.00141.07           C  
ATOM    454  ND2 ASN A 189      39.994  50.398  63.344  1.00142.51           N  
ATOM    455  OD1 ASN A 189      40.081  52.514  64.095  1.00143.52           O  
ATOM    456  N   GLY A 190      44.442  53.627  61.058  1.00144.40           N  
ATOM    457  CA  GLY A 190      45.873  53.725  60.689  1.00124.78           C  
ATOM    458  C   GLY A 190      46.358  52.809  59.562  1.00128.22           C  
ATOM    459  O   GLY A 190      47.259  53.209  58.812  1.00113.74           O  
ATOM    460  N   ASN A 191      45.696  51.644  59.400  1.00137.56           N  
ATOM    461  CA  ASN A 191      46.154  50.428  58.653  1.00127.47           C  
ATOM    462  C   ASN A 191      45.998  50.448  57.089  1.00133.71           C  
ATOM    463  O   ASN A 191      44.873  50.478  56.583  1.00143.13           O  
ATOM    464  CB  ASN A 191      45.498  49.164  59.306  1.00111.97           C  
ATOM    465  CG  ASN A 191      45.696  47.866  58.513  1.00114.11           C  
ATOM    466  ND2 ASN A 191      44.784  46.913  58.712  1.00112.96           N  
ATOM    467  OD1 ASN A 191      46.663  47.705  57.770  1.00121.29           O  
ATOM    468  N   ASN A 192      47.139  50.354  56.383  1.00124.59           N  
ATOM    469  CA  ASN A 192      47.278  50.568  54.916  1.00120.71           C  
ATOM    470  C   ASN A 192      47.742  49.303  54.184  1.00108.99           C  
ATOM    471  O   ASN A 192      48.120  49.344  53.009  1.00106.42           O  
ATOM    472  CB  ASN A 192      48.290  51.722  54.605  1.00124.28           C  
ATOM    473  CG  ASN A 192      47.764  53.138  54.928  1.00141.85           C  
ATOM    474  ND2 ASN A 192      46.501  53.351  54.641  1.00135.74           N  
ATOM    475  OD1 ASN A 192      48.510  54.046  55.374  1.00161.45           O  
ATOM    476  N   GLN A 193      47.630  48.168  54.863  1.00101.20           N  
ATOM    477  CA  GLN A 193      48.137  46.899  54.363  1.00105.57           C  
ATOM    478  C   GLN A 193      47.115  45.777  54.478  1.00104.39           C  
ATOM    479  O   GLN A 193      47.478  44.590  54.459  1.00110.31           O  
ATOM    480  CB  GLN A 193      49.399  46.525  55.143  1.00119.16           C  
ATOM    481  CG  GLN A 193      50.640  47.335  54.784  1.00124.95           C  
ATOM    482  CD  GLN A 193      51.793  47.098  55.750  1.00117.47           C  
ATOM    483  NE2 GLN A 193      52.257  48.164  56.397  1.00115.37           N  
ATOM    484  OE1 GLN A 193      52.249  45.968  55.925  1.00117.16           O  
ATOM    485  N   SER A 194      45.835  46.141  54.544  1.00 97.00           N  
ATOM    486  CA  SER A 194      44.770  45.146  54.644  1.00 91.53           C  
ATOM    487  C   SER A 194      44.538  44.363  53.326  1.00 84.54           C  
ATOM    488  O   SER A 194      44.478  43.113  53.296  1.00 69.85           O  
ATOM    489  CB  SER A 194      43.495  45.847  55.092  1.00 96.74           C  
ATOM    490  OG  SER A 194      42.452  44.927  55.164  1.00103.75           O  
ATOM    491  N   VAL A 195      44.449  45.103  52.226  1.00 82.20           N  
ATOM    492  CA  VAL A 195      43.981  44.520  50.962  1.00 84.94           C  
ATOM    493  C   VAL A 195      45.152  44.358  50.020  1.00 78.99           C  
ATOM    494  O   VAL A 195      45.781  45.351  49.601  1.00 69.45           O  
ATOM    495  CB  VAL A 195      42.828  45.333  50.319  1.00 98.22           C  
ATOM    496  CG1 VAL A 195      41.589  45.291  51.217  1.00103.89           C  
ATOM    497  CG2 VAL A 195      43.196  46.782  50.094  1.00105.34           C  
ATOM    498  N   THR A 196      45.446  43.096  49.695  1.00 70.57           N  
ATOM    499  CA  THR A 196      46.656  42.752  48.946  1.00 66.88           C  
ATOM    500  C   THR A 196      46.448  43.021  47.462  1.00 68.62           C  
ATOM    501  O   THR A 196      45.349  42.935  46.997  1.00 74.39           O  
ATOM    502  CB  THR A 196      47.093  41.265  49.160  1.00 72.55           C  
ATOM    503  CG2 THR A 196      46.958  40.832  50.610  1.00 83.60           C  
ATOM    504  OG1 THR A 196      46.312  40.349  48.395  1.00 66.59           O  
ATOM    505  N   ARG A 197      47.490  43.364  46.714  1.00 72.56           N  
ATOM    506  CA  ARG A 197      47.373  43.473  45.250  1.00 68.52           C  
ATOM    507  C   ARG A 197      47.050  42.138  44.626  1.00 65.67           C  
ATOM    508  O   ARG A 197      46.375  42.103  43.606  1.00 66.30           O  
ATOM    509  CB  ARG A 197      48.605  44.096  44.561  1.00 73.58           C  
ATOM    510  CG  ARG A 197      48.211  44.987  43.374  1.00 82.63           C  
ATOM    511  CD  ARG A 197      48.748  44.567  42.040  1.00 88.73           C  
ATOM    512  NE  ARG A 197      48.070  43.485  41.307  1.00108.62           N  
ATOM    513  CZ  ARG A 197      47.017  43.632  40.490  1.00118.79           C  
ATOM    514  NH1 ARG A 197      46.529  42.609  39.823  1.00146.37           N1+
ATOM    515  NH2 ARG A 197      46.457  44.845  40.368  1.00 93.52           N  
ATOM    516  N   GLN A 198      47.453  41.037  45.268  1.00 65.01           N  
ATOM    517  CA  GLN A 198      47.157  39.713  44.734  1.00 69.38           C  
ATOM    518  C   GLN A 198      45.676  39.547  44.593  1.00 73.44           C  
ATOM    519  O   GLN A 198      45.202  38.980  43.612  1.00 91.35           O  
ATOM    520  CB  GLN A 198      47.742  38.629  45.630  1.00 79.78           C  
ATOM    521  CG  GLN A 198      47.477  37.170  45.225  1.00 83.93           C  
ATOM    522  CD  GLN A 198      46.324  36.527  45.989  1.00 96.56           C  
ATOM    523  NE2 GLN A 198      45.608  35.637  45.321  1.00110.65           N  
ATOM    524  OE1 GLN A 198      46.085  36.814  47.174  1.00 96.50           O  
ATOM    525  N   LYS A 199      44.930  40.074  45.559  1.00 77.56           N  
ATOM    526  CA  LYS A 199      43.476  39.889  45.614  1.00 76.20           C  
ATOM    527  C   LYS A 199      42.732  40.804  44.702  1.00 63.45           C  
ATOM    528  O   LYS A 199      41.556  40.651  44.525  1.00 80.38           O  
ATOM    529  CB  LYS A 199      42.959  40.020  47.060  1.00 83.84           C  
ATOM    530  CG  LYS A 199      43.271  38.780  47.885  1.00 94.19           C  
ATOM    531  CD  LYS A 199      42.567  38.874  49.238  1.00101.82           C  
ATOM    532  CE  LYS A 199      41.291  38.009  49.247  1.00117.83           C  
ATOM    533  NZ  LYS A 199      41.594  36.648  49.748  1.00120.63           N1+
ATOM    534  N   MET A 200      43.400  41.779  44.143  1.00 63.32           N  
ATOM    535  CA  MET A 200      42.795  42.620  43.127  1.00 60.75           C  
ATOM    536  C   MET A 200      43.315  42.412  41.743  1.00 63.68           C  
ATOM    537  O   MET A 200      42.717  42.901  40.836  1.00 70.89           O  
ATOM    538  CB  MET A 200      42.892  44.058  43.549  1.00 57.30           C  
ATOM    539  CG  MET A 200      42.309  44.082  44.948  1.00 58.25           C  
ATOM    540  SD  MET A 200      40.898  45.109  45.156  1.00 82.53           S  
ATOM    541  CE  MET A 200      41.668  46.559  44.457  1.00 79.74           C  
ATOM    542  N   GLN A 201      44.400  41.673  41.587  1.00 78.52           N  
ATOM    543  CA  GLN A 201      44.655  41.011  40.337  1.00 83.12           C  
ATOM    544  C   GLN A 201      43.622  39.872  40.195  1.00 78.73           C  
ATOM    545  O   GLN A 201      43.096  39.647  39.092  1.00 74.19           O  
ATOM    546  CB  GLN A 201      46.093  40.458  40.278  1.00 90.28           C  
ATOM    547  CG  GLN A 201      46.633  40.135  38.876  1.00105.28           C  
ATOM    548  CD  GLN A 201      48.103  39.666  38.906  1.00121.15           C  
ATOM    549  NE2 GLN A 201      48.449  38.511  38.273  1.00132.61           N  
ATOM    550  OE1 GLN A 201      48.912  40.331  39.525  1.00131.19           O  
ATOM    551  N   GLN A 202      43.293  39.172  41.300  1.00 76.12           N  
ATOM    552  CA  GLN A 202      42.356  38.042  41.203  1.00 79.38           C  
ATOM    553  C   GLN A 202      40.947  38.513  40.855  1.00 77.38           C  
ATOM    554  O   GLN A 202      40.185  37.787  40.246  1.00 79.27           O  
ATOM    555  CB  GLN A 202      42.336  37.132  42.435  1.00 84.53           C  
ATOM    556  CG  GLN A 202      41.272  37.379  43.501  1.00101.71           C  
ATOM    557  CD  GLN A 202      41.003  36.139  44.360  1.00111.76           C  
ATOM    558  NE2 GLN A 202      39.894  36.158  45.101  1.00116.50           N  
ATOM    559  OE1 GLN A 202      41.787  35.191  44.367  1.00118.75           O  
ATOM    560  N   LEU A 203      40.639  39.747  41.244  1.00 78.45           N  
ATOM    561  CA  LEU A 203      39.352  40.373  40.978  1.00 71.21           C  
ATOM    562  C   LEU A 203      39.274  40.927  39.561  1.00 71.75           C  
ATOM    563  O   LEU A 203      38.293  40.725  38.869  1.00 68.47           O  
ATOM    564  CB  LEU A 203      39.055  41.520  41.968  1.00 65.46           C  
ATOM    565  CG  LEU A 203      37.739  41.536  42.755  1.00 71.04           C  
ATOM    566  CD1 LEU A 203      37.241  40.145  43.185  1.00 74.71           C  
ATOM    567  CD2 LEU A 203      37.852  42.478  43.946  1.00 67.82           C  
ATOM    568  N   GLU A 204      40.312  41.630  39.139  1.00 72.00           N  
ATOM    569  CA  GLU A 204      40.400  42.069  37.761  1.00 72.87           C  
ATOM    570  C   GLU A 204      40.255  40.850  36.859  1.00 70.73           C  
ATOM    571  O   GLU A 204      39.612  40.949  35.831  1.00 67.10           O  
ATOM    572  CB  GLU A 204      41.723  42.791  37.500  1.00 79.23           C  
ATOM    573  CG  GLU A 204      41.997  43.192  36.051  1.00 81.03           C  
ATOM    574  CD  GLU A 204      43.173  44.130  35.934  1.00 86.91           C  
ATOM    575  OE1 GLU A 204      44.078  44.074  36.814  1.00 82.56           O  
ATOM    576  OE2 GLU A 204      43.177  44.931  34.961  1.00 85.00           O1-
ATOM    577  N   GLN A 205      40.794  39.700  37.254  1.00 71.89           N  
ATOM    578  CA  GLN A 205      40.745  38.532  36.367  1.00 82.90           C  
ATOM    579  C   GLN A 205      39.408  37.887  36.304  1.00 74.36           C  
ATOM    580  O   GLN A 205      39.121  37.250  35.307  1.00 80.47           O  
ATOM    581  CB  GLN A 205      41.742  37.474  36.780  1.00 96.76           C  
ATOM    582  CG  GLN A 205      43.175  37.864  36.472  1.00113.87           C  
ATOM    583  CD  GLN A 205      44.216  37.014  37.179  1.00117.73           C  
ATOM    584  NE2 GLN A 205      43.818  35.835  37.688  1.00118.78           N  
ATOM    585  OE1 GLN A 205      45.376  37.428  37.276  1.00116.51           O  
ATOM    586  N   MET A 206      38.592  38.022  37.349  1.00 72.60           N  
ATOM    587  CA  MET A 206      37.261  37.375  37.338  1.00 73.92           C  
ATOM    588  C   MET A 206      36.249  38.302  36.684  1.00 69.93           C  
ATOM    589  O   MET A 206      35.255  37.815  36.177  1.00 75.31           O  
ATOM    590  CB  MET A 206      36.765  36.829  38.691  1.00 70.88           C  
ATOM    591  CG  MET A 206      37.055  37.665  39.918  1.00 78.38           C  
ATOM    592  SD  MET A 206      36.480  36.839  41.424  1.00 79.52           S  
ATOM    593  CE  MET A 206      37.986  35.997  41.952  1.00 95.93           C  
ATOM    594  N   LEU A 207      36.515  39.613  36.659  1.00 60.31           N  
ATOM    595  CA  LEU A 207      35.808  40.500  35.748  1.00 54.94           C  
ATOM    596  C   LEU A 207      36.065  40.084  34.301  1.00 62.07           C  
ATOM    597  O   LEU A 207      35.117  39.858  33.555  1.00 68.74           O  
ATOM    598  CB  LEU A 207      36.159  41.973  35.947  1.00 53.40           C  
ATOM    599  CG  LEU A 207      35.286  42.998  35.224  1.00 56.30           C  
ATOM    600  CD1 LEU A 207      33.822  42.651  35.335  1.00 66.72           C  
ATOM    601  CD2 LEU A 207      35.509  44.390  35.770  1.00 57.10           C  
ATOM    602  N   THR A 208      37.324  39.908  33.919  1.00 69.26           N  
ATOM    603  CA  THR A 208      37.639  39.427  32.564  1.00 73.91           C  
ATOM    604  C   THR A 208      36.915  38.127  32.197  1.00 71.41           C  
ATOM    605  O   THR A 208      36.445  37.994  31.086  1.00 71.05           O  
ATOM    606  CB  THR A 208      39.145  39.228  32.402  1.00 68.48           C  
ATOM    607  CG2 THR A 208      39.530  39.044  30.974  1.00 66.65           C  
ATOM    608  OG1 THR A 208      39.776  40.405  32.878  1.00 78.67           O  
ATOM    609  N   ALA A 209      36.810  37.209  33.144  1.00 66.71           N  
ATOM    610  CA  ALA A 209      36.181  35.937  32.892  1.00 67.10           C  
ATOM    611  C   ALA A 209      34.739  36.126  32.541  1.00 68.71           C  
ATOM    612  O   ALA A 209      34.245  35.505  31.616  1.00 79.53           O  
ATOM    613  CB  ALA A 209      36.288  35.032  34.112  1.00 70.38           C  
ATOM    614  N   LEU A 210      34.037  36.944  33.308  1.00 65.01           N  
ATOM    615  CA  LEU A 210      32.609  37.037  33.103  1.00 62.62           C  
ATOM    616  C   LEU A 210      32.276  37.877  31.910  1.00 58.45           C  
ATOM    617  O   LEU A 210      31.213  37.703  31.329  1.00 71.84           O  
ATOM    618  CB  LEU A 210      31.866  37.523  34.346  1.00 61.53           C  
ATOM    619  CG  LEU A 210      32.094  38.973  34.735  1.00 65.05           C  
ATOM    620  CD1 LEU A 210      31.091  39.971  34.224  1.00 65.34           C  
ATOM    621  CD2 LEU A 210      32.084  39.049  36.242  1.00 72.60           C  
ATOM    622  N   ASP A 211      33.149  38.781  31.530  1.00 59.18           N  
ATOM    623  CA  ASP A 211      32.998  39.456  30.242  1.00 61.34           C  
ATOM    624  C   ASP A 211      33.168  38.446  29.104  1.00 58.27           C  
ATOM    625  O   ASP A 211      32.396  38.449  28.165  1.00 74.84           O  
ATOM    626  CB  ASP A 211      34.011  40.577  30.137  1.00 64.58           C  
ATOM    627  CG  ASP A 211      34.206  41.044  28.757  1.00 62.22           C  
ATOM    628  OD1 ASP A 211      33.387  41.820  28.250  1.00 62.71           O  
ATOM    629  OD2 ASP A 211      35.222  40.638  28.162  1.00 71.97           O1-
ATOM    630  N   GLN A 212      34.144  37.553  29.199  1.00 63.21           N  
ATOM    631  CA  GLN A 212      34.267  36.468  28.205  1.00 70.77           C  
ATOM    632  C   GLN A 212      33.047  35.566  28.160  1.00 61.27           C  
ATOM    633  O   GLN A 212      32.836  34.853  27.198  1.00 70.95           O  
ATOM    634  CB  GLN A 212      35.526  35.574  28.440  1.00 75.46           C  
ATOM    635  CG  GLN A 212      36.861  36.256  28.177  1.00 78.31           C  
ATOM    636  CD  GLN A 212      37.026  36.714  26.739  1.00 86.94           C  
ATOM    637  NE2 GLN A 212      37.774  37.813  26.548  1.00 98.14           N  
ATOM    638  OE1 GLN A 212      36.517  36.077  25.796  1.00 90.98           O  
ATOM    639  N   MET A 213      32.307  35.538  29.241  1.00 60.08           N  
ATOM    640  CA  MET A 213      31.135  34.704  29.347  1.00 65.35           C  
ATOM    641  C   MET A 213      29.906  35.473  28.826  1.00 63.81           C  
ATOM    642  O   MET A 213      29.146  34.970  28.014  1.00 57.95           O  
ATOM    643  CB  MET A 213      30.971  34.257  30.802  1.00 64.74           C  
ATOM    644  CG  MET A 213      30.071  33.073  30.913  1.00 67.85           C  
ATOM    645  SD  MET A 213      30.021  32.257  32.523  1.00 77.62           S  
ATOM    646  CE  MET A 213      29.103  30.779  31.961  1.00 75.69           C  
ATOM    647  N   ARG A 214      29.728  36.698  29.309  1.00 61.19           N  
ATOM    648  CA  ARG A 214      28.772  37.629  28.733  1.00 56.31           C  
ATOM    649  C   ARG A 214      28.908  37.635  27.214  1.00 62.67           C  
ATOM    650  O   ARG A 214      27.924  37.454  26.517  1.00 72.21           O  
ATOM    651  CB  ARG A 214      28.944  39.034  29.313  1.00 51.16           C  
ATOM    652  CG  ARG A 214      28.205  39.351  30.634  1.00 51.33           C  
ATOM    653  CD  ARG A 214      28.834  40.623  31.161  1.00 52.58           C  
ATOM    654  NE  ARG A 214      28.156  41.744  31.838  1.00 46.52           N  
ATOM    655  CZ  ARG A 214      27.766  41.634  33.089  1.00 54.02           C  
ATOM    656  NH1 ARG A 214      27.318  42.695  33.719  1.00 52.05           N1+
ATOM    657  NH2 ARG A 214      27.791  40.422  33.714  1.00 59.65           N  
ATOM    658  N   ARG A 215      30.131  37.771  26.710  1.00 71.74           N  
ATOM    659  CA  ARG A 215      30.416  37.683  25.275  1.00 68.94           C  
ATOM    660  C   ARG A 215      29.812  36.399  24.680  1.00 65.22           C  
ATOM    661  O   ARG A 215      28.997  36.451  23.764  1.00 70.82           O  
ATOM    662  CB  ARG A 215      31.925  37.692  25.032  1.00 79.32           C  
ATOM    663  CG  ARG A 215      32.347  38.172  23.646  1.00 96.94           C  
ATOM    664  CD  ARG A 215      32.542  39.698  23.555  1.00 97.68           C  
ATOM    665  NE  ARG A 215      33.288  40.280  24.697  1.00 87.41           N  
ATOM    666  CZ  ARG A 215      33.383  41.589  24.938  1.00 84.11           C  
ATOM    667  NH1 ARG A 215      32.793  42.487  24.150  1.00 94.25           N1+
ATOM    668  NH2 ARG A 215      34.043  42.015  25.986  1.00 75.55           N  
ATOM    669  N   SER A 216      30.157  35.249  25.231  1.00 58.34           N  
ATOM    670  CA  SER A 216      29.667  33.985  24.688  1.00 60.76           C  
ATOM    671  C   SER A 216      28.146  33.945  24.689  1.00 67.72           C  
ATOM    672  O   SER A 216      27.520  33.594  23.671  1.00 71.23           O  
ATOM    673  CB  SER A 216      30.232  32.767  25.470  1.00 59.96           C  
ATOM    674  OG  SER A 216      29.344  31.644  25.478  1.00 60.55           O  
ATOM    675  N   ILE A 217      27.565  34.281  25.843  1.00 69.66           N  
ATOM    676  CA  ILE A 217      26.120  34.204  26.034  1.00 64.54           C  
ATOM    677  C   ILE A 217      25.422  35.063  24.984  1.00 61.40           C  
ATOM    678  O   ILE A 217      24.516  34.573  24.304  1.00 62.03           O  
ATOM    679  CB  ILE A 217      25.709  34.628  27.460  1.00 66.21           C  
ATOM    680  CG1 ILE A 217      26.211  33.527  28.430  1.00 75.67           C  
ATOM    681  CG2 ILE A 217      24.209  34.924  27.549  1.00 70.17           C  
ATOM    682  CD1 ILE A 217      25.388  33.168  29.651  1.00 81.03           C  
ATOM    683  N   VAL A 218      25.825  36.325  24.839  1.00 50.13           N  
ATOM    684  CA  VAL A 218      25.087  37.173  23.919  1.00 55.02           C  
ATOM    685  C   VAL A 218      25.153  36.685  22.477  1.00 61.41           C  
ATOM    686  O   VAL A 218      24.286  36.988  21.682  1.00 69.31           O  
ATOM    687  CB  VAL A 218      25.339  38.678  23.964  1.00 52.82           C  
ATOM    688  CG1 VAL A 218      25.369  39.170  25.393  1.00 58.09           C  
ATOM    689  CG2 VAL A 218      26.556  39.066  23.189  1.00 59.31           C  
ATOM    690  N   SER A 219      26.162  35.929  22.115  1.00 69.39           N  
ATOM    691  CA  SER A 219      26.191  35.439  20.761  1.00 74.43           C  
ATOM    692  C   SER A 219      25.459  34.106  20.692  1.00 71.84           C  
ATOM    693  O   SER A 219      24.863  33.796  19.671  1.00 83.18           O  
ATOM    694  CB  SER A 219      27.616  35.351  20.225  1.00 74.34           C  
ATOM    695  OG  SER A 219      28.048  34.016  20.275  1.00 82.04           O  
ATOM    696  N   GLU A 220      25.470  33.313  21.751  1.00 71.01           N  
ATOM    697  CA  GLU A 220      24.623  32.126  21.716  1.00 79.77           C  
ATOM    698  C   GLU A 220      23.164  32.536  21.641  1.00 79.97           C  
ATOM    699  O   GLU A 220      22.369  31.885  20.996  1.00 75.11           O  
ATOM    700  CB  GLU A 220      24.802  31.225  22.914  1.00 83.16           C  
ATOM    701  CG  GLU A 220      24.723  29.773  22.502  1.00 97.20           C  
ATOM    702  CD  GLU A 220      24.719  28.848  23.719  1.00117.34           C  
ATOM    703  OE1 GLU A 220      25.671  28.925  24.533  1.00122.58           O  
ATOM    704  OE2 GLU A 220      23.729  28.079  23.911  1.00131.17           O1-
ATOM    705  N   LEU A 221      22.825  33.651  22.290  1.00 82.75           N  
ATOM    706  CA  LEU A 221      21.458  34.178  22.297  1.00 68.84           C  
ATOM    707  C   LEU A 221      21.033  34.581  20.927  1.00 62.12           C  
ATOM    708  O   LEU A 221      20.040  34.109  20.447  1.00 69.32           O  
ATOM    709  CB  LEU A 221      21.314  35.392  23.235  1.00 67.74           C  
ATOM    710  CG  LEU A 221      20.843  35.095  24.651  1.00 68.96           C  
ATOM    711  CD1 LEU A 221      20.683  36.410  25.382  1.00 76.03           C  
ATOM    712  CD2 LEU A 221      19.521  34.374  24.655  1.00 65.16           C  
ATOM    713  N   ALA A 222      21.779  35.482  20.303  1.00 61.86           N  
ATOM    714  CA  ALA A 222      21.568  35.804  18.883  1.00 61.21           C  
ATOM    715  C   ALA A 222      21.569  34.519  18.020  1.00 58.91           C  
ATOM    716  O   ALA A 222      20.862  34.388  17.038  1.00 58.13           O  
ATOM    717  CB  ALA A 222      22.635  36.761  18.387  1.00 56.53           C  
ATOM    718  N   GLY A 223      22.373  33.556  18.388  1.00 55.91           N  
ATOM    719  CA  GLY A 223      22.316  32.291  17.712  1.00 63.41           C  
ATOM    720  C   GLY A 223      20.968  31.659  17.861  1.00 63.32           C  
ATOM    721  O   GLY A 223      20.444  31.137  16.920  1.00 62.14           O  
ATOM    722  N   LEU A 224      20.419  31.678  19.070  1.00 80.24           N  
ATOM    723  CA  LEU A 224      19.063  31.156  19.308  1.00 70.03           C  
ATOM    724  C   LEU A 224      18.029  31.930  18.495  1.00 64.27           C  
ATOM    725  O   LEU A 224      17.168  31.342  17.896  1.00 51.35           O  
ATOM    726  CB  LEU A 224      18.700  31.210  20.796  1.00 69.32           C  
ATOM    727  CG  LEU A 224      17.386  30.556  21.211  1.00 76.82           C  
ATOM    728  CD1 LEU A 224      17.240  29.185  20.557  1.00 77.97           C  
ATOM    729  CD2 LEU A 224      17.277  30.443  22.734  1.00 81.91           C  
ATOM    730  N   LEU A 225      18.135  33.255  18.463  1.00 68.34           N  
ATOM    731  CA  LEU A 225      17.147  34.075  17.775  1.00 67.77           C  
ATOM    732  C   LEU A 225      17.034  33.729  16.291  1.00 71.37           C  
ATOM    733  O   LEU A 225      15.941  33.713  15.737  1.00 73.62           O  
ATOM    734  CB  LEU A 225      17.440  35.549  17.979  1.00 64.36           C  
ATOM    735  CG  LEU A 225      17.239  35.993  19.431  1.00 69.22           C  
ATOM    736  CD1 LEU A 225      17.720  37.433  19.620  1.00 74.92           C  
ATOM    737  CD2 LEU A 225      15.787  35.867  19.884  1.00 73.10           C  
ATOM    738  N   SER A 226      18.153  33.399  15.665  1.00 70.71           N  
ATOM    739  CA  SER A 226      18.135  33.018  14.266  1.00 67.57           C  
ATOM    740  C   SER A 226      17.447  31.692  14.078  1.00 62.36           C  
ATOM    741  O   SER A 226      16.623  31.553  13.197  1.00 68.56           O  
ATOM    742  CB  SER A 226      19.542  32.987  13.719  1.00 67.95           C  
ATOM    743  OG  SER A 226      20.099  34.286  13.821  1.00 77.82           O  
ATOM    744  N   ALA A 227      17.717  30.748  14.964  1.00 56.65           N  
ATOM    745  CA  ALA A 227      17.042  29.437  14.929  1.00 61.25           C  
ATOM    746  C   ALA A 227      15.534  29.614  15.016  1.00 65.41           C  
ATOM    747  O   ALA A 227      14.776  28.889  14.387  1.00 65.61           O  
ATOM    748  CB  ALA A 227      17.530  28.511  16.074  1.00 58.68           C  
ATOM    749  N   MET A 228      15.111  30.590  15.813  1.00 68.35           N  
ATOM    750  CA  MET A 228      13.717  30.753  16.113  1.00 65.51           C  
ATOM    751  C   MET A 228      13.026  31.510  15.012  1.00 62.62           C  
ATOM    752  O   MET A 228      11.846  31.284  14.794  1.00 63.95           O  
ATOM    753  CB  MET A 228      13.527  31.432  17.483  1.00 69.87           C  
ATOM    754  CG  MET A 228      13.782  30.494  18.673  1.00 68.83           C  
ATOM    755  SD  MET A 228      13.085  30.979  20.292  1.00 72.52           S  
ATOM    756  CE  MET A 228      13.807  32.597  20.546  1.00 67.22           C  
ATOM    757  N   GLU A 229      13.741  32.395  14.324  1.00 63.79           N  
ATOM    758  CA  GLU A 229      13.179  33.088  13.148  1.00 71.77           C  
ATOM    759  C   GLU A 229      12.923  32.134  11.976  1.00 76.58           C  
ATOM    760  O   GLU A 229      11.916  32.254  11.271  1.00 87.39           O  
ATOM    761  CB  GLU A 229      14.057  34.264  12.747  1.00 71.21           C  
ATOM    762  CG  GLU A 229      14.022  35.362  13.813  1.00 72.89           C  
ATOM    763  CD  GLU A 229      15.228  36.279  13.848  1.00 70.67           C  
ATOM    764  OE1 GLU A 229      16.227  36.031  13.149  1.00 72.27           O  
ATOM    765  OE2 GLU A 229      15.170  37.261  14.596  1.00 72.36           O1-
ATOM    766  N   TYR A 230      13.790  31.146  11.831  1.00 71.48           N  
ATOM    767  CA  TYR A 230      13.604  30.111  10.854  1.00 70.54           C  
ATOM    768  C   TYR A 230      12.380  29.241  11.182  1.00 67.71           C  
ATOM    769  O   TYR A 230      11.473  29.088  10.363  1.00 81.09           O  
ATOM    770  CB  TYR A 230      14.889  29.296  10.741  1.00 73.73           C  
ATOM    771  CG  TYR A 230      14.819  28.200   9.731  1.00 83.90           C  
ATOM    772  CD1 TYR A 230      14.891  28.484   8.359  1.00 84.45           C  
ATOM    773  CD2 TYR A 230      14.649  26.870  10.140  1.00 87.83           C  
ATOM    774  CE1 TYR A 230      14.786  27.474   7.433  1.00 88.47           C  
ATOM    775  CE2 TYR A 230      14.554  25.858   9.215  1.00 87.45           C  
ATOM    776  CZ  TYR A 230      14.638  26.166   7.872  1.00 91.50           C  
ATOM    777  OH  TYR A 230      14.539  25.171   6.954  1.00107.20           O  
ATOM    778  N   VAL A 231      12.324  28.687  12.376  1.00 70.79           N  
ATOM    779  CA  VAL A 231      11.182  27.834  12.759  1.00 73.55           C  
ATOM    780  C   VAL A 231       9.840  28.569  12.561  1.00 80.45           C  
ATOM    781  O   VAL A 231       8.830  27.965  12.173  1.00 83.97           O  
ATOM    782  CB  VAL A 231      11.325  27.320  14.209  1.00 68.88           C  
ATOM    783  CG1 VAL A 231      10.071  26.601  14.662  1.00 69.22           C  
ATOM    784  CG2 VAL A 231      12.490  26.351  14.308  1.00 63.72           C  
ATOM    785  N   GLN A 232       9.849  29.877  12.798  1.00 80.84           N  
ATOM    786  CA  GLN A 232       8.636  30.701  12.723  1.00 80.06           C  
ATOM    787  C   GLN A 232       8.169  30.966  11.290  1.00 88.36           C  
ATOM    788  O   GLN A 232       6.981  31.047  11.053  1.00 87.58           O  
ATOM    789  CB  GLN A 232       8.859  32.024  13.474  1.00 78.16           C  
ATOM    790  CG  GLN A 232       7.699  32.999  13.429  1.00 74.73           C  
ATOM    791  CD  GLN A 232       7.510  33.774  14.718  1.00 72.82           C  
ATOM    792  NE2 GLN A 232       7.061  35.024  14.601  1.00 78.85           N  
ATOM    793  OE1 GLN A 232       7.774  33.260  15.809  1.00 72.22           O  
ATOM    794  N   LYS A 233       9.093  31.110  10.335  1.00100.31           N  
ATOM    795  CA  LYS A 233       8.728  31.118   8.907  1.00 89.03           C  
ATOM    796  C   LYS A 233       8.133  29.786   8.544  1.00 78.62           C  
ATOM    797  O   LYS A 233       7.106  29.730   7.852  1.00 92.77           O  
ATOM    798  CB  LYS A 233       9.922  31.323   7.965  1.00 93.87           C  
ATOM    799  CG  LYS A 233      10.712  32.602   8.191  1.00108.94           C  
ATOM    800  CD  LYS A 233      11.162  33.334   6.928  1.00114.51           C  
ATOM    801  CE  LYS A 233      12.116  34.482   7.264  1.00117.40           C  
ATOM    802  NZ  LYS A 233      12.027  35.661   6.343  1.00125.91           N1+
ATOM    803  N   THR A 234       8.755  28.712   9.006  1.00 69.51           N  
ATOM    804  CA  THR A 234       8.259  27.415   8.550  1.00 79.90           C  
ATOM    805  C   THR A 234       6.904  27.114   9.209  1.00 79.90           C  
ATOM    806  O   THR A 234       6.188  26.280   8.728  1.00 69.90           O  
ATOM    807  CB  THR A 234       9.251  26.250   8.617  1.00 77.13           C  
ATOM    808  CG2 THR A 234      10.690  26.685   8.164  1.00 73.25           C  
ATOM    809  OG1 THR A 234       9.217  25.705   9.920  1.00 75.13           O  
ATOM    810  N   LEU A 235       6.557  27.819  10.289  1.00 87.00           N  
ATOM    811  CA  LEU A 235       5.193  27.745  10.857  1.00 81.19           C  
ATOM    812  C   LEU A 235       4.231  28.677  10.168  1.00 77.07           C  
ATOM    813  O   LEU A 235       3.257  28.206   9.595  1.00 86.17           O  
ATOM    814  CB  LEU A 235       5.160  28.100  12.346  1.00 80.60           C  
ATOM    815  CG  LEU A 235       5.169  26.956  13.329  1.00 79.18           C  
ATOM    816  CD1 LEU A 235       5.139  27.553  14.717  1.00 81.32           C  
ATOM    817  CD2 LEU A 235       3.978  26.057  13.127  1.00 83.95           C  
ATOM    818  N   THR A 236       4.509  29.980  10.230  1.00 65.99           N  
ATOM    819  CA  THR A 236       3.592  30.971   9.693  1.00 73.74           C  
ATOM    820  C   THR A 236       3.418  30.830   8.170  1.00 82.67           C  
ATOM    821  O   THR A 236       2.287  30.728   7.681  1.00 86.27           O  
ATOM    822  CB  THR A 236       3.992  32.410  10.015  1.00 72.18           C  
ATOM    823  CG2 THR A 236       4.306  32.596  11.477  1.00 74.54           C  
ATOM    824  OG1 THR A 236       5.115  32.767   9.234  1.00 79.41           O  
ATOM    825  N   ASP A 237       4.539  30.835   7.438  1.00 88.60           N  
ATOM    826  CA  ASP A 237       4.528  30.880   5.965  1.00 83.82           C  
ATOM    827  C   ASP A 237       4.240  29.528   5.312  1.00 76.51           C  
ATOM    828  O   ASP A 237       3.919  29.506   4.120  1.00 83.85           O  
ATOM    829  CB  ASP A 237       5.839  31.457   5.386  1.00 86.93           C  
ATOM    830  CG  ASP A 237       6.116  32.902   5.830  1.00 96.25           C  
ATOM    831  OD1 ASP A 237       5.413  33.441   6.723  1.00 94.09           O  
ATOM    832  OD2 ASP A 237       7.078  33.494   5.299  1.00111.58           O1-
ATOM    833  N   GLU A 238       4.330  28.421   6.052  1.00 65.33           N  
ATOM    834  CA  GLU A 238       4.063  27.115   5.465  1.00 68.81           C  
ATOM    835  C   GLU A 238       2.914  26.406   6.159  1.00 76.61           C  
ATOM    836  O   GLU A 238       1.785  26.483   5.681  1.00 96.66           O  
ATOM    837  CB  GLU A 238       5.321  26.260   5.424  1.00 79.37           C  
ATOM    838  CG  GLU A 238       6.536  26.986   4.836  1.00 89.78           C  
ATOM    839  CD  GLU A 238       7.761  26.079   4.683  1.00 98.60           C  
ATOM    840  OE1 GLU A 238       7.574  24.847   4.467  1.00 85.69           O  
ATOM    841  OE2 GLU A 238       8.906  26.610   4.766  1.00102.09           O1-
ATOM    842  N   GLU A 239       3.163  25.749   7.287  1.00 78.27           N  
ATOM    843  CA  GLU A 239       2.139  24.909   7.925  1.00 71.52           C  
ATOM    844  C   GLU A 239       0.851  25.667   8.264  1.00 70.70           C  
ATOM    845  O   GLU A 239      -0.227  25.107   8.171  1.00 68.05           O  
ATOM    846  CB  GLU A 239       2.681  24.236   9.192  1.00 73.37           C  
ATOM    847  CG  GLU A 239       3.691  23.123   8.940  1.00 79.28           C  
ATOM    848  CD  GLU A 239       3.130  21.942   8.163  1.00 86.36           C  
ATOM    849  OE1 GLU A 239       1.989  21.566   8.450  1.00 79.09           O  
ATOM    850  OE2 GLU A 239       3.817  21.435   7.249  1.00 90.44           O1-
ATOM    851  N   LEU A 240       0.964  26.937   8.633  1.00 73.83           N  
ATOM    852  CA  LEU A 240      -0.201  27.736   8.969  1.00 77.65           C  
ATOM    853  C   LEU A 240      -0.920  28.178   7.704  1.00 83.14           C  
ATOM    854  O   LEU A 240      -2.154  28.070   7.626  1.00 93.12           O  
ATOM    855  CB  LEU A 240       0.181  28.954   9.821  1.00 77.45           C  
ATOM    856  CG  LEU A 240      -1.003  29.840  10.248  1.00 80.98           C  
ATOM    857  CD1 LEU A 240      -1.824  29.041  11.243  1.00 76.09           C  
ATOM    858  CD2 LEU A 240      -0.644  31.233  10.788  1.00 79.96           C  
ATOM    859  N   ALA A 241      -0.167  28.679   6.717  1.00 83.36           N  
ATOM    860  CA  ALA A 241      -0.736  29.075   5.407  1.00 74.04           C  
ATOM    861  C   ALA A 241      -1.412  27.889   4.703  1.00 74.16           C  
ATOM    862  O   ALA A 241      -2.422  28.082   4.015  1.00 70.93           O  
ATOM    863  CB  ALA A 241       0.318  29.692   4.516  1.00 66.77           C  
ATOM    864  N   ASP A 242      -0.861  26.681   4.873  1.00 69.69           N  
ATOM    865  CA  ASP A 242      -1.531  25.455   4.403  1.00 79.39           C  
ATOM    866  C   ASP A 242      -2.895  25.248   5.064  1.00 78.84           C  
ATOM    867  O   ASP A 242      -3.849  24.775   4.431  1.00 88.43           O  
ATOM    868  CB  ASP A 242      -0.706  24.159   4.617  1.00 83.10           C  
ATOM    869  CG  ASP A 242       0.569  24.105   3.814  1.00 92.56           C  
ATOM    870  OD1 ASP A 242       0.762  24.907   2.870  1.00 86.83           O  
ATOM    871  OD2 ASP A 242       1.368  23.204   4.135  1.00103.67           O1-
ATOM    872  N   TRP A 243      -3.002  25.567   6.343  1.00 79.82           N  
ATOM    873  CA  TRP A 243      -4.294  25.456   7.001  1.00 71.86           C  
ATOM    874  C   TRP A 243      -5.193  26.594   6.539  1.00 67.75           C  
ATOM    875  O   TRP A 243      -6.359  26.336   6.252  1.00 68.02           O  
ATOM    876  CB  TRP A 243      -4.163  25.405   8.526  1.00 69.71           C  
ATOM    877  CG  TRP A 243      -5.472  25.433   9.236  1.00 63.50           C  
ATOM    878  CD1 TRP A 243      -6.170  24.379   9.685  1.00 63.84           C  
ATOM    879  CD2 TRP A 243      -6.226  26.591   9.577  1.00 64.98           C  
ATOM    880  CE2 TRP A 243      -7.379  26.157  10.232  1.00 64.47           C  
ATOM    881  CE3 TRP A 243      -6.036  27.958   9.387  1.00 68.50           C  
ATOM    882  NE1 TRP A 243      -7.331  24.798  10.277  1.00 65.38           N  
ATOM    883  CZ2 TRP A 243      -8.337  27.027  10.709  1.00 72.46           C  
ATOM    884  CZ3 TRP A 243      -6.998  28.825   9.860  1.00 75.07           C  
ATOM    885  CH2 TRP A 243      -8.130  28.358  10.514  1.00 74.08           C  
ATOM    886  N   LYS A 244      -4.673  27.826   6.461  1.00 62.67           N  
ATOM    887  CA  LYS A 244      -5.516  28.959   6.060  1.00 67.14           C  
ATOM    888  C   LYS A 244      -6.190  28.629   4.725  1.00 71.72           C  
ATOM    889  O   LYS A 244      -7.332  29.052   4.471  1.00 73.30           O  
ATOM    890  CB  LYS A 244      -4.768  30.319   6.026  1.00 67.33           C  
ATOM    891  CG  LYS A 244      -4.429  30.892   7.393  1.00 72.63           C  
ATOM    892  CD  LYS A 244      -5.546  31.600   8.089  1.00 78.46           C  
ATOM    893  CE  LYS A 244      -5.140  32.868   8.810  1.00 83.28           C  
ATOM    894  NZ  LYS A 244      -4.817  34.062   7.979  1.00 93.77           N1+
ATOM    895  N   ARG A 245      -5.503  27.828   3.913  1.00 72.62           N  
ATOM    896  CA  ARG A 245      -6.038  27.380   2.632  1.00 70.70           C  
ATOM    897  C   ARG A 245      -6.947  26.185   2.685  1.00 68.94           C  
ATOM    898  O   ARG A 245      -7.983  26.184   2.055  1.00 69.86           O  
ATOM    899  CB  ARG A 245      -4.898  26.987   1.717  1.00 71.14           C  
ATOM    900  CG  ARG A 245      -5.316  26.343   0.403  1.00 73.86           C  
ATOM    901  CD  ARG A 245      -5.598  27.426  -0.610  1.00 80.43           C  
ATOM    902  NE  ARG A 245      -6.322  26.915  -1.762  1.00 84.14           N  
ATOM    903  CZ  ARG A 245      -7.187  27.626  -2.481  1.00 84.92           C  
ATOM    904  NH1 ARG A 245      -7.500  28.883  -2.176  1.00 78.90           N1+
ATOM    905  NH2 ARG A 245      -7.770  27.056  -3.515  1.00 94.17           N  
ATOM    906  N   ARG A 246      -6.523  25.115   3.342  1.00 65.75           N  
ATOM    907  CA  ARG A 246      -7.426  23.992   3.506  1.00 66.09           C  
ATOM    908  C   ARG A 246      -8.766  24.498   4.025  1.00 64.60           C  
ATOM    909  O   ARG A 246      -9.784  23.922   3.731  1.00 57.07           O  
ATOM    910  CB  ARG A 246      -6.847  22.944   4.443  1.00 70.55           C  
ATOM    911  CG  ARG A 246      -5.825  22.099   3.726  1.00 78.62           C  
ATOM    912  CD  ARG A 246      -5.295  20.959   4.575  1.00 95.25           C  
ATOM    913  NE  ARG A 246      -5.028  21.318   5.976  1.00116.22           N  
ATOM    914  CZ  ARG A 246      -3.877  21.835   6.430  1.00118.11           C  
ATOM    915  NH1 ARG A 246      -2.843  22.084   5.618  1.00103.58           N1+
ATOM    916  NH2 ARG A 246      -3.770  22.104   7.724  1.00114.71           N  
ATOM    917  N   GLN A 247      -8.738  25.580   4.796  1.00 69.58           N  
ATOM    918  CA  GLN A 247      -9.952  26.201   5.304  1.00 73.48           C  
ATOM    919  C   GLN A 247     -10.781  26.779   4.196  1.00 73.04           C  
ATOM    920  O   GLN A 247     -12.005  26.642   4.215  1.00 71.45           O  
ATOM    921  CB  GLN A 247      -9.638  27.332   6.292  1.00 68.48           C  
ATOM    922  CG  GLN A 247     -10.852  27.890   7.010  1.00 62.81           C  
ATOM    923  CD  GLN A 247     -10.572  29.187   7.706  1.00 62.96           C  
ATOM    924  NE2 GLN A 247     -11.172  29.360   8.877  1.00 69.71           N  
ATOM    925  OE1 GLN A 247      -9.858  30.054   7.195  1.00 62.33           O  
ATOM    926  N   GLN A 248     -10.140  27.495   3.285  1.00 75.63           N  
ATOM    927  CA  GLN A 248     -10.842  28.003   2.093  1.00 77.24           C  
ATOM    928  C   GLN A 248     -11.539  26.862   1.328  1.00 70.60           C  
ATOM    929  O   GLN A 248     -12.715  26.979   0.960  1.00 72.15           O  
ATOM    930  CB  GLN A 248      -9.888  28.721   1.129  1.00 75.43           C  
ATOM    931  CG  GLN A 248      -9.533  30.146   1.484  1.00 69.50           C  
ATOM    932  CD  GLN A 248      -8.447  30.645   0.550  1.00 71.35           C  
ATOM    933  NE2 GLN A 248      -8.840  31.446  -0.454  1.00 70.55           N  
ATOM    934  OE1 GLN A 248      -7.254  30.298   0.714  1.00 73.01           O  
ATOM    935  N   ILE A 249     -10.811  25.783   1.077  1.00 61.50           N  
ATOM    936  CA  ILE A 249     -11.362  24.670   0.353  1.00 62.62           C  
ATOM    937  C   ILE A 249     -12.545  24.118   1.108  1.00 66.44           C  
ATOM    938  O   ILE A 249     -13.615  23.885   0.518  1.00 73.71           O  
ATOM    939  CB  ILE A 249     -10.285  23.614   0.075  1.00 66.06           C  
ATOM    940  CG1 ILE A 249      -9.385  24.164  -1.043  1.00 69.89           C  
ATOM    941  CG2 ILE A 249     -10.884  22.248  -0.292  1.00 66.38           C  
ATOM    942  CD1 ILE A 249      -7.975  23.614  -1.030  1.00 79.46           C  
ATOM    943  N   ALA A 250     -12.382  23.930   2.412  1.00 69.98           N  
ATOM    944  CA  ALA A 250     -13.487  23.406   3.236  1.00 74.90           C  
ATOM    945  C   ALA A 250     -14.758  24.247   3.126  1.00 65.07           C  
ATOM    946  O   ALA A 250     -15.844  23.679   3.063  1.00 55.56           O  
ATOM    947  CB  ALA A 250     -13.074  23.312   4.690  1.00 85.78           C  
ATOM    948  N   CYS A 251     -14.596  25.576   3.073  1.00 57.31           N  
ATOM    949  CA  CYS A 251     -15.711  26.509   2.982  1.00 56.81           C  
ATOM    950  C   CYS A 251     -16.567  26.292   1.774  1.00 61.56           C  
ATOM    951  O   CYS A 251     -17.779  26.469   1.851  1.00 70.56           O  
ATOM    952  CB  CYS A 251     -15.260  27.966   2.980  1.00 58.64           C  
ATOM    953  SG  CYS A 251     -14.894  28.617   4.622  1.00 69.19           S  
ATOM    954  N   ILE A 252     -15.949  25.957   0.644  1.00 66.22           N  
ATOM    955  CA  ILE A 252     -16.692  25.793  -0.614  1.00 60.96           C  
ATOM    956  C   ILE A 252     -16.892  24.341  -0.933  1.00 60.47           C  
ATOM    957  O   ILE A 252     -17.087  24.010  -2.081  1.00 75.88           O  
ATOM    958  CB  ILE A 252     -15.980  26.467  -1.797  1.00 64.14           C  
ATOM    959  CG1 ILE A 252     -14.672  25.705  -2.163  1.00 70.65           C  
ATOM    960  CG2 ILE A 252     -15.807  27.977  -1.538  1.00 64.81           C  
ATOM    961  CD1 ILE A 252     -13.761  26.450  -3.119  1.00 76.13           C  
ATOM    962  N   GLY A 253     -16.813  23.465   0.060  1.00 61.34           N  
ATOM    963  CA  GLY A 253     -17.285  22.081  -0.078  1.00 65.07           C  
ATOM    964  C   GLY A 253     -16.282  20.972  -0.010  1.00 66.99           C  
ATOM    965  O   GLY A 253     -16.654  19.789  -0.111  1.00 59.52           O  
ATOM    966  N   GLY A 254     -15.016  21.336   0.134  1.00 75.21           N  
ATOM    967  CA  GLY A 254     -13.973  20.335   0.049  1.00 82.00           C  
ATOM    968  C   GLY A 254     -13.745  19.557   1.337  1.00 89.32           C  
ATOM    969  O   GLY A 254     -14.337  19.894   2.374  1.00 92.10           O  
ATOM    970  N   PRO A 255     -12.870  18.529   1.288  1.00 87.53           N  
ATOM    971  CA  PRO A 255     -12.549  17.760   2.484  1.00 97.49           C  
ATOM    972  C   PRO A 255     -12.054  18.687   3.587  1.00110.76           C  
ATOM    973  O   PRO A 255     -11.080  19.414   3.329  1.00114.72           O  
ATOM    974  CB  PRO A 255     -11.411  16.848   2.036  1.00 94.49           C  
ATOM    975  CG  PRO A 255     -10.835  17.517   0.857  1.00 95.64           C  
ATOM    976  CD  PRO A 255     -11.937  18.248   0.189  1.00 85.85           C  
ATOM    977  N   PRO A 256     -12.707  18.674   4.790  1.00117.22           N  
ATOM    978  CA  PRO A 256     -12.452  19.696   5.848  1.00129.32           C  
ATOM    979  C   PRO A 256     -11.322  19.377   6.894  1.00141.59           C  
ATOM    980  O   PRO A 256     -11.591  18.838   7.977  1.00132.57           O  
ATOM    981  CB  PRO A 256     -13.824  19.808   6.525  1.00118.07           C  
ATOM    982  CG  PRO A 256     -14.356  18.402   6.443  1.00110.36           C  
ATOM    983  CD  PRO A 256     -13.784  17.748   5.203  1.00102.11           C  
ATOM    984  N   ASN A 257     -10.079  19.753   6.561  1.00151.19           N  
ATOM    985  CA  ASN A 257      -8.869  19.329   7.297  1.00131.07           C  
ATOM    986  C   ASN A 257      -8.783  20.006   8.634  1.00126.14           C  
ATOM    987  O   ASN A 257      -8.383  19.369   9.632  1.00111.32           O  
ATOM    988  CB  ASN A 257      -7.604  19.643   6.507  1.00114.22           C  
ATOM    989  N   ILE A 258      -9.142  21.292   8.621  1.00113.25           N  
ATOM    990  CA  ILE A 258      -9.386  22.065   9.828  1.00124.52           C  
ATOM    991  C   ILE A 258      -8.548  21.632  11.106  1.00127.03           C  
ATOM    992  O   ILE A 258      -7.400  22.040  11.221  1.00136.97           O  
ATOM    993  CB  ILE A 258     -10.893  22.158  10.079  1.00105.89           C  
ATOM    994  N   CYS A 259      -9.081  20.778  11.991  1.00117.54           N  
ATOM    995  CA  CYS A 259      -8.488  20.491  13.349  1.00101.77           C  
ATOM    996  C   CYS A 259      -7.205  21.266  13.714  1.00100.64           C  
ATOM    997  O   CYS A 259      -6.102  20.707  13.645  1.00 92.78           O  
ATOM    998  CB  CYS A 259      -8.208  18.998  13.508  1.00 84.71           C  
ATOM    999  N   LEU A 260      -7.364  22.531  14.159  1.00 90.88           N  
ATOM   1000  CA  LEU A 260      -6.244  23.476  14.406  1.00 69.55           C  
ATOM   1001  C   LEU A 260      -5.505  23.054  15.725  1.00 74.00           C  
ATOM   1002  O   LEU A 260      -4.557  23.695  16.105  1.00 80.27           O  
ATOM   1003  CB  LEU A 260      -6.694  24.995  14.348  1.00 43.97           C  
ATOM   1004  N   ASP A 261      -5.864  21.925  16.356  1.00 75.02           N  
ATOM   1005  CA  ASP A 261      -5.153  21.400  17.539  1.00 73.35           C  
ATOM   1006  C   ASP A 261      -3.630  21.205  17.391  1.00 73.68           C  
ATOM   1007  O   ASP A 261      -2.862  21.798  18.144  1.00 79.61           O  
ATOM   1008  CB  ASP A 261      -5.753  20.058  17.989  1.00 81.29           C  
ATOM   1009  CG  ASP A 261      -7.155  20.179  18.542  1.00 91.43           C  
ATOM   1010  OD1 ASP A 261      -7.742  21.287  18.718  1.00103.83           O  
ATOM   1011  OD2 ASP A 261      -7.671  19.096  18.823  1.00 97.90           O1-
ATOM   1012  N   ARG A 262      -3.176  20.379  16.449  1.00 78.63           N  
ATOM   1013  CA  ARG A 262      -1.731  20.072  16.362  1.00 77.56           C  
ATOM   1014  C   ARG A 262      -0.980  21.290  15.907  1.00 73.96           C  
ATOM   1015  O   ARG A 262       0.199  21.413  16.184  1.00 90.38           O  
ATOM   1016  CB  ARG A 262      -1.376  18.861  15.443  1.00 73.58           C  
ATOM   1017  N   LEU A 263      -1.651  22.209  15.229  1.00 66.34           N  
ATOM   1018  CA  LEU A 263      -1.032  23.480  14.860  1.00 64.80           C  
ATOM   1019  C   LEU A 263      -0.890  24.410  16.067  1.00 63.22           C  
ATOM   1020  O   LEU A 263       0.047  25.190  16.163  1.00 63.16           O  
ATOM   1021  CB  LEU A 263      -1.847  24.147  13.748  1.00 71.23           C  
ATOM   1022  CG  LEU A 263      -1.044  25.035  12.763  1.00 73.93           C  
ATOM   1023  CD1 LEU A 263      -1.809  25.571  11.563  1.00 79.28           C  
ATOM   1024  CD2 LEU A 263      -0.467  26.218  13.484  1.00 74.93           C  
ATOM   1025  N   GLU A 264      -1.829  24.323  16.988  1.00 72.25           N  
ATOM   1026  CA  GLU A 264      -1.788  25.103  18.223  1.00 71.61           C  
ATOM   1027  C   GLU A 264      -0.636  24.671  19.111  1.00 71.17           C  
ATOM   1028  O   GLU A 264       0.048  25.529  19.680  1.00 78.13           O  
ATOM   1029  CB  GLU A 264      -3.097  24.935  18.988  1.00 68.15           C  
ATOM   1030  CG  GLU A 264      -3.430  26.073  19.910  1.00 68.06           C  
ATOM   1031  CD  GLU A 264      -4.663  25.795  20.784  1.00 69.59           C  
ATOM   1032  OE1 GLU A 264      -4.882  24.602  21.201  1.00 54.58           O  
ATOM   1033  OE2 GLU A 264      -5.352  26.824  21.063  1.00 72.19           O1-
ATOM   1034  N   ASN A 265      -0.411  23.366  19.212  1.00 60.59           N  
ATOM   1035  CA  ASN A 265       0.654  22.888  20.066  1.00 70.11           C  
ATOM   1036  C   ASN A 265       2.049  23.298  19.619  1.00 77.15           C  
ATOM   1037  O   ASN A 265       2.924  23.491  20.464  1.00 80.57           O  
ATOM   1038  CB  ASN A 265       0.594  21.387  20.170  1.00 73.58           C  
ATOM   1039  CG  ASN A 265      -0.685  20.928  20.783  1.00 83.79           C  
ATOM   1040  ND2 ASN A 265      -1.072  19.699  20.474  1.00 94.90           N  
ATOM   1041  OD1 ASN A 265      -1.344  21.679  21.528  1.00 96.97           O  
ATOM   1042  N   TRP A 266       2.245  23.420  18.309  1.00 71.67           N  
ATOM   1043  CA  TRP A 266       3.514  23.860  17.781  1.00 66.91           C  
ATOM   1044  C   TRP A 266       3.692  25.345  18.031  1.00 66.42           C  
ATOM   1045  O   TRP A 266       4.780  25.783  18.382  1.00 74.96           O  
ATOM   1046  CB  TRP A 266       3.648  23.600  16.274  1.00 70.56           C  
ATOM   1047  CG  TRP A 266       3.579  22.173  15.856  1.00 68.80           C  
ATOM   1048  CD1 TRP A 266       3.986  21.070  16.560  1.00 75.33           C  
ATOM   1049  CD2 TRP A 266       3.063  21.693  14.632  1.00 70.49           C  
ATOM   1050  CE2 TRP A 266       3.183  20.281  14.648  1.00 79.34           C  
ATOM   1051  CE3 TRP A 266       2.492  22.313  13.518  1.00 70.57           C  
ATOM   1052  NE1 TRP A 266       3.752  19.926  15.837  1.00 72.24           N  
ATOM   1053  CZ2 TRP A 266       2.752  19.480  13.581  1.00 86.55           C  
ATOM   1054  CZ3 TRP A 266       2.087  21.529  12.461  1.00 71.73           C  
ATOM   1055  CH2 TRP A 266       2.218  20.127  12.492  1.00 76.99           C  
ATOM   1056  N   ILE A 267       2.642  26.125  17.832  1.00 65.01           N  
ATOM   1057  CA  ILE A 267       2.754  27.560  18.053  1.00 69.26           C  
ATOM   1058  C   ILE A 267       3.006  27.852  19.536  1.00 69.08           C  
ATOM   1059  O   ILE A 267       3.822  28.713  19.880  1.00 68.48           O  
ATOM   1060  CB  ILE A 267       1.519  28.303  17.519  1.00 69.05           C  
ATOM   1061  CG1 ILE A 267       1.600  28.369  16.015  1.00 69.01           C  
ATOM   1062  CG2 ILE A 267       1.454  29.723  18.061  1.00 70.85           C  
ATOM   1063  CD1 ILE A 267       0.300  28.772  15.385  1.00 77.27           C  
ATOM   1064  N   THR A 268       2.319  27.122  20.402  1.00 67.38           N  
ATOM   1065  CA  THR A 268       2.488  27.321  21.815  1.00 68.66           C  
ATOM   1066  C   THR A 268       3.930  26.916  22.175  1.00 72.18           C  
ATOM   1067  O   THR A 268       4.663  27.689  22.816  1.00 77.22           O  
ATOM   1068  CB  THR A 268       1.399  26.520  22.595  1.00 69.38           C  
ATOM   1069  CG2 THR A 268       1.766  26.359  24.031  1.00 69.33           C  
ATOM   1070  OG1 THR A 268       0.138  27.213  22.533  1.00 61.12           O  
ATOM   1071  N   SER A 269       4.380  25.746  21.723  1.00 71.95           N  
ATOM   1072  CA  SER A 269       5.759  25.304  22.022  1.00 61.95           C  
ATOM   1073  C   SER A 269       6.808  26.340  21.629  1.00 57.36           C  
ATOM   1074  O   SER A 269       7.799  26.498  22.306  1.00 63.94           O  
ATOM   1075  CB  SER A 269       6.077  23.989  21.323  1.00 57.24           C  
ATOM   1076  OG  SER A 269       7.385  23.545  21.613  1.00 54.16           O  
ATOM   1077  N   LEU A 270       6.597  27.038  20.540  1.00 50.70           N  
ATOM   1078  CA  LEU A 270       7.542  28.036  20.146  1.00 56.88           C  
ATOM   1079  C   LEU A 270       7.327  29.312  20.970  1.00 57.94           C  
ATOM   1080  O   LEU A 270       8.288  30.022  21.256  1.00 65.42           O  
ATOM   1081  CB  LEU A 270       7.476  28.298  18.630  1.00 57.75           C  
ATOM   1082  CG  LEU A 270       8.136  29.559  18.041  1.00 59.55           C  
ATOM   1083  CD1 LEU A 270       9.615  29.559  18.236  1.00 60.67           C  
ATOM   1084  CD2 LEU A 270       7.857  29.690  16.551  1.00 65.93           C  
ATOM   1085  N   ALA A 271       6.100  29.629  21.352  1.00 60.52           N  
ATOM   1086  CA  ALA A 271       5.866  30.868  22.123  1.00 64.20           C  
ATOM   1087  C   ALA A 271       6.421  30.746  23.541  1.00 61.47           C  
ATOM   1088  O   ALA A 271       6.973  31.720  24.049  1.00 55.79           O  
ATOM   1089  CB  ALA A 271       4.393  31.248  22.157  1.00 63.94           C  
ATOM   1090  N   GLU A 272       6.315  29.562  24.156  1.00 60.86           N  
ATOM   1091  CA  GLU A 272       6.901  29.349  25.495  1.00 68.15           C  
ATOM   1092  C   GLU A 272       8.411  29.505  25.421  1.00 69.16           C  
ATOM   1093  O   GLU A 272       8.998  30.233  26.207  1.00 68.17           O  
ATOM   1094  CB  GLU A 272       6.484  28.005  26.137  1.00 69.04           C  
ATOM   1095  CG  GLU A 272       6.987  27.740  27.576  1.00 79.19           C  
ATOM   1096  CD  GLU A 272       6.307  28.522  28.729  1.00 95.49           C  
ATOM   1097  OE1 GLU A 272       5.167  29.024  28.589  1.00111.20           O  
ATOM   1098  OE2 GLU A 272       6.926  28.623  29.820  1.00 92.28           O1-
ATOM   1099  N   SER A 273       9.031  28.868  24.439  1.00 72.09           N  
ATOM   1100  CA  SER A 273      10.452  29.094  24.156  1.00 60.25           C  
ATOM   1101  C   SER A 273      10.798  30.579  24.008  1.00 56.77           C  
ATOM   1102  O   SER A 273      11.740  31.059  24.594  1.00 65.43           O  
ATOM   1103  CB  SER A 273      10.867  28.338  22.905  1.00 55.12           C  
ATOM   1104  OG  SER A 273      10.930  26.937  23.166  1.00 54.41           O  
ATOM   1105  N   GLN A 274      10.039  31.309  23.237  1.00 55.73           N  
ATOM   1106  CA  GLN A 274      10.330  32.717  23.063  1.00 57.88           C  
ATOM   1107  C   GLN A 274      10.168  33.466  24.372  1.00 55.17           C  
ATOM   1108  O   GLN A 274      10.891  34.382  24.635  1.00 57.56           O  
ATOM   1109  CB  GLN A 274       9.417  33.328  21.984  1.00 66.11           C  
ATOM   1110  CG  GLN A 274       9.620  32.782  20.564  1.00 69.28           C  
ATOM   1111  CD  GLN A 274       8.867  33.584  19.507  1.00 68.57           C  
ATOM   1112  NE2 GLN A 274       9.125  33.295  18.242  1.00 63.00           N  
ATOM   1113  OE1 GLN A 274       8.078  34.457  19.834  1.00 55.84           O  
ATOM   1114  N   LEU A 275       9.194  33.099  25.192  1.00 60.76           N  
ATOM   1115  CA  LEU A 275       8.971  33.795  26.464  1.00 62.49           C  
ATOM   1116  C   LEU A 275      10.150  33.573  27.384  1.00 66.05           C  
ATOM   1117  O   LEU A 275      10.697  34.521  27.928  1.00 69.11           O  
ATOM   1118  CB  LEU A 275       7.717  33.265  27.155  1.00 63.66           C  
ATOM   1119  CG  LEU A 275       7.345  33.865  28.523  1.00 66.36           C  
ATOM   1120  CD1 LEU A 275       6.969  35.359  28.428  1.00 62.79           C  
ATOM   1121  CD2 LEU A 275       6.215  33.043  29.168  1.00 70.79           C  
ATOM   1122  N   GLN A 276      10.553  32.308  27.525  1.00 62.72           N  
ATOM   1123  CA  GLN A 276      11.745  31.968  28.315  1.00 62.22           C  
ATOM   1124  C   GLN A 276      12.926  32.840  27.883  1.00 62.12           C  
ATOM   1125  O   GLN A 276      13.643  33.375  28.729  1.00 63.33           O  
ATOM   1126  CB  GLN A 276      12.139  30.487  28.188  1.00 59.91           C  
ATOM   1127  CG  GLN A 276      11.043  29.503  28.541  1.00 58.05           C  
ATOM   1128  CD  GLN A 276      11.565  28.153  28.968  1.00 65.05           C  
ATOM   1129  NE2 GLN A 276      10.689  27.161  28.907  1.00 65.39           N  
ATOM   1130  OE1 GLN A 276      12.727  27.992  29.373  1.00 76.36           O  
ATOM   1131  N   THR A 277      13.100  32.947  26.558  1.00 56.32           N  
ATOM   1132  CA  THR A 277      14.168  33.716  25.943  1.00 54.14           C  
ATOM   1133  C   THR A 277      13.989  35.195  26.306  1.00 54.50           C  
ATOM   1134  O   THR A 277      14.961  35.859  26.630  1.00 57.83           O  
ATOM   1135  CB  THR A 277      14.222  33.482  24.389  1.00 55.17           C  
ATOM   1136  CG2 THR A 277      15.252  34.435  23.709  1.00 52.82           C  
ATOM   1137  OG1 THR A 277      14.523  32.094  24.093  1.00 48.22           O  
ATOM   1138  N   ARG A 278      12.756  35.702  26.265  1.00 55.10           N  
ATOM   1139  CA  ARG A 278      12.497  37.087  26.650  1.00 61.73           C  
ATOM   1140  C   ARG A 278      12.947  37.352  28.070  1.00 65.83           C  
ATOM   1141  O   ARG A 278      13.408  38.476  28.375  1.00 68.46           O  
ATOM   1142  CB  ARG A 278      11.015  37.447  26.573  1.00 64.23           C  
ATOM   1143  CG  ARG A 278      10.466  37.634  25.199  1.00 64.56           C  
ATOM   1144  CD  ARG A 278       8.987  37.831  25.295  1.00 68.21           C  
ATOM   1145  NE  ARG A 278       8.677  39.042  26.039  1.00 73.23           N  
ATOM   1146  CZ  ARG A 278       7.486  39.279  26.579  1.00 78.47           C  
ATOM   1147  NH1 ARG A 278       6.495  38.387  26.474  1.00 67.22           N1+
ATOM   1148  NH2 ARG A 278       7.284  40.415  27.235  1.00 80.74           N  
ATOM   1149  N   GLN A 279      12.755  36.361  28.940  1.00 62.15           N  
ATOM   1150  CA  GLN A 279      13.008  36.566  30.353  1.00 63.62           C  
ATOM   1151  C   GLN A 279      14.506  36.662  30.603  1.00 59.92           C  
ATOM   1152  O   GLN A 279      14.950  37.518  31.422  1.00 62.25           O  
ATOM   1153  CB  GLN A 279      12.320  35.495  31.198  1.00 63.36           C  
ATOM   1154  CG  GLN A 279      10.798  35.711  31.276  1.00 66.50           C  
ATOM   1155  CD  GLN A 279       9.981  34.440  31.705  1.00 75.39           C  
ATOM   1156  NE2 GLN A 279      10.632  33.268  31.762  1.00 69.85           N  
ATOM   1157  OE1 GLN A 279       8.770  34.527  31.986  1.00 85.45           O  
ATOM   1158  N   GLN A 280      15.280  35.853  29.875  1.00 52.35           N  
ATOM   1159  CA  GLN A 280      16.740  35.909  29.958  1.00 49.10           C  
ATOM   1160  C   GLN A 280      17.359  37.175  29.293  1.00 51.29           C  
ATOM   1161  O   GLN A 280      18.406  37.654  29.719  1.00 58.81           O  
ATOM   1162  CB  GLN A 280      17.340  34.644  29.369  1.00 47.33           C  
ATOM   1163  CG  GLN A 280      16.919  33.325  30.014  1.00 52.60           C  
ATOM   1164  CD  GLN A 280      17.095  33.258  31.530  1.00 61.96           C  
ATOM   1165  NE2 GLN A 280      18.301  33.562  32.037  1.00 69.14           N  
ATOM   1166  OE1 GLN A 280      16.154  32.916  32.239  1.00 68.96           O  
ATOM   1167  N   ILE A 281      16.728  37.730  28.274  1.00 49.14           N  
ATOM   1168  CA  ILE A 281      17.195  38.991  27.702  1.00 51.42           C  
ATOM   1169  C   ILE A 281      16.841  40.182  28.605  1.00 54.56           C  
ATOM   1170  O   ILE A 281      17.405  41.265  28.477  1.00 51.46           O  
ATOM   1171  CB  ILE A 281      16.637  39.166  26.254  1.00 52.70           C  
ATOM   1172  CG1 ILE A 281      17.125  38.007  25.381  1.00 53.61           C  
ATOM   1173  CG2 ILE A 281      17.019  40.516  25.613  1.00 49.96           C  
ATOM   1174  CD1 ILE A 281      16.649  38.071  23.934  1.00 56.39           C  
ATOM   1175  N   LYS A 282      15.842  40.014  29.463  1.00 68.68           N  
ATOM   1176  CA  LYS A 282      15.569  41.011  30.501  1.00 72.89           C  
ATOM   1177  C   LYS A 282      16.558  40.774  31.627  1.00 64.20           C  
ATOM   1178  O   LYS A 282      17.109  41.733  32.158  1.00 58.08           O  
ATOM   1179  CB  LYS A 282      14.101  40.987  30.959  1.00 77.37           C  
ATOM   1180  CG  LYS A 282      13.140  41.676  29.965  1.00 89.92           C  
ATOM   1181  CD  LYS A 282      11.700  41.935  30.484  1.00108.03           C  
ATOM   1182  CE  LYS A 282      10.677  40.774  30.270  1.00116.11           C  
ATOM   1183  NZ  LYS A 282       9.256  41.112  30.524  1.00104.08           N1+
ATOM   1184  N   LYS A 283      16.817  39.500  31.949  1.00 60.83           N  
ATOM   1185  CA  LYS A 283      17.849  39.154  32.927  1.00 59.18           C  
ATOM   1186  C   LYS A 283      19.149  39.891  32.661  1.00 57.74           C  
ATOM   1187  O   LYS A 283      19.821  40.305  33.606  1.00 53.85           O  
ATOM   1188  CB  LYS A 283      18.126  37.640  32.974  1.00 61.20           C  
ATOM   1189  CG  LYS A 283      19.066  37.191  34.101  1.00 67.55           C  
ATOM   1190  CD  LYS A 283      18.605  37.634  35.484  1.00 67.17           C  
ATOM   1191  CE  LYS A 283      18.233  36.471  36.386  1.00 68.89           C  
ATOM   1192  NZ  LYS A 283      17.745  37.090  37.648  1.00 73.73           N1+
ATOM   1193  N   LEU A 284      19.503  40.063  31.390  1.00 53.55           N  
ATOM   1194  CA  LEU A 284      20.749  40.706  31.076  1.00 52.79           C  
ATOM   1195  C   LEU A 284      20.663  42.194  31.389  1.00 54.06           C  
ATOM   1196  O   LEU A 284      21.644  42.807  31.762  1.00 50.83           O  
ATOM   1197  CB  LEU A 284      21.124  40.488  29.617  1.00 55.46           C  
ATOM   1198  CG  LEU A 284      21.527  39.106  29.109  1.00 57.21           C  
ATOM   1199  CD1 LEU A 284      21.560  39.269  27.607  1.00 55.69           C  
ATOM   1200  CD2 LEU A 284      22.900  38.644  29.579  1.00 63.69           C  
ATOM   1201  N   GLU A 285      19.500  42.795  31.213  1.00 62.53           N  
ATOM   1202  CA  GLU A 285      19.342  44.201  31.592  1.00 68.26           C  
ATOM   1203  C   GLU A 285      19.638  44.365  33.088  1.00 66.17           C  
ATOM   1204  O   GLU A 285      20.281  45.323  33.468  1.00 59.33           O  
ATOM   1205  CB  GLU A 285      17.938  44.654  31.264  1.00 74.26           C  
ATOM   1206  CG  GLU A 285      17.714  46.139  31.240  1.00 84.93           C  
ATOM   1207  CD  GLU A 285      16.267  46.423  30.802  1.00 97.09           C  
ATOM   1208  OE1 GLU A 285      15.566  47.260  31.424  1.00103.31           O  
ATOM   1209  OE2 GLU A 285      15.792  45.746  29.852  1.00101.37           O1-
ATOM   1210  N   GLU A 286      19.200  43.386  33.896  1.00 63.00           N  
ATOM   1211  CA  GLU A 286      19.370  43.394  35.352  1.00 60.97           C  
ATOM   1212  C   GLU A 286      20.820  43.310  35.698  1.00 59.52           C  
ATOM   1213  O   GLU A 286      21.315  44.088  36.517  1.00 61.18           O  
ATOM   1214  CB  GLU A 286      18.648  42.193  36.020  1.00 61.84           C  
ATOM   1215  CG  GLU A 286      18.754  42.110  37.563  1.00 61.05           C  
ATOM   1216  CD  GLU A 286      18.313  40.760  38.140  1.00 60.34           C  
ATOM   1217  OE1 GLU A 286      17.958  39.861  37.334  1.00 59.28           O  
ATOM   1218  OE2 GLU A 286      18.339  40.572  39.402  1.00 61.36           O1-
ATOM   1219  N   LEU A 287      21.503  42.372  35.063  1.00 54.60           N  
ATOM   1220  CA  LEU A 287      22.928  42.186  35.315  1.00 54.00           C  
ATOM   1221  C   LEU A 287      23.709  43.449  34.976  1.00 51.63           C  
ATOM   1222  O   LEU A 287      24.507  43.890  35.768  1.00 56.52           O  
ATOM   1223  CB  LEU A 287      23.454  40.957  34.561  1.00 51.87           C  
ATOM   1224  CG  LEU A 287      22.682  39.654  34.906  1.00 52.45           C  
ATOM   1225  CD1 LEU A 287      23.375  38.387  34.482  1.00 53.31           C  
ATOM   1226  CD2 LEU A 287      22.364  39.541  36.385  1.00 53.50           C  
ATOM   1227  N   GLN A 288      23.423  44.060  33.839  1.00 51.44           N  
ATOM   1228  CA  GLN A 288      24.126  45.282  33.457  1.00 55.64           C  
ATOM   1229  C   GLN A 288      24.015  46.459  34.464  1.00 59.31           C  
ATOM   1230  O   GLN A 288      24.994  47.155  34.697  1.00 58.56           O  
ATOM   1231  CB  GLN A 288      23.709  45.701  32.053  1.00 54.12           C  
ATOM   1232  CG  GLN A 288      24.540  46.812  31.437  1.00 53.61           C  
ATOM   1233  CD  GLN A 288      24.144  48.189  31.931  1.00 57.63           C  
ATOM   1234  NE2 GLN A 288      25.041  49.160  31.773  1.00 62.86           N  
ATOM   1235  OE1 GLN A 288      23.038  48.391  32.431  1.00 60.09           O  
ATOM   1236  N   GLN A 289      22.864  46.660  35.090  1.00 63.57           N  
ATOM   1237  CA  GLN A 289      22.715  47.792  36.042  1.00 74.53           C  
ATOM   1238  C   GLN A 289      23.627  47.565  37.277  1.00 74.44           C  
ATOM   1239  O   GLN A 289      24.297  48.500  37.829  1.00 58.67           O  
ATOM   1240  CB  GLN A 289      21.257  47.951  36.496  1.00 86.41           C  
ATOM   1241  CG  GLN A 289      20.181  47.485  35.518  1.00 98.64           C  
ATOM   1242  CD  GLN A 289      18.789  48.017  35.846  1.00108.68           C  
ATOM   1243  NE2 GLN A 289      17.791  47.123  35.811  1.00115.38           N  
ATOM   1244  OE1 GLN A 289      18.606  49.206  36.129  1.00 95.42           O  
ATOM   1245  N   LYS A 290      23.647  46.285  37.664  1.00 67.96           N  
ATOM   1246  CA  LYS A 290      24.438  45.816  38.773  1.00 63.04           C  
ATOM   1247  C   LYS A 290      25.942  45.889  38.497  1.00 66.40           C  
ATOM   1248  O   LYS A 290      26.684  46.479  39.267  1.00 73.07           O  
ATOM   1249  CB  LYS A 290      24.014  44.399  39.135  1.00 57.12           C  
ATOM   1250  CG  LYS A 290      22.656  44.321  39.866  1.00 58.48           C  
ATOM   1251  CD  LYS A 290      22.269  42.862  40.039  1.00 53.59           C  
ATOM   1252  CE  LYS A 290      21.057  42.523  40.893  1.00 50.04           C  
ATOM   1253  NZ  LYS A 290      21.073  41.015  40.948  1.00 50.49           N1+
ATOM   1254  N   VAL A 291      26.374  45.325  37.383  1.00 72.17           N  
ATOM   1255  CA  VAL A 291      27.790  45.250  37.041  1.00 71.54           C  
ATOM   1256  C   VAL A 291      28.007  45.550  35.562  1.00 66.12           C  
ATOM   1257  O   VAL A 291      27.503  44.836  34.709  1.00 63.46           O  
ATOM   1258  CB  VAL A 291      28.327  43.846  37.363  1.00 76.13           C  
ATOM   1259  CG1 VAL A 291      29.721  43.645  36.776  1.00 76.91           C  
ATOM   1260  CG2 VAL A 291      28.343  43.624  38.879  1.00 74.00           C  
ATOM   1261  N   SER A 292      28.758  46.615  35.283  1.00 69.81           N  
ATOM   1262  CA  SER A 292      29.100  46.992  33.908  1.00 68.91           C  
ATOM   1263  C   SER A 292      30.448  47.734  33.894  1.00 67.47           C  
ATOM   1264  O   SER A 292      31.058  47.935  34.931  1.00 68.95           O  
ATOM   1265  CB  SER A 292      27.968  47.841  33.255  1.00 63.02           C  
ATOM   1266  OG  SER A 292      28.039  47.898  31.827  1.00 54.81           O  
ATOM   1267  N   TYR A 293      30.885  48.117  32.691  1.00 71.64           N  
ATOM   1268  CA  TYR A 293      32.254  48.531  32.371  1.00 65.11           C  
ATOM   1269  C   TYR A 293      32.413  48.916  30.891  1.00 73.13           C  
ATOM   1270  O   TYR A 293      31.533  48.596  30.106  1.00 80.69           O  
ATOM   1271  CB  TYR A 293      33.160  47.377  32.650  1.00 60.56           C  
ATOM   1272  CG  TYR A 293      32.754  46.052  32.040  1.00 52.58           C  
ATOM   1273  CD1 TYR A 293      32.962  45.791  30.712  1.00 51.88           C  
ATOM   1274  CD2 TYR A 293      32.239  45.055  32.817  1.00 50.27           C  
ATOM   1275  CE1 TYR A 293      32.664  44.563  30.155  1.00 52.91           C  
ATOM   1276  CE2 TYR A 293      31.934  43.828  32.270  1.00 52.23           C  
ATOM   1277  CZ  TYR A 293      32.154  43.595  30.927  1.00 51.03           C  
ATOM   1278  OH  TYR A 293      31.885  42.386  30.365  1.00 51.80           O  
ATOM   1279  N   LYS A 294      33.518  49.562  30.503  1.00 81.46           N  
ATOM   1280  CA  LYS A 294      33.520  50.302  29.245  1.00 82.43           C  
ATOM   1281  C   LYS A 294      33.104  49.438  28.075  1.00 82.19           C  
ATOM   1282  O   LYS A 294      32.293  49.861  27.249  1.00104.82           O  
ATOM   1283  CB  LYS A 294      34.833  51.033  28.980  1.00 99.04           C  
ATOM   1284  CG  LYS A 294      34.731  52.156  27.919  1.00108.27           C  
ATOM   1285  CD  LYS A 294      35.343  53.522  28.340  1.00127.19           C  
ATOM   1286  CE  LYS A 294      36.880  53.553  28.534  1.00118.54           C  
ATOM   1287  NZ  LYS A 294      37.452  54.919  28.747  1.00 98.24           N1+
ATOM   1288  N   GLY A 295      33.569  48.210  27.999  1.00 68.60           N  
ATOM   1289  CA  GLY A 295      33.188  47.409  26.807  1.00 73.56           C  
ATOM   1290  C   GLY A 295      31.973  46.497  26.832  1.00 74.64           C  
ATOM   1291  O   GLY A 295      31.930  45.524  26.058  1.00 70.22           O  
ATOM   1292  N   ASP A 296      30.994  46.760  27.704  1.00 83.39           N  
ATOM   1293  CA  ASP A 296      30.063  45.668  28.145  1.00 71.82           C  
ATOM   1294  C   ASP A 296      29.413  45.021  26.923  1.00 63.42           C  
ATOM   1295  O   ASP A 296      28.834  45.722  26.113  1.00 60.62           O  
ATOM   1296  CB  ASP A 296      28.992  46.144  29.168  1.00 63.04           C  
ATOM   1297  CG  ASP A 296      28.412  44.970  30.027  1.00 65.84           C  
ATOM   1298  OD1 ASP A 296      28.420  43.792  29.556  1.00 64.32           O  
ATOM   1299  OD2 ASP A 296      27.946  45.256  31.172  1.00 52.23           O1-
ATOM   1300  N   PRO A 297      29.547  43.699  26.758  1.00 58.09           N  
ATOM   1301  CA  PRO A 297      28.818  43.050  25.684  1.00 62.84           C  
ATOM   1302  C   PRO A 297      27.288  43.261  25.732  1.00 69.42           C  
ATOM   1303  O   PRO A 297      26.612  43.271  24.691  1.00 70.98           O  
ATOM   1304  CB  PRO A 297      29.121  41.564  25.896  1.00 65.51           C  
ATOM   1305  CG  PRO A 297      30.392  41.533  26.597  1.00 64.93           C  
ATOM   1306  CD  PRO A 297      30.443  42.769  27.446  1.00 63.66           C  
ATOM   1307  N   ILE A 298      26.748  43.448  26.922  1.00 72.39           N  
ATOM   1308  CA  ILE A 298      25.339  43.686  27.070  1.00 63.98           C  
ATOM   1309  C   ILE A 298      24.988  45.100  26.571  1.00 58.54           C  
ATOM   1310  O   ILE A 298      24.060  45.238  25.778  1.00 64.21           O  
ATOM   1311  CB  ILE A 298      24.908  43.461  28.528  1.00 65.32           C  
ATOM   1312  CG1 ILE A 298      25.248  42.023  28.945  1.00 69.38           C  
ATOM   1313  CG2 ILE A 298      23.409  43.665  28.685  1.00 71.38           C  
ATOM   1314  CD1 ILE A 298      24.914  41.689  30.381  1.00 70.38           C  
ATOM   1315  N   VAL A 299      25.711  46.141  26.974  1.00 53.89           N  
ATOM   1316  CA  VAL A 299      25.277  47.497  26.566  1.00 64.19           C  
ATOM   1317  C   VAL A 299      25.181  47.596  25.059  1.00 67.10           C  
ATOM   1318  O   VAL A 299      24.399  48.390  24.559  1.00 60.83           O  
ATOM   1319  CB  VAL A 299      26.151  48.700  27.016  1.00 65.86           C  
ATOM   1320  CG1 VAL A 299      26.203  48.779  28.527  1.00 65.58           C  
ATOM   1321  CG2 VAL A 299      27.563  48.626  26.396  1.00 82.63           C  
ATOM   1322  N   GLN A 300      26.020  46.827  24.365  1.00 69.55           N  
ATOM   1323  CA  GLN A 300      26.188  46.973  22.938  1.00 79.04           C  
ATOM   1324  C   GLN A 300      25.256  46.067  22.182  1.00 69.32           C  
ATOM   1325  O   GLN A 300      24.612  46.514  21.269  1.00 79.11           O  
ATOM   1326  CB  GLN A 300      27.650  46.702  22.553  1.00 95.40           C  
ATOM   1327  CG  GLN A 300      28.040  47.196  21.165  1.00103.02           C  
ATOM   1328  CD  GLN A 300      29.171  46.420  20.549  1.00101.67           C  
ATOM   1329  NE2 GLN A 300      29.176  46.358  19.233  1.00113.60           N  
ATOM   1330  OE1 GLN A 300      30.044  45.900  21.242  1.00105.67           O  
ATOM   1331  N   HIS A 301      25.127  44.819  22.591  1.00 72.73           N  
ATOM   1332  CA  HIS A 301      24.359  43.830  21.823  1.00 76.87           C  
ATOM   1333  C   HIS A 301      22.931  43.529  22.309  1.00 76.17           C  
ATOM   1334  O   HIS A 301      22.137  42.982  21.569  1.00 87.10           O  
ATOM   1335  CB  HIS A 301      25.125  42.524  21.796  1.00 82.16           C  
ATOM   1336  CG  HIS A 301      26.373  42.572  20.967  1.00 97.58           C  
ATOM   1337  CD2 HIS A 301      26.832  41.731  20.007  1.00 97.34           C  
ATOM   1338  ND1 HIS A 301      27.319  43.568  21.091  1.00 93.46           N  
ATOM   1339  CE1 HIS A 301      28.309  43.339  20.247  1.00 89.12           C  
ATOM   1340  NE2 HIS A 301      28.045  42.222  19.590  1.00 99.74           N  
ATOM   1341  N   ARG A 302      22.623  43.809  23.564  1.00 77.33           N  
ATOM   1342  CA  ARG A 302      21.323  43.446  24.126  1.00 72.93           C  
ATOM   1343  C   ARG A 302      20.225  44.188  23.403  1.00 71.73           C  
ATOM   1344  O   ARG A 302      19.228  43.573  23.050  1.00 67.55           O  
ATOM   1345  CB  ARG A 302      21.270  43.731  25.634  1.00 73.44           C  
ATOM   1346  CG  ARG A 302      20.188  42.991  26.441  1.00 70.18           C  
ATOM   1347  CD  ARG A 302      19.918  43.733  27.741  1.00 70.21           C  
ATOM   1348  NE  ARG A 302      19.616  45.114  27.423  1.00 62.40           N  
ATOM   1349  CZ  ARG A 302      18.409  45.570  27.187  1.00 58.75           C  
ATOM   1350  NH1 ARG A 302      17.324  44.765  27.287  1.00 61.75           N1+
ATOM   1351  NH2 ARG A 302      18.298  46.852  26.866  1.00 55.90           N  
ATOM   1352  N   PRO A 303      20.418  45.498  23.161  1.00 63.16           N  
ATOM   1353  CA  PRO A 303      19.329  46.224  22.543  1.00 58.92           C  
ATOM   1354  C   PRO A 303      18.824  45.567  21.251  1.00 65.53           C  
ATOM   1355  O   PRO A 303      17.634  45.569  21.009  1.00 75.87           O  
ATOM   1356  CB  PRO A 303      19.911  47.621  22.329  1.00 57.38           C  
ATOM   1357  CG  PRO A 303      20.842  47.770  23.467  1.00 61.26           C  
ATOM   1358  CD  PRO A 303      21.493  46.404  23.595  1.00 61.77           C  
ATOM   1359  N   MET A 304      19.682  44.982  20.435  1.00 72.23           N  
ATOM   1360  CA  MET A 304      19.160  44.275  19.293  1.00 75.33           C  
ATOM   1361  C   MET A 304      18.591  42.930  19.638  1.00 69.22           C  
ATOM   1362  O   MET A 304      17.697  42.455  18.978  1.00 66.44           O  
ATOM   1363  CB  MET A 304      20.223  44.085  18.207  1.00 94.23           C  
ATOM   1364  CG  MET A 304      19.700  43.460  16.900  1.00108.33           C  
ATOM   1365  SD  MET A 304      18.785  44.529  15.713  1.00109.09           S  
ATOM   1366  CE  MET A 304      19.464  46.198  15.855  1.00104.99           C  
ATOM   1367  N   LEU A 305      19.149  42.268  20.628  1.00 72.25           N  
ATOM   1368  CA  LEU A 305      18.552  41.027  21.084  1.00 76.96           C  
ATOM   1369  C   LEU A 305      17.082  41.252  21.525  1.00 81.29           C  
ATOM   1370  O   LEU A 305      16.191  40.430  21.220  1.00 78.11           O  
ATOM   1371  CB  LEU A 305      19.353  40.449  22.235  1.00 75.22           C  
ATOM   1372  CG  LEU A 305      20.689  39.830  21.903  1.00 75.43           C  
ATOM   1373  CD1 LEU A 305      21.472  39.710  23.191  1.00 76.03           C  
ATOM   1374  CD2 LEU A 305      20.512  38.467  21.229  1.00 82.07           C  
ATOM   1375  N   GLU A 306      16.824  42.385  22.189  1.00 70.98           N  
ATOM   1376  CA  GLU A 306      15.472  42.715  22.603  1.00 66.67           C  
ATOM   1377  C   GLU A 306      14.624  42.966  21.385  1.00 62.97           C  
ATOM   1378  O   GLU A 306      13.599  42.331  21.235  1.00 57.22           O  
ATOM   1379  CB  GLU A 306      15.436  43.928  23.528  1.00 73.36           C  
ATOM   1380  CG  GLU A 306      14.068  44.248  24.111  1.00 82.10           C  
ATOM   1381  CD  GLU A 306      14.170  44.682  25.569  1.00 92.27           C  
ATOM   1382  OE1 GLU A 306      14.200  45.929  25.783  1.00 80.83           O  
ATOM   1383  OE2 GLU A 306      14.280  43.800  26.480  1.00101.45           O1-
ATOM   1384  N   GLU A 307      15.062  43.877  20.512  1.00 64.72           N  
ATOM   1385  CA  GLU A 307      14.331  44.198  19.264  1.00 63.29           C  
ATOM   1386  C   GLU A 307      13.885  42.896  18.585  1.00 59.71           C  
ATOM   1387  O   GLU A 307      12.723  42.717  18.283  1.00 68.52           O  
ATOM   1388  CB  GLU A 307      15.202  45.013  18.307  1.00 68.55           C  
ATOM   1389  CG  GLU A 307      14.583  46.275  17.736  1.00 76.22           C  
ATOM   1390  CD  GLU A 307      15.379  46.789  16.542  1.00 88.07           C  
ATOM   1391  OE1 GLU A 307      15.322  46.121  15.457  1.00 94.05           O  
ATOM   1392  OE2 GLU A 307      16.073  47.837  16.686  1.00 89.60           O1-
ATOM   1393  N   ARG A 308      14.801  41.959  18.436  1.00 57.24           N  
ATOM   1394  CA  ARG A 308      14.534  40.721  17.718  1.00 59.77           C  
ATOM   1395  C   ARG A 308      13.504  39.857  18.391  1.00 57.98           C  
ATOM   1396  O   ARG A 308      12.588  39.386  17.722  1.00 68.78           O  
ATOM   1397  CB  ARG A 308      15.825  39.895  17.501  1.00 63.37           C  
ATOM   1398  CG  ARG A 308      16.616  40.329  16.275  1.00 64.72           C  
ATOM   1399  CD  ARG A 308      17.982  39.686  16.193  1.00 60.08           C  
ATOM   1400  NE  ARG A 308      17.917  38.353  15.607  1.00 61.00           N  
ATOM   1401  CZ  ARG A 308      18.966  37.542  15.509  1.00 66.85           C  
ATOM   1402  NH1 ARG A 308      20.152  37.942  15.957  1.00 74.01           N1+
ATOM   1403  NH2 ARG A 308      18.836  36.320  14.974  1.00 63.61           N  
ATOM   1404  N   ILE A 309      13.653  39.614  19.690  1.00 56.50           N  
ATOM   1405  CA  ILE A 309      12.733  38.691  20.366  1.00 54.52           C  
ATOM   1406  C   ILE A 309      11.330  39.303  20.485  1.00 55.08           C  
ATOM   1407  O   ILE A 309      10.348  38.577  20.594  1.00 57.60           O  
ATOM   1408  CB  ILE A 309      13.230  38.255  21.744  1.00 49.00           C  
ATOM   1409  CG1 ILE A 309      12.423  37.078  22.278  1.00 45.93           C  
ATOM   1410  CG2 ILE A 309      13.115  39.393  22.731  1.00 50.31           C  
ATOM   1411  CD1 ILE A 309      12.710  35.774  21.596  1.00 50.19           C  
ATOM   1412  N   VAL A 310      11.233  40.618  20.434  1.00 49.22           N  
ATOM   1413  CA  VAL A 310       9.942  41.257  20.489  1.00 54.57           C  
ATOM   1414  C   VAL A 310       9.222  41.153  19.155  1.00 60.55           C  
ATOM   1415  O   VAL A 310       8.060  40.737  19.131  1.00 74.36           O  
ATOM   1416  CB  VAL A 310      10.101  42.704  20.913  1.00 54.54           C  
ATOM   1417  CG1 VAL A 310       8.782  43.482  20.877  1.00 55.76           C  
ATOM   1418  CG2 VAL A 310      10.673  42.694  22.297  1.00 55.13           C  
ATOM   1419  N   GLU A 311       9.879  41.540  18.065  1.00 67.02           N  
ATOM   1420  CA  GLU A 311       9.281  41.343  16.743  1.00 72.11           C  
ATOM   1421  C   GLU A 311       8.848  39.864  16.601  1.00 62.81           C  
ATOM   1422  O   GLU A 311       7.738  39.585  16.143  1.00 72.42           O  
ATOM   1423  CB  GLU A 311      10.200  41.796  15.596  1.00 74.99           C  
ATOM   1424  CG  GLU A 311       9.447  42.075  14.289  1.00 89.70           C  
ATOM   1425  CD  GLU A 311      10.349  42.366  13.078  1.00103.22           C  
ATOM   1426  OE1 GLU A 311      10.646  41.445  12.267  1.00106.59           O  
ATOM   1427  OE2 GLU A 311      10.749  43.536  12.917  1.00113.56           O1-
ATOM   1428  N   LEU A 312       9.670  38.931  17.073  1.00 52.36           N  
ATOM   1429  CA  LEU A 312       9.325  37.511  16.950  1.00 58.28           C  
ATOM   1430  C   LEU A 312       8.045  37.184  17.678  1.00 65.68           C  
ATOM   1431  O   LEU A 312       7.126  36.608  17.073  1.00 70.67           O  
ATOM   1432  CB  LEU A 312      10.425  36.588  17.460  1.00 61.62           C  
ATOM   1433  CG  LEU A 312      11.323  35.916  16.434  1.00 68.71           C  
ATOM   1434  CD1 LEU A 312      12.414  35.165  17.180  1.00 75.90           C  
ATOM   1435  CD2 LEU A 312      10.550  34.971  15.519  1.00 65.35           C  
ATOM   1436  N   PHE A 313       7.965  37.611  18.943  1.00 62.55           N  
ATOM   1437  CA  PHE A 313       6.822  37.292  19.779  1.00 56.17           C  
ATOM   1438  C   PHE A 313       5.574  38.012  19.312  1.00 53.54           C  
ATOM   1439  O   PHE A 313       4.525  37.374  19.180  1.00 53.48           O  
ATOM   1440  CB  PHE A 313       7.113  37.622  21.228  1.00 61.70           C  
ATOM   1441  CG  PHE A 313       6.139  37.012  22.203  1.00 61.38           C  
ATOM   1442  CD1 PHE A 313       6.170  35.652  22.471  1.00 60.03           C  
ATOM   1443  CD2 PHE A 313       5.228  37.806  22.865  1.00 57.00           C  
ATOM   1444  CE1 PHE A 313       5.301  35.094  23.374  1.00 57.43           C  
ATOM   1445  CE2 PHE A 313       4.351  37.252  23.750  1.00 56.76           C  
ATOM   1446  CZ  PHE A 313       4.391  35.897  24.014  1.00 57.82           C  
ATOM   1447  N   ARG A 314       5.678  39.317  19.051  1.00 50.27           N  
ATOM   1448  CA  ARG A 314       4.550  40.082  18.508  1.00 54.34           C  
ATOM   1449  C   ARG A 314       3.996  39.433  17.248  1.00 59.91           C  
ATOM   1450  O   ARG A 314       2.796  39.220  17.144  1.00 69.26           O  
ATOM   1451  CB  ARG A 314       4.902  41.544  18.207  1.00 53.22           C  
ATOM   1452  CG  ARG A 314       4.992  42.401  19.456  1.00 56.51           C  
ATOM   1453  CD  ARG A 314       5.453  43.817  19.190  1.00 57.95           C  
ATOM   1454  NE  ARG A 314       5.155  44.710  20.329  1.00 63.60           N  
ATOM   1455  CZ  ARG A 314       5.618  45.958  20.462  1.00 74.44           C  
ATOM   1456  NH1 ARG A 314       6.426  46.479  19.538  1.00 92.82           N1+
ATOM   1457  NH2 ARG A 314       5.279  46.710  21.512  1.00 66.14           N  
ATOM   1458  N   ASN A 315       4.862  39.104  16.303  1.00 60.10           N  
ATOM   1459  CA  ASN A 315       4.407  38.512  15.040  1.00 60.96           C  
ATOM   1460  C   ASN A 315       3.806  37.141  15.233  1.00 60.79           C  
ATOM   1461  O   ASN A 315       2.776  36.843  14.620  1.00 69.47           O  
ATOM   1462  CB  ASN A 315       5.532  38.408  14.015  1.00 60.10           C  
ATOM   1463  CG  ASN A 315       5.953  39.756  13.472  1.00 60.97           C  
ATOM   1464  ND2 ASN A 315       7.101  39.774  12.845  1.00 62.61           N  
ATOM   1465  OD1 ASN A 315       5.286  40.781  13.658  1.00 61.91           O  
ATOM   1466  N   LEU A 316       4.402  36.311  16.079  1.00 55.97           N  
ATOM   1467  CA  LEU A 316       3.827  34.978  16.308  1.00 58.47           C  
ATOM   1468  C   LEU A 316       2.434  35.066  16.927  1.00 63.28           C  
ATOM   1469  O   LEU A 316       1.572  34.218  16.630  1.00 75.04           O  
ATOM   1470  CB  LEU A 316       4.708  34.100  17.188  1.00 54.92           C  
ATOM   1471  CG  LEU A 316       4.150  32.731  17.580  1.00 52.18           C  
ATOM   1472  CD1 LEU A 316       3.932  31.818  16.398  1.00 54.60           C  
ATOM   1473  CD2 LEU A 316       5.073  32.044  18.553  1.00 58.50           C  
ATOM   1474  N   MET A 317       2.167  36.086  17.743  1.00 60.97           N  
ATOM   1475  CA  MET A 317       0.829  36.200  18.322  1.00 64.17           C  
ATOM   1476  C   MET A 317      -0.183  36.724  17.316  1.00 69.33           C  
ATOM   1477  O   MET A 317      -1.308  36.232  17.269  1.00 76.04           O  
ATOM   1478  CB  MET A 317       0.816  37.110  19.538  1.00 65.70           C  
ATOM   1479  CG  MET A 317       1.448  36.492  20.804  1.00 76.94           C  
ATOM   1480  SD  MET A 317       0.282  35.958  22.075  1.00 73.53           S  
ATOM   1481  CE  MET A 317      -0.121  37.577  22.594  1.00 79.54           C  
ATOM   1482  N   LYS A 318       0.208  37.709  16.505  1.00 66.96           N  
ATOM   1483  CA  LYS A 318      -0.668  38.219  15.435  1.00 63.04           C  
ATOM   1484  C   LYS A 318      -1.038  37.080  14.466  1.00 61.66           C  
ATOM   1485  O   LYS A 318      -2.166  36.983  14.059  1.00 71.62           O  
ATOM   1486  CB  LYS A 318      -0.049  39.412  14.693  1.00 65.26           C  
ATOM   1487  CG  LYS A 318       0.465  40.544  15.584  1.00 73.86           C  
ATOM   1488  CD  LYS A 318       1.350  41.566  14.877  1.00 79.92           C  
ATOM   1489  CE  LYS A 318       0.980  42.994  15.240  1.00 80.81           C  
ATOM   1490  NZ  LYS A 318      -0.249  43.266  14.433  1.00 99.46           N1+
ATOM   1491  N   SER A 319      -0.116  36.166  14.201  1.00 58.83           N  
ATOM   1492  CA  SER A 319      -0.354  35.026  13.318  1.00 62.80           C  
ATOM   1493  C   SER A 319      -1.168  33.937  13.936  1.00 59.93           C  
ATOM   1494  O   SER A 319      -1.765  33.128  13.219  1.00 71.75           O  
ATOM   1495  CB  SER A 319       0.969  34.408  12.870  1.00 67.58           C  
ATOM   1496  OG  SER A 319       1.676  35.352  12.095  1.00 77.71           O  
ATOM   1497  N   ALA A 320      -1.165  33.886  15.261  1.00 57.73           N  
ATOM   1498  CA  ALA A 320      -1.923  32.863  15.959  1.00 65.99           C  
ATOM   1499  C   ALA A 320      -3.379  33.274  16.188  1.00 67.78           C  
ATOM   1500  O   ALA A 320      -4.157  32.488  16.733  1.00 59.45           O  
ATOM   1501  CB  ALA A 320      -1.257  32.536  17.263  1.00 67.84           C  
ATOM   1502  N   PHE A 321      -3.737  34.499  15.771  1.00 63.62           N  
ATOM   1503  CA  PHE A 321      -5.082  35.047  15.932  1.00 61.98           C  
ATOM   1504  C   PHE A 321      -5.849  34.810  14.635  1.00 63.41           C  
ATOM   1505  O   PHE A 321      -5.769  35.592  13.692  1.00 66.97           O  
ATOM   1506  CB  PHE A 321      -4.967  36.541  16.284  1.00 60.08           C  
ATOM   1507  CG  PHE A 321      -6.269  37.213  16.667  1.00 58.85           C  
ATOM   1508  CD1 PHE A 321      -7.178  36.594  17.484  1.00 55.69           C  
ATOM   1509  CD2 PHE A 321      -6.531  38.514  16.262  1.00 60.51           C  
ATOM   1510  CE1 PHE A 321      -8.333  37.232  17.848  1.00 55.91           C  
ATOM   1511  CE2 PHE A 321      -7.691  39.150  16.626  1.00 57.88           C  
ATOM   1512  CZ  PHE A 321      -8.590  38.511  17.421  1.00 56.57           C  
ATOM   1513  N   VAL A 322      -6.574  33.708  14.598  1.00 63.29           N  
ATOM   1514  CA  VAL A 322      -7.205  33.266  13.372  1.00 71.53           C  
ATOM   1515  C   VAL A 322      -8.734  33.084  13.507  1.00 75.44           C  
ATOM   1516  O   VAL A 322      -9.221  32.751  14.573  1.00 72.84           O  
ATOM   1517  CB  VAL A 322      -6.553  31.970  12.895  1.00 68.34           C  
ATOM   1518  CG1 VAL A 322      -5.102  32.244  12.559  1.00 73.06           C  
ATOM   1519  CG2 VAL A 322      -6.676  30.864  13.924  1.00 65.44           C  
ATOM   1520  N   VAL A 323      -9.462  33.333  12.419  1.00 67.51           N  
ATOM   1521  CA  VAL A 323     -10.872  33.043  12.352  1.00 54.09           C  
ATOM   1522  C   VAL A 323     -11.026  31.545  12.137  1.00 54.76           C  
ATOM   1523  O   VAL A 323     -10.586  30.997  11.125  1.00 60.81           O  
ATOM   1524  CB  VAL A 323     -11.520  33.792  11.202  1.00 54.97           C  
ATOM   1525  CG1 VAL A 323     -12.986  33.439  11.112  1.00 57.11           C  
ATOM   1526  CG2 VAL A 323     -11.351  35.287  11.397  1.00 57.34           C  
ATOM   1527  N   GLU A 324     -11.642  30.889  13.097  1.00 55.28           N  
ATOM   1528  CA  GLU A 324     -11.699  29.439  13.125  1.00 59.91           C  
ATOM   1529  C   GLU A 324     -12.856  28.923  12.380  1.00 59.12           C  
ATOM   1530  O   GLU A 324     -12.769  27.841  11.837  1.00 75.35           O  
ATOM   1531  CB  GLU A 324     -11.848  28.936  14.564  1.00 65.99           C  
ATOM   1532  CG  GLU A 324     -11.670  27.422  14.784  1.00 64.86           C  
ATOM   1533  CD  GLU A 324     -11.978  27.032  16.236  1.00 72.02           C  
ATOM   1534  OE1 GLU A 324     -12.495  25.930  16.430  1.00 81.94           O  
ATOM   1535  OE2 GLU A 324     -11.727  27.808  17.198  1.00 73.31           O1-
ATOM   1536  N   ARG A 325     -13.976  29.625  12.500  1.00 57.50           N  
ATOM   1537  CA  ARG A 325     -15.206  29.343  11.786  1.00 58.40           C  
ATOM   1538  C   ARG A 325     -15.623  30.670  11.127  1.00 59.71           C  
ATOM   1539  O   ARG A 325     -15.826  31.721  11.798  1.00 48.65           O  
ATOM   1540  CB  ARG A 325     -16.280  28.815  12.733  1.00 63.41           C  
ATOM   1541  CG  ARG A 325     -17.634  28.542  12.083  1.00 73.16           C  
ATOM   1542  CD  ARG A 325     -18.514  27.617  12.923  1.00 79.91           C  
ATOM   1543  NE  ARG A 325     -18.618  28.096  14.300  1.00 89.78           N  
ATOM   1544  CZ  ARG A 325     -19.323  29.168  14.697  1.00 97.34           C  
ATOM   1545  NH1 ARG A 325     -20.005  29.942  13.852  1.00 98.34           N1+
ATOM   1546  NH2 ARG A 325     -19.319  29.484  15.979  1.00 98.81           N  
ATOM   1547  N   GLN A 326     -15.752  30.633   9.796  1.00 60.40           N  
ATOM   1548  CA  GLN A 326     -15.916  31.869   9.028  1.00 55.48           C  
ATOM   1549  C   GLN A 326     -17.376  32.345   9.127  1.00 54.65           C  
ATOM   1550  O   GLN A 326     -18.294  31.538   9.392  1.00 55.79           O  
ATOM   1551  CB  GLN A 326     -15.458  31.652   7.586  1.00 54.68           C  
ATOM   1552  CG  GLN A 326     -13.956  31.556   7.406  1.00 55.43           C  
ATOM   1553  CD  GLN A 326     -13.299  32.952   7.425  1.00 62.56           C  
ATOM   1554  NE2 GLN A 326     -12.019  32.998   7.720  1.00 74.20           N  
ATOM   1555  OE1 GLN A 326     -13.932  33.950   7.199  1.00 55.87           O  
ATOM   1556  N   PRO A 327     -17.597  33.653   8.979  1.00 52.21           N  
ATOM   1557  CA  PRO A 327     -18.948  34.172   9.185  1.00 56.26           C  
ATOM   1558  C   PRO A 327     -19.970  33.417   8.361  1.00 61.14           C  
ATOM   1559  O   PRO A 327     -19.662  33.044   7.229  1.00 59.18           O  
ATOM   1560  CB  PRO A 327     -18.862  35.613   8.702  1.00 58.41           C  
ATOM   1561  CG  PRO A 327     -17.429  35.982   8.823  1.00 59.80           C  
ATOM   1562  CD  PRO A 327     -16.625  34.711   8.691  1.00 58.31           C  
ATOM   1563  N   CYS A 328     -21.153  33.189   8.933  1.00 60.72           N  
ATOM   1564  CA  CYS A 328     -22.165  32.404   8.291  1.00 55.49           C  
ATOM   1565  C   CYS A 328     -23.476  32.488   9.004  1.00 59.65           C  
ATOM   1566  O   CYS A 328     -23.556  32.361  10.224  1.00 59.84           O  
ATOM   1567  CB  CYS A 328     -21.729  30.955   8.269  1.00 55.31           C  
ATOM   1568  SG  CYS A 328     -22.810  29.913   7.294  1.00 62.54           S  
ATOM   1569  N   MET A 329     -24.523  32.668   8.219  1.00 76.68           N  
ATOM   1570  CA  MET A 329     -25.886  32.706   8.769  1.00 74.27           C  
ATOM   1571  C   MET A 329     -26.309  31.282   9.102  1.00 65.29           C  
ATOM   1572  O   MET A 329     -26.164  30.389   8.274  1.00 51.66           O  
ATOM   1573  CB  MET A 329     -26.907  33.390   7.858  1.00 79.40           C  
ATOM   1574  CG  MET A 329     -26.626  33.392   6.355  1.00 89.57           C  
ATOM   1575  SD  MET A 329     -27.671  34.489   5.367  1.00 84.52           S  
ATOM   1576  CE  MET A 329     -27.869  35.727   6.578  1.00 69.68           C  
ATOM   1577  N   PRO A 330     -26.825  31.045  10.326  1.00 67.80           N  
ATOM   1578  CA  PRO A 330     -27.020  29.637  10.753  1.00 66.11           C  
ATOM   1579  C   PRO A 330     -28.026  28.865   9.969  1.00 72.24           C  
ATOM   1580  O   PRO A 330     -27.943  27.653   9.974  1.00 67.19           O  
ATOM   1581  CB  PRO A 330     -27.503  29.748  12.191  1.00 63.66           C  
ATOM   1582  CG  PRO A 330     -27.071  31.111  12.633  1.00 71.46           C  
ATOM   1583  CD  PRO A 330     -27.126  31.983  11.416  1.00 68.11           C  
ATOM   1584  N   MET A 331     -28.952  29.569   9.303  1.00 87.35           N  
ATOM   1585  CA  MET A 331     -30.013  28.962   8.525  1.00 93.66           C  
ATOM   1586  C   MET A 331     -29.575  28.539   7.135  1.00 89.74           C  
ATOM   1587  O   MET A 331     -30.314  27.841   6.471  1.00115.58           O  
ATOM   1588  CB  MET A 331     -31.153  29.985   8.364  1.00104.93           C  
ATOM   1589  CG  MET A 331     -31.863  30.337   9.667  1.00123.77           C  
ATOM   1590  SD  MET A 331     -33.073  31.648   9.402  1.00152.91           S  
ATOM   1591  CE  MET A 331     -32.930  32.726  10.837  1.00147.66           C  
ATOM   1592  N   HIS A 332     -28.419  28.996   6.674  1.00 80.85           N  
ATOM   1593  CA  HIS A 332     -27.873  28.603   5.380  1.00 71.90           C  
ATOM   1594  C   HIS A 332     -26.458  28.176   5.672  1.00 69.91           C  
ATOM   1595  O   HIS A 332     -25.495  28.894   5.403  1.00 73.38           O  
ATOM   1596  CB  HIS A 332     -27.943  29.747   4.382  1.00 73.06           C  
ATOM   1597  CG  HIS A 332     -29.259  30.440   4.364  1.00 75.69           C  
ATOM   1598  CD2 HIS A 332     -30.396  30.140   3.709  1.00 72.99           C  
ATOM   1599  ND1 HIS A 332     -29.523  31.583   5.109  1.00 82.31           N  
ATOM   1600  CE1 HIS A 332     -30.772  31.958   4.907  1.00 79.54           C  
ATOM   1601  NE2 HIS A 332     -31.321  31.103   4.061  1.00 87.90           N  
ATOM   1602  N   PRO A 333     -26.330  27.022   6.307  1.00 68.38           N  
ATOM   1603  CA  PRO A 333     -25.000  26.529   6.653  1.00 67.55           C  
ATOM   1604  C   PRO A 333     -24.106  26.240   5.498  1.00 68.42           C  
ATOM   1605  O   PRO A 333     -22.914  26.422   5.629  1.00 77.97           O  
ATOM   1606  CB  PRO A 333     -25.263  25.206   7.363  1.00 69.44           C  
ATOM   1607  CG  PRO A 333     -26.717  24.946   7.231  1.00 76.41           C  
ATOM   1608  CD  PRO A 333     -27.398  26.246   6.950  1.00 72.14           C  
ATOM   1609  N   ASP A 334     -24.659  25.812   4.373  1.00 72.47           N  
ATOM   1610  CA  ASP A 334     -23.824  25.439   3.251  1.00 78.80           C  
ATOM   1611  C   ASP A 334     -23.260  26.660   2.543  1.00 70.77           C  
ATOM   1612  O   ASP A 334     -22.467  26.473   1.622  1.00 78.33           O  
ATOM   1613  CB  ASP A 334     -24.616  24.603   2.246  1.00 87.66           C  
ATOM   1614  CG  ASP A 334     -25.200  23.371   2.859  1.00 96.97           C  
ATOM   1615  OD1 ASP A 334     -24.441  22.533   3.415  1.00108.42           O  
ATOM   1616  OD2 ASP A 334     -26.436  23.245   2.800  1.00100.16           O1-
ATOM   1617  N   ARG A 335     -23.680  27.877   2.933  1.00 57.02           N  
ATOM   1618  CA  ARG A 335     -23.374  29.108   2.219  1.00 61.70           C  
ATOM   1619  C   ARG A 335     -22.625  30.080   3.157  1.00 59.87           C  
ATOM   1620  O   ARG A 335     -23.095  31.206   3.455  1.00 54.83           O  
ATOM   1621  CB  ARG A 335     -24.664  29.752   1.587  1.00 69.10           C  
ATOM   1622  CG  ARG A 335     -25.421  28.936   0.491  1.00 73.66           C  
ATOM   1623  CD  ARG A 335     -24.818  28.947  -0.938  1.00 80.81           C  
ATOM   1624  NE  ARG A 335     -25.592  28.063  -1.828  1.00 85.66           N  
ATOM   1625  CZ  ARG A 335     -25.285  26.797  -2.121  1.00100.56           C  
ATOM   1626  NH1 ARG A 335     -24.171  26.219  -1.640  1.00 98.79           N1+
ATOM   1627  NH2 ARG A 335     -26.072  26.081  -2.910  1.00115.21           N  
ATOM   1628  N   PRO A 336     -21.426  29.656   3.618  1.00 60.25           N  
ATOM   1629  CA  PRO A 336     -20.589  30.580   4.376  1.00 57.80           C  
ATOM   1630  C   PRO A 336     -20.145  31.761   3.550  1.00 60.20           C  
ATOM   1631  O   PRO A 336     -20.150  31.695   2.340  1.00 63.41           O  
ATOM   1632  CB  PRO A 336     -19.371  29.739   4.741  1.00 57.14           C  
ATOM   1633  CG  PRO A 336     -19.345  28.605   3.779  1.00 56.94           C  
ATOM   1634  CD  PRO A 336     -20.792  28.326   3.516  1.00 61.33           C  
ATOM   1635  N   LEU A 337     -19.791  32.844   4.218  1.00 60.03           N  
ATOM   1636  CA  LEU A 337     -19.339  34.050   3.550  1.00 62.20           C  
ATOM   1637  C   LEU A 337     -20.380  34.718   2.683  1.00 61.71           C  
ATOM   1638  O   LEU A 337     -20.023  35.556   1.879  1.00 67.94           O  
ATOM   1639  CB  LEU A 337     -18.056  33.792   2.742  1.00 67.17           C  
ATOM   1640  CG  LEU A 337     -16.959  33.017   3.479  1.00 72.49           C  
ATOM   1641  CD1 LEU A 337     -15.729  32.788   2.637  1.00 75.15           C  
ATOM   1642  CD2 LEU A 337     -16.542  33.783   4.719  1.00 81.61           C  
ATOM   1643  N   VAL A 338     -21.659  34.368   2.854  1.00 69.26           N  
ATOM   1644  CA  VAL A 338     -22.782  35.157   2.321  1.00 68.82           C  
ATOM   1645  C   VAL A 338     -23.657  35.567   3.511  1.00 63.32           C  
ATOM   1646  O   VAL A 338     -24.143  34.705   4.245  1.00 67.90           O  
ATOM   1647  CB  VAL A 338     -23.611  34.337   1.322  1.00 73.53           C  
ATOM   1648  CG1 VAL A 338     -24.758  35.158   0.741  1.00 72.30           C  
ATOM   1649  CG2 VAL A 338     -22.732  33.821   0.193  1.00 81.76           C  
ATOM   1650  N   ILE A 339     -23.851  36.867   3.682  1.00 59.07           N  
ATOM   1651  CA  ILE A 339     -24.601  37.418   4.800  1.00 62.03           C  
ATOM   1652  C   ILE A 339     -25.732  38.291   4.265  1.00 65.07           C  
ATOM   1653  O   ILE A 339     -25.488  39.265   3.564  1.00 70.68           O  
ATOM   1654  CB  ILE A 339     -23.678  38.282   5.687  1.00 64.79           C  
ATOM   1655  CG1 ILE A 339     -22.426  37.509   6.051  1.00 66.51           C  
ATOM   1656  CG2 ILE A 339     -24.369  38.736   6.971  1.00 64.63           C  
ATOM   1657  CD1 ILE A 339     -22.666  36.381   7.034  1.00 68.48           C  
ATOM   1658  N   LYS A 340     -26.969  37.926   4.571  1.00 65.87           N  
ATOM   1659  CA  LYS A 340     -28.125  38.758   4.259  1.00 70.78           C  
ATOM   1660  C   LYS A 340     -28.319  39.739   5.384  1.00 67.35           C  
ATOM   1661  O   LYS A 340     -28.050  39.415   6.557  1.00 81.07           O  
ATOM   1662  CB  LYS A 340     -29.381  37.907   4.072  1.00 83.03           C  
ATOM   1663  CG  LYS A 340     -30.693  38.661   3.853  1.00 92.86           C  
ATOM   1664  CD  LYS A 340     -31.786  37.667   3.383  1.00 91.34           C  
ATOM   1665  CE  LYS A 340     -33.145  37.796   4.112  1.00 91.76           C  
ATOM   1666  NZ  LYS A 340     -33.481  39.125   4.725  1.00 98.32           N1+
ATOM   1667  N   THR A 341     -28.760  40.941   5.038  1.00 63.06           N  
ATOM   1668  CA  THR A 341     -28.905  42.007   6.037  1.00 65.46           C  
ATOM   1669  C   THR A 341     -30.032  41.620   6.945  1.00 65.01           C  
ATOM   1670  O   THR A 341     -30.937  40.860   6.526  1.00 68.15           O  
ATOM   1671  CB  THR A 341     -29.208  43.353   5.382  1.00 68.76           C  
ATOM   1672  CG2 THR A 341     -28.024  43.836   4.635  1.00 73.22           C  
ATOM   1673  OG1 THR A 341     -30.255  43.187   4.424  1.00 87.99           O  
ATOM   1674  N   GLY A 342     -29.955  42.076   8.192  1.00 61.37           N  
ATOM   1675  CA  GLY A 342     -30.994  41.796   9.179  1.00 63.87           C  
ATOM   1676  C   GLY A 342     -31.143  40.351   9.658  1.00 62.72           C  
ATOM   1677  O   GLY A 342     -31.942  40.080  10.559  1.00 70.33           O  
ATOM   1678  N   VAL A 343     -30.376  39.426   9.095  1.00 58.94           N  
ATOM   1679  CA  VAL A 343     -30.316  38.066   9.602  1.00 61.93           C  
ATOM   1680  C   VAL A 343     -29.119  37.895  10.522  1.00 64.80           C  
ATOM   1681  O   VAL A 343     -28.019  38.437  10.245  1.00 70.56           O  
ATOM   1682  CB  VAL A 343     -30.171  37.074   8.445  1.00 60.83           C  
ATOM   1683  CG1 VAL A 343     -30.168  35.634   8.933  1.00 61.01           C  
ATOM   1684  CG2 VAL A 343     -31.318  37.261   7.480  1.00 68.24           C  
ATOM   1685  N   GLN A 344     -29.359  37.150  11.596  1.00 61.34           N  
ATOM   1686  CA  GLN A 344     -28.339  36.735  12.514  1.00 66.56           C  
ATOM   1687  C   GLN A 344     -27.336  35.824  11.834  1.00 63.41           C  
ATOM   1688  O   GLN A 344     -27.758  34.841  11.212  1.00 52.51           O  
ATOM   1689  CB  GLN A 344     -28.970  35.928  13.657  1.00 77.52           C  
ATOM   1690  CG  GLN A 344     -27.964  35.312  14.641  1.00 85.66           C  
ATOM   1691  CD  GLN A 344     -28.531  34.759  15.927  1.00 90.82           C  
ATOM   1692  NE2 GLN A 344     -27.710  33.932  16.630  1.00101.19           N  
ATOM   1693  OE1 GLN A 344     -29.653  35.113  16.328  1.00 77.81           O  
ATOM   1694  N   PHE A 345     -26.028  36.119  12.022  1.00 64.62           N  
ATOM   1695  CA  PHE A 345     -24.908  35.205  11.647  1.00 63.13           C  
ATOM   1696  C   PHE A 345     -23.970  35.011  12.815  1.00 58.74           C  
ATOM   1697  O   PHE A 345     -24.126  35.666  13.833  1.00 61.89           O  
ATOM   1698  CB  PHE A 345     -24.139  35.689  10.429  1.00 57.50           C  
ATOM   1699  CG  PHE A 345     -23.383  36.946  10.654  1.00 55.88           C  
ATOM   1700  CD1 PHE A 345     -24.030  38.161  10.633  1.00 53.04           C  
ATOM   1701  CD2 PHE A 345     -22.009  36.915  10.812  1.00 61.42           C  
ATOM   1702  CE1 PHE A 345     -23.337  39.337  10.790  1.00 54.38           C  
ATOM   1703  CE2 PHE A 345     -21.302  38.089  10.975  1.00 61.52           C  
ATOM   1704  CZ  PHE A 345     -21.970  39.304  10.979  1.00 59.20           C  
ATOM   1705  N   THR A 346     -23.045  34.069  12.669  1.00 54.36           N  
ATOM   1706  CA  THR A 346     -22.107  33.725  13.718  1.00 61.17           C  
ATOM   1707  C   THR A 346     -20.689  33.529  13.179  1.00 67.24           C  
ATOM   1708  O   THR A 346     -20.505  33.113  12.030  1.00 69.65           O  
ATOM   1709  CB  THR A 346     -22.515  32.431  14.435  1.00 59.27           C  
ATOM   1710  CG2 THR A 346     -23.921  32.541  14.956  1.00 62.88           C  
ATOM   1711  OG1 THR A 346     -22.465  31.348  13.522  1.00 63.35           O  
ATOM   1712  N   THR A 347     -19.698  33.837  14.015  1.00 64.75           N  
ATOM   1713  CA  THR A 347     -18.305  33.610  13.669  1.00 61.80           C  
ATOM   1714  C   THR A 347     -17.491  33.360  14.922  1.00 57.69           C  
ATOM   1715  O   THR A 347     -17.881  33.763  15.991  1.00 60.91           O  
ATOM   1716  CB  THR A 347     -17.751  34.792  12.848  1.00 61.01           C  
ATOM   1717  CG2 THR A 347     -17.832  36.086  13.662  1.00 52.39           C  
ATOM   1718  OG1 THR A 347     -16.421  34.474  12.349  1.00 56.46           O  
ATOM   1719  N   LYS A 348     -16.377  32.659  14.776  1.00 61.27           N  
ATOM   1720  CA  LYS A 348     -15.541  32.274  15.915  1.00 67.47           C  
ATOM   1721  C   LYS A 348     -14.031  32.450  15.652  1.00 68.77           C  
ATOM   1722  O   LYS A 348     -13.511  31.959  14.653  1.00 63.20           O  
ATOM   1723  CB  LYS A 348     -15.834  30.815  16.260  1.00 67.20           C  
ATOM   1724  CG  LYS A 348     -15.211  30.287  17.559  1.00 69.93           C  
ATOM   1725  CD  LYS A 348     -15.590  28.815  17.704  1.00 71.41           C  
ATOM   1726  CE  LYS A 348     -14.968  28.164  18.910  1.00 65.90           C  
ATOM   1727  NZ  LYS A 348     -14.478  26.837  18.488  1.00 64.95           N1+
ATOM   1728  N   VAL A 349     -13.351  33.111  16.591  1.00 69.00           N  
ATOM   1729  CA  VAL A 349     -11.909  33.316  16.540  1.00 62.48           C  
ATOM   1730  C   VAL A 349     -11.233  32.504  17.634  1.00 67.63           C  
ATOM   1731  O   VAL A 349     -11.827  32.235  18.684  1.00 78.93           O  
ATOM   1732  CB  VAL A 349     -11.541  34.785  16.689  1.00 62.58           C  
ATOM   1733  CG1 VAL A 349     -11.926  35.559  15.418  1.00 64.30           C  
ATOM   1734  CG2 VAL A 349     -12.185  35.394  17.939  1.00 61.12           C  
ATOM   1735  N   ARG A 350     -10.005  32.080  17.348  1.00 68.82           N  
ATOM   1736  CA  ARG A 350      -9.154  31.322  18.275  1.00 66.03           C  
ATOM   1737  C   ARG A 350      -7.824  32.069  18.376  1.00 66.48           C  
ATOM   1738  O   ARG A 350      -7.452  32.807  17.465  1.00 65.08           O  
ATOM   1739  CB  ARG A 350      -8.953  29.897  17.763  1.00 61.74           C  
ATOM   1740  CG  ARG A 350      -8.343  28.881  18.718  1.00 61.46           C  
ATOM   1741  CD  ARG A 350      -8.675  27.516  18.170  1.00 64.15           C  
ATOM   1742  NE  ARG A 350      -8.067  26.406  18.878  1.00 71.13           N  
ATOM   1743  CZ  ARG A 350      -8.290  25.136  18.550  1.00 84.33           C  
ATOM   1744  NH1 ARG A 350      -9.093  24.856  17.515  1.00 94.46           N1+
ATOM   1745  NH2 ARG A 350      -7.727  24.136  19.232  1.00 83.92           N  
ATOM   1746  N   LEU A 351      -7.145  31.915  19.509  1.00 64.78           N  
ATOM   1747  CA  LEU A 351      -5.765  32.334  19.638  1.00 65.50           C  
ATOM   1748  C   LEU A 351      -4.935  31.134  20.042  1.00 63.33           C  
ATOM   1749  O   LEU A 351      -5.115  30.543  21.129  1.00 64.39           O  
ATOM   1750  CB  LEU A 351      -5.607  33.462  20.632  1.00 70.03           C  
ATOM   1751  CG  LEU A 351      -4.218  34.092  20.724  1.00 69.36           C  
ATOM   1752  CD1 LEU A 351      -3.779  34.690  19.395  1.00 72.58           C  
ATOM   1753  CD2 LEU A 351      -4.273  35.197  21.765  1.00 68.77           C  
ATOM   1754  N   LEU A 352      -3.999  30.814  19.161  1.00 60.93           N  
ATOM   1755  CA  LEU A 352      -3.291  29.564  19.219  1.00 66.72           C  
ATOM   1756  C   LEU A 352      -2.066  29.575  20.147  1.00 71.28           C  
ATOM   1757  O   LEU A 352      -1.292  28.613  20.172  1.00 82.28           O  
ATOM   1758  CB  LEU A 352      -2.894  29.162  17.807  1.00 71.06           C  
ATOM   1759  CG  LEU A 352      -4.054  29.037  16.812  1.00 67.52           C  
ATOM   1760  CD1 LEU A 352      -3.595  29.241  15.371  1.00 69.65           C  
ATOM   1761  CD2 LEU A 352      -4.727  27.695  16.962  1.00 59.61           C  
ATOM   1762  N   VAL A 353      -1.890  30.646  20.913  1.00 63.82           N  
ATOM   1763  CA  VAL A 353      -0.962  30.643  22.016  1.00 58.98           C  
ATOM   1764  C   VAL A 353      -1.739  30.265  23.285  1.00 56.33           C  
ATOM   1765  O   VAL A 353      -2.417  31.101  23.887  1.00 48.54           O  
ATOM   1766  CB  VAL A 353      -0.311  32.025  22.130  1.00 64.29           C  
ATOM   1767  CG1 VAL A 353       0.790  32.004  23.190  1.00 74.30           C  
ATOM   1768  CG2 VAL A 353       0.280  32.420  20.790  1.00 62.86           C  
ATOM   1769  N   LYS A 354      -1.637  29.002  23.680  1.00 55.69           N  
ATOM   1770  CA  LYS A 354      -2.401  28.452  24.797  1.00 57.61           C  
ATOM   1771  C   LYS A 354      -1.732  28.852  26.132  1.00 57.72           C  
ATOM   1772  O   LYS A 354      -1.226  27.985  26.862  1.00 63.63           O  
ATOM   1773  CB  LYS A 354      -2.566  26.925  24.631  1.00 53.30           C  
ATOM   1774  CG  LYS A 354      -3.907  26.402  25.128  1.00 58.66           C  
ATOM   1775  CD  LYS A 354      -3.929  24.905  25.362  1.00 66.70           C  
ATOM   1776  CE  LYS A 354      -4.192  24.144  24.065  1.00 83.42           C  
ATOM   1777  NZ  LYS A 354      -4.798  22.820  24.400  1.00 94.13           N1+
ATOM   1778  N   PHE A 355      -1.740  30.156  26.420  1.00 50.01           N  
ATOM   1779  CA  PHE A 355      -1.216  30.679  27.667  1.00 58.45           C  
ATOM   1780  C   PHE A 355      -2.367  30.997  28.608  1.00 66.21           C  
ATOM   1781  O   PHE A 355      -3.133  31.903  28.307  1.00 59.97           O  
ATOM   1782  CB  PHE A 355      -0.470  31.987  27.428  1.00 61.73           C  
ATOM   1783  CG  PHE A 355       0.923  31.829  26.888  1.00 60.90           C  
ATOM   1784  CD1 PHE A 355       1.430  30.583  26.484  1.00 58.89           C  
ATOM   1785  CD2 PHE A 355       1.726  32.975  26.709  1.00 58.53           C  
ATOM   1786  CE1 PHE A 355       2.705  30.491  25.934  1.00 55.64           C  
ATOM   1787  CE2 PHE A 355       2.995  32.873  26.173  1.00 55.73           C  
ATOM   1788  CZ  PHE A 355       3.473  31.631  25.765  1.00 54.50           C  
ATOM   1789  N   PRO A 356      -2.478  30.285  29.760  1.00 67.57           N  
ATOM   1790  CA  PRO A 356      -3.555  30.644  30.699  1.00 66.31           C  
ATOM   1791  C   PRO A 356      -3.495  32.069  31.241  1.00 60.64           C  
ATOM   1792  O   PRO A 356      -4.525  32.649  31.462  1.00 55.90           O  
ATOM   1793  CB  PRO A 356      -3.409  29.597  31.809  1.00 65.74           C  
ATOM   1794  CG  PRO A 356      -2.848  28.397  31.089  1.00 64.47           C  
ATOM   1795  CD  PRO A 356      -1.844  29.011  30.154  1.00 62.92           C  
ATOM   1796  N   GLU A 357      -2.308  32.638  31.380  1.00 61.81           N  
ATOM   1797  CA  GLU A 357      -2.138  34.086  31.677  1.00 60.12           C  
ATOM   1798  C   GLU A 357      -3.153  34.971  30.926  1.00 63.92           C  
ATOM   1799  O   GLU A 357      -3.397  36.107  31.300  1.00 56.11           O  
ATOM   1800  CB  GLU A 357      -0.736  34.510  31.234  1.00 59.86           C  
ATOM   1801  CG  GLU A 357       0.319  33.590  31.790  1.00 66.95           C  
ATOM   1802  CD  GLU A 357       1.287  32.998  30.804  1.00 75.16           C  
ATOM   1803  OE1 GLU A 357       2.009  33.788  30.196  1.00 81.45           O  
ATOM   1804  OE2 GLU A 357       1.432  31.770  30.730  1.00 83.51           O1-
ATOM   1805  N   LEU A 358      -3.708  34.451  29.826  1.00 66.39           N  
ATOM   1806  CA  LEU A 358      -4.541  35.241  28.931  1.00 67.14           C  
ATOM   1807  C   LEU A 358      -6.060  34.985  28.985  1.00 66.65           C  
ATOM   1808  O   LEU A 358      -6.860  35.730  28.382  1.00 64.44           O  
ATOM   1809  CB  LEU A 358      -4.045  34.999  27.528  1.00 68.94           C  
ATOM   1810  CG  LEU A 358      -2.609  35.404  27.257  1.00 72.38           C  
ATOM   1811  CD1 LEU A 358      -2.232  35.023  25.849  1.00 72.77           C  
ATOM   1812  CD2 LEU A 358      -2.424  36.899  27.425  1.00 77.21           C  
ATOM   1813  N   ASN A 359      -6.466  33.953  29.718  1.00 61.55           N  
ATOM   1814  CA  ASN A 359      -7.872  33.686  29.937  1.00 54.49           C  
ATOM   1815  C   ASN A 359      -8.609  34.926  30.448  1.00 50.66           C  
ATOM   1816  O   ASN A 359      -8.096  35.657  31.244  1.00 49.75           O  
ATOM   1817  CB  ASN A 359      -8.061  32.531  30.904  1.00 59.55           C  
ATOM   1818  CG  ASN A 359      -9.330  31.767  30.646  1.00 67.45           C  
ATOM   1819  ND2 ASN A 359      -9.518  30.648  31.329  1.00 84.27           N  
ATOM   1820  OD1 ASN A 359     -10.119  32.161  29.837  1.00 70.32           O  
ATOM   1821  N   TYR A 360      -9.773  35.206  29.880  1.00 52.48           N  
ATOM   1822  CA  TYR A 360     -10.605  36.356  30.209  1.00 53.34           C  
ATOM   1823  C   TYR A 360      -9.876  37.689  30.166  1.00 56.19           C  
ATOM   1824  O   TYR A 360     -10.388  38.686  30.692  1.00 58.42           O  
ATOM   1825  CB  TYR A 360     -11.308  36.162  31.555  1.00 56.78           C  
ATOM   1826  CG  TYR A 360     -12.240  34.980  31.596  1.00 55.19           C  
ATOM   1827  CD1 TYR A 360     -11.760  33.721  31.945  1.00 53.25           C  
ATOM   1828  CD2 TYR A 360     -13.601  35.113  31.300  1.00 52.73           C  
ATOM   1829  CE1 TYR A 360     -12.601  32.621  31.983  1.00 55.05           C  
ATOM   1830  CE2 TYR A 360     -14.452  34.006  31.344  1.00 51.83           C  
ATOM   1831  CZ  TYR A 360     -13.944  32.759  31.687  1.00 51.06           C  
ATOM   1832  OH  TYR A 360     -14.712  31.608  31.760  1.00 54.90           O  
ATOM   1833  N   GLN A 361      -8.727  37.732  29.484  1.00 66.77           N  
ATOM   1834  CA  GLN A 361      -7.922  38.935  29.455  1.00 65.73           C  
ATOM   1835  C   GLN A 361      -8.047  39.711  28.166  1.00 61.58           C  
ATOM   1836  O   GLN A 361      -7.738  40.888  28.158  1.00 56.45           O  
ATOM   1837  CB  GLN A 361      -6.464  38.600  29.744  1.00 70.61           C  
ATOM   1838  CG  GLN A 361      -6.121  38.139  31.167  1.00 76.17           C  
ATOM   1839  CD  GLN A 361      -6.814  38.892  32.289  1.00 80.67           C  
ATOM   1840  NE2 GLN A 361      -6.388  40.138  32.505  1.00 86.18           N  
ATOM   1841  OE1 GLN A 361      -7.678  38.351  32.994  1.00 83.94           O  
ATOM   1842  N   LEU A 362      -8.564  39.095  27.101  1.00 67.32           N  
ATOM   1843  CA  LEU A 362      -8.623  39.756  25.789  1.00 69.92           C  
ATOM   1844  C   LEU A 362     -10.051  39.982  25.295  1.00 68.83           C  
ATOM   1845  O   LEU A 362     -10.798  39.007  25.119  1.00 60.48           O  
ATOM   1846  CB  LEU A 362      -7.957  38.863  24.772  1.00 73.97           C  
ATOM   1847  CG  LEU A 362      -6.616  38.258  25.072  1.00 80.00           C  
ATOM   1848  CD1 LEU A 362      -6.264  37.301  23.965  1.00 80.68           C  
ATOM   1849  CD2 LEU A 362      -5.610  39.368  25.178  1.00 87.16           C  
ATOM   1850  N   LYS A 363     -10.431  41.244  25.067  1.00 61.64           N  
ATOM   1851  CA  LYS A 363     -11.758  41.513  24.558  1.00 61.69           C  
ATOM   1852  C   LYS A 363     -11.660  41.808  23.074  1.00 61.92           C  
ATOM   1853  O   LYS A 363     -11.048  42.779  22.658  1.00 61.25           O  
ATOM   1854  CB  LYS A 363     -12.495  42.596  25.371  1.00 63.64           C  
ATOM   1855  CG  LYS A 363     -12.672  44.016  24.817  1.00 64.00           C  
ATOM   1856  CD  LYS A 363     -13.818  44.725  25.595  1.00 72.75           C  
ATOM   1857  CE  LYS A 363     -13.556  46.188  26.022  1.00 80.46           C  
ATOM   1858  NZ  LYS A 363     -13.326  47.132  24.888  1.00 85.48           N1+
ATOM   1859  N   ILE A 364     -12.319  40.959  22.301  1.00 61.05           N  
ATOM   1860  CA  ILE A 364     -12.341  41.020  20.862  1.00 61.28           C  
ATOM   1861  C   ILE A 364     -13.479  41.956  20.424  1.00 57.95           C  
ATOM   1862  O   ILE A 364     -14.623  41.738  20.771  1.00 62.41           O  
ATOM   1863  CB  ILE A 364     -12.592  39.604  20.255  1.00 65.12           C  
ATOM   1864  CG1 ILE A 364     -11.850  38.487  21.004  1.00 60.99           C  
ATOM   1865  CG2 ILE A 364     -12.179  39.584  18.786  1.00 72.21           C  
ATOM   1866  CD1 ILE A 364     -10.343  38.644  21.023  1.00 62.40           C  
ATOM   1867  N   LYS A 365     -13.165  43.018  19.693  1.00 60.06           N  
ATOM   1868  CA  LYS A 365     -14.181  43.858  19.058  1.00 61.78           C  
ATOM   1869  C   LYS A 365     -14.270  43.471  17.594  1.00 68.03           C  
ATOM   1870  O   LYS A 365     -13.277  43.562  16.835  1.00 70.47           O  
ATOM   1871  CB  LYS A 365     -13.857  45.342  19.159  1.00 61.79           C  
ATOM   1872  CG  LYS A 365     -14.988  46.206  18.653  1.00 69.68           C  
ATOM   1873  CD  LYS A 365     -14.601  47.675  18.600  1.00 86.35           C  
ATOM   1874  CE  LYS A 365     -15.131  48.364  17.343  1.00101.52           C  
ATOM   1875  NZ  LYS A 365     -14.305  48.011  16.139  1.00109.49           N1+
ATOM   1876  N   VAL A 366     -15.471  43.054  17.190  1.00 73.17           N  
ATOM   1877  CA  VAL A 366     -15.741  42.731  15.778  1.00 70.20           C  
ATOM   1878  C   VAL A 366     -16.355  43.923  15.056  1.00 64.81           C  
ATOM   1879  O   VAL A 366     -17.081  44.718  15.652  1.00 70.54           O  
ATOM   1880  CB  VAL A 366     -16.608  41.465  15.633  1.00 64.59           C  
ATOM   1881  CG1 VAL A 366     -18.074  41.758  15.869  1.00 68.18           C  
ATOM   1882  CG2 VAL A 366     -16.420  40.859  14.265  1.00 60.46           C  
ATOM   1883  N   CYS A 367     -16.022  44.085  13.791  1.00 62.15           N  
ATOM   1884  CA  CYS A 367     -16.733  45.066  12.988  1.00 74.06           C  
ATOM   1885  C   CYS A 367     -16.677  44.674  11.514  1.00 75.07           C  
ATOM   1886  O   CYS A 367     -16.253  43.568  11.163  1.00 66.79           O  
ATOM   1887  CB  CYS A 367     -16.173  46.465  13.226  1.00 74.70           C  
ATOM   1888  SG  CYS A 367     -14.558  46.611  12.501  1.00 89.60           S  
ATOM   1889  N   ILE A 368     -17.136  45.577  10.662  1.00 82.05           N  
ATOM   1890  CA  ILE A 368     -17.079  45.373   9.225  1.00 79.02           C  
ATOM   1891  C   ILE A 368     -16.795  46.714   8.555  1.00 76.82           C  
ATOM   1892  O   ILE A 368     -17.290  47.781   8.994  1.00 76.16           O  
ATOM   1893  CB  ILE A 368     -18.394  44.755   8.728  1.00 79.84           C  
ATOM   1894  CG1 ILE A 368     -18.289  44.315   7.285  1.00 72.74           C  
ATOM   1895  CG2 ILE A 368     -19.535  45.758   8.847  1.00 85.43           C  
ATOM   1896  CD1 ILE A 368     -19.555  43.682   6.775  1.00 68.91           C  
ATOM   1897  N   ASP A 369     -15.980  46.650   7.514  1.00 75.17           N  
ATOM   1898  CA  ASP A 369     -15.621  47.822   6.732  1.00 85.01           C  
ATOM   1899  C   ASP A 369     -14.904  48.882   7.564  1.00 86.32           C  
ATOM   1900  O   ASP A 369     -15.345  50.031   7.656  1.00 80.42           O  
ATOM   1901  CB  ASP A 369     -16.860  48.418   6.029  1.00 85.78           C  
ATOM   1902  CG  ASP A 369     -17.505  47.455   5.052  1.00 83.06           C  
ATOM   1903  OD1 ASP A 369     -16.768  46.593   4.464  1.00 78.44           O  
ATOM   1904  OD2 ASP A 369     -18.751  47.586   4.851  1.00 77.10           O1-
ATOM   1905  N   LYS A 370     -13.800  48.458   8.162  1.00 91.71           N  
ATOM   1906  CA  LYS A 370     -12.902  49.343   8.868  1.00102.38           C  
ATOM   1907  C   LYS A 370     -11.993  50.087   7.875  1.00117.27           C  
ATOM   1908  O   LYS A 370     -11.654  49.528   6.820  1.00113.49           O  
ATOM   1909  CB  LYS A 370     -12.075  48.488   9.800  1.00100.10           C  
ATOM   1910  CG  LYS A 370     -11.092  49.239  10.654  1.00106.06           C  
ATOM   1911  CD  LYS A 370      -9.897  48.352  10.887  1.00108.86           C  
ATOM   1912  CE  LYS A 370      -9.328  48.577  12.263  1.00109.16           C  
ATOM   1913  NZ  LYS A 370      -8.135  47.726  12.525  1.00111.00           N1+
ATOM   1914  N   ASP A 371     -11.598  51.322   8.222  1.00131.61           N  
ATOM   1915  CA  ASP A 371     -10.657  52.125   7.421  1.00131.80           C  
ATOM   1916  C   ASP A 371      -9.259  51.864   7.956  1.00116.35           C  
ATOM   1917  O   ASP A 371      -8.400  51.349   7.248  1.00118.18           O  
ATOM   1918  CB  ASP A 371     -10.961  53.633   7.520  1.00135.65           C  
ATOM   1919  CG  ASP A 371     -12.413  53.978   7.162  1.00139.40           C  
ATOM   1920  OD1 ASP A 371     -12.889  53.748   6.025  1.00131.21           O  
ATOM   1921  OD2 ASP A 371     -13.092  54.529   8.033  1.00137.77           O1-
ATOM   1922  N   ARG A 382     -19.924  50.837  -1.351  1.00 66.15           N  
ATOM   1923  CA  ARG A 382     -21.070  50.510  -0.418  1.00 85.47           C  
ATOM   1924  C   ARG A 382     -20.601  49.979   0.948  1.00 91.15           C  
ATOM   1925  O   ARG A 382     -19.577  49.313   1.023  1.00104.87           O  
ATOM   1926  CB  ARG A 382     -21.988  49.421  -1.015  1.00 88.29           C  
ATOM   1927  CG  ARG A 382     -23.511  49.605  -0.893  1.00 87.00           C  
ATOM   1928  CD  ARG A 382     -24.340  48.416  -1.446  1.00 80.76           C  
ATOM   1929  NE  ARG A 382     -23.620  47.128  -1.401  1.00 89.63           N  
ATOM   1930  CZ  ARG A 382     -24.184  45.926  -1.220  1.00 87.71           C  
ATOM   1931  NH1 ARG A 382     -25.506  45.801  -1.126  1.00 87.28           N1+
ATOM   1932  NH2 ARG A 382     -23.413  44.812  -1.149  1.00 79.59           N  
ATOM   1933  N   LYS A 383     -21.357  50.221   2.022  1.00 95.14           N  
ATOM   1934  CA  LYS A 383     -20.769  50.114   3.382  1.00 91.80           C  
ATOM   1935  C   LYS A 383     -21.756  49.870   4.536  1.00 86.30           C  
ATOM   1936  O   LYS A 383     -22.789  50.511   4.608  1.00 68.56           O  
ATOM   1937  CB  LYS A 383     -19.883  51.341   3.668  1.00 97.81           C  
ATOM   1938  CG  LYS A 383     -18.483  51.269   2.988  1.00109.94           C  
ATOM   1939  CD  LYS A 383     -17.365  52.046   3.690  1.00117.63           C  
ATOM   1940  CE  LYS A 383     -15.949  51.484   3.468  1.00114.90           C  
ATOM   1941  NZ  LYS A 383     -14.951  52.076   4.421  1.00115.19           N1+
ATOM   1942  N   PHE A 384     -21.397  48.942   5.441  1.00 82.90           N  
ATOM   1943  CA  PHE A 384     -22.306  48.408   6.487  1.00 75.29           C  
ATOM   1944  C   PHE A 384     -21.846  48.585   7.940  1.00 73.68           C  
ATOM   1945  O   PHE A 384     -20.717  49.017   8.198  1.00 80.05           O  
ATOM   1946  CB  PHE A 384     -22.513  46.920   6.259  1.00 68.58           C  
ATOM   1947  CG  PHE A 384     -23.073  46.600   4.934  1.00 72.07           C  
ATOM   1948  CD1 PHE A 384     -22.251  46.552   3.838  1.00 78.58           C  
ATOM   1949  CD2 PHE A 384     -24.438  46.364   4.770  1.00 81.15           C  
ATOM   1950  CE1 PHE A 384     -22.774  46.275   2.585  1.00 81.00           C  
ATOM   1951  CE2 PHE A 384     -24.962  46.076   3.524  1.00 79.70           C  
ATOM   1952  CZ  PHE A 384     -24.125  46.019   2.430  1.00 74.53           C  
ATOM   1953  N   ASN A 385     -22.740  48.225   8.872  1.00 73.99           N  
ATOM   1954  CA  ASN A 385     -22.464  48.161  10.325  1.00 78.16           C  
ATOM   1955  C   ASN A 385     -22.874  46.824  10.881  1.00 77.92           C  
ATOM   1956  O   ASN A 385     -23.769  46.175  10.355  1.00 89.16           O  
ATOM   1957  CB  ASN A 385     -23.254  49.196  11.139  1.00 75.70           C  
ATOM   1958  CG  ASN A 385     -23.252  50.558  10.505  1.00 84.10           C  
ATOM   1959  ND2 ASN A 385     -22.064  51.089  10.191  1.00 82.06           N  
ATOM   1960  OD1 ASN A 385     -24.307  51.117  10.273  1.00 95.16           O  
ATOM   1961  N   ILE A 386     -22.241  46.433  11.979  1.00 80.77           N  
ATOM   1962  CA  ILE A 386     -22.682  45.263  12.734  1.00 72.68           C  
ATOM   1963  C   ILE A 386     -23.593  45.739  13.857  1.00 69.39           C  
ATOM   1964  O   ILE A 386     -23.353  46.781  14.438  1.00 60.43           O  
ATOM   1965  CB  ILE A 386     -21.486  44.480  13.285  1.00 68.04           C  
ATOM   1966  CG1 ILE A 386     -20.574  44.083  12.114  1.00 67.81           C  
ATOM   1967  CG2 ILE A 386     -21.984  43.289  14.070  1.00 64.69           C  
ATOM   1968  CD1 ILE A 386     -19.815  42.791  12.285  1.00 75.70           C  
ATOM   1969  N   LEU A 387     -24.674  45.000  14.095  1.00 74.58           N  
ATOM   1970  CA  LEU A 387     -25.577  45.207  15.246  1.00 76.29           C  
ATOM   1971  C   LEU A 387     -25.602  43.940  16.022  1.00 76.85           C  
ATOM   1972  O   LEU A 387     -25.490  42.842  15.452  1.00 85.26           O  
ATOM   1973  CB  LEU A 387     -27.029  45.517  14.838  1.00 83.52           C  
ATOM   1974  CG  LEU A 387     -27.465  46.996  14.686  1.00 99.28           C  
ATOM   1975  CD1 LEU A 387     -26.595  47.710  13.631  1.00101.05           C  
ATOM   1976  CD2 LEU A 387     -28.971  47.276  14.448  1.00 99.07           C  
ATOM   1977  N   GLY A 388     -25.779  44.105  17.323  1.00 77.22           N  
ATOM   1978  CA  GLY A 388     -25.910  42.988  18.245  1.00 74.96           C  
ATOM   1979  C   GLY A 388     -24.806  43.080  19.253  1.00 68.11           C  
ATOM   1980  O   GLY A 388     -24.454  44.168  19.693  1.00 64.17           O  
ATOM   1981  N   THR A 389     -24.256  41.927  19.598  1.00 67.70           N  
ATOM   1982  CA  THR A 389     -23.229  41.825  20.624  1.00 66.60           C  
ATOM   1983  C   THR A 389     -21.876  41.636  19.918  1.00 61.50           C  
ATOM   1984  O   THR A 389     -21.544  40.589  19.350  1.00 54.99           O  
ATOM   1985  CB  THR A 389     -23.636  40.751  21.633  1.00 66.81           C  
ATOM   1986  CG2 THR A 389     -22.717  40.732  22.801  1.00 63.82           C  
ATOM   1987  OG1 THR A 389     -24.979  41.047  22.059  1.00 70.94           O  
ATOM   1988  N   ASN A 390     -21.111  42.692  20.102  1.00 63.29           N  
ATOM   1989  CA  ASN A 390     -20.131  43.242  19.220  1.00 61.75           C  
ATOM   1990  C   ASN A 390     -18.721  43.108  19.828  1.00 63.52           C  
ATOM   1991  O   ASN A 390     -17.732  43.200  19.138  1.00 69.32           O  
ATOM   1992  CB  ASN A 390     -20.592  44.684  19.120  1.00 60.07           C  
ATOM   1993  CG  ASN A 390     -19.537  45.615  18.704  1.00 65.03           C  
ATOM   1994  ND2 ASN A 390     -19.456  46.757  19.369  1.00 71.93           N  
ATOM   1995  OD1 ASN A 390     -18.838  45.354  17.750  1.00 87.30           O  
ATOM   1996  N   THR A 391     -18.656  42.838  21.130  1.00 68.18           N  
ATOM   1997  CA  THR A 391     -17.455  42.476  21.860  1.00 61.60           C  
ATOM   1998  C   THR A 391     -17.696  41.142  22.569  1.00 61.33           C  
ATOM   1999  O   THR A 391     -18.777  40.883  23.048  1.00 64.70           O  
ATOM   2000  CB  THR A 391     -17.143  43.539  22.912  1.00 63.41           C  
ATOM   2001  CG2 THR A 391     -17.076  44.906  22.243  1.00 63.91           C  
ATOM   2002  OG1 THR A 391     -18.176  43.544  23.934  1.00 71.25           O  
ATOM   2003  N   LYS A 392     -16.685  40.299  22.622  1.00 62.45           N  
ATOM   2004  CA  LYS A 392     -16.752  39.032  23.334  1.00 59.49           C  
ATOM   2005  C   LYS A 392     -15.370  38.848  23.960  1.00 57.77           C  
ATOM   2006  O   LYS A 392     -14.374  39.390  23.470  1.00 60.66           O  
ATOM   2007  CB  LYS A 392     -17.124  37.890  22.356  1.00 62.83           C  
ATOM   2008  CG  LYS A 392     -18.619  37.640  22.156  1.00 62.82           C  
ATOM   2009  CD  LYS A 392     -19.280  36.741  23.195  1.00 74.88           C  
ATOM   2010  CE  LYS A 392     -20.694  37.179  23.666  1.00 79.40           C  
ATOM   2011  NZ  LYS A 392     -21.488  36.018  24.151  1.00 86.88           N1+
ATOM   2012  N   VAL A 393     -15.309  38.110  25.062  1.00 58.62           N  
ATOM   2013  CA  VAL A 393     -14.074  37.985  25.850  1.00 58.29           C  
ATOM   2014  C   VAL A 393     -13.595  36.553  25.812  1.00 57.58           C  
ATOM   2015  O   VAL A 393     -14.276  35.673  26.323  1.00 61.50           O  
ATOM   2016  CB  VAL A 393     -14.300  38.457  27.318  1.00 56.04           C  
ATOM   2017  CG1 VAL A 393     -13.294  37.861  28.273  1.00 53.46           C  
ATOM   2018  CG2 VAL A 393     -14.229  39.990  27.392  1.00 53.89           C  
ATOM   2019  N   MET A 394     -12.389  36.342  25.280  1.00 61.20           N  
ATOM   2020  CA  MET A 394     -11.872  34.983  25.038  1.00 66.68           C  
ATOM   2021  C   MET A 394     -11.682  34.237  26.336  1.00 60.55           C  
ATOM   2022  O   MET A 394     -10.986  34.718  27.216  1.00 63.50           O  
ATOM   2023  CB  MET A 394     -10.510  34.983  24.330  1.00 76.55           C  
ATOM   2024  CG  MET A 394     -10.469  35.666  22.991  1.00 82.89           C  
ATOM   2025  SD  MET A 394      -8.879  35.436  22.195  1.00 85.79           S  
ATOM   2026  CE  MET A 394      -9.191  33.896  21.428  1.00 77.88           C  
ATOM   2027  N   ASN A 395     -12.324  33.092  26.429  1.00 54.09           N  
ATOM   2028  CA  ASN A 395     -12.228  32.238  27.559  1.00 60.40           C  
ATOM   2029  C   ASN A 395     -11.626  30.928  27.059  1.00 60.44           C  
ATOM   2030  O   ASN A 395     -11.386  30.779  25.858  1.00 54.09           O  
ATOM   2031  CB  ASN A 395     -13.626  32.030  28.185  1.00 66.43           C  
ATOM   2032  CG  ASN A 395     -14.515  31.098  27.333  1.00 76.84           C  
ATOM   2033  ND2 ASN A 395     -15.454  30.356  27.931  1.00 92.35           N  
ATOM   2034  OD1 ASN A 395     -14.338  31.054  26.126  1.00 99.31           O  
ATOM   2035  N   MET A 396     -11.414  29.984  27.981  1.00 63.74           N  
ATOM   2036  CA  MET A 396     -10.923  28.645  27.674  1.00 68.25           C  
ATOM   2037  C   MET A 396     -11.920  27.520  27.976  1.00 76.39           C  
ATOM   2038  O   MET A 396     -11.597  26.369  27.700  1.00 81.44           O  
ATOM   2039  CB  MET A 396      -9.552  28.357  28.362  1.00 78.75           C  
ATOM   2040  CG  MET A 396      -8.380  29.302  27.992  1.00 83.55           C  
ATOM   2041  SD  MET A 396      -6.672  28.959  28.537  1.00 85.89           S  
ATOM   2042  CE  MET A 396      -6.839  27.496  29.570  1.00 87.95           C  
ATOM   2043  N   GLU A 397     -13.121  27.781  28.495  1.00 96.57           N  
ATOM   2044  CA  GLU A 397     -14.154  26.703  28.489  1.00116.73           C  
ATOM   2045  C   GLU A 397     -14.575  26.284  27.049  1.00137.20           C  
ATOM   2046  O   GLU A 397     -15.695  26.578  26.599  1.00119.85           O  
ATOM   2047  CB  GLU A 397     -15.386  27.053  29.339  1.00113.67           C  
ATOM   2048  N   GLU A 398     -13.642  25.617  26.344  1.00149.52           N  
ATOM   2049  CA  GLU A 398     -13.906  24.787  25.170  1.00136.07           C  
ATOM   2050  C   GLU A 398     -14.188  23.367  25.717  1.00142.30           C  
ATOM   2051  O   GLU A 398     -13.575  22.877  26.698  1.00121.53           O  
ATOM   2052  CB  GLU A 398     -12.698  24.787  24.197  1.00111.70           C  
ATOM   2053  N   ASN A 400     -13.964  21.229  23.960  1.00169.24           N  
ATOM   2054  CA  ASN A 400     -12.823  20.993  23.079  1.00156.32           C  
ATOM   2055  C   ASN A 400     -11.591  20.693  23.927  1.00152.31           C  
ATOM   2056  O   ASN A 400     -11.572  19.671  24.591  1.00151.98           O  
ATOM   2057  CB  ASN A 400     -12.601  22.189  22.138  1.00142.00           C  
ATOM   2058  N   ASN A 401     -10.579  21.558  23.925  1.00144.91           N  
ATOM   2059  CA  ASN A 401      -9.266  21.212  24.499  1.00141.31           C  
ATOM   2060  C   ASN A 401      -8.799  22.262  25.476  1.00124.12           C  
ATOM   2061  O   ASN A 401      -7.578  22.378  25.718  1.00 99.26           O  
ATOM   2062  CB  ASN A 401      -8.216  21.108  23.392  1.00158.20           C  
ATOM   2063  CG  ASN A 401      -8.656  20.226  22.239  1.00165.66           C  
ATOM   2064  ND2 ASN A 401      -8.512  18.908  22.393  1.00156.88           N  
ATOM   2065  OD1 ASN A 401      -9.113  20.729  21.213  1.00173.31           O  
ATOM   2066  N   GLY A 402      -9.745  23.048  25.994  1.00116.39           N  
ATOM   2067  CA  GLY A 402      -9.377  24.179  26.816  1.00 97.43           C  
ATOM   2068  C   GLY A 402      -8.554  25.205  26.056  1.00 87.86           C  
ATOM   2069  O   GLY A 402      -7.662  25.820  26.612  1.00 72.07           O  
ATOM   2070  N   SER A 403      -8.868  25.386  24.774  1.00 94.22           N  
ATOM   2071  CA  SER A 403      -8.152  26.305  23.899  1.00 81.62           C  
ATOM   2072  C   SER A 403      -8.804  27.686  23.986  1.00 71.33           C  
ATOM   2073  O   SER A 403     -10.000  27.796  24.242  1.00 77.01           O  
ATOM   2074  CB  SER A 403      -8.144  25.755  22.461  1.00 77.90           C  
ATOM   2075  OG  SER A 403      -7.387  26.599  21.604  1.00 92.47           O  
ATOM   2076  N   LEU A 404      -8.021  28.729  23.760  1.00 64.82           N  
ATOM   2077  CA  LEU A 404      -8.531  30.104  23.858  1.00 65.68           C  
ATOM   2078  C   LEU A 404      -9.424  30.533  22.706  1.00 65.28           C  
ATOM   2079  O   LEU A 404      -8.898  31.077  21.747  1.00 58.72           O  
ATOM   2080  CB  LEU A 404      -7.374  31.102  23.933  1.00 69.89           C  
ATOM   2081  CG  LEU A 404      -6.971  31.589  25.313  1.00 77.53           C  
ATOM   2082  CD1 LEU A 404      -5.568  32.134  25.218  1.00 86.70           C  
ATOM   2083  CD2 LEU A 404      -7.917  32.655  25.840  1.00 83.52           C  
ATOM   2084  N   SER A 405     -10.749  30.349  22.810  1.00 70.29           N  
ATOM   2085  CA  SER A 405     -11.712  30.711  21.730  1.00 65.57           C  
ATOM   2086  C   SER A 405     -12.534  31.931  22.125  1.00 56.56           C  
ATOM   2087  O   SER A 405     -12.547  32.327  23.265  1.00 56.51           O  
ATOM   2088  CB  SER A 405     -12.746  29.560  21.401  1.00 70.40           C  
ATOM   2089  OG  SER A 405     -12.293  28.192  21.488  1.00 72.69           O  
ATOM   2090  N   ALA A 406     -13.244  32.495  21.168  1.00 59.30           N  
ATOM   2091  CA  ALA A 406     -14.305  33.464  21.443  1.00 60.27           C  
ATOM   2092  C   ALA A 406     -15.358  33.428  20.343  1.00 64.61           C  
ATOM   2093  O   ALA A 406     -15.073  33.783  19.175  1.00 72.24           O  
ATOM   2094  CB  ALA A 406     -13.723  34.841  21.535  1.00 60.66           C  
ATOM   2095  N   GLU A 407     -16.579  33.025  20.692  1.00 65.89           N  
ATOM   2096  CA  GLU A 407     -17.637  32.792  19.668  1.00 63.46           C  
ATOM   2097  C   GLU A 407     -18.596  33.926  19.642  1.00 54.68           C  
ATOM   2098  O   GLU A 407     -19.135  34.280  20.670  1.00 56.81           O  
ATOM   2099  CB  GLU A 407     -18.416  31.520  19.962  1.00 66.67           C  
ATOM   2100  CG  GLU A 407     -19.183  30.966  18.776  1.00 69.04           C  
ATOM   2101  CD  GLU A 407     -19.483  29.471  18.939  1.00 80.15           C  
ATOM   2102  OE1 GLU A 407     -18.660  28.709  19.530  1.00 85.84           O  
ATOM   2103  OE2 GLU A 407     -20.535  29.029  18.422  1.00 95.20           O1-
ATOM   2104  N   PHE A 408     -18.762  34.540  18.490  1.00 54.22           N  
ATOM   2105  CA  PHE A 408     -19.783  35.564  18.315  1.00 60.63           C  
ATOM   2106  C   PHE A 408     -20.995  34.879  17.659  1.00 67.99           C  
ATOM   2107  O   PHE A 408     -20.922  34.411  16.550  1.00 72.12           O  
ATOM   2108  CB  PHE A 408     -19.301  36.688  17.423  1.00 55.99           C  
ATOM   2109  CG  PHE A 408     -18.178  37.484  17.984  1.00 57.00           C  
ATOM   2110  CD1 PHE A 408     -16.879  37.022  17.884  1.00 61.54           C  
ATOM   2111  CD2 PHE A 408     -18.401  38.735  18.526  1.00 64.83           C  
ATOM   2112  CE1 PHE A 408     -15.825  37.775  18.351  1.00 64.83           C  
ATOM   2113  CE2 PHE A 408     -17.353  39.498  19.012  1.00 65.94           C  
ATOM   2114  CZ  PHE A 408     -16.061  39.019  18.920  1.00 67.06           C  
ATOM   2115  N   LYS A 409     -22.107  34.815  18.376  1.00 77.54           N  
ATOM   2116  CA  LYS A 409     -23.401  34.540  17.782  1.00 66.51           C  
ATOM   2117  C   LYS A 409     -23.983  35.942  18.010  1.00 72.07           C  
ATOM   2118  O   LYS A 409     -23.300  36.824  18.644  1.00 80.79           O  
ATOM   2119  CB  LYS A 409     -24.067  33.421  18.547  1.00 66.74           C  
ATOM   2120  CG  LYS A 409     -23.129  32.229  18.712  1.00 72.55           C  
ATOM   2121  CD  LYS A 409     -23.671  31.160  19.650  1.00 84.26           C  
ATOM   2122  CE  LYS A 409     -23.552  29.751  19.035  1.00 97.94           C  
ATOM   2123  NZ  LYS A 409     -23.556  28.650  20.038  1.00104.94           N1+
ATOM   2124  N   HIS A 410     -25.186  36.217  17.556  1.00 59.12           N  
ATOM   2125  CA  HIS A 410     -25.745  37.557  17.879  1.00 64.08           C  
ATOM   2126  C   HIS A 410     -25.146  38.763  17.105  1.00 59.90           C  
ATOM   2127  O   HIS A 410     -24.942  39.856  17.664  1.00 51.44           O  
ATOM   2128  CB  HIS A 410     -25.763  37.867  19.414  1.00 62.23           C  
ATOM   2129  CG  HIS A 410     -26.361  36.768  20.256  1.00 61.87           C  
ATOM   2130  CD2 HIS A 410     -27.606  36.616  20.768  1.00 68.01           C  
ATOM   2131  ND1 HIS A 410     -25.658  35.651  20.653  1.00 62.25           N  
ATOM   2132  CE1 HIS A 410     -26.438  34.857  21.366  1.00 62.33           C  
ATOM   2133  NE2 HIS A 410     -27.622  35.426  21.463  1.00 68.32           N  
ATOM   2134  N   LEU A 411     -24.921  38.564  15.810  1.00 63.31           N  
ATOM   2135  CA  LEU A 411     -24.467  39.605  14.885  1.00 69.08           C  
ATOM   2136  C   LEU A 411     -25.397  39.679  13.697  1.00 64.74           C  
ATOM   2137  O   LEU A 411     -25.836  38.648  13.187  1.00 63.86           O  
ATOM   2138  CB  LEU A 411     -23.072  39.280  14.357  1.00 73.83           C  
ATOM   2139  CG  LEU A 411     -21.912  39.653  15.279  1.00 69.49           C  
ATOM   2140  CD1 LEU A 411     -21.957  38.927  16.610  1.00 88.07           C  
ATOM   2141  CD2 LEU A 411     -20.609  39.424  14.555  1.00 67.63           C  
ATOM   2142  N   THR A 412     -25.671  40.903  13.256  1.00 65.49           N  
ATOM   2143  CA  THR A 412     -26.455  41.117  12.046  1.00 74.53           C  
ATOM   2144  C   THR A 412     -25.893  42.310  11.289  1.00 74.16           C  
ATOM   2145  O   THR A 412     -25.155  43.098  11.878  1.00 69.49           O  
ATOM   2146  CB  THR A 412     -27.937  41.318  12.385  1.00 78.18           C  
ATOM   2147  CG2 THR A 412     -28.207  42.713  12.951  1.00 73.34           C  
ATOM   2148  OG1 THR A 412     -28.712  41.114  11.204  1.00 98.19           O  
ATOM   2149  N   LEU A 413     -26.236  42.455  10.008  1.00 72.40           N  
ATOM   2150  CA  LEU A 413     -25.764  43.626   9.253  1.00 72.68           C  
ATOM   2151  C   LEU A 413     -26.866  44.623   8.840  1.00 78.22           C  
ATOM   2152  O   LEU A 413     -27.995  44.221   8.531  1.00 89.54           O  
ATOM   2153  CB  LEU A 413     -24.979  43.166   8.029  1.00 68.56           C  
ATOM   2154  CG  LEU A 413     -23.800  42.208   8.256  1.00 68.63           C  
ATOM   2155  CD1 LEU A 413     -23.108  41.817   6.961  1.00 65.23           C  
ATOM   2156  CD2 LEU A 413     -22.767  42.763   9.216  1.00 72.87           C  
ATOM   2157  N   ARG A 414     -26.517  45.916   8.824  1.00 78.08           N  
ATOM   2158  CA  ARG A 414     -27.396  47.005   8.328  1.00 89.10           C  
ATOM   2159  C   ARG A 414     -26.575  47.874   7.439  1.00 84.46           C  
ATOM   2160  O   ARG A 414     -25.489  48.262   7.844  1.00 81.95           O  
ATOM   2161  CB  ARG A 414     -27.998  47.886   9.428  1.00 98.48           C  
ATOM   2162  CG  ARG A 414     -28.879  47.122  10.374  1.00129.26           C  
ATOM   2163  CD  ARG A 414     -30.332  47.567  10.632  1.00141.80           C  
ATOM   2164  NE  ARG A 414     -30.990  46.456  11.366  1.00155.30           N  
ATOM   2165  CZ  ARG A 414     -31.574  45.361  10.834  1.00142.24           C  
ATOM   2166  NH1 ARG A 414     -31.711  45.207   9.519  1.00141.46           N1+
ATOM   2167  NH2 ARG A 414     -32.070  44.415  11.638  1.00131.67           N  
ATOM   2168  N   GLU A 415     -27.113  48.206   6.266  1.00 87.53           N  
ATOM   2169  CA  GLU A 415     -26.469  49.150   5.353  1.00 94.46           C  
ATOM   2170  C   GLU A 415     -26.603  50.579   5.914  1.00 97.00           C  
ATOM   2171  O   GLU A 415     -27.592  50.912   6.569  1.00 95.79           O  
ATOM   2172  CB  GLU A 415     -27.094  49.054   3.948  1.00106.18           C  
ATOM   2173  CG  GLU A 415     -26.356  49.768   2.789  1.00116.08           C  
ATOM   2174  CD  GLU A 415     -26.936  49.501   1.377  1.00111.88           C  
ATOM   2175  OE1 GLU A 415     -26.809  50.375   0.486  1.00110.24           O  
ATOM   2176  OE2 GLU A 415     -27.520  48.411   1.152  1.00 96.04           O1-
ATOM   2177  N   GLN A 416     -25.599  51.405   5.640  1.00102.04           N  
ATOM   2178  CA  GLN A 416     -25.552  52.788   6.090  1.00109.56           C  
ATOM   2179  C   GLN A 416     -25.431  53.653   4.839  1.00122.25           C  
ATOM   2180  O   GLN A 416     -24.978  53.152   3.817  1.00129.80           O  
ATOM   2181  CB  GLN A 416     -24.322  52.956   6.962  1.00117.67           C  
ATOM   2182  CG  GLN A 416     -24.389  54.135   7.932  1.00133.58           C  
ATOM   2183  CD  GLN A 416     -23.212  54.292   8.919  1.00129.82           C  
ATOM   2184  NE2 GLN A 416     -22.050  53.765   8.568  1.00118.25           N  
ATOM   2185  OE1 GLN A 416     -23.357  54.931   9.979  1.00129.79           O  
ATOM   2186  N   ARG A 417     -25.836  54.926   4.896  1.00132.72           N  
ATOM   2187  CA  ARG A 417     -25.742  55.830   3.724  1.00141.06           C  
ATOM   2188  C   ARG A 417     -24.720  56.947   3.913  1.00131.91           C  
ATOM   2189  O   ARG A 417     -24.868  57.776   4.785  1.00129.28           O  
ATOM   2190  CB  ARG A 417     -27.145  56.384   3.359  1.00141.11           C  
ATOM   2191  CG  ARG A 417     -27.330  56.815   1.903  1.00139.17           C  
ATOM   2192  CD  ARG A 417     -26.656  58.145   1.565  1.00147.84           C  
ATOM   2193  NE  ARG A 417     -27.249  59.305   2.274  1.00145.84           N  
ATOM   2194  CZ  ARG A 417     -26.654  60.488   2.463  1.00135.28           C  
ATOM   2195  NH1 ARG A 417     -27.298  61.438   3.142  1.00125.04           N1+
ATOM   2196  NH2 ARG A 417     -25.421  60.731   2.009  1.00137.47           N  
ATOM   2197  N   ALA A 428     -20.379  53.141  -3.791  1.00136.55           N  
ATOM   2198  CA  ALA A 428     -21.417  52.386  -4.511  1.00132.38           C  
ATOM   2199  C   ALA A 428     -21.104  52.184  -6.036  1.00138.48           C  
ATOM   2200  O   ALA A 428     -21.736  52.835  -6.878  1.00134.74           O  
ATOM   2201  CB  ALA A 428     -22.783  53.065  -4.323  1.00112.35           C  
ATOM   2202  N   SER A 429     -20.162  51.278  -6.376  1.00140.32           N  
ATOM   2203  CA  SER A 429     -19.617  51.155  -7.764  1.00127.01           C  
ATOM   2204  C   SER A 429     -19.271  49.771  -8.358  1.00116.80           C  
ATOM   2205  O   SER A 429     -18.609  49.736  -9.398  1.00104.42           O  
ATOM   2206  CB  SER A 429     -18.356  52.021  -7.916  1.00130.37           C  
ATOM   2207  OG  SER A 429     -17.173  51.313  -7.561  1.00115.72           O  
ATOM   2208  N   LEU A 430     -19.634  48.655  -7.722  1.00123.02           N  
ATOM   2209  CA  LEU A 430     -19.560  47.297  -8.377  1.00115.37           C  
ATOM   2210  C   LEU A 430     -20.784  46.481  -7.934  1.00111.13           C  
ATOM   2211  O   LEU A 430     -21.198  46.614  -6.780  1.00109.69           O  
ATOM   2212  CB  LEU A 430     -18.226  46.573  -8.108  1.00110.04           C  
ATOM   2213  CG  LEU A 430     -18.111  45.230  -8.805  1.00116.22           C  
ATOM   2214  CD1 LEU A 430     -18.218  45.362 -10.324  1.00114.24           C  
ATOM   2215  CD2 LEU A 430     -16.791  44.586  -8.389  1.00108.60           C  
ATOM   2216  N   ILE A 431     -21.387  45.699  -8.855  1.00109.39           N  
ATOM   2217  CA  ILE A 431     -22.681  44.978  -8.609  1.00105.52           C  
ATOM   2218  C   ILE A 431     -22.611  44.162  -7.321  1.00108.17           C  
ATOM   2219  O   ILE A 431     -21.540  43.671  -6.978  1.00125.35           O  
ATOM   2220  CB  ILE A 431     -23.144  44.083  -9.812  1.00 93.12           C  
ATOM   2221  CG1 ILE A 431     -24.452  43.318  -9.479  1.00 99.40           C  
ATOM   2222  CG2 ILE A 431     -22.049  43.134 -10.303  1.00 82.14           C  
ATOM   2223  CD1 ILE A 431     -25.708  44.183  -9.286  1.00101.66           C  
ATOM   2224  N   VAL A 432     -23.719  44.026  -6.600  1.00 94.07           N  
ATOM   2225  CA  VAL A 432     -23.631  43.680  -5.193  1.00 87.02           C  
ATOM   2226  C   VAL A 432     -23.211  42.253  -4.917  1.00 81.11           C  
ATOM   2227  O   VAL A 432     -22.542  41.986  -3.922  1.00103.59           O  
ATOM   2228  CB  VAL A 432     -24.918  44.052  -4.433  1.00 81.45           C  
ATOM   2229  CG1 VAL A 432     -25.364  45.471  -4.805  1.00 78.15           C  
ATOM   2230  CG2 VAL A 432     -26.004  43.034  -4.667  1.00 82.59           C  
ATOM   2231  N   THR A 433     -23.552  41.345  -5.803  1.00 73.56           N  
ATOM   2232  CA  THR A 433     -23.112  39.980  -5.637  1.00 78.72           C  
ATOM   2233  C   THR A 433     -21.636  39.747  -5.970  1.00 79.13           C  
ATOM   2234  O   THR A 433     -21.155  38.640  -5.857  1.00 78.09           O  
ATOM   2235  CB  THR A 433     -23.999  39.058  -6.455  1.00 79.51           C  
ATOM   2236  CG2 THR A 433     -25.266  38.826  -5.674  1.00 80.09           C  
ATOM   2237  OG1 THR A 433     -24.299  39.703  -7.703  1.00 83.69           O  
ATOM   2238  N   GLU A 434     -20.940  40.800  -6.379  1.00 76.41           N  
ATOM   2239  CA  GLU A 434     -19.508  40.770  -6.586  1.00 83.95           C  
ATOM   2240  C   GLU A 434     -18.736  41.725  -5.653  1.00 85.49           C  
ATOM   2241  O   GLU A 434     -17.495  41.723  -5.659  1.00 90.44           O  
ATOM   2242  CB  GLU A 434     -19.204  41.165  -8.043  1.00 92.27           C  
ATOM   2243  CG  GLU A 434     -19.452  40.070  -9.075  1.00 92.49           C  
ATOM   2244  CD  GLU A 434     -19.405  40.560 -10.523  1.00 86.06           C  
ATOM   2245  OE1 GLU A 434     -18.725  41.547 -10.815  1.00 79.21           O  
ATOM   2246  OE2 GLU A 434     -20.053  39.948 -11.372  1.00 87.67           O1-
ATOM   2247  N   GLU A 435     -19.444  42.570  -4.910  1.00 85.08           N  
ATOM   2248  CA  GLU A 435     -18.817  43.511  -3.991  1.00 88.35           C  
ATOM   2249  C   GLU A 435     -18.509  42.793  -2.687  1.00 85.38           C  
ATOM   2250  O   GLU A 435     -19.398  42.208  -2.025  1.00 82.05           O  
ATOM   2251  CB  GLU A 435     -19.716  44.712  -3.719  1.00 93.92           C  
ATOM   2252  CG  GLU A 435     -19.002  45.841  -2.997  1.00 93.73           C  
ATOM   2253  CD  GLU A 435     -19.919  46.897  -2.489  1.00 91.91           C  
ATOM   2254  OE1 GLU A 435     -19.574  48.067  -2.677  1.00102.02           O  
ATOM   2255  OE2 GLU A 435     -20.946  46.561  -1.889  1.00 77.90           O1-
ATOM   2256  N   LEU A 436     -17.234  42.865  -2.326  1.00 80.28           N  
ATOM   2257  CA  LEU A 436     -16.699  42.098  -1.225  1.00 76.54           C  
ATOM   2258  C   LEU A 436     -16.413  42.957   0.006  1.00 81.15           C  
ATOM   2259  O   LEU A 436     -16.072  44.139  -0.110  1.00 77.01           O  
ATOM   2260  CB  LEU A 436     -15.426  41.420  -1.690  1.00 70.79           C  
ATOM   2261  CG  LEU A 436     -15.646  40.368  -2.762  1.00 66.66           C  
ATOM   2262  CD1 LEU A 436     -14.326  39.731  -3.185  1.00 66.33           C  
ATOM   2263  CD2 LEU A 436     -16.638  39.309  -2.271  1.00 66.86           C  
ATOM   2264  N   HIS A 437     -16.616  42.358   1.187  1.00 80.76           N  
ATOM   2265  CA  HIS A 437     -16.312  43.013   2.458  1.00 77.04           C  
ATOM   2266  C   HIS A 437     -15.532  42.132   3.367  1.00 72.29           C  
ATOM   2267  O   HIS A 437     -15.561  40.890   3.239  1.00 61.47           O  
ATOM   2268  CB  HIS A 437     -17.582  43.429   3.184  1.00 77.31           C  
ATOM   2269  CG  HIS A 437     -18.464  44.297   2.361  1.00 75.15           C  
ATOM   2270  CD2 HIS A 437     -18.909  45.552   2.560  1.00 69.55           C  
ATOM   2271  ND1 HIS A 437     -18.962  43.899   1.141  1.00 77.70           N  
ATOM   2272  CE1 HIS A 437     -19.672  44.879   0.623  1.00 87.43           C  
ATOM   2273  NE2 HIS A 437     -19.659  45.892   1.471  1.00 85.27           N  
ATOM   2274  N   LEU A 438     -14.829  42.802   4.287  1.00 72.00           N  
ATOM   2275  CA  LEU A 438     -14.110  42.136   5.381  1.00 73.80           C  
ATOM   2276  C   LEU A 438     -14.732  42.431   6.746  1.00 66.65           C  
ATOM   2277  O   LEU A 438     -15.024  43.586   7.095  1.00 60.10           O  
ATOM   2278  CB  LEU A 438     -12.648  42.561   5.412  1.00 73.39           C  
ATOM   2279  CG  LEU A 438     -11.911  42.295   4.102  1.00 79.87           C  
ATOM   2280  CD1 LEU A 438     -10.747  43.257   3.990  1.00 80.23           C  
ATOM   2281  CD2 LEU A 438     -11.486  40.838   3.994  1.00 84.02           C  
ATOM   2282  N   ILE A 439     -14.938  41.353   7.495  1.00 63.33           N  
ATOM   2283  CA  ILE A 439     -15.259  41.430   8.917  1.00 68.94           C  
ATOM   2284  C   ILE A 439     -13.922  41.306   9.697  1.00 70.88           C  
ATOM   2285  O   ILE A 439     -13.275  40.233   9.655  1.00 59.61           O  
ATOM   2286  CB  ILE A 439     -16.268  40.328   9.260  1.00 69.04           C  
ATOM   2287  CG1 ILE A 439     -17.651  40.715   8.633  1.00 65.14           C  
ATOM   2288  CG2 ILE A 439     -16.519  40.227  10.736  1.00 77.49           C  
ATOM   2289  CD1 ILE A 439     -18.469  39.565   8.133  1.00 65.77           C  
ATOM   2290  N   THR A 440     -13.511  42.392  10.365  1.00 70.51           N  
ATOM   2291  CA  THR A 440     -12.271  42.423  11.153  1.00 77.31           C  
ATOM   2292  C   THR A 440     -12.528  42.250  12.675  1.00 72.34           C  
ATOM   2293  O   THR A 440     -13.525  42.722  13.215  1.00 67.58           O  
ATOM   2294  CB  THR A 440     -11.482  43.725  10.907  1.00 81.97           C  
ATOM   2295  CG2 THR A 440     -10.674  43.673   9.588  1.00 80.66           C  
ATOM   2296  OG1 THR A 440     -12.402  44.811  10.853  1.00 88.65           O  
ATOM   2297  N   PHE A 441     -11.615  41.536  13.315  1.00 67.81           N  
ATOM   2298  CA  PHE A 441     -11.595  41.295  14.745  1.00 65.56           C  
ATOM   2299  C   PHE A 441     -10.299  41.921  15.318  1.00 69.31           C  
ATOM   2300  O   PHE A 441      -9.203  41.568  14.902  1.00 66.05           O  
ATOM   2301  CB  PHE A 441     -11.546  39.795  14.985  1.00 67.60           C  
ATOM   2302  CG  PHE A 441     -12.670  39.041  14.353  1.00 67.28           C  
ATOM   2303  CD1 PHE A 441     -13.886  38.879  15.018  1.00 70.67           C  
ATOM   2304  CD2 PHE A 441     -12.508  38.465  13.126  1.00 65.45           C  
ATOM   2305  CE1 PHE A 441     -14.922  38.169  14.438  1.00 64.61           C  
ATOM   2306  CE2 PHE A 441     -13.534  37.753  12.543  1.00 68.47           C  
ATOM   2307  CZ  PHE A 441     -14.749  37.611  13.191  1.00 64.23           C  
ATOM   2308  N   GLU A 442     -10.423  42.843  16.262  1.00 69.17           N  
ATOM   2309  CA  GLU A 442      -9.278  43.486  16.896  1.00 61.99           C  
ATOM   2310  C   GLU A 442      -9.291  43.216  18.391  1.00 62.52           C  
ATOM   2311  O   GLU A 442     -10.340  43.182  19.025  1.00 61.50           O  
ATOM   2312  CB  GLU A 442      -9.333  44.997  16.682  1.00 66.61           C  
ATOM   2313  CG  GLU A 442      -9.853  45.392  15.305  1.00 84.03           C  
ATOM   2314  CD  GLU A 442     -10.184  46.876  15.121  1.00 93.69           C  
ATOM   2315  OE1 GLU A 442      -9.314  47.745  15.322  1.00 86.19           O  
ATOM   2316  OE2 GLU A 442     -11.349  47.175  14.735  1.00107.38           O1-
ATOM   2317  N   THR A 443      -8.112  43.020  18.958  1.00 68.41           N  
ATOM   2318  CA  THR A 443      -7.914  43.126  20.410  1.00 63.02           C  
ATOM   2319  C   THR A 443      -6.520  43.609  20.730  1.00 63.87           C  
ATOM   2320  O   THR A 443      -5.743  43.860  19.837  1.00 68.80           O  
ATOM   2321  CB  THR A 443      -8.191  41.801  21.142  1.00 60.98           C  
ATOM   2322  CG2 THR A 443      -7.093  40.811  20.970  1.00 57.72           C  
ATOM   2323  OG1 THR A 443      -8.333  42.074  22.526  1.00 63.18           O  
ATOM   2324  N   GLU A 444      -6.239  43.810  22.014  1.00 72.25           N  
ATOM   2325  CA  GLU A 444      -4.909  44.233  22.511  1.00 70.88           C  
ATOM   2326  C   GLU A 444      -4.550  43.370  23.693  1.00 63.83           C  
ATOM   2327  O   GLU A 444      -5.365  43.126  24.556  1.00 60.50           O  
ATOM   2328  CB  GLU A 444      -4.886  45.681  23.035  1.00 75.29           C  
ATOM   2329  CG  GLU A 444      -5.646  46.752  22.276  1.00 84.01           C  
ATOM   2330  CD  GLU A 444      -5.472  48.105  22.965  1.00105.97           C  
ATOM   2331  OE1 GLU A 444      -5.561  49.145  22.263  1.00128.73           O  
ATOM   2332  OE2 GLU A 444      -5.240  48.119  24.210  1.00107.41           O1-
ATOM   2333  N   VAL A 445      -3.307  42.956  23.792  1.00 69.10           N  
ATOM   2334  CA  VAL A 445      -2.897  42.214  24.981  1.00 75.14           C  
ATOM   2335  C   VAL A 445      -1.688  42.857  25.556  1.00 69.41           C  
ATOM   2336  O   VAL A 445      -0.837  43.294  24.787  1.00 61.18           O  
ATOM   2337  CB  VAL A 445      -2.581  40.747  24.680  1.00 79.43           C  
ATOM   2338  CG1 VAL A 445      -1.510  40.624  23.630  1.00 75.48           C  
ATOM   2339  CG2 VAL A 445      -2.204  40.010  25.961  1.00 79.82           C  
ATOM   2340  N   TYR A 446      -1.642  42.904  26.894  1.00 71.07           N  
ATOM   2341  CA  TYR A 446      -0.465  43.335  27.622  1.00 75.21           C  
ATOM   2342  C   TYR A 446       0.091  42.098  28.289  1.00 73.60           C  
ATOM   2343  O   TYR A 446      -0.526  41.565  29.208  1.00 78.51           O  
ATOM   2344  CB  TYR A 446      -0.764  44.470  28.611  1.00 78.55           C  
ATOM   2345  CG  TYR A 446      -1.208  45.723  27.894  1.00 91.93           C  
ATOM   2346  CD1 TYR A 446      -2.508  45.807  27.360  1.00 99.99           C  
ATOM   2347  CD2 TYR A 446      -0.334  46.825  27.700  1.00101.75           C  
ATOM   2348  CE1 TYR A 446      -2.948  46.937  26.666  1.00108.18           C  
ATOM   2349  CE2 TYR A 446      -0.766  47.975  26.986  1.00114.25           C  
ATOM   2350  CZ  TYR A 446      -2.086  48.022  26.477  1.00115.53           C  
ATOM   2351  OH  TYR A 446      -2.588  49.099  25.771  1.00101.40           O  
ATOM   2352  N   HIS A 447       1.251  41.635  27.799  1.00 73.39           N  
ATOM   2353  CA  HIS A 447       1.918  40.465  28.355  1.00 66.80           C  
ATOM   2354  C   HIS A 447       3.291  40.766  28.860  1.00 70.55           C  
ATOM   2355  O   HIS A 447       4.182  41.113  28.087  1.00 62.37           O  
ATOM   2356  CB  HIS A 447       2.060  39.415  27.328  1.00 59.90           C  
ATOM   2357  CG  HIS A 447       2.398  38.102  27.895  1.00 58.08           C  
ATOM   2358  CD2 HIS A 447       1.659  37.222  28.610  1.00 64.04           C  
ATOM   2359  ND1 HIS A 447       3.616  37.516  27.702  1.00 58.47           N  
ATOM   2360  CE1 HIS A 447       3.616  36.319  28.257  1.00 65.90           C  
ATOM   2361  NE2 HIS A 447       2.439  36.117  28.819  1.00 59.41           N  
ATOM   2362  N   GLN A 448       3.436  40.604  30.177  1.00 79.48           N  
ATOM   2363  CA  GLN A 448       4.652  40.915  30.922  1.00 65.84           C  
ATOM   2364  C   GLN A 448       5.333  42.171  30.394  1.00 59.73           C  
ATOM   2365  O   GLN A 448       6.526  42.186  30.165  1.00 77.47           O  
ATOM   2366  CB  GLN A 448       5.574  39.712  30.895  1.00 59.29           C  
ATOM   2367  CG  GLN A 448       4.985  38.422  31.432  1.00 57.90           C  
ATOM   2368  CD  GLN A 448       6.048  37.354  31.526  1.00 64.49           C  
ATOM   2369  NE2 GLN A 448       5.702  36.282  32.196  1.00 58.36           N  
ATOM   2370  OE1 GLN A 448       7.191  37.492  31.002  1.00 84.85           O  
ATOM   2371  N   GLY A 449       4.531  43.213  30.185  1.00 59.22           N  
ATOM   2372  CA  GLY A 449       5.021  44.558  29.877  1.00 60.74           C  
ATOM   2373  C   GLY A 449       4.963  44.930  28.412  1.00 65.95           C  
ATOM   2374  O   GLY A 449       5.106  46.110  28.045  1.00 67.11           O  
ATOM   2375  N   LEU A 450       4.724  43.933  27.571  1.00 64.64           N  
ATOM   2376  CA  LEU A 450       4.684  44.129  26.132  1.00 63.15           C  
ATOM   2377  C   LEU A 450       3.254  44.408  25.712  1.00 64.65           C  
ATOM   2378  O   LEU A 450       2.366  43.608  26.015  1.00 65.92           O  
ATOM   2379  CB  LEU A 450       5.111  42.810  25.465  1.00 66.48           C  
ATOM   2380  CG  LEU A 450       6.323  42.631  24.589  1.00 59.08           C  
ATOM   2381  CD1 LEU A 450       6.221  41.251  23.874  1.00 54.97           C  
ATOM   2382  CD2 LEU A 450       6.389  43.814  23.651  1.00 56.93           C  
ATOM   2383  N   LYS A 451       3.016  45.506  25.014  1.00 69.83           N  
ATOM   2384  CA  LYS A 451       1.721  45.700  24.335  1.00 77.03           C  
ATOM   2385  C   LYS A 451       1.799  44.969  22.996  1.00 77.22           C  
ATOM   2386  O   LYS A 451       2.834  44.949  22.354  1.00 79.05           O  
ATOM   2387  CB  LYS A 451       1.399  47.190  24.115  1.00 83.48           C  
ATOM   2388  CG  LYS A 451       0.148  47.441  23.272  1.00 87.00           C  
ATOM   2389  CD  LYS A 451      -0.378  48.876  23.326  1.00 87.33           C  
ATOM   2390  CE  LYS A 451      -0.685  49.437  21.931  1.00 89.76           C  
ATOM   2391  NZ  LYS A 451      -2.017  50.101  21.862  1.00 96.55           N1+
ATOM   2392  N   ILE A 452       0.707  44.347  22.583  1.00 82.78           N  
ATOM   2393  CA  ILE A 452       0.677  43.581  21.330  1.00 73.95           C  
ATOM   2394  C   ILE A 452      -0.687  43.720  20.675  1.00 70.69           C  
ATOM   2395  O   ILE A 452      -1.624  43.018  21.024  1.00 64.73           O  
ATOM   2396  CB  ILE A 452       0.901  42.079  21.570  1.00 68.37           C  
ATOM   2397  CG1 ILE A 452       2.040  41.843  22.553  1.00 64.56           C  
ATOM   2398  CG2 ILE A 452       1.124  41.360  20.248  1.00 74.69           C  
ATOM   2399  CD1 ILE A 452       2.269  40.384  22.860  1.00 63.72           C  
ATOM   2400  N   ASP A 453      -0.803  44.649  19.744  1.00 69.35           N  
ATOM   2401  CA  ASP A 453      -2.047  44.801  19.011  1.00 65.15           C  
ATOM   2402  C   ASP A 453      -2.311  43.563  18.161  1.00 57.55           C  
ATOM   2403  O   ASP A 453      -1.433  43.088  17.507  1.00 64.04           O  
ATOM   2404  CB  ASP A 453      -2.011  46.065  18.154  1.00 66.85           C  
ATOM   2405  CG  ASP A 453      -2.037  47.329  18.986  1.00 77.26           C  
ATOM   2406  OD1 ASP A 453      -2.648  47.322  20.098  1.00 88.42           O  
ATOM   2407  OD2 ASP A 453      -1.480  48.343  18.507  1.00 85.61           O1-
ATOM   2408  N   LEU A 454      -3.535  43.061  18.179  1.00 56.73           N  
ATOM   2409  CA  LEU A 454      -3.968  41.990  17.290  1.00 57.03           C  
ATOM   2410  C   LEU A 454      -5.136  42.424  16.379  1.00 57.00           C  
ATOM   2411  O   LEU A 454      -5.897  43.337  16.704  1.00 59.39           O  
ATOM   2412  CB  LEU A 454      -4.371  40.782  18.080  1.00 54.32           C  
ATOM   2413  CG  LEU A 454      -3.354  40.279  19.084  1.00 54.48           C  
ATOM   2414  CD1 LEU A 454      -3.893  39.016  19.762  1.00 57.65           C  
ATOM   2415  CD2 LEU A 454      -2.042  39.976  18.408  1.00 54.92           C  
ATOM   2416  N   GLU A 455      -5.183  41.810  15.199  1.00 56.22           N  
ATOM   2417  CA  GLU A 455      -6.137  42.139  14.153  1.00 55.59           C  
ATOM   2418  C   GLU A 455      -6.054  41.012  13.190  1.00 57.64           C  
ATOM   2419  O   GLU A 455      -4.995  40.705  12.717  1.00 80.11           O  
ATOM   2420  CB  GLU A 455      -5.802  43.446  13.456  1.00 53.96           C  
ATOM   2421  CG  GLU A 455      -6.771  43.800  12.347  1.00 64.03           C  
ATOM   2422  CD  GLU A 455      -6.704  45.257  11.883  1.00 73.08           C  
ATOM   2423  OE1 GLU A 455      -6.082  46.099  12.557  1.00 77.08           O  
ATOM   2424  OE2 GLU A 455      -7.335  45.562  10.848  1.00 80.89           O1-
ATOM   2425  N   THR A 456      -7.145  40.319  12.980  1.00 61.45           N  
ATOM   2426  CA  THR A 456      -7.252  39.379  11.879  1.00 64.21           C  
ATOM   2427  C   THR A 456      -8.562  39.721  11.204  1.00 69.19           C  
ATOM   2428  O   THR A 456      -9.274  40.604  11.686  1.00 67.81           O  
ATOM   2429  CB  THR A 456      -7.184  37.929  12.353  1.00 65.65           C  
ATOM   2430  CG2 THR A 456      -8.345  37.580  13.240  1.00 71.86           C  
ATOM   2431  OG1 THR A 456      -7.207  37.065  11.221  1.00 71.26           O  
ATOM   2432  N   HIS A 457      -8.877  39.064  10.095  1.00 72.12           N  
ATOM   2433  CA  HIS A 457     -10.153  39.308   9.435  1.00 76.81           C  
ATOM   2434  C   HIS A 457     -10.719  38.061   8.772  1.00 68.35           C  
ATOM   2435  O   HIS A 457     -10.058  37.040   8.600  1.00 56.38           O  
ATOM   2436  CB  HIS A 457     -10.068  40.500   8.477  1.00 83.78           C  
ATOM   2437  CG  HIS A 457      -8.839  40.543   7.650  1.00101.53           C  
ATOM   2438  CD2 HIS A 457      -7.961  41.545   7.437  1.00115.08           C  
ATOM   2439  ND1 HIS A 457      -8.398  39.468   6.899  1.00112.71           N  
ATOM   2440  CE1 HIS A 457      -7.289  39.805   6.267  1.00127.43           C  
ATOM   2441  NE2 HIS A 457      -7.003  41.059   6.576  1.00143.65           N  
ATOM   2442  N   SER A 458     -11.996  38.127   8.440  1.00 66.01           N  
ATOM   2443  CA  SER A 458     -12.638  36.998   7.783  1.00 61.64           C  
ATOM   2444  C   SER A 458     -12.049  36.865   6.401  1.00 57.72           C  
ATOM   2445  O   SER A 458     -11.260  37.699   5.945  1.00 59.91           O  
ATOM   2446  CB  SER A 458     -14.123  37.286   7.659  1.00 58.58           C  
ATOM   2447  OG  SER A 458     -14.328  38.418   6.831  1.00 61.17           O  
ATOM   2448  N   LEU A 459     -12.472  35.836   5.709  1.00 59.05           N  
ATOM   2449  CA  LEU A 459     -12.353  35.810   4.262  1.00 62.44           C  
ATOM   2450  C   LEU A 459     -13.330  36.850   3.725  1.00 70.42           C  
ATOM   2451  O   LEU A 459     -14.248  37.251   4.423  1.00 78.87           O  
ATOM   2452  CB  LEU A 459     -12.693  34.420   3.746  1.00 61.67           C  
ATOM   2453  CG  LEU A 459     -11.548  33.408   3.824  1.00 63.91           C  
ATOM   2454  CD1 LEU A 459     -12.078  31.985   3.826  1.00 60.98           C  
ATOM   2455  CD2 LEU A 459     -10.577  33.621   2.675  1.00 64.07           C  
ATOM   2456  N   PRO A 460     -13.128  37.327   2.492  1.00 79.80           N  
ATOM   2457  CA  PRO A 460     -14.094  38.311   1.956  1.00 78.89           C  
ATOM   2458  C   PRO A 460     -15.515  37.745   1.908  1.00 74.12           C  
ATOM   2459  O   PRO A 460     -15.703  36.529   1.634  1.00 77.66           O  
ATOM   2460  CB  PRO A 460     -13.579  38.586   0.542  1.00 77.89           C  
ATOM   2461  CG  PRO A 460     -12.155  38.172   0.573  1.00 77.92           C  
ATOM   2462  CD  PRO A 460     -12.068  37.010   1.527  1.00 79.40           C  
ATOM   2463  N   VAL A 461     -16.492  38.590   2.195  1.00 62.56           N  
ATOM   2464  CA  VAL A 461     -17.886  38.121   2.208  1.00 73.21           C  
ATOM   2465  C   VAL A 461     -18.817  38.977   1.370  1.00 77.20           C  
ATOM   2466  O   VAL A 461     -18.639  40.200   1.300  1.00 83.08           O  
ATOM   2467  CB  VAL A 461     -18.471  38.039   3.628  1.00 75.25           C  
ATOM   2468  CG1 VAL A 461     -17.598  37.164   4.501  1.00 80.43           C  
ATOM   2469  CG2 VAL A 461     -18.605  39.425   4.240  1.00 75.03           C  
ATOM   2470  N   VAL A 462     -19.791  38.325   0.735  1.00 74.23           N  
ATOM   2471  CA  VAL A 462     -20.754  39.005  -0.109  1.00 75.16           C  
ATOM   2472  C   VAL A 462     -21.926  39.303   0.777  1.00 74.05           C  
ATOM   2473  O   VAL A 462     -22.369  38.436   1.544  1.00 64.83           O  
ATOM   2474  CB  VAL A 462     -21.228  38.128  -1.279  1.00 71.54           C  
ATOM   2475  CG1 VAL A 462     -22.199  38.920  -2.144  1.00 68.56           C  
ATOM   2476  CG2 VAL A 462     -20.053  37.641  -2.117  1.00 70.08           C  
ATOM   2477  N   VAL A 463     -22.449  40.517   0.657  1.00 77.05           N  
ATOM   2478  CA  VAL A 463     -23.556  40.939   1.526  1.00 83.45           C  
ATOM   2479  C   VAL A 463     -24.752  41.362   0.651  1.00 87.08           C  
ATOM   2480  O   VAL A 463     -24.598  42.139  -0.300  1.00 89.15           O  
ATOM   2481  CB  VAL A 463     -23.113  41.968   2.582  1.00 81.12           C  
ATOM   2482  CG1 VAL A 463     -22.662  43.218   1.921  1.00 93.75           C  
ATOM   2483  CG2 VAL A 463     -24.216  42.283   3.571  1.00 84.54           C  
ATOM   2484  N   ILE A 464     -25.927  40.809   0.972  1.00 78.49           N  
ATOM   2485  CA  ILE A 464     -27.080  40.797   0.080  1.00 71.35           C  
ATOM   2486  C   ILE A 464     -28.311  41.282   0.798  1.00 76.63           C  
ATOM   2487  O   ILE A 464     -28.413  41.122   2.008  1.00 78.40           O  
ATOM   2488  CB  ILE A 464     -27.366  39.377  -0.471  1.00 65.36           C  
ATOM   2489  CG1 ILE A 464     -27.742  38.402   0.638  1.00 65.57           C  
ATOM   2490  CG2 ILE A 464     -26.160  38.841  -1.242  1.00 65.34           C  
ATOM   2491  CD1 ILE A 464     -27.818  36.951   0.158  1.00 72.44           C  
ATOM   2492  N   SER A 465     -29.256  41.821   0.017  1.00 84.42           N  
ATOM   2493  CA  SER A 465     -30.529  42.395   0.510  1.00 77.69           C  
ATOM   2494  C   SER A 465     -31.579  41.322   0.671  1.00 69.29           C  
ATOM   2495  O   SER A 465     -32.340  41.352   1.626  1.00 79.56           O  
ATOM   2496  CB  SER A 465     -31.123  43.444  -0.461  1.00 84.21           C  
ATOM   2497  OG  SER A 465     -30.153  44.111  -1.289  1.00 92.24           O  
ATOM   2498  N   ASN A 466     -31.609  40.389  -0.275  1.00 67.14           N  
ATOM   2499  CA  ASN A 466     -32.679  39.421  -0.407  1.00 81.11           C  
ATOM   2500  C   ASN A 466     -32.156  38.047  -0.883  1.00 75.21           C  
ATOM   2501  O   ASN A 466     -31.212  37.967  -1.656  1.00 62.50           O  
ATOM   2502  CB  ASN A 466     -33.725  39.962  -1.392  1.00 91.09           C  
ATOM   2503  CG  ASN A 466     -34.790  38.935  -1.716  1.00 97.66           C  
ATOM   2504  ND2 ASN A 466     -35.023  38.686  -3.001  1.00 85.76           N  
ATOM   2505  OD1 ASN A 466     -35.366  38.334  -0.805  1.00125.61           O  
ATOM   2506  N   ILE A 467     -32.820  36.995  -0.422  1.00 73.87           N  
ATOM   2507  CA  ILE A 467     -32.390  35.633  -0.630  1.00 78.63           C  
ATOM   2508  C   ILE A 467     -32.414  35.167  -2.081  1.00 77.80           C  
ATOM   2509  O   ILE A 467     -31.785  34.164  -2.430  1.00 69.70           O  
ATOM   2510  CB  ILE A 467     -33.248  34.684   0.222  1.00 87.80           C  
ATOM   2511  CG1 ILE A 467     -32.488  33.367   0.446  1.00 98.94           C  
ATOM   2512  CG2 ILE A 467     -34.655  34.528  -0.350  1.00 90.13           C  
ATOM   2513  CD1 ILE A 467     -31.771  33.400   1.777  1.00113.02           C  
ATOM   2514  N   CYS A 468     -33.159  35.870  -2.928  1.00 83.49           N  
ATOM   2515  CA  CYS A 468     -33.054  35.637  -4.373  1.00 87.61           C  
ATOM   2516  C   CYS A 468     -31.626  35.884  -4.891  1.00 84.73           C  
ATOM   2517  O   CYS A 468     -31.290  35.407  -5.965  1.00 79.35           O  
ATOM   2518  CB  CYS A 468     -34.034  36.520  -5.160  1.00 89.98           C  
ATOM   2519  SG  CYS A 468     -33.427  38.206  -5.468  1.00 86.14           S  
ATOM   2520  N   GLN A 469     -30.797  36.621  -4.129  1.00 84.36           N  
ATOM   2521  CA  GLN A 469     -29.441  36.991  -4.565  1.00 69.86           C  
ATOM   2522  C   GLN A 469     -28.405  35.975  -4.248  1.00 67.82           C  
ATOM   2523  O   GLN A 469     -27.260  36.161  -4.628  1.00 80.75           O  
ATOM   2524  CB  GLN A 469     -28.982  38.294  -3.921  1.00 61.40           C  
ATOM   2525  CG  GLN A 469     -29.729  39.489  -4.423  1.00 61.15           C  
ATOM   2526  CD  GLN A 469     -29.350  40.775  -3.728  1.00 59.46           C  
ATOM   2527  NE2 GLN A 469     -28.878  41.721  -4.494  1.00 63.34           N  
ATOM   2528  OE1 GLN A 469     -29.518  40.925  -2.518  1.00 60.93           O  
ATOM   2529  N   MET A 470     -28.767  34.901  -3.567  1.00 66.02           N  
ATOM   2530  CA  MET A 470     -27.758  34.023  -3.044  1.00 70.49           C  
ATOM   2531  C   MET A 470     -27.051  33.156  -4.081  1.00 72.17           C  
ATOM   2532  O   MET A 470     -25.850  32.929  -3.946  1.00 76.11           O  
ATOM   2533  CB  MET A 470     -28.319  33.175  -1.921  1.00 76.22           C  
ATOM   2534  CG  MET A 470     -27.296  32.233  -1.327  1.00 81.90           C  
ATOM   2535  SD  MET A 470     -27.281  32.401   0.440  1.00 94.17           S  
ATOM   2536  CE  MET A 470     -28.876  31.689   0.854  1.00 99.29           C  
ATOM   2537  N   PRO A 471     -27.762  32.661  -5.106  1.00 78.48           N  
ATOM   2538  CA  PRO A 471     -26.986  31.917  -6.082  1.00 76.90           C  
ATOM   2539  C   PRO A 471     -25.856  32.755  -6.710  1.00 79.40           C  
ATOM   2540  O   PRO A 471     -24.754  32.236  -6.880  1.00 63.47           O  
ATOM   2541  CB  PRO A 471     -28.047  31.450  -7.074  1.00 74.62           C  
ATOM   2542  CG  PRO A 471     -29.208  31.206  -6.195  1.00 77.68           C  
ATOM   2543  CD  PRO A 471     -29.196  32.395  -5.269  1.00 81.59           C  
ATOM   2544  N   ASN A 472     -26.091  34.037  -6.999  1.00 79.99           N  
ATOM   2545  CA  ASN A 472     -25.001  34.851  -7.568  1.00 84.79           C  
ATOM   2546  C   ASN A 472     -23.915  35.104  -6.561  1.00 77.17           C  
ATOM   2547  O   ASN A 472     -22.735  35.087  -6.899  1.00 85.23           O  
ATOM   2548  CB  ASN A 472     -25.489  36.196  -8.091  1.00 94.07           C  
ATOM   2549  CG  ASN A 472     -26.376  36.065  -9.303  1.00 85.48           C  
ATOM   2550  ND2 ASN A 472     -25.802  35.654 -10.426  1.00 76.65           N  
ATOM   2551  OD1 ASN A 472     -27.577  36.297  -9.213  1.00 92.07           O  
ATOM   2552  N   ALA A 473     -24.318  35.354  -5.327  1.00 68.70           N  
ATOM   2553  CA  ALA A 473     -23.358  35.549  -4.238  1.00 66.15           C  
ATOM   2554  C   ALA A 473     -22.448  34.317  -4.047  1.00 57.20           C  
ATOM   2555  O   ALA A 473     -21.238  34.419  -4.077  1.00 59.60           O  
ATOM   2556  CB  ALA A 473     -24.097  35.881  -2.946  1.00 63.30           C  
ATOM   2557  N   TRP A 474     -23.033  33.150  -3.887  1.00 50.06           N  
ATOM   2558  CA  TRP A 474     -22.246  31.943  -3.756  1.00 55.59           C  
ATOM   2559  C   TRP A 474     -21.325  31.740  -4.935  1.00 64.86           C  
ATOM   2560  O   TRP A 474     -20.184  31.294  -4.778  1.00 72.87           O  
ATOM   2561  CB  TRP A 474     -23.149  30.733  -3.640  1.00 56.63           C  
ATOM   2562  CG  TRP A 474     -22.439  29.468  -3.360  1.00 60.26           C  
ATOM   2563  CD1 TRP A 474     -22.439  28.340  -4.121  1.00 64.54           C  
ATOM   2564  CD2 TRP A 474     -21.641  29.186  -2.232  1.00 62.66           C  
ATOM   2565  CE2 TRP A 474     -21.182  27.852  -2.366  1.00 67.49           C  
ATOM   2566  CE3 TRP A 474     -21.265  29.926  -1.107  1.00 61.15           C  
ATOM   2567  NE1 TRP A 474     -21.678  27.360  -3.538  1.00 60.96           N  
ATOM   2568  CZ2 TRP A 474     -20.357  27.244  -1.416  1.00 72.23           C  
ATOM   2569  CZ3 TRP A 474     -20.452  29.337  -0.167  1.00 63.88           C  
ATOM   2570  CH2 TRP A 474     -20.006  27.999  -0.322  1.00 74.40           C  
ATOM   2571  N   ALA A 475     -21.810  32.058  -6.126  1.00 71.48           N  
ATOM   2572  CA  ALA A 475     -20.950  31.992  -7.302  1.00 77.00           C  
ATOM   2573  C   ALA A 475     -19.662  32.772  -7.085  1.00 71.88           C  
ATOM   2574  O   ALA A 475     -18.586  32.270  -7.383  1.00 62.23           O  
ATOM   2575  CB  ALA A 475     -21.672  32.524  -8.523  1.00 87.19           C  
ATOM   2576  N   SER A 476     -19.810  34.004  -6.586  1.00 65.78           N  
ATOM   2577  CA  SER A 476     -18.677  34.873  -6.290  1.00 62.59           C  
ATOM   2578  C   SER A 476     -17.753  34.251  -5.259  1.00 68.94           C  
ATOM   2579  O   SER A 476     -16.531  34.305  -5.401  1.00 79.97           O  
ATOM   2580  CB  SER A 476     -19.136  36.243  -5.809  1.00 62.67           C  
ATOM   2581  OG  SER A 476     -19.731  36.945  -6.884  1.00 73.49           O  
ATOM   2582  N   ILE A 477     -18.319  33.629  -4.237  1.00 64.41           N  
ATOM   2583  CA  ILE A 477     -17.497  32.969  -3.232  1.00 65.69           C  
ATOM   2584  C   ILE A 477     -16.772  31.774  -3.821  1.00 64.88           C  
ATOM   2585  O   ILE A 477     -15.596  31.556  -3.511  1.00 60.73           O  
ATOM   2586  CB  ILE A 477     -18.335  32.516  -2.014  1.00 71.54           C  
ATOM   2587  CG1 ILE A 477     -18.975  33.728  -1.355  1.00 72.58           C  
ATOM   2588  CG2 ILE A 477     -17.493  31.734  -0.999  1.00 67.29           C  
ATOM   2589  CD1 ILE A 477     -17.991  34.805  -0.966  1.00 79.04           C  
ATOM   2590  N   LEU A 478     -17.473  30.979  -4.627  1.00 67.62           N  
ATOM   2591  CA  LEU A 478     -16.829  29.855  -5.300  1.00 70.39           C  
ATOM   2592  C   LEU A 478     -15.683  30.351  -6.182  1.00 71.55           C  
ATOM   2593  O   LEU A 478     -14.589  29.810  -6.153  1.00 69.49           O  
ATOM   2594  CB  LEU A 478     -17.843  29.079  -6.128  1.00 69.31           C  
ATOM   2595  CG  LEU A 478     -18.824  28.235  -5.324  1.00 70.74           C  
ATOM   2596  CD1 LEU A 478     -19.810  27.572  -6.244  1.00 75.92           C  
ATOM   2597  CD2 LEU A 478     -18.106  27.155  -4.564  1.00 72.25           C  
ATOM   2598  N   TRP A 479     -15.920  31.423  -6.925  1.00 72.05           N  
ATOM   2599  CA  TRP A 479     -14.930  31.896  -7.882  1.00 79.38           C  
ATOM   2600  C   TRP A 479     -13.709  32.423  -7.148  1.00 77.46           C  
ATOM   2601  O   TRP A 479     -12.583  32.086  -7.520  1.00 76.05           O  
ATOM   2602  CB  TRP A 479     -15.514  32.934  -8.891  1.00 86.28           C  
ATOM   2603  CG  TRP A 479     -14.771  32.902 -10.183  1.00 78.09           C  
ATOM   2604  CD1 TRP A 479     -13.836  33.771 -10.589  1.00 78.85           C  
ATOM   2605  CD2 TRP A 479     -14.834  31.875 -11.175  1.00 81.27           C  
ATOM   2606  CE2 TRP A 479     -13.907  32.213 -12.175  1.00 81.72           C  
ATOM   2607  CE3 TRP A 479     -15.596  30.700 -11.317  1.00 86.46           C  
ATOM   2608  NE1 TRP A 479     -13.316  33.385 -11.799  1.00 80.51           N  
ATOM   2609  CZ2 TRP A 479     -13.705  31.427 -13.296  1.00 82.84           C  
ATOM   2610  CZ3 TRP A 479     -15.398  29.909 -12.441  1.00 79.70           C  
ATOM   2611  CH2 TRP A 479     -14.470  30.285 -13.419  1.00 82.57           C  
ATOM   2612  N   TYR A 480     -13.944  33.168  -6.068  1.00 72.61           N  
ATOM   2613  CA  TYR A 480     -12.851  33.711  -5.243  1.00 72.40           C  
ATOM   2614  C   TYR A 480     -11.985  32.603  -4.675  1.00 68.37           C  
ATOM   2615  O   TYR A 480     -10.808  32.522  -4.947  1.00 82.47           O  
ATOM   2616  CB  TYR A 480     -13.400  34.557  -4.089  1.00 76.95           C  
ATOM   2617  CG  TYR A 480     -12.351  35.356  -3.361  1.00 70.80           C  
ATOM   2618  CD1 TYR A 480     -11.549  34.768  -2.361  1.00 69.79           C  
ATOM   2619  CD2 TYR A 480     -12.182  36.708  -3.647  1.00 68.15           C  
ATOM   2620  CE1 TYR A 480     -10.587  35.505  -1.700  1.00 68.40           C  
ATOM   2621  CE2 TYR A 480     -11.228  37.460  -2.996  1.00 70.61           C  
ATOM   2622  CZ  TYR A 480     -10.420  36.861  -2.036  1.00 72.84           C  
ATOM   2623  OH  TYR A 480      -9.462  37.649  -1.399  1.00 74.65           O  
ATOM   2624  N   ASN A 481     -12.595  31.715  -3.924  1.00 66.51           N  
ATOM   2625  CA  ASN A 481     -11.860  30.753  -3.109  1.00 69.77           C  
ATOM   2626  C   ASN A 481     -11.284  29.631  -3.921  1.00 70.41           C  
ATOM   2627  O   ASN A 481     -10.309  29.040  -3.507  1.00 78.62           O  
ATOM   2628  CB  ASN A 481     -12.740  30.239  -1.935  1.00 72.54           C  
ATOM   2629  CG  ASN A 481     -12.851  31.275  -0.810  1.00 68.59           C  
ATOM   2630  ND2 ASN A 481     -13.938  32.044  -0.771  1.00 64.67           N  
ATOM   2631  OD1 ASN A 481     -11.921  31.436  -0.060  1.00 75.96           O  
ATOM   2632  N   MET A 482     -11.852  29.351  -5.090  1.00 76.97           N  
ATOM   2633  CA  MET A 482     -11.296  28.334  -5.982  1.00 79.16           C  
ATOM   2634  C   MET A 482      -9.962  28.777  -6.533  1.00 72.32           C  
ATOM   2635  O   MET A 482      -9.110  27.933  -6.797  1.00 64.42           O  
ATOM   2636  CB  MET A 482     -12.253  28.026  -7.149  1.00 89.96           C  
ATOM   2637  CG  MET A 482     -11.806  26.913  -8.119  1.00 98.00           C  
ATOM   2638  SD  MET A 482     -12.899  26.671  -9.531  1.00 91.99           S  
ATOM   2639  CE  MET A 482     -13.028  28.330 -10.240  1.00 86.35           C  
ATOM   2640  N   LEU A 483      -9.797  30.089  -6.698  1.00 68.36           N  
ATOM   2641  CA  LEU A 483      -8.773  30.643  -7.589  1.00 77.81           C  
ATOM   2642  C   LEU A 483      -7.655  31.458  -6.964  1.00 83.10           C  
ATOM   2643  O   LEU A 483      -6.559  31.471  -7.509  1.00 94.73           O  
ATOM   2644  CB  LEU A 483      -9.448  31.496  -8.681  1.00 84.42           C  
ATOM   2645  CG  LEU A 483     -10.242  30.740  -9.773  1.00 92.21           C  
ATOM   2646  CD1 LEU A 483     -10.728  31.645 -10.918  1.00 93.48           C  
ATOM   2647  CD2 LEU A 483      -9.448  29.554 -10.335  1.00 87.48           C  
ATOM   2648  N   THR A 484      -7.919  32.147  -5.855  1.00 85.40           N  
ATOM   2649  CA  THR A 484      -6.876  32.898  -5.138  1.00 80.48           C  
ATOM   2650  C   THR A 484      -6.718  32.358  -3.719  1.00 78.67           C  
ATOM   2651  O   THR A 484      -7.526  31.568  -3.242  1.00 90.17           O  
ATOM   2652  CB  THR A 484      -7.184  34.404  -5.130  1.00 75.29           C  
ATOM   2653  CG2 THR A 484      -8.282  34.731  -4.182  1.00 75.07           C  
ATOM   2654  OG1 THR A 484      -6.030  35.143  -4.753  1.00 71.78           O  
ATOM   2655  N   ASN A 485      -5.633  32.739  -3.072  1.00 78.45           N  
ATOM   2656  CA  ASN A 485      -5.422  32.396  -1.666  1.00 75.14           C  
ATOM   2657  C   ASN A 485      -5.107  33.611  -0.799  1.00 66.09           C  
ATOM   2658  O   ASN A 485      -4.907  33.475   0.417  1.00 60.35           O  
ATOM   2659  CB  ASN A 485      -4.373  31.283  -1.530  1.00 75.46           C  
ATOM   2660  CG  ASN A 485      -2.961  31.733  -1.915  1.00 79.46           C  
ATOM   2661  ND2 ASN A 485      -2.008  30.821  -1.770  1.00 82.14           N  
ATOM   2662  OD1 ASN A 485      -2.724  32.886  -2.305  1.00 64.13           O  
ATOM   2663  N   ASN A 486      -5.097  34.779  -1.434  1.00 58.30           N  
ATOM   2664  CA  ASN A 486      -5.036  36.044  -0.758  1.00 68.03           C  
ATOM   2665  C   ASN A 486      -6.351  36.250   0.031  1.00 83.94           C  
ATOM   2666  O   ASN A 486      -7.430  36.299  -0.564  1.00 91.59           O  
ATOM   2667  CB  ASN A 486      -4.854  37.105  -1.832  1.00 65.53           C  
ATOM   2668  CG  ASN A 486      -4.949  38.513  -1.315  1.00 74.43           C  
ATOM   2669  ND2 ASN A 486      -4.486  39.439  -2.133  1.00 79.46           N  
ATOM   2670  OD1 ASN A 486      -5.481  38.789  -0.222  1.00 88.35           O  
ATOM   2671  N   PRO A 487      -6.273  36.390   1.373  1.00 90.32           N  
ATOM   2672  CA  PRO A 487      -7.532  36.543   2.128  1.00 93.31           C  
ATOM   2673  C   PRO A 487      -8.148  37.933   2.121  1.00 78.25           C  
ATOM   2674  O   PRO A 487      -9.249  38.083   2.627  1.00 95.52           O  
ATOM   2675  CB  PRO A 487      -7.160  36.127   3.569  1.00 95.59           C  
ATOM   2676  CG  PRO A 487      -5.688  36.270   3.650  1.00 94.17           C  
ATOM   2677  CD  PRO A 487      -5.110  36.238   2.260  1.00 88.73           C  
ATOM   2678  N   LYS A 488      -7.482  38.939   1.573  1.00 65.12           N  
ATOM   2679  CA  LYS A 488      -8.013  40.284   1.734  1.00 77.19           C  
ATOM   2680  C   LYS A 488      -8.266  41.044   0.434  1.00 72.75           C  
ATOM   2681  O   LYS A 488      -8.320  42.266   0.432  1.00 66.39           O  
ATOM   2682  CB  LYS A 488      -7.167  41.116   2.722  1.00 93.94           C  
ATOM   2683  CG  LYS A 488      -5.688  41.229   2.397  1.00101.93           C  
ATOM   2684  CD  LYS A 488      -4.949  42.284   3.229  1.00103.57           C  
ATOM   2685  CE  LYS A 488      -3.978  43.032   2.321  1.00118.49           C  
ATOM   2686  NZ  LYS A 488      -3.153  44.119   2.922  1.00123.51           N1+
ATOM   2687  N   ASN A 489      -8.531  40.340  -0.664  1.00 69.79           N  
ATOM   2688  CA  ASN A 489      -8.722  41.029  -1.942  1.00 73.83           C  
ATOM   2689  C   ASN A 489     -10.171  41.447  -2.244  1.00 74.81           C  
ATOM   2690  O   ASN A 489     -10.898  40.811  -3.028  1.00 61.82           O  
ATOM   2691  CB  ASN A 489      -8.167  40.207  -3.090  1.00 75.27           C  
ATOM   2692  CG  ASN A 489      -8.076  41.003  -4.386  1.00 78.44           C  
ATOM   2693  ND2 ASN A 489      -7.915  40.278  -5.481  1.00 80.50           N  
ATOM   2694  OD1 ASN A 489      -8.157  42.246  -4.414  1.00 67.20           O  
ATOM   2695  N   VAL A 490     -10.541  42.574  -1.677  1.00 74.24           N  
ATOM   2696  CA  VAL A 490     -11.870  43.092  -1.836  1.00 77.56           C  
ATOM   2697  C   VAL A 490     -12.196  43.373  -3.314  1.00 71.37           C  
ATOM   2698  O   VAL A 490     -13.377  43.257  -3.718  1.00 84.43           O  
ATOM   2699  CB  VAL A 490     -12.024  44.410  -0.999  1.00 82.73           C  
ATOM   2700  CG1 VAL A 490     -13.421  45.034  -1.121  1.00 96.62           C  
ATOM   2701  CG2 VAL A 490     -11.738  44.166   0.467  1.00 82.29           C  
ATOM   2702  N   ASN A 491     -11.180  43.725  -4.108  1.00 69.73           N  
ATOM   2703  CA  ASN A 491     -11.385  44.171  -5.488  1.00 75.58           C  
ATOM   2704  C   ASN A 491     -11.134  43.082  -6.543  1.00 76.80           C  
ATOM   2705  O   ASN A 491     -10.899  43.380  -7.698  1.00 85.17           O  
ATOM   2706  CB  ASN A 491     -10.556  45.431  -5.738  1.00 73.34           C  
ATOM   2707  CG  ASN A 491     -11.094  46.629  -4.965  1.00 82.57           C  
ATOM   2708  ND2 ASN A 491     -10.287  47.164  -4.074  1.00 92.04           N  
ATOM   2709  OD1 ASN A 491     -12.229  47.073  -5.172  1.00 90.14           O  
ATOM   2710  N   PHE A 492     -11.210  41.825  -6.115  1.00 73.70           N  
ATOM   2711  CA  PHE A 492     -11.039  40.637  -6.966  1.00 71.77           C  
ATOM   2712  C   PHE A 492     -11.888  40.707  -8.213  1.00 84.08           C  
ATOM   2713  O   PHE A 492     -11.418  40.347  -9.284  1.00 95.10           O  
ATOM   2714  CB  PHE A 492     -11.401  39.411  -6.119  1.00 68.49           C  
ATOM   2715  CG  PHE A 492     -11.376  38.072  -6.834  1.00 65.49           C  
ATOM   2716  CD1 PHE A 492     -12.501  37.604  -7.479  1.00 74.83           C  
ATOM   2717  CD2 PHE A 492     -10.290  37.208  -6.723  1.00 62.90           C  
ATOM   2718  CE1 PHE A 492     -12.520  36.328  -8.052  1.00 79.38           C  
ATOM   2719  CE2 PHE A 492     -10.298  35.936  -7.298  1.00 60.74           C  
ATOM   2720  CZ  PHE A 492     -11.411  35.491  -7.960  1.00 65.41           C  
ATOM   2721  N   PHE A 493     -13.118  41.197  -8.085  1.00 89.99           N  
ATOM   2722  CA  PHE A 493     -14.048  41.134  -9.200  1.00 88.30           C  
ATOM   2723  C   PHE A 493     -13.993  42.306 -10.160  1.00 97.13           C  
ATOM   2724  O   PHE A 493     -14.788  42.351 -11.097  1.00116.18           O  
ATOM   2725  CB  PHE A 493     -15.461  40.883  -8.686  1.00 81.51           C  
ATOM   2726  CG  PHE A 493     -15.665  39.473  -8.286  1.00 76.93           C  
ATOM   2727  CD1 PHE A 493     -15.625  38.466  -9.245  1.00 78.65           C  
ATOM   2728  CD2 PHE A 493     -15.819  39.126  -6.964  1.00 73.55           C  
ATOM   2729  CE1 PHE A 493     -15.776  37.134  -8.892  1.00 76.42           C  
ATOM   2730  CE2 PHE A 493     -15.959  37.789  -6.595  1.00 76.03           C  
ATOM   2731  CZ  PHE A 493     -15.933  36.795  -7.559  1.00 74.81           C  
ATOM   2732  N   THR A 494     -13.023  43.202 -10.007  1.00101.30           N  
ATOM   2733  CA  THR A 494     -12.821  44.241 -11.021  1.00 96.66           C  
ATOM   2734  C   THR A 494     -12.068  43.630 -12.215  1.00 93.81           C  
ATOM   2735  O   THR A 494     -12.338  44.001 -13.359  1.00105.42           O  
ATOM   2736  CB  THR A 494     -12.049  45.458 -10.496  1.00 90.76           C  
ATOM   2737  CG2 THR A 494     -12.597  45.941  -9.165  1.00 92.78           C  
ATOM   2738  OG1 THR A 494     -10.685  45.097 -10.336  1.00 86.73           O  
ATOM   2739  N   LYS A 495     -11.133  42.707 -11.951  1.00 76.49           N  
ATOM   2740  CA  LYS A 495     -10.520  41.899 -13.008  1.00 80.33           C  
ATOM   2741  C   LYS A 495     -10.435  40.406 -12.652  1.00 78.14           C  
ATOM   2742  O   LYS A 495      -9.354  39.858 -12.398  1.00 71.22           O  
ATOM   2743  CB  LYS A 495      -9.133  42.433 -13.424  1.00 90.12           C  
ATOM   2744  CG  LYS A 495      -8.686  41.878 -14.773  1.00 99.76           C  
ATOM   2745  CD  LYS A 495      -7.190  42.094 -15.076  1.00112.97           C  
ATOM   2746  CE  LYS A 495      -6.738  41.245 -16.257  1.00115.76           C  
ATOM   2747  NZ  LYS A 495      -5.270  41.019 -16.220  1.00111.24           N1+
ATOM   2748  N   PRO A 496     -11.581  39.714 -12.693  1.00 73.62           N  
ATOM   2749  CA  PRO A 496     -11.597  38.311 -12.266  1.00 76.71           C  
ATOM   2750  C   PRO A 496     -10.639  37.474 -13.077  1.00 70.33           C  
ATOM   2751  O   PRO A 496     -10.522  37.717 -14.247  1.00 89.78           O  
ATOM   2752  CB  PRO A 496     -13.049  37.849 -12.540  1.00 75.56           C  
ATOM   2753  CG  PRO A 496     -13.829  39.053 -12.914  1.00 77.48           C  
ATOM   2754  CD  PRO A 496     -12.927  40.247 -12.947  1.00 75.60           C  
ATOM   2755  N   PRO A 497      -9.975  36.502 -12.469  1.00 69.36           N  
ATOM   2756  CA  PRO A 497      -9.156  35.590 -13.224  1.00 76.33           C  
ATOM   2757  C   PRO A 497      -9.963  34.481 -13.878  1.00 80.53           C  
ATOM   2758  O   PRO A 497     -11.175  34.419 -13.723  1.00 88.97           O  
ATOM   2759  CB  PRO A 497      -8.246  34.993 -12.155  1.00 78.02           C  
ATOM   2760  CG  PRO A 497      -9.095  34.947 -10.948  1.00 74.21           C  
ATOM   2761  CD  PRO A 497      -9.987  36.156 -11.039  1.00 76.27           C  
ATOM   2762  N   ILE A 498      -9.270  33.619 -14.621  1.00 83.24           N  
ATOM   2763  CA  ILE A 498      -9.892  32.496 -15.336  1.00 89.26           C  
ATOM   2764  C   ILE A 498      -9.488  31.203 -14.669  1.00 80.39           C  
ATOM   2765  O   ILE A 498      -8.436  31.107 -14.064  1.00 81.16           O  
ATOM   2766  CB  ILE A 498      -9.569  32.463 -16.878  1.00 93.29           C  
ATOM   2767  CG1 ILE A 498      -8.063  32.075 -17.201  1.00108.89           C  
ATOM   2768  CG2 ILE A 498     -10.006  33.790 -17.518  1.00 84.25           C  
ATOM   2769  CD1 ILE A 498      -7.762  30.595 -17.319  1.00112.06           C  
ATOM   2770  N   GLY A 499     -10.328  30.193 -14.816  1.00 75.46           N  
ATOM   2771  CA  GLY A 499     -10.081  28.898 -14.209  1.00 71.37           C  
ATOM   2772  C   GLY A 499     -10.097  27.839 -15.250  1.00 72.35           C  
ATOM   2773  O   GLY A 499     -10.719  27.981 -16.283  1.00 82.67           O  
ATOM   2774  N   THR A 500      -9.432  26.758 -14.959  1.00 76.15           N  
ATOM   2775  CA  THR A 500      -9.439  25.624 -15.842  1.00 85.14           C  
ATOM   2776  C   THR A 500     -10.641  24.749 -15.464  1.00 85.20           C  
ATOM   2777  O   THR A 500     -11.035  24.705 -14.317  1.00 90.85           O  
ATOM   2778  CB  THR A 500      -8.144  24.810 -15.697  1.00 89.19           C  
ATOM   2779  CG2 THR A 500      -6.902  25.746 -15.438  1.00 86.50           C  
ATOM   2780  OG1 THR A 500      -8.297  23.856 -14.643  1.00 78.63           O  
ATOM   2781  N   TRP A 501     -11.215  24.041 -16.426  1.00 90.24           N  
ATOM   2782  CA  TRP A 501     -12.281  23.087 -16.107  1.00 83.93           C  
ATOM   2783  C   TRP A 501     -11.794  22.094 -15.087  1.00 81.41           C  
ATOM   2784  O   TRP A 501     -12.548  21.739 -14.192  1.00 84.44           O  
ATOM   2785  CB  TRP A 501     -12.861  22.322 -17.331  1.00 79.03           C  
ATOM   2786  CG  TRP A 501     -14.063  21.411 -16.972  1.00 72.07           C  
ATOM   2787  CD1 TRP A 501     -15.360  21.809 -16.573  1.00 68.37           C  
ATOM   2788  CD2 TRP A 501     -14.061  19.983 -16.943  1.00 73.74           C  
ATOM   2789  CE2 TRP A 501     -15.367  19.561 -16.532  1.00 75.32           C  
ATOM   2790  CE3 TRP A 501     -13.071  19.003 -17.206  1.00 91.71           C  
ATOM   2791  NE1 TRP A 501     -16.131  20.687 -16.291  1.00 66.46           N  
ATOM   2792  CZ2 TRP A 501     -15.700  18.190 -16.401  1.00 84.69           C  
ATOM   2793  CZ3 TRP A 501     -13.408  17.608 -17.066  1.00 94.99           C  
ATOM   2794  CH2 TRP A 501     -14.707  17.226 -16.678  1.00 90.95           C  
ATOM   2795  N   ASP A 502     -10.547  21.649 -15.182  1.00 82.35           N  
ATOM   2796  CA  ASP A 502     -10.144  20.579 -14.288  1.00 95.20           C  
ATOM   2797  C   ASP A 502     -10.318  20.980 -12.793  1.00 89.45           C  
ATOM   2798  O   ASP A 502     -10.579  20.126 -11.949  1.00 83.99           O  
ATOM   2799  CB  ASP A 502      -8.742  20.028 -14.644  1.00 95.59           C  
ATOM   2800  CG  ASP A 502      -8.772  18.574 -15.142  1.00109.17           C  
ATOM   2801  OD1 ASP A 502      -9.844  17.868 -15.143  1.00135.64           O  
ATOM   2802  OD2 ASP A 502      -7.678  18.140 -15.524  1.00119.59           O1-
ATOM   2803  N   GLN A 503     -10.248  22.275 -12.512  1.00 92.53           N  
ATOM   2804  CA  GLN A 503     -10.516  22.806 -11.178  1.00 93.99           C  
ATOM   2805  C   GLN A 503     -11.998  23.011 -10.951  1.00 93.45           C  
ATOM   2806  O   GLN A 503     -12.515  22.651  -9.905  1.00107.27           O  
ATOM   2807  CB  GLN A 503      -9.882  24.192 -10.987  1.00102.67           C  
ATOM   2808  CG  GLN A 503      -8.411  24.370 -11.346  1.00 98.71           C  
ATOM   2809  CD  GLN A 503      -8.043  25.832 -11.554  1.00 90.36           C  
ATOM   2810  NE2 GLN A 503      -6.773  26.099 -11.803  1.00 89.08           N  
ATOM   2811  OE1 GLN A 503      -8.898  26.712 -11.489  1.00 96.80           O  
ATOM   2812  N   VAL A 504     -12.673  23.632 -11.912  1.00 84.06           N  
ATOM   2813  CA  VAL A 504     -14.127  23.828 -11.833  1.00 75.48           C  
ATOM   2814  C   VAL A 504     -14.909  22.495 -11.648  1.00 72.85           C  
ATOM   2815  O   VAL A 504     -15.837  22.413 -10.883  1.00 71.52           O  
ATOM   2816  CB  VAL A 504     -14.617  24.631 -13.049  1.00 77.25           C  
ATOM   2817  CG1 VAL A 504     -16.140  24.716 -13.093  1.00 82.94           C  
ATOM   2818  CG2 VAL A 504     -14.025  26.047 -13.012  1.00 81.75           C  
ATOM   2819  N   ALA A 505     -14.466  21.438 -12.295  1.00 76.14           N  
ATOM   2820  CA  ALA A 505     -15.116  20.157 -12.152  1.00 76.03           C  
ATOM   2821  C   ALA A 505     -15.084  19.657 -10.736  1.00 80.58           C  
ATOM   2822  O   ALA A 505     -16.074  19.117 -10.252  1.00 87.25           O  
ATOM   2823  CB  ALA A 505     -14.448  19.137 -13.049  1.00 86.78           C  
ATOM   2824  N   GLU A 506     -13.951  19.814 -10.056  1.00 87.66           N  
ATOM   2825  CA  GLU A 506     -13.871  19.299  -8.683  1.00101.63           C  
ATOM   2826  C   GLU A 506     -14.749  20.129  -7.729  1.00 91.11           C  
ATOM   2827  O   GLU A 506     -15.246  19.592  -6.733  1.00 91.45           O  
ATOM   2828  CB  GLU A 506     -12.432  19.216  -8.161  1.00105.57           C  
ATOM   2829  CG  GLU A 506     -11.937  20.496  -7.497  1.00110.05           C  
ATOM   2830  CD  GLU A 506     -10.484  20.429  -7.100  1.00 99.54           C  
ATOM   2831  OE1 GLU A 506      -9.773  21.444  -7.334  1.00 88.90           O  
ATOM   2832  OE2 GLU A 506     -10.099  19.387  -6.494  1.00 90.55           O1-
ATOM   2833  N   VAL A 507     -14.917  21.421  -8.023  1.00 74.10           N  
ATOM   2834  CA  VAL A 507     -15.736  22.303  -7.190  1.00 69.59           C  
ATOM   2835  C   VAL A 507     -17.216  21.988  -7.316  1.00 71.78           C  
ATOM   2836  O   VAL A 507     -17.950  22.052  -6.327  1.00 73.91           O  
ATOM   2837  CB  VAL A 507     -15.466  23.795  -7.510  1.00 64.51           C  
ATOM   2838  CG1 VAL A 507     -16.548  24.690  -6.929  1.00 61.03           C  
ATOM   2839  CG2 VAL A 507     -14.095  24.202  -6.975  1.00 64.31           C  
ATOM   2840  N   LEU A 508     -17.654  21.661  -8.530  1.00 82.10           N  
ATOM   2841  CA  LEU A 508     -19.049  21.324  -8.784  1.00 76.46           C  
ATOM   2842  C   LEU A 508     -19.369  19.995  -8.130  1.00 79.19           C  
ATOM   2843  O   LEU A 508     -20.374  19.881  -7.441  1.00 84.04           O  
ATOM   2844  CB  LEU A 508     -19.327  21.270 -10.286  1.00 73.03           C  
ATOM   2845  CG  LEU A 508     -19.062  22.590 -11.035  1.00 77.02           C  
ATOM   2846  CD1 LEU A 508     -18.843  22.224 -12.475  1.00 82.55           C  
ATOM   2847  CD2 LEU A 508     -20.128  23.693 -10.933  1.00 75.19           C  
ATOM   2848  N   SER A 509     -18.521  18.992  -8.333  1.00 71.13           N  
ATOM   2849  CA  SER A 509     -18.729  17.743  -7.623  1.00 73.60           C  
ATOM   2850  C   SER A 509     -18.823  18.006  -6.104  1.00 75.16           C  
ATOM   2851  O   SER A 509     -19.512  17.298  -5.398  1.00 83.54           O  
ATOM   2852  CB  SER A 509     -17.637  16.719  -7.964  1.00 73.78           C  
ATOM   2853  OG  SER A 509     -18.008  15.413  -7.542  1.00 70.76           O  
ATOM   2854  N   TRP A 510     -18.128  19.021  -5.606  1.00 76.04           N  
ATOM   2855  CA  TRP A 510     -18.190  19.338  -4.188  1.00 80.17           C  
ATOM   2856  C   TRP A 510     -19.515  19.937  -3.805  1.00 81.09           C  
ATOM   2857  O   TRP A 510     -20.004  19.628  -2.731  1.00 93.51           O  
ATOM   2858  CB  TRP A 510     -17.074  20.304  -3.728  1.00 81.58           C  
ATOM   2859  CG  TRP A 510     -15.680  19.716  -3.612  1.00 77.49           C  
ATOM   2860  CD1 TRP A 510     -15.332  18.398  -3.462  1.00 73.99           C  
ATOM   2861  CD2 TRP A 510     -14.452  20.458  -3.647  1.00 67.35           C  
ATOM   2862  CE2 TRP A 510     -13.395  19.518  -3.562  1.00 64.59           C  
ATOM   2863  CE3 TRP A 510     -14.150  21.832  -3.774  1.00 64.13           C  
ATOM   2864  NE1 TRP A 510     -13.955  18.273  -3.445  1.00 73.67           N  
ATOM   2865  CZ2 TRP A 510     -12.075  19.897  -3.557  1.00 63.57           C  
ATOM   2866  CZ3 TRP A 510     -12.852  22.222  -3.795  1.00 64.72           C  
ATOM   2867  CH2 TRP A 510     -11.810  21.253  -3.682  1.00 73.82           C  
ATOM   2868  N   GLN A 511     -20.091  20.792  -4.640  1.00 73.65           N  
ATOM   2869  CA  GLN A 511     -21.394  21.328  -4.311  1.00 70.34           C  
ATOM   2870  C   GLN A 511     -22.427  20.229  -4.124  1.00 73.04           C  
ATOM   2871  O   GLN A 511     -23.481  20.499  -3.557  1.00 77.47           O  
ATOM   2872  CB  GLN A 511     -21.881  22.277  -5.373  1.00 72.84           C  
ATOM   2873  CG  GLN A 511     -20.920  23.384  -5.671  1.00 77.85           C  
ATOM   2874  CD  GLN A 511     -20.386  24.023  -4.417  1.00 83.56           C  
ATOM   2875  NE2 GLN A 511     -19.076  23.926  -4.211  1.00 85.71           N  
ATOM   2876  OE1 GLN A 511     -21.143  24.641  -3.659  1.00 93.54           O  
ATOM   2877  N   PHE A 512     -22.127  19.012  -4.593  1.00 73.33           N  
ATOM   2878  CA  PHE A 512     -23.005  17.846  -4.429  1.00 79.45           C  
ATOM   2879  C   PHE A 512     -22.543  16.811  -3.391  1.00 79.23           C  
ATOM   2880  O   PHE A 512     -23.324  15.962  -3.020  1.00 85.45           O  
ATOM   2881  CB  PHE A 512     -23.175  17.121  -5.799  1.00 84.42           C  
ATOM   2882  CG  PHE A 512     -24.137  17.797  -6.760  1.00 75.37           C  
ATOM   2883  CD1 PHE A 512     -23.689  18.774  -7.627  1.00 71.95           C  
ATOM   2884  CD2 PHE A 512     -25.478  17.425  -6.813  1.00 69.60           C  
ATOM   2885  CE1 PHE A 512     -24.562  19.397  -8.488  1.00 71.46           C  
ATOM   2886  CE2 PHE A 512     -26.350  18.032  -7.688  1.00 67.56           C  
ATOM   2887  CZ  PHE A 512     -25.891  19.022  -8.520  1.00 70.69           C  
ATOM   2888  N   SER A 513     -21.274  16.837  -2.985  1.00 88.33           N  
ATOM   2889  CA  SER A 513     -20.772  15.975  -1.881  1.00 87.31           C  
ATOM   2890  C   SER A 513     -20.945  16.669  -0.527  1.00 84.64           C  
ATOM   2891  O   SER A 513     -21.206  16.027   0.471  1.00 84.85           O  
ATOM   2892  CB  SER A 513     -19.294  15.634  -2.081  1.00 82.96           C  
ATOM   2893  OG  SER A 513     -18.984  15.427  -3.447  1.00 83.56           O  
ATOM   2894  N   SER A 514     -20.723  17.982  -0.520  1.00 80.28           N  
ATOM   2895  CA  SER A 514     -21.020  18.867   0.600  1.00 86.02           C  
ATOM   2896  C   SER A 514     -22.452  18.722   1.165  1.00 88.17           C  
ATOM   2897  O   SER A 514     -22.683  18.935   2.346  1.00102.85           O  
ATOM   2898  CB  SER A 514     -20.763  20.322   0.129  1.00 92.97           C  
ATOM   2899  OG  SER A 514     -21.323  21.318   0.972  1.00118.68           O  
ATOM   2900  N   THR A 515     -23.405  18.416   0.305  1.00 89.72           N  
ATOM   2901  CA  THR A 515     -24.811  18.555   0.633  1.00 93.46           C  
ATOM   2902  C   THR A 515     -25.557  17.249   0.560  1.00 86.86           C  
ATOM   2903  O   THR A 515     -26.719  17.206   0.950  1.00 84.76           O  
ATOM   2904  CB  THR A 515     -25.498  19.503  -0.376  1.00106.93           C  
ATOM   2905  CG2 THR A 515     -24.847  20.875  -0.367  1.00109.80           C  
ATOM   2906  OG1 THR A 515     -25.396  18.951  -1.701  1.00117.47           O  
ATOM   2907  N   THR A 516     -24.925  16.210   0.024  1.00 76.77           N  
ATOM   2908  CA  THR A 516     -25.605  14.941  -0.210  1.00 87.52           C  
ATOM   2909  C   THR A 516     -24.571  13.804  -0.267  1.00 86.36           C  
ATOM   2910  O   THR A 516     -23.377  14.048  -0.178  1.00 92.85           O  
ATOM   2911  CB  THR A 516     -26.513  14.980  -1.466  1.00 93.75           C  
ATOM   2912  CG2 THR A 516     -25.835  15.551  -2.624  1.00 84.43           C  
ATOM   2913  OG1 THR A 516     -26.872  13.644  -1.799  1.00124.74           O  
ATOM   2914  N   LYS A 517     -25.030  12.563  -0.367  1.00 82.37           N  
ATOM   2915  CA  LYS A 517     -24.134  11.412  -0.302  1.00 88.60           C  
ATOM   2916  C   LYS A 517     -23.269  11.197  -1.558  1.00 92.33           C  
ATOM   2917  O   LYS A 517     -22.334  10.398  -1.507  1.00104.68           O  
ATOM   2918  CB  LYS A 517     -24.924  10.124  -0.029  1.00 93.48           C  
ATOM   2919  CG  LYS A 517     -25.775  10.069   1.247  1.00 97.89           C  
ATOM   2920  CD  LYS A 517     -26.268   8.613   1.448  1.00113.62           C  
ATOM   2921  CE  LYS A 517     -27.697   8.412   1.986  1.00110.49           C  
ATOM   2922  NZ  LYS A 517     -27.823   8.700   3.435  1.00110.48           N1+
ATOM   2923  N   ARG A 518     -23.551  11.882  -2.671  1.00 95.32           N  
ATOM   2924  CA  ARG A 518     -23.111  11.361  -3.967  1.00 95.33           C  
ATOM   2925  C   ARG A 518     -22.065  12.079  -4.764  1.00 94.72           C  
ATOM   2926  O   ARG A 518     -21.114  11.450  -5.262  1.00112.13           O  
ATOM   2927  CB  ARG A 518     -24.360  11.180  -4.783  1.00 99.01           C  
ATOM   2928  CG  ARG A 518     -24.288  10.246  -5.980  1.00 98.50           C  
ATOM   2929  CD  ARG A 518     -25.696   9.729  -6.244  1.00100.91           C  
ATOM   2930  NE  ARG A 518     -25.851   8.420  -5.635  1.00 83.51           N  
ATOM   2931  CZ  ARG A 518     -25.288   7.318  -6.137  1.00 82.07           C  
ATOM   2932  NH1 ARG A 518     -24.530   7.357  -7.240  1.00 76.38           N1+
ATOM   2933  NH2 ARG A 518     -25.476   6.161  -5.520  1.00 81.63           N  
ATOM   2934  N   GLY A 519     -22.216  13.375  -4.912  1.00 80.35           N  
ATOM   2935  CA  GLY A 519     -21.335  14.053  -5.842  1.00 83.57           C  
ATOM   2936  C   GLY A 519     -21.604  13.669  -7.307  1.00 85.69           C  
ATOM   2937  O   GLY A 519     -22.551  12.935  -7.617  1.00 91.77           O  
ATOM   2938  N   LEU A 520     -20.755  14.147  -8.214  1.00 77.66           N  
ATOM   2939  CA  LEU A 520     -21.014  14.047  -9.666  1.00 72.37           C  
ATOM   2940  C   LEU A 520     -20.045  13.103 -10.323  1.00 77.98           C  
ATOM   2941  O   LEU A 520     -18.865  13.047  -9.950  1.00 73.63           O  
ATOM   2942  CB  LEU A 520     -20.917  15.406 -10.369  1.00 69.91           C  
ATOM   2943  CG  LEU A 520     -21.890  16.484  -9.876  1.00 70.68           C  
ATOM   2944  CD1 LEU A 520     -21.587  17.803 -10.547  1.00 65.16           C  
ATOM   2945  CD2 LEU A 520     -23.351  16.103 -10.071  1.00 74.89           C  
ATOM   2946  N   SER A 521     -20.575  12.374 -11.306  1.00 87.93           N  
ATOM   2947  CA  SER A 521     -19.850  11.350 -12.085  1.00 88.05           C  
ATOM   2948  C   SER A 521     -19.159  11.978 -13.289  1.00 88.14           C  
ATOM   2949  O   SER A 521     -19.325  13.163 -13.548  1.00 83.02           O  
ATOM   2950  CB  SER A 521     -20.846  10.308 -12.566  1.00 82.65           C  
ATOM   2951  OG  SER A 521     -21.878  10.902 -13.314  1.00 88.11           O  
ATOM   2952  N   ILE A 522     -18.398  11.195 -14.043  1.00 92.26           N  
ATOM   2953  CA  ILE A 522     -17.717  11.816 -15.172  1.00 96.51           C  
ATOM   2954  C   ILE A 522     -18.655  12.031 -16.355  1.00100.43           C  
ATOM   2955  O   ILE A 522     -18.564  13.043 -17.036  1.00 88.22           O  
ATOM   2956  CB  ILE A 522     -16.359  11.210 -15.536  1.00 92.80           C  
ATOM   2957  CG1 ILE A 522     -15.732  12.000 -16.726  1.00102.65           C  
ATOM   2958  CG2 ILE A 522     -16.472   9.738 -15.836  1.00 87.92           C  
ATOM   2959  CD1 ILE A 522     -15.201  13.427 -16.465  1.00101.28           C  
ATOM   2960  N   GLU A 523     -19.587  11.108 -16.560  1.00107.31           N  
ATOM   2961  CA  GLU A 523     -20.658  11.398 -17.502  1.00111.65           C  
ATOM   2962  C   GLU A 523     -21.429  12.665 -17.110  1.00102.50           C  
ATOM   2963  O   GLU A 523     -21.640  13.550 -17.944  1.00101.28           O  
ATOM   2964  CB  GLU A 523     -21.631  10.239 -17.671  1.00118.38           C  
ATOM   2965  CG  GLU A 523     -22.317  10.308 -19.032  1.00126.67           C  
ATOM   2966  CD  GLU A 523     -23.484   9.356 -19.161  1.00131.97           C  
ATOM   2967  OE1 GLU A 523     -24.570   9.735 -18.719  1.00142.81           O  
ATOM   2968  OE2 GLU A 523     -23.325   8.248 -19.714  1.00113.76           O1-
ATOM   2969  N   GLN A 524     -21.826  12.763 -15.839  1.00 81.37           N  
ATOM   2970  CA  GLN A 524     -22.566  13.940 -15.372  1.00 67.58           C  
ATOM   2971  C   GLN A 524     -21.712  15.188 -15.554  1.00 70.57           C  
ATOM   2972  O   GLN A 524     -22.224  16.285 -15.815  1.00 61.14           O  
ATOM   2973  CB  GLN A 524     -23.029  13.808 -13.910  1.00 68.80           C  
ATOM   2974  CG  GLN A 524     -24.313  12.991 -13.684  1.00 74.57           C  
ATOM   2975  CD  GLN A 524     -24.459  12.401 -12.264  1.00 76.53           C  
ATOM   2976  NE2 GLN A 524     -25.611  11.803 -11.985  1.00 74.38           N  
ATOM   2977  OE1 GLN A 524     -23.548  12.479 -11.440  1.00 85.41           O  
ATOM   2978  N   LEU A 525     -20.400  15.039 -15.429  1.00 77.13           N  
ATOM   2979  CA  LEU A 525     -19.533  16.220 -15.428  1.00 81.99           C  
ATOM   2980  C   LEU A 525     -19.266  16.703 -16.829  1.00 83.50           C  
ATOM   2981  O   LEU A 525     -19.294  17.907 -17.117  1.00 73.54           O  
ATOM   2982  CB  LEU A 525     -18.223  15.930 -14.689  1.00 83.96           C  
ATOM   2983  CG  LEU A 525     -18.294  16.148 -13.170  1.00 78.13           C  
ATOM   2984  CD1 LEU A 525     -17.194  15.373 -12.496  1.00 77.96           C  
ATOM   2985  CD2 LEU A 525     -18.207  17.618 -12.806  1.00 78.84           C  
ATOM   2986  N   THR A 526     -19.027  15.749 -17.712  1.00 90.52           N  
ATOM   2987  CA  THR A 526     -18.732  16.087 -19.069  1.00 92.42           C  
ATOM   2988  C   THR A 526     -19.919  16.739 -19.780  1.00 86.00           C  
ATOM   2989  O   THR A 526     -19.713  17.624 -20.597  1.00 83.95           O  
ATOM   2990  CB  THR A 526     -18.198  14.868 -19.810  1.00 93.01           C  
ATOM   2991  CG2 THR A 526     -19.202  13.721 -19.896  1.00 93.77           C  
ATOM   2992  OG1 THR A 526     -17.817  15.289 -21.111  1.00110.79           O  
ATOM   2993  N   THR A 527     -21.146  16.361 -19.435  1.00 82.44           N  
ATOM   2994  CA  THR A 527     -22.286  17.061 -20.015  1.00 78.35           C  
ATOM   2995  C   THR A 527     -22.411  18.486 -19.443  1.00 73.84           C  
ATOM   2996  O   THR A 527     -22.963  19.354 -20.121  1.00 73.68           O  
ATOM   2997  CB  THR A 527     -23.620  16.280 -19.959  1.00 83.63           C  
ATOM   2998  CG2 THR A 527     -23.417  14.735 -20.127  1.00 89.64           C  
ATOM   2999  OG1 THR A 527     -24.310  16.573 -18.734  1.00 78.84           O  
ATOM   3000  N   LEU A 528     -21.892  18.765 -18.240  1.00 71.48           N  
ATOM   3001  CA  LEU A 528     -21.839  20.185 -17.780  1.00 75.25           C  
ATOM   3002  C   LEU A 528     -20.713  20.960 -18.418  1.00 71.42           C  
ATOM   3003  O   LEU A 528     -20.783  22.183 -18.544  1.00 62.61           O  
ATOM   3004  CB  LEU A 528     -21.761  20.338 -16.262  1.00 81.80           C  
ATOM   3005  CG  LEU A 528     -22.990  19.849 -15.468  1.00 86.67           C  
ATOM   3006  CD1 LEU A 528     -22.502  18.967 -14.338  1.00 92.78           C  
ATOM   3007  CD2 LEU A 528     -23.931  20.941 -14.942  1.00 79.27           C  
ATOM   3008  N   ALA A 529     -19.672  20.252 -18.823  1.00 73.63           N  
ATOM   3009  CA  ALA A 529     -18.651  20.878 -19.645  1.00 84.34           C  
ATOM   3010  C   ALA A 529     -19.243  21.452 -20.919  1.00 88.30           C  
ATOM   3011  O   ALA A 529     -18.925  22.588 -21.281  1.00 85.49           O  
ATOM   3012  CB  ALA A 529     -17.544  19.891 -19.986  1.00 92.04           C  
ATOM   3013  N   GLU A 530     -20.101  20.675 -21.586  1.00 92.55           N  
ATOM   3014  CA  GLU A 530     -20.699  21.125 -22.843  1.00103.29           C  
ATOM   3015  C   GLU A 530     -21.525  22.402 -22.634  1.00 93.60           C  
ATOM   3016  O   GLU A 530     -21.568  23.282 -23.520  1.00 87.42           O  
ATOM   3017  CB  GLU A 530     -21.520  20.007 -23.537  1.00104.27           C  
ATOM   3018  CG  GLU A 530     -21.732  20.238 -25.041  1.00118.81           C  
ATOM   3019  CD  GLU A 530     -23.014  21.018 -25.374  1.00124.31           C  
ATOM   3020  OE1 GLU A 530     -24.010  20.979 -24.601  1.00122.49           O  
ATOM   3021  OE2 GLU A 530     -23.045  21.673 -26.435  1.00126.00           O1-
ATOM   3022  N   LYS A 531     -22.132  22.528 -21.457  1.00 81.84           N  
ATOM   3023  CA  LYS A 531     -22.901  23.730 -21.162  1.00 87.15           C  
ATOM   3024  C   LYS A 531     -22.052  24.993 -21.049  1.00 87.80           C  
ATOM   3025  O   LYS A 531     -22.508  26.074 -21.412  1.00 93.94           O  
ATOM   3026  CB  LYS A 531     -23.757  23.537 -19.921  1.00 87.03           C  
ATOM   3027  CG  LYS A 531     -24.870  22.523 -20.119  1.00 88.80           C  
ATOM   3028  CD  LYS A 531     -26.253  23.042 -19.714  1.00 94.82           C  
ATOM   3029  CE  LYS A 531     -27.382  22.006 -19.880  1.00101.16           C  
ATOM   3030  NZ  LYS A 531     -27.164  20.911 -20.869  1.00110.56           N1+
ATOM   3031  N   LEU A 532     -20.819  24.845 -20.586  1.00 91.67           N  
ATOM   3032  CA  LEU A 532     -19.935  25.995 -20.356  1.00 93.03           C  
ATOM   3033  C   LEU A 532     -19.077  26.396 -21.557  1.00 90.42           C  
ATOM   3034  O   LEU A 532     -18.738  27.566 -21.736  1.00 93.47           O  
ATOM   3035  CB  LEU A 532     -19.016  25.698 -19.170  1.00 94.07           C  
ATOM   3036  CG  LEU A 532     -19.634  25.745 -17.775  1.00 87.24           C  
ATOM   3037  CD1 LEU A 532     -18.729  25.022 -16.795  1.00 88.83           C  
ATOM   3038  CD2 LEU A 532     -19.837  27.194 -17.353  1.00 85.94           C  
ATOM   3039  N   LEU A 533     -18.700  25.418 -22.361  1.00 89.92           N  
ATOM   3040  CA  LEU A 533     -17.713  25.638 -23.418  1.00102.42           C  
ATOM   3041  C   LEU A 533     -18.273  25.543 -24.845  1.00106.28           C  
ATOM   3042  O   LEU A 533     -17.996  26.403 -25.699  1.00 98.84           O  
ATOM   3043  CB  LEU A 533     -16.606  24.610 -23.230  1.00 96.87           C  
ATOM   3044  CG  LEU A 533     -15.939  24.708 -21.865  1.00 87.93           C  
ATOM   3045  CD1 LEU A 533     -15.256  23.400 -21.522  1.00 89.52           C  
ATOM   3046  CD2 LEU A 533     -14.967  25.892 -21.816  1.00 85.84           C  
ATOM   3047  N   GLY A 534     -19.063  24.498 -25.073  1.00103.90           N  
ATOM   3048  CA  GLY A 534     -19.479  24.096 -26.397  1.00115.31           C  
ATOM   3049  C   GLY A 534     -19.049  22.658 -26.582  1.00115.02           C  
ATOM   3050  O   GLY A 534     -18.482  22.057 -25.655  1.00 95.64           O  
ATOM   3051  N   PRO A 535     -19.305  22.099 -27.781  1.00115.26           N  
ATOM   3052  CA  PRO A 535     -19.112  20.653 -27.965  1.00115.19           C  
ATOM   3053  C   PRO A 535     -17.649  20.202 -28.033  1.00112.17           C  
ATOM   3054  O   PRO A 535     -16.765  20.975 -28.424  1.00108.33           O  
ATOM   3055  CB  PRO A 535     -19.832  20.348 -29.279  1.00112.56           C  
ATOM   3056  CG  PRO A 535     -20.481  21.616 -29.718  1.00107.47           C  
ATOM   3057  CD  PRO A 535     -19.916  22.752 -28.950  1.00102.70           C  
ATOM   3058  N   GLY A 536     -17.425  18.952 -27.638  1.00110.46           N  
ATOM   3059  CA  GLY A 536     -16.084  18.366 -27.548  1.00108.70           C  
ATOM   3060  C   GLY A 536     -16.044  17.205 -26.568  1.00115.42           C  
ATOM   3061  O   GLY A 536     -17.073  16.785 -26.033  1.00110.50           O  
ATOM   3062  N   VAL A 537     -14.849  16.647 -26.381  1.00135.37           N  
ATOM   3063  CA  VAL A 537     -14.581  15.632 -25.337  1.00138.07           C  
ATOM   3064  C   VAL A 537     -13.149  15.791 -24.766  1.00141.18           C  
ATOM   3065  O   VAL A 537     -12.258  16.305 -25.444  1.00154.05           O  
ATOM   3066  CB  VAL A 537     -14.816  14.206 -25.880  1.00128.18           C  
ATOM   3067  CG1 VAL A 537     -16.299  13.975 -26.176  1.00110.23           C  
ATOM   3068  CG2 VAL A 537     -13.950  13.970 -27.120  1.00127.25           C  
ATOM   3069  N   ASN A 538     -12.950  15.323 -23.535  1.00142.38           N  
ATOM   3070  CA  ASN A 538     -11.721  15.512 -22.757  1.00137.48           C  
ATOM   3071  C   ASN A 538     -11.262  16.957 -22.677  1.00123.32           C  
ATOM   3072  O   ASN A 538     -10.282  17.367 -23.285  1.00107.93           O  
ATOM   3073  CB  ASN A 538     -10.619  14.559 -23.193  1.00131.59           C  
ATOM   3074  CG  ASN A 538     -10.658  13.256 -22.414  1.00135.63           C  
ATOM   3075  ND2 ASN A 538     -11.253  12.206 -22.978  1.00147.53           N  
ATOM   3076  OD1 ASN A 538     -10.192  13.216 -21.290  1.00124.47           O  
ATOM   3077  N   TYR A 539     -11.964  17.681 -21.827  1.00118.04           N  
ATOM   3078  CA  TYR A 539     -11.787  19.113 -21.690  1.00117.62           C  
ATOM   3079  C   TYR A 539     -10.523  19.527 -20.863  1.00120.18           C  
ATOM   3080  O   TYR A 539     -10.268  20.724 -20.702  1.00103.82           O  
ATOM   3081  CB  TYR A 539     -13.080  19.679 -21.082  1.00118.22           C  
ATOM   3082  CG  TYR A 539     -14.349  19.493 -21.939  1.00116.21           C  
ATOM   3083  CD1 TYR A 539     -14.745  20.469 -22.870  1.00108.12           C  
ATOM   3084  CD2 TYR A 539     -15.170  18.360 -21.803  1.00113.08           C  
ATOM   3085  CE1 TYR A 539     -15.898  20.330 -23.645  1.00 95.13           C  
ATOM   3086  CE2 TYR A 539     -16.335  18.212 -22.576  1.00105.50           C  
ATOM   3087  CZ  TYR A 539     -16.684  19.185 -23.517  1.00 99.67           C  
ATOM   3088  OH  TYR A 539     -17.820  19.056 -24.301  1.00 96.03           O  
ATOM   3089  N   SER A 540      -9.740  18.543 -20.372  1.00114.45           N  
ATOM   3090  CA  SER A 540      -8.721  18.749 -19.290  1.00106.25           C  
ATOM   3091  C   SER A 540      -8.127  20.150 -19.183  1.00105.34           C  
ATOM   3092  O   SER A 540      -8.060  20.738 -18.096  1.00110.33           O  
ATOM   3093  CB  SER A 540      -7.535  17.756 -19.421  1.00100.37           C  
ATOM   3094  OG  SER A 540      -7.617  16.686 -18.483  1.00 98.79           O  
ATOM   3095  N   GLY A 541      -7.671  20.664 -20.315  1.00 96.14           N  
ATOM   3096  CA  GLY A 541      -7.026  21.967 -20.354  1.00 90.67           C  
ATOM   3097  C   GLY A 541      -7.926  23.185 -20.516  1.00 91.09           C  
ATOM   3098  O   GLY A 541      -7.517  24.283 -20.157  1.00 89.06           O  
ATOM   3099  N   CYS A 542      -9.148  23.006 -21.020  1.00101.78           N  
ATOM   3100  CA  CYS A 542      -9.990  24.140 -21.419  1.00107.48           C  
ATOM   3101  C   CYS A 542     -10.147  25.140 -20.313  1.00 94.79           C  
ATOM   3102  O   CYS A 542     -10.201  24.777 -19.146  1.00109.37           O  
ATOM   3103  CB  CYS A 542     -11.379  23.680 -21.819  1.00112.04           C  
ATOM   3104  SG  CYS A 542     -11.367  22.658 -23.283  1.00133.44           S  
ATOM   3105  N   GLN A 543     -10.218  26.397 -20.680  1.00 84.40           N  
ATOM   3106  CA  GLN A 543     -10.295  27.425 -19.701  1.00 83.01           C  
ATOM   3107  C   GLN A 543     -11.682  28.050 -19.670  1.00 89.50           C  
ATOM   3108  O   GLN A 543     -12.412  28.032 -20.652  1.00 97.79           O  
ATOM   3109  CB  GLN A 543      -9.163  28.417 -19.922  1.00 89.05           C  
ATOM   3110  CG  GLN A 543      -9.372  29.612 -20.833  1.00 92.49           C  
ATOM   3111  CD  GLN A 543      -8.134  30.509 -20.824  1.00 97.46           C  
ATOM   3112  NE2 GLN A 543      -8.327  31.765 -21.160  1.00 98.65           N  
ATOM   3113  OE1 GLN A 543      -7.014  30.067 -20.507  1.00106.72           O  
ATOM   3114  N   ILE A 544     -12.034  28.581 -18.501  1.00 97.63           N  
ATOM   3115  CA  ILE A 544     -13.401  28.999 -18.162  1.00 80.28           C  
ATOM   3116  C   ILE A 544     -13.427  30.398 -17.573  1.00 72.66           C  
ATOM   3117  O   ILE A 544     -12.735  30.660 -16.594  1.00 83.59           O  
ATOM   3118  CB  ILE A 544     -13.995  28.026 -17.144  1.00 70.16           C  
ATOM   3119  CG1 ILE A 544     -13.898  26.591 -17.715  1.00 72.90           C  
ATOM   3120  CG2 ILE A 544     -15.402  28.472 -16.779  1.00 70.21           C  
ATOM   3121  CD1 ILE A 544     -14.930  25.594 -17.228  1.00 76.28           C  
ATOM   3122  N   THR A 545     -14.210  31.279 -18.171  1.00 69.01           N  
ATOM   3123  CA  THR A 545     -14.355  32.649 -17.679  1.00 81.08           C  
ATOM   3124  C   THR A 545     -15.399  32.762 -16.579  1.00 76.91           C  
ATOM   3125  O   THR A 545     -16.330  31.966 -16.506  1.00 75.99           O  
ATOM   3126  CB  THR A 545     -14.888  33.638 -18.772  1.00 87.26           C  
ATOM   3127  CG2 THR A 545     -14.350  35.038 -18.558  1.00 85.59           C  
ATOM   3128  OG1 THR A 545     -14.581  33.175 -20.091  1.00 92.55           O  
ATOM   3129  N   TRP A 546     -15.218  33.772 -15.739  1.00 74.32           N  
ATOM   3130  CA  TRP A 546     -16.248  34.199 -14.808  1.00 76.18           C  
ATOM   3131  C   TRP A 546     -17.524  34.540 -15.555  1.00 80.99           C  
ATOM   3132  O   TRP A 546     -18.611  34.265 -15.055  1.00 87.53           O  
ATOM   3133  CB  TRP A 546     -15.732  35.398 -13.987  1.00 76.60           C  
ATOM   3134  CG  TRP A 546     -16.726  36.113 -13.145  1.00 71.52           C  
ATOM   3135  CD1 TRP A 546     -17.065  37.440 -13.231  1.00 71.53           C  
ATOM   3136  CD2 TRP A 546     -17.506  35.563 -12.069  1.00 69.42           C  
ATOM   3137  CE2 TRP A 546     -18.306  36.620 -11.557  1.00 70.40           C  
ATOM   3138  CE3 TRP A 546     -17.617  34.279 -11.495  1.00 64.42           C  
ATOM   3139  NE1 TRP A 546     -18.003  37.759 -12.266  1.00 70.00           N  
ATOM   3140  CZ2 TRP A 546     -19.194  36.431 -10.509  1.00 67.77           C  
ATOM   3141  CZ3 TRP A 546     -18.511  34.091 -10.463  1.00 66.43           C  
ATOM   3142  CH2 TRP A 546     -19.279  35.174  -9.966  1.00 70.57           C  
ATOM   3143  N   ALA A 547     -17.379  35.130 -16.739  1.00 84.71           N  
ATOM   3144  CA  ALA A 547     -18.520  35.462 -17.580  1.00 84.47           C  
ATOM   3145  C   ALA A 547     -19.278  34.203 -18.066  1.00 81.97           C  
ATOM   3146  O   ALA A 547     -20.507  34.128 -17.935  1.00 71.01           O  
ATOM   3147  CB  ALA A 547     -18.045  36.299 -18.743  1.00 89.62           C  
ATOM   3148  N   LYS A 548     -18.540  33.203 -18.561  1.00 72.42           N  
ATOM   3149  CA  LYS A 548     -19.161  31.907 -18.911  1.00 82.78           C  
ATOM   3150  C   LYS A 548     -19.798  31.218 -17.718  1.00 82.56           C  
ATOM   3151  O   LYS A 548     -20.737  30.446 -17.880  1.00 79.55           O  
ATOM   3152  CB  LYS A 548     -18.182  30.905 -19.576  1.00 89.69           C  
ATOM   3153  CG  LYS A 548     -17.682  31.316 -20.957  1.00114.51           C  
ATOM   3154  CD  LYS A 548     -18.748  31.382 -22.064  1.00122.70           C  
ATOM   3155  CE  LYS A 548     -18.652  32.658 -22.903  1.00128.94           C  
ATOM   3156  NZ  LYS A 548     -17.314  33.360 -22.935  1.00132.24           N1+
ATOM   3157  N   PHE A 549     -19.273  31.444 -16.520  1.00 83.13           N  
ATOM   3158  CA  PHE A 549     -19.710  30.657 -15.372  1.00 75.13           C  
ATOM   3159  C   PHE A 549     -20.902  31.248 -14.633  1.00 72.59           C  
ATOM   3160  O   PHE A 549     -21.723  30.504 -14.096  1.00 83.12           O  
ATOM   3161  CB  PHE A 549     -18.553  30.452 -14.421  1.00 76.05           C  
ATOM   3162  CG  PHE A 549     -18.910  29.699 -13.172  1.00 70.86           C  
ATOM   3163  CD1 PHE A 549     -19.310  30.391 -12.024  1.00 68.41           C  
ATOM   3164  CD2 PHE A 549     -18.798  28.310 -13.127  1.00 61.16           C  
ATOM   3165  CE1 PHE A 549     -19.594  29.694 -10.869  1.00 71.50           C  
ATOM   3166  CE2 PHE A 549     -19.066  27.612 -11.966  1.00 61.73           C  
ATOM   3167  CZ  PHE A 549     -19.479  28.294 -10.841  1.00 66.94           C  
ATOM   3168  N   CYS A 550     -20.993  32.561 -14.567  1.00 71.34           N  
ATOM   3169  CA  CYS A 550     -22.119  33.165 -13.867  1.00 80.97           C  
ATOM   3170  C   CYS A 550     -22.561  34.484 -14.301  1.00 85.97           C  
ATOM   3171  O   CYS A 550     -23.744  34.772 -14.167  1.00103.20           O  
ATOM   3172  CB  CYS A 550     -21.846  33.294 -12.366  1.00 86.82           C  
ATOM   3173  SG  CYS A 550     -23.233  33.969 -11.392  1.00 94.93           S  
ATOM   3174  N   LYS A 551     -21.658  35.314 -14.780  1.00 89.41           N  
ATOM   3175  CA  LYS A 551     -22.028  36.683 -15.053  1.00 97.36           C  
ATOM   3176  C   LYS A 551     -22.847  36.832 -16.330  1.00 97.21           C  
ATOM   3177  O   LYS A 551     -23.622  37.778 -16.451  1.00105.83           O  
ATOM   3178  CB  LYS A 551     -20.788  37.581 -15.071  1.00100.00           C  
ATOM   3179  CG  LYS A 551     -21.173  39.048 -15.222  1.00 93.56           C  
ATOM   3180  CD  LYS A 551     -20.233  40.091 -14.654  1.00 82.32           C  
ATOM   3181  CE  LYS A 551     -21.110  41.272 -14.197  1.00 84.49           C  
ATOM   3182  NZ  LYS A 551     -20.471  42.606 -14.170  1.00 86.20           N1+
ATOM   3183  N   GLU A 552     -22.665  35.929 -17.277  1.00 96.46           N  
ATOM   3184  CA  GLU A 552     -23.358  36.024 -18.529  1.00 95.68           C  
ATOM   3185  C   GLU A 552     -24.262  34.829 -18.657  1.00 89.91           C  
ATOM   3186  O   GLU A 552     -23.985  33.755 -18.126  1.00100.43           O  
ATOM   3187  CB  GLU A 552     -22.329  36.122 -19.662  1.00101.69           C  
ATOM   3188  CG  GLU A 552     -21.781  37.546 -19.858  1.00103.67           C  
ATOM   3189  CD  GLU A 552     -20.667  37.635 -20.894  1.00112.39           C  
ATOM   3190  OE1 GLU A 552     -20.270  36.586 -21.487  1.00 97.68           O  
ATOM   3191  OE2 GLU A 552     -20.193  38.774 -21.109  1.00110.10           O1-
ATOM   3192  N   ASN A 553     -25.360  35.005 -19.373  1.00 89.73           N  
ATOM   3193  CA  ASN A 553     -26.268  33.891 -19.634  1.00 91.59           C  
ATOM   3194  C   ASN A 553     -25.637  32.913 -20.596  1.00 82.07           C  
ATOM   3195  O   ASN A 553     -24.485  33.081 -20.945  1.00 92.98           O  
ATOM   3196  CB  ASN A 553     -27.617  34.416 -20.098  1.00 96.64           C  
ATOM   3197  CG  ASN A 553     -28.312  35.229 -19.007  1.00100.32           C  
ATOM   3198  ND2 ASN A 553     -29.515  35.671 -19.290  1.00105.51           N  
ATOM   3199  OD1 ASN A 553     -27.767  35.455 -17.928  1.00 99.78           O  
ATOM   3200  N   MET A 554     -26.344  31.850 -20.948  1.00 84.18           N  
ATOM   3201  CA  MET A 554     -25.695  30.698 -21.585  1.00 90.66           C  
ATOM   3202  C   MET A 554     -26.587  30.255 -22.727  1.00105.20           C  
ATOM   3203  O   MET A 554     -27.805  30.493 -22.688  1.00108.86           O  
ATOM   3204  CB  MET A 554     -25.430  29.543 -20.566  1.00 85.03           C  
ATOM   3205  CG  MET A 554     -26.697  28.898 -20.019  1.00 92.59           C  
ATOM   3206  SD  MET A 554     -26.597  27.682 -18.690  1.00 87.51           S  
ATOM   3207  CE  MET A 554     -26.033  26.217 -19.496  1.00 81.74           C  
ATOM   3208  N   ALA A 555     -25.969  29.676 -23.759  1.00118.20           N  
ATOM   3209  CA  ALA A 555     -26.649  28.869 -24.794  1.00115.51           C  
ATOM   3210  C   ALA A 555     -28.030  29.386 -25.217  1.00121.78           C  
ATOM   3211  O   ALA A 555     -28.984  28.596 -25.352  1.00109.52           O  
ATOM   3212  CB  ALA A 555     -26.735  27.419 -24.318  1.00113.90           C  
ATOM   3213  N   GLY A 556     -28.123  30.715 -25.393  1.00127.07           N  
ATOM   3214  CA  GLY A 556     -29.386  31.415 -25.695  1.00127.83           C  
ATOM   3215  C   GLY A 556     -30.537  30.990 -24.810  1.00127.86           C  
ATOM   3216  O   GLY A 556     -31.562  30.501 -25.294  1.00123.44           O  
ATOM   3217  N   LYS A 557     -30.300  31.066 -23.502  1.00123.58           N  
ATOM   3218  CA  LYS A 557     -31.365  30.993 -22.512  1.00109.80           C  
ATOM   3219  C   LYS A 557     -31.272  32.225 -21.648  1.00104.64           C  
ATOM   3220  O   LYS A 557     -30.311  32.988 -21.739  1.00109.81           O  
ATOM   3221  CB  LYS A 557     -31.239  29.728 -21.674  1.00 99.67           C  
ATOM   3222  CG  LYS A 557     -30.989  28.509 -22.533  1.00105.69           C  
ATOM   3223  CD  LYS A 557     -30.390  27.330 -21.792  1.00105.28           C  
ATOM   3224  CE  LYS A 557     -30.816  26.036 -22.473  1.00105.70           C  
ATOM   3225  NZ  LYS A 557     -29.890  24.909 -22.242  1.00118.08           N1+
ATOM   3226  N   GLY A 558     -32.272  32.417 -20.799  1.00105.89           N  
ATOM   3227  CA  GLY A 558     -32.379  33.641 -20.019  1.00101.29           C  
ATOM   3228  C   GLY A 558     -31.604  33.693 -18.714  1.00100.28           C  
ATOM   3229  O   GLY A 558     -31.862  34.574 -17.909  1.00108.02           O  
ATOM   3230  N   PHE A 559     -30.636  32.797 -18.499  1.00 94.67           N  
ATOM   3231  CA  PHE A 559     -30.017  32.661 -17.179  1.00 84.46           C  
ATOM   3232  C   PHE A 559     -28.572  32.125 -17.181  1.00 79.56           C  
ATOM   3233  O   PHE A 559     -28.180  31.434 -18.132  1.00 76.16           O  
ATOM   3234  CB  PHE A 559     -30.923  31.781 -16.301  1.00 84.75           C  
ATOM   3235  CG  PHE A 559     -31.349  30.470 -16.941  1.00 76.57           C  
ATOM   3236  CD1 PHE A 559     -30.518  29.346 -16.896  1.00 76.33           C  
ATOM   3237  CD2 PHE A 559     -32.586  30.351 -17.547  1.00 73.08           C  
ATOM   3238  CE1 PHE A 559     -30.913  28.133 -17.451  1.00 77.13           C  
ATOM   3239  CE2 PHE A 559     -32.985  29.143 -18.116  1.00 73.34           C  
ATOM   3240  CZ  PHE A 559     -32.158  28.037 -18.066  1.00 70.98           C  
ATOM   3241  N   SER A 560     -27.817  32.462 -16.112  1.00 74.30           N  
ATOM   3242  CA  SER A 560     -26.445  31.969 -15.855  1.00 74.76           C  
ATOM   3243  C   SER A 560     -26.385  30.458 -15.806  1.00 68.09           C  
ATOM   3244  O   SER A 560     -27.348  29.797 -15.501  1.00 64.77           O  
ATOM   3245  CB  SER A 560     -25.905  32.405 -14.466  1.00 81.37           C  
ATOM   3246  OG  SER A 560     -26.165  33.747 -14.078  1.00 90.47           O  
ATOM   3247  N   PHE A 561     -25.208  29.920 -16.037  1.00 61.48           N  
ATOM   3248  CA  PHE A 561     -24.931  28.521 -15.704  1.00 62.60           C  
ATOM   3249  C   PHE A 561     -25.105  28.232 -14.226  1.00 74.08           C  
ATOM   3250  O   PHE A 561     -25.881  27.345 -13.871  1.00 69.77           O  
ATOM   3251  CB  PHE A 561     -23.503  28.176 -16.109  1.00 59.57           C  
ATOM   3252  CG  PHE A 561     -23.061  26.791 -15.732  1.00 58.07           C  
ATOM   3253  CD1 PHE A 561     -22.512  26.552 -14.509  1.00 64.29           C  
ATOM   3254  CD2 PHE A 561     -23.123  25.747 -16.633  1.00 63.55           C  
ATOM   3255  CE1 PHE A 561     -22.033  25.293 -14.187  1.00 72.97           C  
ATOM   3256  CE2 PHE A 561     -22.658  24.474 -16.312  1.00 67.01           C  
ATOM   3257  CZ  PHE A 561     -22.105  24.247 -15.089  1.00 67.20           C  
ATOM   3258  N   TRP A 562     -24.347  28.963 -13.389  1.00 81.50           N  
ATOM   3259  CA  TRP A 562     -24.297  28.697 -11.957  1.00 75.82           C  
ATOM   3260  C   TRP A 562     -25.713  28.814 -11.362  1.00 73.30           C  
ATOM   3261  O   TRP A 562     -26.151  27.925 -10.616  1.00 68.88           O  
ATOM   3262  CB  TRP A 562     -23.220  29.535 -11.136  1.00 73.67           C  
ATOM   3263  CG  TRP A 562     -23.418  29.183  -9.701  1.00 67.05           C  
ATOM   3264  CD1 TRP A 562     -23.999  29.962  -8.740  1.00 60.94           C  
ATOM   3265  CD2 TRP A 562     -23.278  27.865  -9.126  1.00 58.35           C  
ATOM   3266  CE2 TRP A 562     -23.741  27.942  -7.809  1.00 58.37           C  
ATOM   3267  CE3 TRP A 562     -22.792  26.631  -9.605  1.00 60.49           C  
ATOM   3268  NE1 TRP A 562     -24.164  29.233  -7.594  1.00 60.85           N  
ATOM   3269  CZ2 TRP A 562     -23.732  26.831  -6.953  1.00 63.90           C  
ATOM   3270  CZ3 TRP A 562     -22.774  25.521  -8.751  1.00 58.30           C  
ATOM   3271  CH2 TRP A 562     -23.246  25.625  -7.454  1.00 60.47           C  
ATOM   3272  N   VAL A 563     -26.446  29.861 -11.709  1.00 63.67           N  
ATOM   3273  CA  VAL A 563     -27.769  30.028 -11.110  1.00 65.11           C  
ATOM   3274  C   VAL A 563     -28.657  28.796 -11.391  1.00 64.80           C  
ATOM   3275  O   VAL A 563     -29.330  28.291 -10.505  1.00 60.11           O  
ATOM   3276  CB  VAL A 563     -28.481  31.307 -11.579  1.00 70.67           C  
ATOM   3277  CG1 VAL A 563     -29.784  31.472 -10.795  1.00 66.76           C  
ATOM   3278  CG2 VAL A 563     -27.606  32.546 -11.377  1.00 76.82           C  
ATOM   3279  N   TRP A 564     -28.621  28.301 -12.618  1.00 66.93           N  
ATOM   3280  CA  TRP A 564     -29.359  27.105 -13.003  1.00 70.65           C  
ATOM   3281  C   TRP A 564     -29.071  25.914 -12.071  1.00 73.63           C  
ATOM   3282  O   TRP A 564     -29.979  25.161 -11.685  1.00 72.81           O  
ATOM   3283  CB  TRP A 564     -29.031  26.769 -14.475  1.00 68.37           C  
ATOM   3284  CG  TRP A 564     -29.489  25.436 -14.945  1.00 68.56           C  
ATOM   3285  CD1 TRP A 564     -30.774  25.017 -15.092  1.00 75.99           C  
ATOM   3286  CD2 TRP A 564     -28.669  24.343 -15.331  1.00 63.43           C  
ATOM   3287  CE2 TRP A 564     -29.516  23.296 -15.706  1.00 62.13           C  
ATOM   3288  CE3 TRP A 564     -27.295  24.151 -15.413  1.00 69.18           C  
ATOM   3289  NE1 TRP A 564     -30.799  23.721 -15.530  1.00 71.30           N  
ATOM   3290  CZ2 TRP A 564     -29.044  22.075 -16.115  1.00 63.48           C  
ATOM   3291  CZ3 TRP A 564     -26.819  22.922 -15.829  1.00 67.31           C  
ATOM   3292  CH2 TRP A 564     -27.684  21.905 -16.169  1.00 66.68           C  
ATOM   3293  N   LEU A 565     -27.800  25.784 -11.715  1.00 74.85           N  
ATOM   3294  CA  LEU A 565     -27.293  24.627 -11.006  1.00 69.51           C  
ATOM   3295  C   LEU A 565     -27.512  24.711  -9.512  1.00 71.49           C  
ATOM   3296  O   LEU A 565     -27.797  23.698  -8.884  1.00 67.31           O  
ATOM   3297  CB  LEU A 565     -25.803  24.490 -11.312  1.00 63.97           C  
ATOM   3298  CG  LEU A 565     -25.183  23.129 -11.035  1.00 71.49           C  
ATOM   3299  CD1 LEU A 565     -26.015  21.936 -11.500  1.00 73.05           C  
ATOM   3300  CD2 LEU A 565     -23.824  23.101 -11.703  1.00 73.76           C  
ATOM   3301  N   ASP A 566     -27.351  25.920  -8.959  1.00 78.56           N  
ATOM   3302  CA  ASP A 566     -27.657  26.227  -7.550  1.00 81.52           C  
ATOM   3303  C   ASP A 566     -29.100  25.906  -7.294  1.00 80.77           C  
ATOM   3304  O   ASP A 566     -29.425  25.321  -6.272  1.00 88.77           O  
ATOM   3305  CB  ASP A 566     -27.410  27.718  -7.207  1.00 85.62           C  
ATOM   3306  CG  ASP A 566     -27.220  27.942  -5.722  1.00 90.04           C  
ATOM   3307  OD1 ASP A 566     -28.133  27.603  -4.956  1.00106.42           O  
ATOM   3308  OD2 ASP A 566     -26.170  28.478  -5.321  1.00 84.90           O1-
ATOM   3309  N   ASN A 567     -29.956  26.297  -8.240  1.00 78.69           N  
ATOM   3310  CA  ASN A 567     -31.377  26.065  -8.113  1.00 69.25           C  
ATOM   3311  C   ASN A 567     -31.711  24.604  -8.264  1.00 66.03           C  
ATOM   3312  O   ASN A 567     -32.627  24.127  -7.593  1.00 62.71           O  
ATOM   3313  CB  ASN A 567     -32.175  26.943  -9.074  1.00 67.49           C  
ATOM   3314  CG  ASN A 567     -32.467  28.300  -8.478  1.00 71.34           C  
ATOM   3315  ND2 ASN A 567     -32.316  29.367  -9.250  1.00 70.46           N  
ATOM   3316  OD1 ASN A 567     -32.839  28.380  -7.313  1.00 92.44           O  
ATOM   3317  N   ILE A 568     -30.968  23.893  -9.112  1.00 67.02           N  
ATOM   3318  CA  ILE A 568     -31.137  22.442  -9.209  1.00 66.09           C  
ATOM   3319  C   ILE A 568     -30.743  21.767  -7.912  1.00 64.70           C  
ATOM   3320  O   ILE A 568     -31.434  20.880  -7.450  1.00 66.95           O  
ATOM   3321  CB  ILE A 568     -30.326  21.810 -10.363  1.00 73.26           C  
ATOM   3322  CG1 ILE A 568     -31.031  22.069 -11.700  1.00 88.10           C  
ATOM   3323  CG2 ILE A 568     -30.156  20.302 -10.154  1.00 66.13           C  
ATOM   3324  CD1 ILE A 568     -30.298  21.480 -12.890  1.00 89.08           C  
ATOM   3325  N   ILE A 569     -29.599  22.152  -7.352  1.00 68.57           N  
ATOM   3326  CA  ILE A 569     -29.124  21.607  -6.063  1.00 62.90           C  
ATOM   3327  C   ILE A 569     -30.159  21.898  -4.957  1.00 61.29           C  
ATOM   3328  O   ILE A 569     -30.471  21.036  -4.153  1.00 51.14           O  
ATOM   3329  CB  ILE A 569     -27.750  22.197  -5.674  1.00 63.40           C  
ATOM   3330  CG1 ILE A 569     -26.616  21.512  -6.438  1.00 64.59           C  
ATOM   3331  CG2 ILE A 569     -27.491  22.062  -4.185  1.00 66.00           C  
ATOM   3332  CD1 ILE A 569     -25.431  22.436  -6.709  1.00 66.30           C  
ATOM   3333  N   ASP A 570     -30.664  23.128  -4.914  1.00 67.19           N  
ATOM   3334  CA  ASP A 570     -31.712  23.506  -3.964  1.00 76.93           C  
ATOM   3335  C   ASP A 570     -32.901  22.562  -4.093  1.00 80.53           C  
ATOM   3336  O   ASP A 570     -33.495  22.167  -3.102  1.00 78.17           O  
ATOM   3337  CB  ASP A 570     -32.192  24.954  -4.183  1.00 84.24           C  
ATOM   3338  CG  ASP A 570     -33.027  25.482  -3.016  1.00 84.41           C  
ATOM   3339  OD1 ASP A 570     -32.484  25.438  -1.885  1.00 91.85           O  
ATOM   3340  OD2 ASP A 570     -34.182  25.939  -3.251  1.00 86.46           O1-
ATOM   3341  N   LEU A 571     -33.244  22.196  -5.315  1.00 86.13           N  
ATOM   3342  CA  LEU A 571     -34.333  21.258  -5.518  1.00 88.80           C  
ATOM   3343  C   LEU A 571     -33.982  19.829  -5.067  1.00 76.91           C  
ATOM   3344  O   LEU A 571     -34.796  19.177  -4.446  1.00 68.76           O  
ATOM   3345  CB  LEU A 571     -34.791  21.293  -6.975  1.00 89.17           C  
ATOM   3346  CG  LEU A 571     -35.977  20.380  -7.295  1.00 88.44           C  
ATOM   3347  CD1 LEU A 571     -37.045  21.173  -8.026  1.00 99.26           C  
ATOM   3348  CD2 LEU A 571     -35.535  19.175  -8.093  1.00 73.92           C  
ATOM   3349  N   VAL A 572     -32.768  19.375  -5.350  1.00 81.53           N  
ATOM   3350  CA  VAL A 572     -32.354  18.038  -4.901  1.00 88.39           C  
ATOM   3351  C   VAL A 572     -32.181  17.943  -3.382  1.00 88.72           C  
ATOM   3352  O   VAL A 572     -32.400  16.892  -2.834  1.00 86.48           O  
ATOM   3353  CB  VAL A 572     -31.164  17.411  -5.659  1.00 88.07           C  
ATOM   3354  CG1 VAL A 572     -30.017  18.345  -5.733  1.00 86.20           C  
ATOM   3355  CG2 VAL A 572     -30.691  16.107  -5.017  1.00 96.59           C  
ATOM   3356  N   LYS A 573     -31.822  19.040  -2.720  1.00 88.44           N  
ATOM   3357  CA  LYS A 573     -31.747  19.079  -1.249  1.00 82.38           C  
ATOM   3358  C   LYS A 573     -33.129  18.886  -0.613  1.00 76.40           C  
ATOM   3359  O   LYS A 573     -33.320  18.003   0.196  1.00 88.61           O  
ATOM   3360  CB  LYS A 573     -31.084  20.391  -0.743  1.00 82.38           C  
ATOM   3361  CG  LYS A 573     -29.598  20.239  -0.393  1.00 88.26           C  
ATOM   3362  CD  LYS A 573     -28.740  21.478  -0.669  1.00 95.33           C  
ATOM   3363  CE  LYS A 573     -29.066  22.709   0.177  1.00101.46           C  
ATOM   3364  NZ  LYS A 573     -28.149  23.826  -0.228  1.00108.03           N1+
ATOM   3365  N   LYS A 574     -34.102  19.688  -1.022  1.00 73.84           N  
ATOM   3366  CA  LYS A 574     -35.353  19.859  -0.259  1.00 76.20           C  
ATOM   3367  C   LYS A 574     -36.465  18.922  -0.657  1.00 73.77           C  
ATOM   3368  O   LYS A 574     -37.275  18.559   0.168  1.00 96.27           O  
ATOM   3369  CB  LYS A 574     -35.843  21.311  -0.340  1.00 87.14           C  
ATOM   3370  CG  LYS A 574     -34.715  22.345  -0.204  1.00 94.32           C  
ATOM   3371  CD  LYS A 574     -35.202  23.771   0.068  1.00 95.63           C  
ATOM   3372  CE  LYS A 574     -34.106  24.702   0.592  1.00 93.52           C  
ATOM   3373  NZ  LYS A 574     -34.591  26.118   0.588  1.00 91.92           N1+
ATOM   3374  N   TYR A 575     -36.497  18.541  -1.919  1.00 78.29           N  
ATOM   3375  CA  TYR A 575     -37.418  17.541  -2.460  1.00 83.23           C  
ATOM   3376  C   TYR A 575     -36.488  16.466  -3.004  1.00 84.36           C  
ATOM   3377  O   TYR A 575     -35.274  16.646  -3.043  1.00 95.49           O  
ATOM   3378  CB  TYR A 575     -38.274  18.153  -3.583  1.00 80.97           C  
ATOM   3379  CG  TYR A 575     -38.831  19.528  -3.237  1.00 79.58           C  
ATOM   3380  CD1 TYR A 575     -38.030  20.667  -3.318  1.00 83.99           C  
ATOM   3381  CD2 TYR A 575     -40.153  19.692  -2.824  1.00 77.73           C  
ATOM   3382  CE1 TYR A 575     -38.523  21.923  -2.989  1.00 81.14           C  
ATOM   3383  CE2 TYR A 575     -40.661  20.942  -2.508  1.00 75.04           C  
ATOM   3384  CZ  TYR A 575     -39.834  22.053  -2.584  1.00 77.53           C  
ATOM   3385  OH  TYR A 575     -40.314  23.296  -2.258  1.00 73.70           O  
ATOM   3386  N   ILE A 576     -37.035  15.331  -3.355  1.00 85.53           N  
ATOM   3387  CA  ILE A 576     -36.246  14.290  -4.026  1.00 99.97           C  
ATOM   3388  C   ILE A 576     -34.761  14.003  -3.591  1.00100.05           C  
ATOM   3389  O   ILE A 576     -33.954  13.544  -4.390  1.00 80.38           O  
ATOM   3390  CB  ILE A 576     -36.260  14.500  -5.538  1.00101.15           C  
ATOM   3391  CG1 ILE A 576     -35.371  15.640  -5.970  1.00 88.04           C  
ATOM   3392  CG2 ILE A 576     -37.664  14.798  -6.043  1.00113.82           C  
ATOM   3393  CD1 ILE A 576     -34.891  15.366  -7.371  1.00 78.12           C  
ATOM   3394  N   LEU A 577     -34.399  14.279  -2.343  1.00110.57           N  
ATOM   3395  CA  LEU A 577     -33.018  14.047  -1.872  1.00 98.74           C  
ATOM   3396  C   LEU A 577     -32.744  12.559  -1.720  1.00 90.83           C  
ATOM   3397  O   LEU A 577     -31.672  12.050  -2.075  1.00 73.44           O  
ATOM   3398  CB  LEU A 577     -32.779  14.761  -0.534  1.00101.09           C  
ATOM   3399  CG  LEU A 577     -31.516  14.397   0.255  1.00 95.11           C  
ATOM   3400  CD1 LEU A 577     -30.241  14.426  -0.582  1.00 94.17           C  
ATOM   3401  CD2 LEU A 577     -31.381  15.351   1.427  1.00 91.40           C  
ATOM   3402  N   ALA A 578     -33.730  11.852  -1.194  1.00 88.35           N  
ATOM   3403  CA  ALA A 578     -33.618  10.415  -1.062  1.00 98.29           C  
ATOM   3404  C   ALA A 578     -33.333   9.681  -2.397  1.00 96.50           C  
ATOM   3405  O   ALA A 578     -32.621   8.676  -2.421  1.00 88.70           O  
ATOM   3406  CB  ALA A 578     -34.880   9.873  -0.428  1.00105.66           C  
ATOM   3407  N   LEU A 579     -33.831  10.200  -3.505  1.00 97.94           N  
ATOM   3408  CA  LEU A 579     -33.712   9.506  -4.782  1.00 97.99           C  
ATOM   3409  C   LEU A 579     -32.376   9.839  -5.437  1.00 91.07           C  
ATOM   3410  O   LEU A 579     -31.834   9.012  -6.189  1.00 79.33           O  
ATOM   3411  CB  LEU A 579     -34.878   9.876  -5.680  1.00101.05           C  
ATOM   3412  CG  LEU A 579     -36.273   9.602  -5.094  1.00105.14           C  
ATOM   3413  CD1 LEU A 579     -36.796  10.652  -4.106  1.00100.19           C  
ATOM   3414  CD2 LEU A 579     -37.240   9.491  -6.255  1.00111.86           C  
ATOM   3415  N   TRP A 580     -31.850  11.036  -5.130  1.00 85.46           N  
ATOM   3416  CA  TRP A 580     -30.505  11.438  -5.558  1.00 89.17           C  
ATOM   3417  C   TRP A 580     -29.459  10.568  -4.883  1.00 95.05           C  
ATOM   3418  O   TRP A 580     -28.608   9.992  -5.559  1.00 84.85           O  
ATOM   3419  CB  TRP A 580     -30.226  12.929  -5.269  1.00 87.42           C  
ATOM   3420  CG  TRP A 580     -28.772  13.309  -5.528  1.00 87.55           C  
ATOM   3421  CD1 TRP A 580     -27.824  13.467  -4.603  1.00 95.87           C  
ATOM   3422  CD2 TRP A 580     -28.139  13.526  -6.794  1.00 88.10           C  
ATOM   3423  CE2 TRP A 580     -26.799  13.817  -6.540  1.00 95.88           C  
ATOM   3424  CE3 TRP A 580     -28.580  13.506  -8.108  1.00 89.43           C  
ATOM   3425  NE1 TRP A 580     -26.629  13.768  -5.185  1.00102.47           N  
ATOM   3426  CZ2 TRP A 580     -25.888  14.094  -7.556  1.00 96.46           C  
ATOM   3427  CZ3 TRP A 580     -27.677  13.771  -9.106  1.00 88.66           C  
ATOM   3428  CH2 TRP A 580     -26.347  14.057  -8.830  1.00 88.18           C  
ATOM   3429  N   ASN A 581     -29.555  10.478  -3.548  1.00107.60           N  
ATOM   3430  CA  ASN A 581     -28.787   9.509  -2.771  1.00103.51           C  
ATOM   3431  C   ASN A 581     -29.241   8.167  -3.342  1.00102.57           C  
ATOM   3432  O   ASN A 581     -30.415   8.018  -3.662  1.00111.66           O  
ATOM   3433  CB  ASN A 581     -29.183   9.572  -1.287  1.00 99.02           C  
ATOM   3434  CG  ASN A 581     -28.751  10.856  -0.610  1.00 94.34           C  
ATOM   3435  ND2 ASN A 581     -29.435  11.221   0.447  1.00107.57           N  
ATOM   3436  OD1 ASN A 581     -27.786  11.489  -1.003  1.00 86.36           O  
ATOM   3437  N   GLU A 582     -28.358   7.207  -3.512  1.00 89.50           N  
ATOM   3438  CA  GLU A 582     -28.768   5.890  -4.009  1.00 94.78           C  
ATOM   3439  C   GLU A 582     -28.903   5.901  -5.525  1.00 97.81           C  
ATOM   3440  O   GLU A 582     -29.088   4.845  -6.119  1.00 98.10           O  
ATOM   3441  CB  GLU A 582     -29.999   5.266  -3.271  1.00 96.49           C  
ATOM   3442  CG  GLU A 582     -31.379   5.359  -3.950  1.00 99.44           C  
ATOM   3443  CD  GLU A 582     -32.551   5.093  -2.998  1.00108.33           C  
ATOM   3444  OE1 GLU A 582     -33.463   4.289  -3.268  1.00109.27           O  
ATOM   3445  OE2 GLU A 582     -32.576   5.698  -1.923  1.00124.76           O1-
ATOM   3446  N   GLY A 583     -28.783   7.077  -6.155  1.00108.23           N  
ATOM   3447  CA  GLY A 583     -28.518   7.174  -7.595  1.00 99.62           C  
ATOM   3448  C   GLY A 583     -29.657   6.829  -8.532  1.00101.80           C  
ATOM   3449  O   GLY A 583     -29.429   6.408  -9.672  1.00 93.94           O  
ATOM   3450  N   TYR A 584     -30.896   6.993  -8.081  1.00 98.78           N  
ATOM   3451  CA  TYR A 584     -32.016   6.759  -8.977  1.00 97.82           C  
ATOM   3452  C   TYR A 584     -32.196   7.946  -9.929  1.00 99.03           C  
ATOM   3453  O   TYR A 584     -32.953   7.857 -10.888  1.00100.82           O  
ATOM   3454  CB  TYR A 584     -33.300   6.486  -8.202  1.00107.01           C  
ATOM   3455  CG  TYR A 584     -33.391   5.133  -7.498  1.00108.87           C  
ATOM   3456  CD1 TYR A 584     -32.725   3.971  -7.973  1.00 99.99           C  
ATOM   3457  CD2 TYR A 584     -34.209   5.002  -6.375  1.00108.14           C  
ATOM   3458  CE1 TYR A 584     -32.859   2.760  -7.304  1.00 94.04           C  
ATOM   3459  CE2 TYR A 584     -34.360   3.796  -5.719  1.00108.26           C  
ATOM   3460  CZ  TYR A 584     -33.696   2.682  -6.184  1.00101.80           C  
ATOM   3461  OH  TYR A 584     -33.862   1.516  -5.482  1.00104.56           O  
ATOM   3462  N   ILE A 585     -31.497   9.055  -9.680  1.00 94.01           N  
ATOM   3463  CA  ILE A 585     -31.518  10.202 -10.578  1.00 82.79           C  
ATOM   3464  C   ILE A 585     -30.227  10.281 -11.379  1.00 83.26           C  
ATOM   3465  O   ILE A 585     -29.148  10.573 -10.866  1.00 92.26           O  
ATOM   3466  CB  ILE A 585     -31.707  11.493  -9.806  1.00 78.71           C  
ATOM   3467  CG1 ILE A 585     -33.095  11.503  -9.204  1.00 81.33           C  
ATOM   3468  CG2 ILE A 585     -31.551  12.704 -10.719  1.00 85.00           C  
ATOM   3469  CD1 ILE A 585     -33.330  12.699  -8.324  1.00 89.25           C  
ATOM   3470  N   MET A 586     -30.355  10.022 -12.661  1.00 82.73           N  
ATOM   3471  CA  MET A 586     -29.270  10.185 -13.553  1.00 86.47           C  
ATOM   3472  C   MET A 586     -29.520  11.541 -14.079  1.00 83.90           C  
ATOM   3473  O   MET A 586     -30.332  11.716 -14.954  1.00123.11           O  
ATOM   3474  CB  MET A 586     -29.377   9.178 -14.652  1.00 90.95           C  
ATOM   3475  CG  MET A 586     -28.181   9.225 -15.540  1.00 96.67           C  
ATOM   3476  SD  MET A 586     -28.437   8.215 -16.957  1.00111.25           S  
ATOM   3477  CE  MET A 586     -28.963   6.704 -16.167  1.00101.20           C  
ATOM   3478  N   GLY A 587     -28.855  12.531 -13.554  1.00 77.93           N  
ATOM   3479  CA  GLY A 587     -29.383  13.896 -13.689  1.00 79.39           C  
ATOM   3480  C   GLY A 587     -29.000  14.686 -14.919  1.00 73.77           C  
ATOM   3481  O   GLY A 587     -29.837  15.450 -15.429  1.00 68.40           O  
ATOM   3482  N   PHE A 588     -27.748  14.531 -15.340  1.00 75.97           N  
ATOM   3483  CA  PHE A 588     -27.169  15.335 -16.400  1.00 83.95           C  
ATOM   3484  C   PHE A 588     -26.808  14.436 -17.581  1.00 85.67           C  
ATOM   3485  O   PHE A 588     -25.939  13.562 -17.495  1.00 81.14           O  
ATOM   3486  CB  PHE A 588     -25.969  16.104 -15.866  1.00 82.04           C  
ATOM   3487  CG  PHE A 588     -26.289  16.961 -14.679  1.00 79.16           C  
ATOM   3488  CD1 PHE A 588     -26.871  18.212 -14.842  1.00 80.34           C  
ATOM   3489  CD2 PHE A 588     -25.993  16.527 -13.389  1.00 79.09           C  
ATOM   3490  CE1 PHE A 588     -27.158  19.024 -13.738  1.00 85.47           C  
ATOM   3491  CE2 PHE A 588     -26.274  17.330 -12.287  1.00 79.49           C  
ATOM   3492  CZ  PHE A 588     -26.871  18.579 -12.461  1.00 80.44           C  
ATOM   3493  N   ILE A 589     -27.513  14.628 -18.686  1.00 88.89           N  
ATOM   3494  CA  ILE A 589     -27.335  13.746 -19.808  1.00 89.14           C  
ATOM   3495  C   ILE A 589     -27.677  14.402 -21.135  1.00 94.62           C  
ATOM   3496  O   ILE A 589     -28.744  15.004 -21.260  1.00104.19           O  
ATOM   3497  CB  ILE A 589     -28.184  12.489 -19.576  1.00 92.97           C  
ATOM   3498  CG1 ILE A 589     -27.905  11.485 -20.653  1.00101.60           C  
ATOM   3499  CG2 ILE A 589     -29.671  12.809 -19.553  1.00 97.29           C  
ATOM   3500  CD1 ILE A 589     -26.489  11.006 -20.736  1.00112.81           C  
ATOM   3501  N   SER A 590     -26.781  14.259 -22.125  1.00102.66           N  
ATOM   3502  CA  SER A 590     -27.064  14.648 -23.522  1.00103.52           C  
ATOM   3503  C   SER A 590     -28.365  13.988 -23.968  1.00 99.31           C  
ATOM   3504  O   SER A 590     -28.676  12.870 -23.547  1.00 98.45           O  
ATOM   3505  CB  SER A 590     -25.944  14.193 -24.480  1.00101.25           C  
ATOM   3506  OG  SER A 590     -25.829  12.794 -24.489  1.00105.28           O  
ATOM   3507  N   LYS A 591     -29.119  14.661 -24.829  1.00 95.60           N  
ATOM   3508  CA  LYS A 591     -30.282  14.012 -25.405  1.00 96.50           C  
ATOM   3509  C   LYS A 591     -29.869  12.785 -26.243  1.00101.39           C  
ATOM   3510  O   LYS A 591     -30.614  11.804 -26.290  1.00 94.04           O  
ATOM   3511  CB  LYS A 591     -31.143  14.973 -26.230  1.00 98.96           C  
ATOM   3512  CG  LYS A 591     -32.258  14.225 -26.940  1.00103.45           C  
ATOM   3513  CD  LYS A 591     -33.299  15.065 -27.639  1.00106.48           C  
ATOM   3514  CE  LYS A 591     -33.873  14.244 -28.792  1.00104.85           C  
ATOM   3515  NZ  LYS A 591     -35.171  14.776 -29.282  1.00105.45           N1+
ATOM   3516  N   GLU A 592     -28.707  12.845 -26.898  1.00104.72           N  
ATOM   3517  CA  GLU A 592     -28.274  11.763 -27.811  1.00105.73           C  
ATOM   3518  C   GLU A 592     -27.870  10.516 -27.020  1.00109.89           C  
ATOM   3519  O   GLU A 592     -28.166   9.389 -27.427  1.00102.91           O  
ATOM   3520  CB  GLU A 592     -27.182  12.211 -28.814  1.00107.43           C  
ATOM   3521  CG  GLU A 592     -26.148  13.230 -28.309  1.00118.98           C  
ATOM   3522  CD  GLU A 592     -26.608  14.692 -28.406  1.00123.48           C  
ATOM   3523  OE1 GLU A 592     -27.798  15.003 -28.158  1.00107.63           O  
ATOM   3524  OE2 GLU A 592     -25.763  15.552 -28.710  1.00133.60           O1-
ATOM   3525  N   ARG A 593     -27.212  10.695 -25.872  1.00112.61           N  
ATOM   3526  CA  ARG A 593     -26.959   9.558 -24.958  1.00111.68           C  
ATOM   3527  C   ARG A 593     -28.211   9.061 -24.227  1.00106.46           C  
ATOM   3528  O   ARG A 593     -28.364   7.869 -23.988  1.00 99.78           O  
ATOM   3529  CB  ARG A 593     -25.826   9.898 -23.976  1.00117.60           C  
ATOM   3530  CG  ARG A 593     -24.420   9.696 -24.520  1.00125.29           C  
ATOM   3531  CD  ARG A 593     -23.376   9.632 -23.429  1.00131.68           C  
ATOM   3532  NE  ARG A 593     -23.675   8.564 -22.466  1.00135.61           N  
ATOM   3533  CZ  ARG A 593     -23.586   7.251 -22.693  1.00133.40           C  
ATOM   3534  NH1 ARG A 593     -23.162   6.772 -23.861  1.00135.47           N1+
ATOM   3535  NH2 ARG A 593     -23.918   6.392 -21.724  1.00124.09           N  
ATOM   3536  N   GLU A 594     -29.087   9.999 -23.890  1.00107.85           N  
ATOM   3537  CA  GLU A 594     -30.438   9.690 -23.404  1.00103.35           C  
ATOM   3538  C   GLU A 594     -31.135   8.725 -24.370  1.00106.47           C  
ATOM   3539  O   GLU A 594     -31.865   7.863 -23.940  1.00 88.79           O  
ATOM   3540  CB  GLU A 594     -31.260  11.000 -23.274  1.00103.78           C  
ATOM   3541  CG  GLU A 594     -32.366  11.041 -22.227  1.00 96.60           C  
ATOM   3542  CD  GLU A 594     -33.048  12.410 -22.160  1.00 97.79           C  
ATOM   3543  OE1 GLU A 594     -33.315  13.018 -23.235  1.00 93.72           O  
ATOM   3544  OE2 GLU A 594     -33.227  12.904 -21.033  1.00 99.94           O1-
ATOM   3545  N   ARG A 595     -30.924   8.913 -25.674  1.00113.87           N  
ATOM   3546  CA  ARG A 595     -31.563   8.069 -26.681  1.00117.82           C  
ATOM   3547  C   ARG A 595     -30.807   6.778 -26.872  1.00117.22           C  
ATOM   3548  O   ARG A 595     -31.408   5.719 -26.823  1.00103.15           O  
ATOM   3549  CB  ARG A 595     -31.673   8.805 -28.028  1.00124.57           C  
ATOM   3550  CG  ARG A 595     -32.490   8.072 -29.084  1.00121.64           C  
ATOM   3551  CD  ARG A 595     -33.059   9.030 -30.120  1.00119.78           C  
ATOM   3552  NE  ARG A 595     -32.114   9.267 -31.206  1.00117.50           N  
ATOM   3553  CZ  ARG A 595     -32.114   8.642 -32.391  1.00125.94           C  
ATOM   3554  NH1 ARG A 595     -33.023   7.716 -32.704  1.00122.12           N1+
ATOM   3555  NH2 ARG A 595     -31.203   8.955 -33.305  1.00134.99           N  
ATOM   3556  N   ALA A 596     -29.497   6.884 -27.122  1.00116.10           N  
ATOM   3557  CA  ALA A 596     -28.642   5.715 -27.330  1.00108.49           C  
ATOM   3558  C   ALA A 596     -28.749   4.727 -26.156  1.00113.41           C  
ATOM   3559  O   ALA A 596     -28.828   3.511 -26.347  1.00122.46           O  
ATOM   3560  CB  ALA A 596     -27.198   6.159 -27.555  1.00 95.06           C  
ATOM   3561  N   ILE A 597     -28.781   5.274 -24.951  1.00115.42           N  
ATOM   3562  CA  ILE A 597     -28.887   4.481 -23.715  1.00120.17           C  
ATOM   3563  C   ILE A 597     -30.184   3.640 -23.627  1.00116.81           C  
ATOM   3564  O   ILE A 597     -30.142   2.493 -23.214  1.00120.91           O  
ATOM   3565  CB  ILE A 597     -28.730   5.428 -22.474  1.00130.91           C  
ATOM   3566  CG1 ILE A 597     -28.580   4.673 -21.145  1.00113.74           C  
ATOM   3567  CG2 ILE A 597     -29.902   6.406 -22.374  1.00142.90           C  
ATOM   3568  CD1 ILE A 597     -28.760   5.545 -19.891  1.00105.71           C  
ATOM   3569  N   LEU A 598     -31.315   4.210 -24.054  1.00118.02           N  
ATOM   3570  CA  LEU A 598     -32.654   3.642 -23.781  1.00123.12           C  
ATOM   3571  C   LEU A 598     -33.195   2.715 -24.889  1.00129.79           C  
ATOM   3572  O   LEU A 598     -33.972   1.804 -24.612  1.00103.92           O  
ATOM   3573  CB  LEU A 598     -33.639   4.785 -23.553  1.00124.28           C  
ATOM   3574  CG  LEU A 598     -33.713   5.440 -22.175  1.00117.25           C  
ATOM   3575  CD1 LEU A 598     -34.534   6.714 -22.292  1.00115.65           C  
ATOM   3576  CD2 LEU A 598     -34.289   4.523 -21.088  1.00108.65           C  
ATOM   3577  N   SER A 599     -32.816   3.068 -26.126  1.00132.50           N  
ATOM   3578  CA  SER A 599     -32.818   2.210 -27.308  1.00120.91           C  
ATOM   3579  C   SER A 599     -32.443   0.738 -26.994  1.00117.90           C  
ATOM   3580  O   SER A 599     -33.188  -0.198 -27.314  1.00103.35           O  
ATOM   3581  CB  SER A 599     -31.866   2.873 -28.346  1.00114.46           C  
ATOM   3582  OG  SER A 599     -31.338   1.987 -29.309  1.00115.27           O  
ATOM   3583  N   THR A 600     -31.310   0.551 -26.316  1.00127.91           N  
ATOM   3584  CA  THR A 600     -30.833  -0.794 -25.915  1.00137.77           C  
ATOM   3585  C   THR A 600     -31.917  -1.590 -25.148  1.00142.43           C  
ATOM   3586  O   THR A 600     -32.181  -2.745 -25.467  1.00154.87           O  
ATOM   3587  CB  THR A 600     -29.485  -0.776 -25.076  1.00130.23           C  
ATOM   3588  CG2 THR A 600     -28.453   0.266 -25.533  1.00127.51           C  
ATOM   3589  OG1 THR A 600     -29.723  -0.516 -23.686  1.00135.06           O  
ATOM   3590  N   LYS A 601     -32.592  -0.933 -24.212  1.00141.12           N  
ATOM   3591  CA  LYS A 601     -33.479  -1.573 -23.267  1.00132.04           C  
ATOM   3592  C   LYS A 601     -34.965  -1.467 -23.671  1.00135.73           C  
ATOM   3593  O   LYS A 601     -35.302  -0.688 -24.584  1.00137.10           O  
ATOM   3594  CB  LYS A 601     -33.175  -0.964 -21.909  1.00130.56           C  
ATOM   3595  CG  LYS A 601     -32.010  -1.646 -21.255  1.00130.09           C  
ATOM   3596  CD  LYS A 601     -31.718  -1.046 -19.893  1.00143.79           C  
ATOM   3597  CE  LYS A 601     -31.501  -2.114 -18.835  1.00153.94           C  
ATOM   3598  NZ  LYS A 601     -30.105  -2.599 -18.798  1.00158.44           N1+
ATOM   3599  N   PRO A 602     -35.849  -2.284 -23.028  1.00138.71           N  
ATOM   3600  CA  PRO A 602     -37.263  -2.384 -23.463  1.00142.83           C  
ATOM   3601  C   PRO A 602     -38.022  -1.057 -23.497  1.00148.06           C  
ATOM   3602  O   PRO A 602     -37.545  -0.070 -22.929  1.00175.09           O  
ATOM   3603  CB  PRO A 602     -37.913  -3.353 -22.455  1.00130.81           C  
ATOM   3604  CG  PRO A 602     -36.820  -3.952 -21.663  1.00129.13           C  
ATOM   3605  CD  PRO A 602     -35.544  -3.211 -21.919  1.00134.06           C  
ATOM   3606  N   PRO A 603     -39.217  -1.040 -24.115  1.00145.89           N  
ATOM   3607  CA  PRO A 603     -39.844   0.239 -24.433  1.00161.52           C  
ATOM   3608  C   PRO A 603     -40.459   0.931 -23.228  1.00155.74           C  
ATOM   3609  O   PRO A 603     -40.693   2.147 -23.284  1.00159.45           O  
ATOM   3610  CB  PRO A 603     -40.938  -0.125 -25.445  1.00156.04           C  
ATOM   3611  CG  PRO A 603     -41.080  -1.605 -25.358  1.00148.48           C  
ATOM   3612  CD  PRO A 603     -40.162  -2.142 -24.308  1.00128.04           C  
ATOM   3613  N   GLY A 604     -40.710   0.184 -22.151  1.00122.72           N  
ATOM   3614  CA  GLY A 604     -41.170   0.797 -20.914  1.00122.85           C  
ATOM   3615  C   GLY A 604     -40.142   1.550 -20.057  1.00127.15           C  
ATOM   3616  O   GLY A 604     -40.507   2.437 -19.282  1.00116.24           O  
ATOM   3617  N   THR A 605     -38.856   1.228 -20.210  1.00127.89           N  
ATOM   3618  CA  THR A 605     -37.815   1.768 -19.328  1.00119.40           C  
ATOM   3619  C   THR A 605     -37.712   3.294 -19.462  1.00107.56           C  
ATOM   3620  O   THR A 605     -37.926   3.856 -20.559  1.00102.92           O  
ATOM   3621  CB  THR A 605     -36.408   1.171 -19.599  1.00117.76           C  
ATOM   3622  CG2 THR A 605     -36.376  -0.353 -19.499  1.00113.06           C  
ATOM   3623  OG1 THR A 605     -35.971   1.549 -20.910  1.00127.34           O  
ATOM   3624  N   PHE A 606     -37.372   3.936 -18.351  1.00 91.92           N  
ATOM   3625  CA  PHE A 606     -37.338   5.382 -18.258  1.00 83.11           C  
ATOM   3626  C   PHE A 606     -36.275   5.882 -17.313  1.00 86.33           C  
ATOM   3627  O   PHE A 606     -35.734   5.129 -16.512  1.00 95.76           O  
ATOM   3628  CB  PHE A 606     -38.689   5.906 -17.809  1.00 81.44           C  
ATOM   3629  CG  PHE A 606     -39.019   5.609 -16.356  1.00 81.68           C  
ATOM   3630  CD1 PHE A 606     -39.395   4.344 -15.980  1.00 89.40           C  
ATOM   3631  CD2 PHE A 606     -38.994   6.598 -15.372  1.00 79.50           C  
ATOM   3632  CE1 PHE A 606     -39.735   4.041 -14.658  1.00 87.96           C  
ATOM   3633  CE2 PHE A 606     -39.326   6.303 -14.047  1.00 85.40           C  
ATOM   3634  CZ  PHE A 606     -39.699   5.017 -13.690  1.00 86.40           C  
ATOM   3635  N   LEU A 607     -36.028   7.183 -17.381  1.00 84.98           N  
ATOM   3636  CA  LEU A 607     -34.873   7.819 -16.784  1.00 82.44           C  
ATOM   3637  C   LEU A 607     -35.272   9.177 -16.220  1.00 78.08           C  
ATOM   3638  O   LEU A 607     -36.240   9.787 -16.693  1.00 76.59           O  
ATOM   3639  CB  LEU A 607     -33.870   7.936 -17.913  1.00 83.90           C  
ATOM   3640  CG  LEU A 607     -32.560   8.694 -17.948  1.00 98.17           C  
ATOM   3641  CD1 LEU A 607     -31.562   8.187 -18.996  1.00104.29           C  
ATOM   3642  CD2 LEU A 607     -32.900  10.151 -18.232  1.00 98.72           C  
ATOM   3643  N   LEU A 608     -34.578   9.617 -15.167  1.00 71.50           N  
ATOM   3644  CA  LEU A 608     -34.925  10.883 -14.498  1.00 73.55           C  
ATOM   3645  C   LEU A 608     -33.815  11.879 -14.757  1.00 68.55           C  
ATOM   3646  O   LEU A 608     -32.678  11.526 -14.549  1.00 83.56           O  
ATOM   3647  CB  LEU A 608     -35.131  10.679 -12.980  1.00 75.70           C  
ATOM   3648  CG  LEU A 608     -36.012   9.523 -12.488  1.00 75.41           C  
ATOM   3649  CD1 LEU A 608     -36.342   9.610 -11.001  1.00 76.92           C  
ATOM   3650  CD2 LEU A 608     -37.304   9.510 -13.265  1.00 79.28           C  
ATOM   3651  N   ARG A 609     -34.137  13.106 -15.185  1.00 61.98           N  
ATOM   3652  CA  ARG A 609     -33.130  14.148 -15.459  1.00 62.39           C  
ATOM   3653  C   ARG A 609     -33.663  15.497 -15.107  1.00 61.34           C  
ATOM   3654  O   ARG A 609     -34.848  15.634 -14.825  1.00 56.03           O  
ATOM   3655  CB  ARG A 609     -32.608  14.114 -16.918  1.00 66.80           C  
ATOM   3656  CG  ARG A 609     -33.501  14.648 -18.012  1.00 76.41           C  
ATOM   3657  CD  ARG A 609     -32.814  15.413 -19.170  1.00 76.56           C  
ATOM   3658  NE  ARG A 609     -33.925  16.124 -19.788  1.00 77.88           N  
ATOM   3659  CZ  ARG A 609     -34.500  15.848 -20.954  1.00 96.02           C  
ATOM   3660  NH1 ARG A 609     -33.992  14.992 -21.821  1.00117.69           N1+
ATOM   3661  NH2 ARG A 609     -35.570  16.579 -21.278  1.00 99.70           N  
ATOM   3662  N   PHE A 610     -32.773  16.488 -15.072  1.00 66.07           N  
ATOM   3663  CA  PHE A 610     -33.164  17.865 -14.699  1.00 70.16           C  
ATOM   3664  C   PHE A 610     -33.500  18.696 -15.949  1.00 64.47           C  
ATOM   3665  O   PHE A 610     -32.899  18.507 -17.011  1.00 59.95           O  
ATOM   3666  CB  PHE A 610     -32.053  18.586 -13.913  1.00 72.56           C  
ATOM   3667  CG  PHE A 610     -31.536  17.828 -12.720  1.00 82.17           C  
ATOM   3668  CD1 PHE A 610     -32.374  17.527 -11.668  1.00 84.73           C  
ATOM   3669  CD2 PHE A 610     -30.201  17.472 -12.615  1.00 84.66           C  
ATOM   3670  CE1 PHE A 610     -31.912  16.847 -10.545  1.00 81.23           C  
ATOM   3671  CE2 PHE A 610     -29.736  16.787 -11.499  1.00 78.26           C  
ATOM   3672  CZ  PHE A 610     -30.594  16.463 -10.469  1.00 77.51           C  
ATOM   3673  N   SER A 611     -34.426  19.642 -15.794  1.00 63.88           N  
ATOM   3674  CA  SER A 611     -34.797  20.576 -16.873  1.00 74.94           C  
ATOM   3675  C   SER A 611     -33.652  21.521 -17.196  1.00 76.09           C  
ATOM   3676  O   SER A 611     -32.921  21.942 -16.294  1.00 85.51           O  
ATOM   3677  CB  SER A 611     -36.056  21.401 -16.519  1.00 80.50           C  
ATOM   3678  OG  SER A 611     -35.783  22.500 -15.644  1.00 95.17           O  
ATOM   3679  N   GLU A 612     -33.488  21.809 -18.484  1.00 79.04           N  
ATOM   3680  CA  GLU A 612     -32.558  22.838 -18.956  1.00 75.39           C  
ATOM   3681  C   GLU A 612     -33.309  24.089 -19.356  1.00 74.44           C  
ATOM   3682  O   GLU A 612     -32.688  25.039 -19.832  1.00 80.09           O  
ATOM   3683  CB  GLU A 612     -31.723  22.349 -20.131  1.00 69.99           C  
ATOM   3684  CG  GLU A 612     -31.318  20.895 -20.024  1.00 77.23           C  
ATOM   3685  CD  GLU A 612     -30.148  20.539 -20.910  1.00 86.94           C  
ATOM   3686  OE1 GLU A 612     -29.814  21.304 -21.829  1.00 85.67           O  
ATOM   3687  OE2 GLU A 612     -29.539  19.472 -20.680  1.00108.68           O1-
ATOM   3688  N   SER A 613     -34.623  24.117 -19.113  1.00 77.74           N  
ATOM   3689  CA  SER A 613     -35.507  25.156 -19.662  1.00 82.14           C  
ATOM   3690  C   SER A 613     -35.794  26.331 -18.737  1.00 87.04           C  
ATOM   3691  O   SER A 613     -36.307  27.344 -19.184  1.00 85.73           O  
ATOM   3692  CB  SER A 613     -36.829  24.512 -20.050  1.00 83.97           C  
ATOM   3693  OG  SER A 613     -37.267  23.664 -19.018  1.00 88.33           O  
ATOM   3694  N   SER A 614     -35.450  26.192 -17.460  1.00 98.83           N  
ATOM   3695  CA  SER A 614     -35.895  27.099 -16.403  1.00 93.33           C  
ATOM   3696  C   SER A 614     -34.734  27.384 -15.483  1.00 98.71           C  
ATOM   3697  O   SER A 614     -34.033  26.457 -15.038  1.00113.90           O  
ATOM   3698  CB  SER A 614     -36.941  26.412 -15.564  1.00 93.46           C  
ATOM   3699  OG  SER A 614     -36.322  25.424 -14.722  1.00 94.54           O  
ATOM   3700  N   LYS A 615     -34.518  28.664 -15.203  1.00 95.87           N  
ATOM   3701  CA  LYS A 615     -33.679  29.099 -14.074  1.00 85.36           C  
ATOM   3702  C   LYS A 615     -34.051  28.269 -12.848  1.00 86.33           C  
ATOM   3703  O   LYS A 615     -33.191  27.604 -12.247  1.00 73.58           O  
ATOM   3704  CB  LYS A 615     -33.921  30.597 -13.835  1.00 84.45           C  
ATOM   3705  CG  LYS A 615     -33.127  31.255 -12.723  1.00 86.12           C  
ATOM   3706  CD  LYS A 615     -33.732  32.578 -12.282  1.00 87.37           C  
ATOM   3707  CE  LYS A 615     -33.480  33.677 -13.304  1.00 94.22           C  
ATOM   3708  NZ  LYS A 615     -33.944  34.986 -12.777  1.00102.18           N1+
ATOM   3709  N   GLU A 616     -35.360  28.301 -12.547  1.00100.05           N  
ATOM   3710  CA  GLU A 616     -36.004  27.688 -11.374  1.00 98.62           C  
ATOM   3711  C   GLU A 616     -35.555  26.305 -10.967  1.00 95.93           C  
ATOM   3712  O   GLU A 616     -35.566  26.009  -9.788  1.00 90.56           O  
ATOM   3713  CB  GLU A 616     -37.511  27.613 -11.602  1.00107.31           C  
ATOM   3714  CG  GLU A 616     -38.271  28.791 -10.998  1.00114.81           C  
ATOM   3715  CD  GLU A 616     -39.426  28.285 -10.152  1.00135.32           C  
ATOM   3716  OE1 GLU A 616     -40.365  27.685 -10.720  1.00134.24           O  
ATOM   3717  OE2 GLU A 616     -39.356  28.420  -8.909  1.00152.76           O1-
ATOM   3718  N   GLY A 617     -35.233  25.455 -11.945  1.00100.80           N  
ATOM   3719  CA  GLY A 617     -34.701  24.108 -11.688  1.00 91.52           C  
ATOM   3720  C   GLY A 617     -35.845  23.162 -11.336  1.00 78.73           C  
ATOM   3721  O   GLY A 617     -36.583  23.392 -10.401  1.00 59.90           O  
ATOM   3722  N   GLY A 618     -36.032  22.140 -12.150  1.00 72.37           N  
ATOM   3723  CA  GLY A 618     -37.087  21.165 -11.927  1.00 61.76           C  
ATOM   3724  C   GLY A 618     -36.537  19.857 -12.423  1.00 66.46           C  
ATOM   3725  O   GLY A 618     -35.425  19.834 -13.008  1.00 69.67           O  
ATOM   3726  N   VAL A 619     -37.299  18.779 -12.225  1.00 68.02           N  
ATOM   3727  CA  VAL A 619     -36.941  17.430 -12.744  1.00 73.81           C  
ATOM   3728  C   VAL A 619     -38.008  16.928 -13.685  1.00 73.86           C  
ATOM   3729  O   VAL A 619     -39.129  17.447 -13.666  1.00 76.72           O  
ATOM   3730  CB  VAL A 619     -36.808  16.355 -11.647  1.00 77.72           C  
ATOM   3731  CG1 VAL A 619     -35.503  16.539 -10.932  1.00 94.12           C  
ATOM   3732  CG2 VAL A 619     -37.979  16.386 -10.675  1.00 76.85           C  
ATOM   3733  N   THR A 620     -37.656  15.899 -14.456  1.00 64.24           N  
ATOM   3734  CA  THR A 620     -38.556  15.304 -15.424  1.00 65.52           C  
ATOM   3735  C   THR A 620     -38.127  13.884 -15.645  1.00 65.89           C  
ATOM   3736  O   THR A 620     -37.078  13.467 -15.159  1.00 76.98           O  
ATOM   3737  CB  THR A 620     -38.516  16.071 -16.776  1.00 70.07           C  
ATOM   3738  CG2 THR A 620     -37.216  15.854 -17.510  1.00 73.10           C  
ATOM   3739  OG1 THR A 620     -39.560  15.624 -17.636  1.00 74.80           O  
ATOM   3740  N   PHE A 621     -38.912  13.156 -16.420  1.00 68.19           N  
ATOM   3741  CA  PHE A 621     -38.573  11.810 -16.804  1.00 68.19           C  
ATOM   3742  C   PHE A 621     -38.731  11.674 -18.314  1.00 72.77           C  
ATOM   3743  O   PHE A 621     -39.392  12.474 -18.973  1.00 69.13           O  
ATOM   3744  CB  PHE A 621     -39.373  10.765 -16.015  1.00 66.28           C  
ATOM   3745  CG  PHE A 621     -40.817  11.123 -15.776  1.00 69.03           C  
ATOM   3746  CD1 PHE A 621     -41.226  11.815 -14.630  1.00 73.81           C  
ATOM   3747  CD2 PHE A 621     -41.771  10.732 -16.678  1.00 67.77           C  
ATOM   3748  CE1 PHE A 621     -42.572  12.119 -14.422  1.00 74.58           C  
ATOM   3749  CE2 PHE A 621     -43.108  11.026 -16.479  1.00 71.84           C  
ATOM   3750  CZ  PHE A 621     -43.509  11.733 -15.357  1.00 72.30           C  
ATOM   3751  N   THR A 622     -38.064  10.662 -18.831  1.00 76.40           N  
ATOM   3752  CA  THR A 622     -37.897  10.462 -20.241  1.00 77.41           C  
ATOM   3753  C   THR A 622     -38.027   8.968 -20.490  1.00 83.37           C  
ATOM   3754  O   THR A 622     -37.454   8.169 -19.756  1.00 94.94           O  
ATOM   3755  CB  THR A 622     -36.504  10.939 -20.676  1.00 75.50           C  
ATOM   3756  CG2 THR A 622     -36.125  10.394 -22.046  1.00 79.97           C  
ATOM   3757  OG1 THR A 622     -36.517  12.359 -20.731  1.00 82.37           O  
ATOM   3758  N   TRP A 623     -38.782   8.593 -21.521  1.00 79.59           N  
ATOM   3759  CA  TRP A 623     -38.893   7.208 -21.900  1.00 64.98           C  
ATOM   3760  C   TRP A 623     -38.762   7.077 -23.394  1.00 61.97           C  
ATOM   3761  O   TRP A 623     -38.606   8.061 -24.093  1.00 68.86           O  
ATOM   3762  CB  TRP A 623     -40.225   6.707 -21.411  1.00 66.51           C  
ATOM   3763  CG  TRP A 623     -41.369   7.240 -22.098  1.00 60.86           C  
ATOM   3764  CD1 TRP A 623     -41.889   6.790 -23.260  1.00 63.50           C  
ATOM   3765  CD2 TRP A 623     -42.225   8.273 -21.630  1.00 59.78           C  
ATOM   3766  CE2 TRP A 623     -43.260   8.407 -22.563  1.00 62.39           C  
ATOM   3767  CE3 TRP A 623     -42.222   9.101 -20.508  1.00 61.87           C  
ATOM   3768  NE1 TRP A 623     -43.033   7.493 -23.554  1.00 67.39           N  
ATOM   3769  CZ2 TRP A 623     -44.267   9.363 -22.434  1.00 63.52           C  
ATOM   3770  CZ3 TRP A 623     -43.245  10.023 -20.353  1.00 63.08           C  
ATOM   3771  CH2 TRP A 623     -44.248  10.159 -21.321  1.00 65.19           C  
ATOM   3772  N   VAL A 624     -38.864   5.858 -23.896  1.00 69.76           N  
ATOM   3773  CA  VAL A 624     -38.691   5.581 -25.333  1.00 67.38           C  
ATOM   3774  C   VAL A 624     -39.851   4.748 -25.903  1.00 72.69           C  
ATOM   3775  O   VAL A 624     -40.013   3.569 -25.546  1.00105.55           O  
ATOM   3776  CB  VAL A 624     -37.337   4.910 -25.568  1.00 65.92           C  
ATOM   3777  CG1 VAL A 624     -37.191   4.393 -26.968  1.00 73.79           C  
ATOM   3778  CG2 VAL A 624     -36.220   5.895 -25.309  1.00 70.63           C  
ATOM   3779  N   GLU A 625     -40.658   5.396 -26.754  1.00 71.28           N  
ATOM   3780  CA  GLU A 625     -41.623   4.752 -27.680  1.00 68.46           C  
ATOM   3781  C   GLU A 625     -40.759   4.291 -28.933  1.00 70.67           C  
ATOM   3782  O   GLU A 625     -39.695   4.854 -29.179  1.00 68.29           O  
ATOM   3783  CB  GLU A 625     -42.833   5.741 -27.991  1.00 63.61           C  
ATOM   3784  CG  GLU A 625     -43.433   6.541 -26.775  1.00 55.81           C  
ATOM   3785  CD  GLU A 625     -44.518   7.616 -27.116  1.00 59.22           C  
ATOM   3786  OE1 GLU A 625     -44.615   7.956 -28.301  1.00 57.68           O  
ATOM   3787  OE2 GLU A 625     -45.294   8.178 -26.247  1.00 49.82           O1-
ATOM   3788  N   LYS A 626     -41.149   3.225 -29.654  1.00 86.62           N  
ATOM   3789  CA  LYS A 626     -40.456   2.790 -30.926  1.00 85.19           C  
ATOM   3790  C   LYS A 626     -41.439   2.784 -32.098  1.00 82.17           C  
ATOM   3791  O   LYS A 626     -42.627   2.497 -31.900  1.00 79.01           O  
ATOM   3792  CB  LYS A 626     -39.852   1.397 -30.823  1.00 95.38           C  
ATOM   3793  CG  LYS A 626     -39.059   1.128 -29.552  1.00125.86           C  
ATOM   3794  CD  LYS A 626     -37.936   0.114 -29.750  1.00138.09           C  
ATOM   3795  CE  LYS A 626     -37.080   0.000 -28.494  1.00140.82           C  
ATOM   3796  NZ  LYS A 626     -35.798  -0.713 -28.701  1.00133.30           N1+
ATOM   3797  N   ASP A 627     -40.940   3.091 -33.302  1.00 81.03           N  
ATOM   3798  CA  ASP A 627     -41.784   3.503 -34.455  1.00 83.47           C  
ATOM   3799  C   ASP A 627     -41.686   2.542 -35.626  1.00 84.64           C  
ATOM   3800  O   ASP A 627     -40.773   1.715 -35.665  1.00 72.04           O  
ATOM   3801  CB  ASP A 627     -41.462   4.971 -34.905  1.00 83.06           C  
ATOM   3802  CG  ASP A 627     -40.202   5.110 -35.805  1.00 86.00           C  
ATOM   3803  OD1 ASP A 627     -39.518   4.102 -36.047  1.00 92.60           O  
ATOM   3804  OD2 ASP A 627     -39.929   6.248 -36.286  1.00 80.14           O1-
ATOM   3805  N   ILE A 628     -42.544   2.723 -36.630  1.00 84.60           N  
ATOM   3806  CA  ILE A 628     -42.605   1.754 -37.710  1.00 76.43           C  
ATOM   3807  C   ILE A 628     -41.379   1.721 -38.569  1.00 69.21           C  
ATOM   3808  O   ILE A 628     -40.987   0.658 -38.968  1.00 84.00           O  
ATOM   3809  CB  ILE A 628     -43.850   1.856 -38.575  1.00 87.58           C  
ATOM   3810  CG1 ILE A 628     -43.922   3.158 -39.320  1.00 96.88           C  
ATOM   3811  CG2 ILE A 628     -45.087   1.635 -37.715  1.00103.68           C  
ATOM   3812  CD1 ILE A 628     -44.967   3.083 -40.405  1.00106.67           C  
ATOM   3813  N   SER A 629     -40.700   2.835 -38.804  1.00 75.91           N  
ATOM   3814  CA  SER A 629     -39.394   2.744 -39.475  1.00 82.77           C  
ATOM   3815  C   SER A 629     -38.394   1.851 -38.662  1.00 77.77           C  
ATOM   3816  O   SER A 629     -37.390   1.421 -39.204  1.00 78.84           O  
ATOM   3817  CB  SER A 629     -38.808   4.141 -39.869  1.00 92.14           C  
ATOM   3818  OG  SER A 629     -38.802   5.115 -38.821  1.00104.62           O  
ATOM   3819  N   GLY A 630     -38.689   1.549 -37.393  1.00 71.13           N  
ATOM   3820  CA  GLY A 630     -37.781   0.808 -36.524  1.00 76.20           C  
ATOM   3821  C   GLY A 630     -36.959   1.707 -35.586  1.00 93.59           C  
ATOM   3822  O   GLY A 630     -36.429   1.225 -34.599  1.00 93.68           O  
ATOM   3823  N   LYS A 631     -36.910   3.024 -35.847  1.00111.83           N  
ATOM   3824  CA  LYS A 631     -36.239   4.018 -34.966  1.00103.70           C  
ATOM   3825  C   LYS A 631     -36.849   4.096 -33.560  1.00 99.02           C  
ATOM   3826  O   LYS A 631     -37.980   3.641 -33.337  1.00 89.09           O  
ATOM   3827  CB  LYS A 631     -36.255   5.421 -35.620  1.00109.25           C  
ATOM   3828  CG  LYS A 631     -35.359   5.511 -36.876  1.00117.81           C  
ATOM   3829  CD  LYS A 631     -34.793   6.906 -37.194  1.00125.42           C  
ATOM   3830  CE  LYS A 631     -35.628   7.683 -38.216  1.00127.04           C  
ATOM   3831  NZ  LYS A 631     -35.243   9.128 -38.227  1.00116.96           N1+
ATOM   3832  N   THR A 632     -36.087   4.636 -32.606  1.00 94.98           N  
ATOM   3833  CA  THR A 632     -36.615   4.892 -31.252  1.00 89.53           C  
ATOM   3834  C   THR A 632     -36.742   6.374 -30.995  1.00 80.30           C  
ATOM   3835  O   THR A 632     -35.748   7.084 -31.048  1.00 82.96           O  
ATOM   3836  CB  THR A 632     -35.718   4.304 -30.146  1.00 92.63           C  
ATOM   3837  CG2 THR A 632     -35.869   2.811 -30.077  1.00 98.16           C  
ATOM   3838  OG1 THR A 632     -34.343   4.622 -30.390  1.00 88.97           O  
ATOM   3839  N   GLN A 633     -37.951   6.854 -30.724  1.00 76.29           N  
ATOM   3840  CA  GLN A 633     -38.115   8.274 -30.366  1.00 88.49           C  
ATOM   3841  C   GLN A 633     -38.205   8.476 -28.852  1.00 86.28           C  
ATOM   3842  O   GLN A 633     -38.552   7.557 -28.120  1.00 83.28           O  
ATOM   3843  CB  GLN A 633     -39.278   8.939 -31.122  1.00 94.90           C  
ATOM   3844  CG  GLN A 633     -38.852   9.504 -32.454  1.00 86.99           C  
ATOM   3845  CD  GLN A 633     -38.674   8.455 -33.500  1.00 83.73           C  
ATOM   3846  NE2 GLN A 633     -38.726   8.839 -34.772  1.00 94.60           N  
ATOM   3847  OE1 GLN A 633     -38.498   7.303 -33.172  1.00 96.63           O  
ATOM   3848  N   ILE A 634     -37.827   9.665 -28.387  1.00 76.77           N  
ATOM   3849  CA  ILE A 634     -37.911   9.992 -26.976  1.00 69.55           C  
ATOM   3850  C   ILE A 634     -39.119  10.810 -26.726  1.00 60.80           C  
ATOM   3851  O   ILE A 634     -39.516  11.584 -27.575  1.00 66.30           O  
ATOM   3852  CB  ILE A 634     -36.721  10.871 -26.532  1.00 78.28           C  
ATOM   3853  CG1 ILE A 634     -35.529   9.974 -26.255  1.00 86.10           C  
ATOM   3854  CG2 ILE A 634     -36.984  11.660 -25.256  1.00 91.31           C  
ATOM   3855  CD1 ILE A 634     -34.820   9.712 -27.538  1.00102.14           C  
ATOM   3856  N   GLN A 635     -39.684  10.639 -25.533  1.00 56.37           N  
ATOM   3857  CA  GLN A 635     -40.624  11.580 -24.984  1.00 59.65           C  
ATOM   3858  C   GLN A 635     -40.155  12.037 -23.608  1.00 60.43           C  
ATOM   3859  O   GLN A 635     -39.684  11.240 -22.810  1.00 62.11           O  
ATOM   3860  CB  GLN A 635     -42.025  10.996 -24.913  1.00 61.35           C  
ATOM   3861  CG  GLN A 635     -43.034  12.074 -24.585  1.00 68.73           C  
ATOM   3862  CD  GLN A 635     -44.442  11.616 -24.773  1.00 80.75           C  
ATOM   3863  NE2 GLN A 635     -45.400  12.488 -24.413  1.00 89.79           N  
ATOM   3864  OE1 GLN A 635     -44.683  10.505 -25.264  1.00 69.86           O  
ATOM   3865  N   SER A 636     -40.272  13.341 -23.351  1.00 63.40           N  
ATOM   3866  CA  SER A 636     -40.085  13.885 -22.006  1.00 60.43           C  
ATOM   3867  C   SER A 636     -41.249  14.741 -21.718  1.00 58.52           C  
ATOM   3868  O   SER A 636     -41.941  15.203 -22.644  1.00 64.97           O  
ATOM   3869  CB  SER A 636     -38.813  14.696 -21.884  1.00 60.86           C  
ATOM   3870  OG  SER A 636     -37.689  13.873 -22.201  1.00 74.58           O  
ATOM   3871  N   VAL A 637     -41.486  14.908 -20.430  1.00 59.79           N  
ATOM   3872  CA  VAL A 637     -42.685  15.583 -19.934  1.00 67.61           C  
ATOM   3873  C   VAL A 637     -42.285  16.941 -19.409  1.00 68.21           C  
ATOM   3874  O   VAL A 637     -41.123  17.163 -19.076  1.00 69.11           O  
ATOM   3875  CB  VAL A 637     -43.439  14.764 -18.857  1.00 72.16           C  
ATOM   3876  CG1 VAL A 637     -43.898  13.433 -19.431  1.00 71.58           C  
ATOM   3877  CG2 VAL A 637     -42.584  14.524 -17.611  1.00 78.93           C  
ATOM   3878  N   GLU A 638     -43.250  17.853 -19.329  1.00 72.94           N  
ATOM   3879  CA  GLU A 638     -42.958  19.210 -18.887  1.00 74.96           C  
ATOM   3880  C   GLU A 638     -42.542  19.063 -17.463  1.00 75.67           C  
ATOM   3881  O   GLU A 638     -43.227  18.356 -16.722  1.00 89.86           O  
ATOM   3882  CB  GLU A 638     -44.139  20.179 -19.071  1.00 79.05           C  
ATOM   3883  CG  GLU A 638     -44.322  20.610 -20.542  1.00 98.60           C  
ATOM   3884  CD  GLU A 638     -43.200  21.530 -21.090  1.00108.26           C  
ATOM   3885  OE1 GLU A 638     -42.598  22.263 -20.262  1.00108.01           O  
ATOM   3886  OE2 GLU A 638     -42.919  21.527 -22.337  1.00109.15           O1-
ATOM   3887  N   PRO A 639     -41.390  19.670 -17.088  1.00 73.87           N  
ATOM   3888  CA  PRO A 639     -40.726  19.263 -15.871  1.00 70.67           C  
ATOM   3889  C   PRO A 639     -41.454  19.731 -14.640  1.00 68.62           C  
ATOM   3890  O   PRO A 639     -42.182  20.727 -14.715  1.00 68.33           O  
ATOM   3891  CB  PRO A 639     -39.345  19.921 -15.984  1.00 75.23           C  
ATOM   3892  CG  PRO A 639     -39.524  21.101 -16.852  1.00 75.05           C  
ATOM   3893  CD  PRO A 639     -40.689  20.794 -17.745  1.00 79.75           C  
ATOM   3894  N   TYR A 640     -41.244  19.005 -13.534  1.00 77.29           N  
ATOM   3895  CA  TYR A 640     -41.927  19.237 -12.254  1.00 77.70           C  
ATOM   3896  C   TYR A 640     -41.026  20.133 -11.408  1.00 74.34           C  
ATOM   3897  O   TYR A 640     -39.867  19.808 -11.180  1.00 78.58           O  
ATOM   3898  CB  TYR A 640     -42.273  17.895 -11.584  1.00 71.53           C  
ATOM   3899  CG  TYR A 640     -43.346  17.122 -12.364  1.00 68.22           C  
ATOM   3900  CD1 TYR A 640     -44.686  17.472 -12.264  1.00 67.38           C  
ATOM   3901  CD2 TYR A 640     -43.004  16.063 -13.241  1.00 64.41           C  
ATOM   3902  CE1 TYR A 640     -45.656  16.775 -12.999  1.00 75.08           C  
ATOM   3903  CE2 TYR A 640     -43.958  15.371 -13.971  1.00 63.50           C  
ATOM   3904  CZ  TYR A 640     -45.277  15.728 -13.859  1.00 73.04           C  
ATOM   3905  OH  TYR A 640     -46.234  15.046 -14.585  1.00 84.92           O  
ATOM   3906  N   THR A 641     -41.568  21.276 -11.013  1.00 70.00           N  
ATOM   3907  CA  THR A 641     -40.809  22.322 -10.346  1.00 83.50           C  
ATOM   3908  C   THR A 641     -41.078  22.296  -8.836  1.00 82.94           C  
ATOM   3909  O   THR A 641     -41.880  21.511  -8.369  1.00 77.30           O  
ATOM   3910  CB  THR A 641     -41.177  23.716 -10.918  1.00 92.30           C  
ATOM   3911  CG2 THR A 641     -42.662  24.035 -10.767  1.00 91.47           C  
ATOM   3912  OG1 THR A 641     -40.420  24.749 -10.253  1.00109.43           O  
ATOM   3913  N   LYS A 642     -40.423  23.180  -8.075  1.00 91.27           N  
ATOM   3914  CA  LYS A 642     -40.676  23.310  -6.616  1.00 92.14           C  
ATOM   3915  C   LYS A 642     -42.185  23.483  -6.354  1.00 86.01           C  
ATOM   3916  O   LYS A 642     -42.735  22.859  -5.443  1.00 75.03           O  
ATOM   3917  CB  LYS A 642     -39.856  24.468  -5.977  1.00 94.94           C  
ATOM   3918  CG  LYS A 642     -38.337  24.349  -6.172  1.00111.24           C  
ATOM   3919  CD  LYS A 642     -37.558  25.593  -5.766  1.00117.23           C  
ATOM   3920  CE  LYS A 642     -36.166  25.604  -6.399  1.00117.74           C  
ATOM   3921  NZ  LYS A 642     -35.537  26.946  -6.268  1.00127.71           N1+
ATOM   3922  N   GLN A 643     -42.844  24.265  -7.210  1.00 88.56           N  
ATOM   3923  CA  GLN A 643     -44.265  24.559  -7.056  1.00 96.58           C  
ATOM   3924  C   GLN A 643     -45.196  23.316  -7.204  1.00 95.51           C  
ATOM   3925  O   GLN A 643     -46.259  23.268  -6.590  1.00 90.29           O  
ATOM   3926  CB  GLN A 643     -44.672  25.671  -8.026  1.00107.26           C  
ATOM   3927  CG  GLN A 643     -46.109  26.216  -7.827  1.00121.91           C  
ATOM   3928  CD  GLN A 643     -47.059  25.924  -8.989  1.00131.96           C  
ATOM   3929  NE2 GLN A 643     -47.895  26.908  -9.325  1.00135.58           N  
ATOM   3930  OE1 GLN A 643     -47.066  24.829  -9.560  1.00130.72           O  
ATOM   3931  N   GLN A 644     -44.797  22.323  -8.000  1.00102.16           N  
ATOM   3932  CA  GLN A 644     -45.598  21.081  -8.179  1.00 96.75           C  
ATOM   3933  C   GLN A 644     -45.340  20.113  -7.048  1.00 88.36           C  
ATOM   3934  O   GLN A 644     -46.245  19.390  -6.656  1.00 91.67           O  
ATOM   3935  CB  GLN A 644     -45.316  20.330  -9.516  1.00101.39           C  
ATOM   3936  CG  GLN A 644     -46.028  20.836 -10.746  1.00 99.82           C  
ATOM   3937  CD  GLN A 644     -45.297  22.016 -11.300  1.00108.82           C  
ATOM   3938  NE2 GLN A 644     -45.228  22.112 -12.615  1.00111.48           N  
ATOM   3939  OE1 GLN A 644     -44.756  22.827 -10.539  1.00141.43           O  
ATOM   3940  N   LEU A 645     -44.118  20.118  -6.517  1.00 88.49           N  
ATOM   3941  CA  LEU A 645     -43.668  19.124  -5.552  1.00 85.35           C  
ATOM   3942  C   LEU A 645     -43.982  19.417  -4.088  1.00 83.04           C  
ATOM   3943  O   LEU A 645     -43.674  18.599  -3.242  1.00 81.34           O  
ATOM   3944  CB  LEU A 645     -42.162  18.903  -5.707  1.00 79.05           C  
ATOM   3945  CG  LEU A 645     -41.737  18.347  -7.066  1.00 71.42           C  
ATOM   3946  CD1 LEU A 645     -40.230  18.160  -7.091  1.00 67.60           C  
ATOM   3947  CD2 LEU A 645     -42.399  17.019  -7.397  1.00 73.79           C  
ATOM   3948  N   ASN A 646     -44.588  20.562  -3.792  1.00 82.83           N  
ATOM   3949  CA  ASN A 646     -45.154  20.807  -2.465  1.00 88.84           C  
ATOM   3950  C   ASN A 646     -46.374  19.922  -2.231  1.00103.72           C  
ATOM   3951  O   ASN A 646     -46.539  19.370  -1.133  1.00129.51           O  
ATOM   3952  CB  ASN A 646     -45.540  22.274  -2.299  1.00 86.46           C  
ATOM   3953  CG  ASN A 646     -44.339  23.213  -2.420  1.00 88.42           C  
ATOM   3954  ND2 ASN A 646     -44.585  24.440  -2.880  1.00 85.94           N  
ATOM   3955  OD1 ASN A 646     -43.204  22.836  -2.111  1.00 82.69           O  
ATOM   3956  N   ASN A 647     -47.163  19.728  -3.288  1.00107.99           N  
ATOM   3957  CA  ASN A 647     -48.444  19.025  -3.209  1.00106.37           C  
ATOM   3958  C   ASN A 647     -48.341  17.535  -3.436  1.00 98.42           C  
ATOM   3959  O   ASN A 647     -49.221  16.807  -2.991  1.00100.52           O  
ATOM   3960  CB  ASN A 647     -49.440  19.615  -4.199  1.00112.12           C  
ATOM   3961  CG  ASN A 647     -49.431  21.125  -4.183  1.00121.61           C  
ATOM   3962  ND2 ASN A 647     -49.467  21.706  -2.982  1.00124.48           N  
ATOM   3963  OD1 ASN A 647     -49.369  21.768  -5.235  1.00128.08           O  
ATOM   3964  N   MET A 648     -47.322  17.082  -4.162  1.00 93.08           N  
ATOM   3965  CA  MET A 648     -46.994  15.655  -4.211  1.00100.99           C  
ATOM   3966  C   MET A 648     -45.505  15.433  -4.293  1.00 95.72           C  
ATOM   3967  O   MET A 648     -44.802  16.190  -4.924  1.00 93.79           O  
ATOM   3968  CB  MET A 648     -47.608  14.944  -5.404  1.00109.02           C  
ATOM   3969  CG  MET A 648     -49.109  15.016  -5.523  1.00113.79           C  
ATOM   3970  SD  MET A 648     -49.631  14.202  -7.043  1.00133.33           S  
ATOM   3971  CE  MET A 648     -48.837  12.606  -7.021  1.00105.38           C  
ATOM   3972  N   SER A 649     -45.058  14.372  -3.647  1.00 95.67           N  
ATOM   3973  CA  SER A 649     -43.693  13.897  -3.759  1.00 90.94           C  
ATOM   3974  C   SER A 649     -43.444  13.433  -5.191  1.00101.84           C  
ATOM   3975  O   SER A 649     -44.340  12.902  -5.840  1.00107.50           O  
ATOM   3976  CB  SER A 649     -43.446  12.731  -2.789  1.00 88.43           C  
ATOM   3977  OG  SER A 649     -42.838  11.630  -3.432  1.00 95.04           O  
ATOM   3978  N   PHE A 650     -42.215  13.605  -5.668  1.00 98.19           N  
ATOM   3979  CA  PHE A 650     -41.873  13.191  -7.022  1.00 94.90           C  
ATOM   3980  C   PHE A 650     -42.132  11.701  -7.228  1.00104.79           C  
ATOM   3981  O   PHE A 650     -42.681  11.306  -8.249  1.00115.59           O  
ATOM   3982  CB  PHE A 650     -40.415  13.546  -7.358  1.00 94.94           C  
ATOM   3983  CG  PHE A 650     -40.035  13.370  -8.824  1.00 86.08           C  
ATOM   3984  CD1 PHE A 650     -40.808  13.900  -9.843  1.00 85.69           C  
ATOM   3985  CD2 PHE A 650     -38.861  12.715  -9.179  1.00 84.99           C  
ATOM   3986  CE1 PHE A 650     -40.447  13.750 -11.173  1.00 79.72           C  
ATOM   3987  CE2 PHE A 650     -38.485  12.583 -10.500  1.00 81.21           C  
ATOM   3988  CZ  PHE A 650     -39.281  13.104 -11.496  1.00 86.13           C  
ATOM   3989  N   ALA A 651     -41.791  10.868  -6.256  1.00103.92           N  
ATOM   3990  CA  ALA A 651     -42.028   9.440  -6.448  1.00112.01           C  
ATOM   3991  C   ALA A 651     -43.529   9.177  -6.638  1.00109.26           C  
ATOM   3992  O   ALA A 651     -43.910   8.436  -7.523  1.00110.69           O  
ATOM   3993  CB  ALA A 651     -41.450   8.619  -5.307  1.00123.60           C  
ATOM   3994  N   GLU A 652     -44.378   9.811  -5.829  1.00102.75           N  
ATOM   3995  CA  GLU A 652     -45.829   9.617  -5.953  1.00106.80           C  
ATOM   3996  C   GLU A 652     -46.289  10.037  -7.337  1.00103.42           C  
ATOM   3997  O   GLU A 652     -47.166   9.406  -7.922  1.00112.36           O  
ATOM   3998  CB  GLU A 652     -46.619  10.344  -4.848  1.00111.69           C  
ATOM   3999  CG  GLU A 652     -46.717   9.559  -3.541  1.00119.62           C  
ATOM   4000  CD  GLU A 652     -47.427  10.320  -2.431  1.00127.27           C  
ATOM   4001  OE1 GLU A 652     -48.161   9.693  -1.645  1.00143.09           O  
ATOM   4002  OE2 GLU A 652     -47.245  11.548  -2.313  1.00127.51           O1-
ATOM   4003  N   ILE A 653     -45.687  11.092  -7.870  1.00105.44           N  
ATOM   4004  CA  ILE A 653     -45.961  11.524  -9.256  1.00 94.00           C  
ATOM   4005  C   ILE A 653     -45.739  10.419 -10.283  1.00 86.35           C  
ATOM   4006  O   ILE A 653     -46.591  10.224 -11.167  1.00 87.50           O  
ATOM   4007  CB  ILE A 653     -45.147  12.781  -9.614  1.00 89.15           C  
ATOM   4008  CG1 ILE A 653     -45.835  14.002  -8.956  1.00 86.74           C  
ATOM   4009  CG2 ILE A 653     -44.993  12.965 -11.108  1.00 89.95           C  
ATOM   4010  CD1 ILE A 653     -45.468  15.381  -9.453  1.00 91.22           C  
ATOM   4011  N   ILE A 654     -44.647   9.684 -10.107  1.00 78.77           N  
ATOM   4012  CA  ILE A 654     -44.233   8.624 -11.018  1.00 81.73           C  
ATOM   4013  C   ILE A 654     -45.193   7.407 -11.026  1.00 95.84           C  
ATOM   4014  O   ILE A 654     -45.620   6.981 -12.103  1.00110.29           O  
ATOM   4015  CB  ILE A 654     -42.787   8.220 -10.702  1.00 76.78           C  
ATOM   4016  CG1 ILE A 654     -41.897   9.473 -10.773  1.00 74.31           C  
ATOM   4017  CG2 ILE A 654     -42.278   7.133 -11.645  1.00 76.63           C  
ATOM   4018  CD1 ILE A 654     -40.415   9.233 -10.600  1.00 77.48           C  
ATOM   4019  N   MET A 655     -45.561   6.895  -9.848  1.00107.54           N  
ATOM   4020  CA  MET A 655     -46.507   5.770  -9.759  1.00116.03           C  
ATOM   4021  C   MET A 655     -47.787   6.114 -10.473  1.00109.29           C  
ATOM   4022  O   MET A 655     -48.220   5.393 -11.363  1.00117.31           O  
ATOM   4023  CB  MET A 655     -46.867   5.376  -8.313  1.00131.67           C  
ATOM   4024  CG  MET A 655     -45.862   4.785  -7.365  1.00136.73           C  
ATOM   4025  SD  MET A 655     -44.450   5.849  -7.078  1.00177.39           S  
ATOM   4026  CE  MET A 655     -44.262   5.813  -5.289  1.00150.19           C  
ATOM   4027  N   GLY A 656     -48.381   7.233 -10.081  1.00104.27           N  
ATOM   4028  CA  GLY A 656     -49.700   7.627 -10.547  1.00102.66           C  
ATOM   4029  C   GLY A 656     -49.756   8.092 -11.979  1.00102.58           C  
ATOM   4030  O   GLY A 656     -50.843   8.133 -12.548  1.00111.30           O  
ATOM   4031  N   TYR A 657     -48.600   8.387 -12.571  1.00100.30           N  
ATOM   4032  CA  TYR A 657     -48.553   8.946 -13.907  1.00102.25           C  
ATOM   4033  C   TYR A 657     -48.955   7.968 -15.031  1.00102.13           C  
ATOM   4034  O   TYR A 657     -48.520   6.793 -15.038  1.00 89.62           O  
ATOM   4035  CB  TYR A 657     -47.173   9.517 -14.218  1.00101.15           C  
ATOM   4036  CG  TYR A 657     -47.177  10.491 -15.385  1.00 97.64           C  
ATOM   4037  CD1 TYR A 657     -47.619  11.809 -15.213  1.00 93.94           C  
ATOM   4038  CD2 TYR A 657     -46.734  10.098 -16.658  1.00 89.24           C  
ATOM   4039  CE1 TYR A 657     -47.614  12.703 -16.275  1.00 88.89           C  
ATOM   4040  CE2 TYR A 657     -46.726  10.984 -17.726  1.00 81.10           C  
ATOM   4041  CZ  TYR A 657     -47.177  12.284 -17.536  1.00 84.16           C  
ATOM   4042  OH  TYR A 657     -47.145  13.165 -18.591  1.00 74.39           O  
ATOM   4043  N   LYS A 658     -49.753   8.525 -15.957  1.00 97.54           N  
ATOM   4044  CA  LYS A 658     -50.353   7.879 -17.110  1.00 98.78           C  
ATOM   4045  C   LYS A 658     -50.520   8.970 -18.227  1.00111.38           C  
ATOM   4046  O   LYS A 658     -50.292  10.180 -17.972  1.00112.16           O  
ATOM   4047  CB  LYS A 658     -51.695   7.223 -16.751  1.00107.35           C  
ATOM   4048  CG  LYS A 658     -51.747   6.343 -15.477  1.00112.95           C  
ATOM   4049  CD  LYS A 658     -52.661   5.110 -15.631  1.00113.16           C  
ATOM   4050  CE  LYS A 658     -52.897   4.280 -14.330  1.00113.51           C  
ATOM   4051  NZ  LYS A 658     -54.328   4.312 -13.908  1.00110.44           N1+
ATOM   4052  N   ILE A 659     -50.749   8.539 -19.471  1.00116.04           N  
ATOM   4053  CA  ILE A 659     -50.970   9.454 -20.605  1.00105.35           C  
ATOM   4054  C   ILE A 659     -52.035   8.877 -21.518  1.00107.99           C  
ATOM   4055  O   ILE A 659     -52.319   7.705 -21.463  1.00125.23           O  
ATOM   4056  CB  ILE A 659     -49.656   9.687 -21.371  1.00101.33           C  
ATOM   4057  CG1 ILE A 659     -48.696  10.577 -20.590  1.00101.77           C  
ATOM   4058  CG2 ILE A 659     -49.880  10.336 -22.726  1.00111.42           C  
ATOM   4059  CD1 ILE A 659     -47.413  10.839 -21.358  1.00 96.41           C  
ATOM   4060  N   MET A 660     -52.676   9.712 -22.317  1.00 99.61           N  
ATOM   4061  CA  MET A 660     -53.738   9.256 -23.175  1.00 98.54           C  
ATOM   4062  C   MET A 660     -53.337   9.140 -24.632  1.00109.40           C  
ATOM   4063  O   MET A 660     -53.234  10.152 -25.316  1.00107.11           O  
ATOM   4064  CB  MET A 660     -54.917  10.221 -22.989  1.00103.35           C  
ATOM   4065  CG  MET A 660     -56.201   9.469 -22.870  1.00111.36           C  
ATOM   4066  SD  MET A 660     -57.617  10.353 -22.262  1.00116.68           S  
ATOM   4067  CE  MET A 660     -58.629   8.898 -21.887  1.00126.89           C  
ATOM   4068  N   ASP A 661     -53.132   7.901 -25.095  1.00139.04           N  
ATOM   4069  CA  ASP A 661     -52.702   7.584 -26.482  1.00172.76           C  
ATOM   4070  C   ASP A 661     -53.839   6.811 -27.162  1.00160.92           C  
ATOM   4071  O   ASP A 661     -54.124   5.658 -26.798  1.00153.53           O  
ATOM   4072  CB  ASP A 661     -51.418   6.735 -26.508  1.00182.92           C  
ATOM   4073  CG  ASP A 661     -50.269   7.356 -25.719  1.00180.01           C  
ATOM   4074  OD1 ASP A 661     -50.444   7.599 -24.497  1.00188.18           O  
ATOM   4075  OD2 ASP A 661     -49.188   7.574 -26.316  1.00178.92           O1-
ATOM   4076  N   ALA A 662     -54.479   7.455 -28.143  1.00150.51           N  
ATOM   4077  CA  ALA A 662     -55.841   7.097 -28.571  1.00125.89           C  
ATOM   4078  C   ALA A 662     -56.686   6.907 -27.315  1.00138.02           C  
ATOM   4079  O   ALA A 662     -56.151   6.548 -26.263  1.00141.56           O  
ATOM   4080  CB  ALA A 662     -55.857   5.844 -29.428  1.00102.13           C  
ATOM   4081  N   THR A 663     -57.983   7.176 -27.386  1.00133.69           N  
ATOM   4082  CA  THR A 663     -58.910   6.694 -26.336  1.00137.02           C  
ATOM   4083  C   THR A 663     -58.643   7.020 -24.819  1.00132.54           C  
ATOM   4084  O   THR A 663     -59.114   8.036 -24.305  1.00116.31           O  
ATOM   4085  CB  THR A 663     -58.996   5.154 -26.422  1.00141.07           C  
ATOM   4086  CG2 THR A 663     -58.950   4.655 -27.877  1.00130.78           C  
ATOM   4087  OG1 THR A 663     -57.892   4.595 -25.698  1.00166.08           O  
ATOM   4088  N   ASN A 664     -57.872   6.131 -24.165  1.00136.63           N  
ATOM   4089  CA  ASN A 664     -57.853   5.851 -22.703  1.00133.20           C  
ATOM   4090  C   ASN A 664     -56.425   5.999 -22.110  1.00129.38           C  
ATOM   4091  O   ASN A 664     -55.438   6.016 -22.866  1.00117.36           O  
ATOM   4092  CB  ASN A 664     -58.325   4.424 -22.458  1.00132.23           C  
ATOM   4093  CG  ASN A 664     -57.485   3.407 -23.208  1.00146.66           C  
ATOM   4094  ND2 ASN A 664     -57.769   2.136 -22.988  1.00148.64           N  
ATOM   4095  OD1 ASN A 664     -56.592   3.767 -23.996  1.00171.28           O  
ATOM   4096  N   ILE A 665     -56.318   6.050 -20.773  1.00116.18           N  
ATOM   4097  CA  ILE A 665     -55.023   6.364 -20.098  1.00106.01           C  
ATOM   4098  C   ILE A 665     -54.148   5.176 -19.629  1.00 96.21           C  
ATOM   4099  O   ILE A 665     -54.379   4.655 -18.559  1.00 87.39           O  
ATOM   4100  CB  ILE A 665     -55.166   7.392 -18.924  1.00109.58           C  
ATOM   4101  CG1 ILE A 665     -56.360   7.105 -18.015  1.00118.93           C  
ATOM   4102  CG2 ILE A 665     -55.320   8.826 -19.426  1.00109.46           C  
ATOM   4103  CD1 ILE A 665     -56.517   8.133 -16.910  1.00122.07           C  
ATOM   4104  N   LEU A 666     -53.115   4.835 -20.416  1.00 96.38           N  
ATOM   4105  CA  LEU A 666     -52.032   3.852 -20.115  1.00 96.50           C  
ATOM   4106  C   LEU A 666     -50.978   4.419 -19.126  1.00 91.16           C  
ATOM   4107  O   LEU A 666     -50.848   5.615 -19.006  1.00 92.97           O  
ATOM   4108  CB  LEU A 666     -51.283   3.418 -21.403  1.00108.91           C  
ATOM   4109  CG  LEU A 666     -49.992   4.185 -21.849  1.00134.64           C  
ATOM   4110  CD1 LEU A 666     -49.272   3.662 -23.126  1.00123.53           C  
ATOM   4111  CD2 LEU A 666     -50.321   5.667 -22.031  1.00143.92           C  
ATOM   4112  N   VAL A 667     -50.158   3.598 -18.475  1.00 85.85           N  
ATOM   4113  CA  VAL A 667     -49.059   4.175 -17.662  1.00 86.97           C  
ATOM   4114  C   VAL A 667     -47.794   4.208 -18.457  1.00 89.27           C  
ATOM   4115  O   VAL A 667     -47.106   3.225 -18.615  1.00 94.38           O  
ATOM   4116  CB  VAL A 667     -48.820   3.479 -16.307  1.00 83.46           C  
ATOM   4117  N   SER A 668     -47.462   5.373 -18.956  1.00 92.49           N  
ATOM   4118  CA  SER A 668     -46.328   5.437 -19.852  1.00 99.23           C  
ATOM   4119  C   SER A 668     -45.039   4.953 -19.194  1.00113.59           C  
ATOM   4120  O   SER A 668     -44.498   3.941 -19.637  1.00 93.92           O  
ATOM   4121  CB  SER A 668     -46.194   6.815 -20.477  1.00104.48           C  
ATOM   4122  OG  SER A 668     -46.717   7.847 -19.653  1.00101.51           O  
ATOM   4123  N   PRO A 669     -44.570   5.637 -18.117  1.00152.71           N  
ATOM   4124  CA  PRO A 669     -43.313   5.144 -17.596  1.00144.35           C  
ATOM   4125  C   PRO A 669     -43.590   3.825 -16.924  1.00144.12           C  
ATOM   4126  O   PRO A 669     -42.814   2.907 -17.123  1.00112.06           O  
ATOM   4127  CB  PRO A 669     -42.899   6.207 -16.561  1.00133.66           C  
ATOM   4128  CG  PRO A 669     -44.192   6.694 -16.015  1.00152.35           C  
ATOM   4129  CD  PRO A 669     -45.189   6.596 -17.173  1.00166.70           C  
ATOM   4130  N   LEU A 670     -44.698   3.709 -16.179  1.00164.13           N  
ATOM   4131  CA  LEU A 670     -44.715   2.776 -15.048  1.00179.67           C  
ATOM   4132  C   LEU A 670     -44.362   1.387 -15.504  1.00180.93           C  
ATOM   4133  O   LEU A 670     -45.249   0.542 -15.675  1.00195.47           O  
ATOM   4134  CB  LEU A 670     -46.055   2.747 -14.297  1.00172.46           C  
ATOM   4135  CG  LEU A 670     -46.206   1.791 -13.100  1.00162.74           C  
ATOM   4136  CD1 LEU A 670     -47.315   2.386 -12.252  1.00152.91           C  
ATOM   4137  CD2 LEU A 670     -46.498   0.301 -13.317  1.00156.49           C  
ATOM   4138  N   VAL A 671     -43.070   1.199 -15.786  1.00161.97           N  
ATOM   4139  CA  VAL A 671     -42.458  -0.112 -15.914  1.00151.32           C  
ATOM   4140  C   VAL A 671     -41.042  -0.063 -15.301  1.00134.56           C  
ATOM   4141  O   VAL A 671     -40.950  -0.327 -14.115  1.00132.78           O  
ATOM   4142  CB  VAL A 671     -42.451  -0.642 -17.359  1.00149.84           C  
ATOM   4143  CG1 VAL A 671     -41.773  -2.007 -17.453  1.00155.41           C  
ATOM   4144  CG2 VAL A 671     -43.860  -0.724 -17.940  1.00151.39           C  
ATOM   4145  N   TYR A 672     -39.964   0.282 -16.036  1.00116.30           N  
ATOM   4146  CA  TYR A 672     -38.610   0.160 -15.453  1.00118.38           C  
ATOM   4147  C   TYR A 672     -37.703   1.395 -15.476  1.00109.10           C  
ATOM   4148  O   TYR A 672     -37.493   2.006 -16.522  1.00106.18           O  
ATOM   4149  CB  TYR A 672     -37.779  -0.989 -16.063  1.00135.68           C  
ATOM   4150  CG  TYR A 672     -38.482  -2.277 -16.485  1.00134.32           C  
ATOM   4151  CD1 TYR A 672     -39.249  -3.036 -15.593  1.00134.21           C  
ATOM   4152  CD2 TYR A 672     -38.358  -2.749 -17.803  1.00128.22           C  
ATOM   4153  CE1 TYR A 672     -39.892  -4.201 -16.010  1.00129.97           C  
ATOM   4154  CE2 TYR A 672     -38.993  -3.897 -18.216  1.00128.41           C  
ATOM   4155  CZ  TYR A 672     -39.752  -4.616 -17.330  1.00134.18           C  
ATOM   4156  OH  TYR A 672     -40.346  -5.754 -17.808  1.00155.12           O  
ATOM   4157  N   LEU A 673     -37.108   1.688 -14.314  1.00 97.07           N  
ATOM   4158  CA  LEU A 673     -35.982   2.601 -14.168  1.00 94.79           C  
ATOM   4159  C   LEU A 673     -34.652   2.034 -14.704  1.00106.46           C  
ATOM   4160  O   LEU A 673     -34.388   0.847 -14.558  1.00116.69           O  
ATOM   4161  CB  LEU A 673     -35.850   2.962 -12.709  1.00 87.90           C  
ATOM   4162  CG  LEU A 673     -36.140   4.415 -12.353  1.00 96.77           C  
ATOM   4163  CD1 LEU A 673     -35.919   4.541 -10.856  1.00101.49           C  
ATOM   4164  CD2 LEU A 673     -35.342   5.490 -13.073  1.00104.30           C  
ATOM   4165  N   TYR A 674     -33.817   2.911 -15.270  1.00106.87           N  
ATOM   4166  CA  TYR A 674     -32.964   2.556 -16.422  1.00115.09           C  
ATOM   4167  C   TYR A 674     -32.463   1.098 -16.389  1.00132.74           C  
ATOM   4168  O   TYR A 674     -32.833   0.276 -17.243  1.00151.39           O  
ATOM   4169  CB  TYR A 674     -31.826   3.572 -16.632  1.00102.09           C  
ATOM   4170  CG  TYR A 674     -30.612   2.978 -17.316  1.00110.30           C  
ATOM   4171  CD1 TYR A 674     -30.516   2.839 -18.708  1.00114.92           C  
ATOM   4172  CD2 TYR A 674     -29.552   2.507 -16.537  1.00135.35           C  
ATOM   4173  CE1 TYR A 674     -29.403   2.219 -19.267  1.00119.13           C  
ATOM   4174  CE2 TYR A 674     -28.422   1.930 -17.098  1.00138.77           C  
ATOM   4175  CZ  TYR A 674     -28.363   1.758 -18.457  1.00127.96           C  
ATOM   4176  OH  TYR A 674     -27.247   1.228 -19.040  1.00136.23           O  
ATOM   4177  N   PRO A 675     -31.698   0.745 -15.359  1.00133.98           N  
ATOM   4178  CA  PRO A 675     -31.016  -0.536 -15.445  1.00132.99           C  
ATOM   4179  C   PRO A 675     -31.872  -1.725 -14.955  1.00143.39           C  
ATOM   4180  O   PRO A 675     -31.539  -2.361 -13.947  1.00167.53           O  
ATOM   4181  CB  PRO A 675     -29.782  -0.306 -14.574  1.00136.68           C  
ATOM   4182  CG  PRO A 675     -30.256   0.666 -13.529  1.00138.19           C  
ATOM   4183  CD  PRO A 675     -31.420   1.441 -14.088  1.00134.33           C  
ATOM   4184  N   ASP A 676     -32.926  -2.059 -15.712  1.00128.56           N  
ATOM   4185  CA  ASP A 676     -33.631  -3.360 -15.570  1.00125.28           C  
ATOM   4186  C   ASP A 676     -34.590  -3.445 -14.393  1.00108.64           C  
ATOM   4187  O   ASP A 676     -34.948  -4.541 -14.008  1.00107.76           O  
ATOM   4188  CB  ASP A 676     -32.661  -4.593 -15.384  1.00133.88           C  
ATOM   4189  CG  ASP A 676     -31.399  -4.512 -16.184  1.00147.00           C  
ATOM   4190  OD1 ASP A 676     -31.472  -4.756 -17.391  1.00170.41           O  
ATOM   4191  OD2 ASP A 676     -30.317  -4.275 -15.590  1.00137.69           O1-
ATOM   4192  N   ILE A 677     -35.008  -2.326 -13.819  1.00102.35           N  
ATOM   4193  CA  ILE A 677     -35.548  -2.337 -12.454  1.00105.32           C  
ATOM   4194  C   ILE A 677     -37.057  -2.215 -12.418  1.00106.26           C  
ATOM   4195  O   ILE A 677     -37.561  -1.200 -12.828  1.00105.68           O  
ATOM   4196  CB  ILE A 677     -34.951  -1.181 -11.596  1.00105.54           C  
ATOM   4197  CG1 ILE A 677     -33.428  -1.347 -11.398  1.00115.46           C  
ATOM   4198  CG2 ILE A 677     -35.672  -1.090 -10.257  1.00 98.37           C  
ATOM   4199  CD1 ILE A 677     -32.768  -0.197 -10.635  1.00118.25           C  
ATOM   4200  N   PRO A 678     -37.758  -3.214 -11.825  1.00132.90           N  
ATOM   4201  CA  PRO A 678     -39.183  -3.033 -11.622  1.00130.88           C  
ATOM   4202  C   PRO A 678     -39.455  -1.705 -10.952  1.00107.99           C  
ATOM   4203  O   PRO A 678     -38.642  -1.218 -10.187  1.00 94.29           O  
ATOM   4204  CB  PRO A 678     -39.562  -4.215 -10.734  1.00141.06           C  
ATOM   4205  CG  PRO A 678     -38.616  -5.290 -11.143  1.00144.68           C  
ATOM   4206  CD  PRO A 678     -37.327  -4.568 -11.400  1.00150.58           C  
ATOM   4207  N   LYS A 679     -40.583  -1.111 -11.275  1.00105.94           N  
ATOM   4208  CA  LYS A 679     -40.815   0.229 -10.857  1.00116.16           C  
ATOM   4209  C   LYS A 679     -41.105   0.252  -9.357  1.00124.97           C  
ATOM   4210  O   LYS A 679     -40.618   1.140  -8.660  1.00128.23           O  
ATOM   4211  CB  LYS A 679     -41.949   0.869 -11.638  1.00115.52           C  
ATOM   4212  CG  LYS A 679     -42.267   2.212 -11.023  1.00114.59           C  
ATOM   4213  CD  LYS A 679     -43.145   2.012  -9.765  1.00113.56           C  
ATOM   4214  CE  LYS A 679     -43.738   3.272  -9.352  1.00112.95           C  
ATOM   4215  NZ  LYS A 679     -44.458   3.781 -10.534  1.00132.23           N1+
ATOM   4216  N   GLU A 680     -41.964  -0.651  -8.882  1.00136.82           N  
ATOM   4217  CA  GLU A 680     -42.324  -0.685  -7.455  1.00132.82           C  
ATOM   4218  C   GLU A 680     -41.057  -0.754  -6.587  1.00127.32           C  
ATOM   4219  O   GLU A 680     -40.911  -0.020  -5.612  1.00104.54           O  
ATOM   4220  CB  GLU A 680     -43.259  -1.895  -7.146  1.00129.50           C  
ATOM   4221  CG  GLU A 680     -43.659  -2.119  -5.663  1.00127.41           C  
ATOM   4222  CD  GLU A 680     -44.543  -1.009  -5.089  1.00133.01           C  
ATOM   4223  OE1 GLU A 680     -45.176  -0.282  -5.876  1.00129.86           O  
ATOM   4224  OE2 GLU A 680     -44.626  -0.851  -3.846  1.00132.26           O1-
ATOM   4225  N   GLU A 681     -40.134  -1.635  -6.972  1.00133.96           N  
ATOM   4226  CA  GLU A 681     -38.856  -1.797  -6.260  1.00136.58           C  
ATOM   4227  C   GLU A 681     -38.179  -0.455  -6.013  1.00138.45           C  
ATOM   4228  O   GLU A 681     -37.593  -0.251  -4.944  1.00147.89           O  
ATOM   4229  CB  GLU A 681     -37.893  -2.755  -7.003  1.00131.10           C  
ATOM   4230  CG  GLU A 681     -37.783  -4.170  -6.457  1.00121.91           C  
ATOM   4231  CD  GLU A 681     -36.986  -5.033  -7.432  1.00117.65           C  
ATOM   4232  OE1 GLU A 681     -35.776  -4.770  -7.519  1.00115.88           O  
ATOM   4233  OE2 GLU A 681     -37.527  -5.948  -8.090  1.00110.58           O1-
ATOM   4234  N   ALA A 682     -38.279   0.452  -6.986  1.00137.02           N  
ATOM   4235  CA  ALA A 682     -37.514   1.687  -6.953  1.00131.19           C  
ATOM   4236  C   ALA A 682     -38.252   2.837  -6.282  1.00120.19           C  
ATOM   4237  O   ALA A 682     -37.603   3.701  -5.704  1.00137.38           O  
ATOM   4238  CB  ALA A 682     -37.086   2.083  -8.351  1.00133.16           C  
ATOM   4239  N   PHE A 683     -39.574   2.894  -6.370  1.00107.75           N  
ATOM   4240  CA  PHE A 683     -40.323   3.952  -5.676  1.00110.66           C  
ATOM   4241  C   PHE A 683     -41.430   3.431  -4.752  1.00116.62           C  
ATOM   4242  O   PHE A 683     -42.260   4.224  -4.294  1.00 90.11           O  
ATOM   4243  CB  PHE A 683     -40.941   4.924  -6.688  1.00117.80           C  
ATOM   4244  CG  PHE A 683     -39.990   5.408  -7.749  1.00101.85           C  
ATOM   4245  CD1 PHE A 683     -39.836   4.691  -8.924  1.00 97.55           C  
ATOM   4246  CD2 PHE A 683     -39.293   6.605  -7.599  1.00 87.35           C  
ATOM   4247  CE1 PHE A 683     -38.992   5.149  -9.921  1.00 92.24           C  
ATOM   4248  CE2 PHE A 683     -38.423   7.049  -8.585  1.00 83.92           C  
ATOM   4249  CZ  PHE A 683     -38.284   6.333  -9.748  1.00 86.02           C  
ATOM   4250  N   GLY A 684     -41.431   2.128  -4.451  1.00126.50           N  
ATOM   4251  CA  GLY A 684     -42.438   1.525  -3.577  1.00124.34           C  
ATOM   4252  C   GLY A 684     -42.393   2.048  -2.157  1.00121.57           C  
ATOM   4253  O   GLY A 684     -43.448   2.137  -1.500  1.00130.08           O  
ATOM   4254  N   LYS A 685     -41.185   2.433  -1.714  1.00116.30           N  
ATOM   4255  CA  LYS A 685     -40.941   2.982  -0.370  1.00119.82           C  
ATOM   4256  C   LYS A 685     -41.632   4.319  -0.078  1.00122.26           C  
ATOM   4257  O   LYS A 685     -41.883   4.614   1.088  1.00147.90           O  
ATOM   4258  CB  LYS A 685     -39.434   3.137  -0.092  1.00115.45           C  
ATOM   4259  CG  LYS A 685     -38.655   1.827   0.052  1.00119.53           C  
ATOM   4260  CD  LYS A 685     -38.101   1.263  -1.247  1.00116.26           C  
ATOM   4261  CE  LYS A 685     -36.984   2.132  -1.815  1.00125.23           C  
ATOM   4262  NZ  LYS A 685     -36.422   1.564  -3.069  1.00137.63           N1+
ATOM   4263  N   TYR A 686     -41.954   5.100  -1.107  1.00116.05           N  
ATOM   4264  CA  TYR A 686     -42.498   6.444  -0.922  1.00117.21           C  
ATOM   4265  C   TYR A 686     -44.010   6.515  -1.184  1.00133.77           C  
ATOM   4266  O   TYR A 686     -44.614   7.564  -0.983  1.00127.96           O  
ATOM   4267  CB  TYR A 686     -41.733   7.412  -1.815  1.00109.94           C  
ATOM   4268  CG  TYR A 686     -40.215   7.220  -1.741  1.00104.32           C  
ATOM   4269  CD1 TYR A 686     -39.604   6.198  -2.478  1.00103.68           C  
ATOM   4270  CD2 TYR A 686     -39.397   8.024  -0.936  1.00 95.70           C  
ATOM   4271  CE1 TYR A 686     -38.238   5.987  -2.443  1.00 98.44           C  
ATOM   4272  CE2 TYR A 686     -38.020   7.811  -0.889  1.00 91.66           C  
ATOM   4273  CZ  TYR A 686     -37.441   6.783  -1.649  1.00 96.97           C  
ATOM   4274  OH  TYR A 686     -36.074   6.519  -1.642  1.00 78.78           O  
ATOM   4275  N   CYS A 687     -44.625   5.397  -1.563  1.00159.92           N  
ATOM   4276  CA  CYS A 687     -46.072   5.381  -1.852  1.00182.19           C  
ATOM   4277  C   CYS A 687     -46.859   5.648  -0.566  1.00200.31           C  
ATOM   4278  O   CYS A 687     -47.699   6.542  -0.496  1.00176.53           O  
ATOM   4279  CB  CYS A 687     -46.483   4.017  -2.410  1.00181.97           C  
ATOM   4280  SG  CYS A 687     -46.493   2.728  -1.168  1.00195.71           S  
ATOM   4281  N   ARG A 688     -46.565   4.862   0.466  1.00221.24           N  
ATOM   4282  CA  ARG A 688     -47.275   4.927   1.747  1.00209.24           C  
ATOM   4283  C   ARG A 688     -48.782   4.846   1.428  1.00197.17           C  
ATOM   4284  O   ARG A 688     -49.128   4.106   0.506  1.00175.57           O  
ATOM   4285  CB  ARG A 688     -46.745   6.153   2.528  1.00198.14           C  
ATOM   4286  CG  ARG A 688     -45.253   6.056   2.744  1.00175.90           C  
ATOM   4287  CD  ARG A 688     -44.730   6.322   4.142  1.00153.96           C  
ATOM   4288  NE  ARG A 688     -44.685   7.755   4.443  1.00151.81           N  
ATOM   4289  CZ  ARG A 688     -45.578   8.439   5.169  1.00160.58           C  
ATOM   4290  NH1 ARG A 688     -46.636   7.847   5.720  1.00180.25           N1+
ATOM   4291  NH2 ARG A 688     -45.411   9.752   5.366  1.00146.58           N  
ATOM   4292  N   PRO A 689     -49.679   5.564   2.142  1.00187.99           N  
ATOM   4293  CA  PRO A 689     -51.061   5.323   1.687  1.00167.64           C  
ATOM   4294  C   PRO A 689     -51.277   5.549   0.199  1.00146.01           C  
ATOM   4295  O   PRO A 689     -52.140   4.905  -0.376  1.00126.95           O  
ATOM   4296  CB  PRO A 689     -51.885   6.336   2.480  1.00162.87           C  
ATOM   4297  CG  PRO A 689     -51.103   6.567   3.722  1.00167.82           C  
ATOM   4298  CD  PRO A 689     -49.649   6.379   3.374  1.00177.33           C  
ATOM   4299  N   VAL B 136       2.507  12.136  56.214  1.00141.98           N  
ATOM   4300  CA  VAL B 136       1.590  11.936  57.397  1.00143.25           C  
ATOM   4301  C   VAL B 136       0.496  13.005  57.404  1.00135.35           C  
ATOM   4302  O   VAL B 136       0.776  14.161  57.720  1.00131.07           O  
ATOM   4303  CB  VAL B 136       2.359  11.915  58.774  1.00141.84           C  
ATOM   4304  CG1 VAL B 136       3.219  13.179  59.018  1.00134.81           C  
ATOM   4305  CG2 VAL B 136       1.397  11.662  59.946  1.00126.28           C  
ATOM   4306  N   VAL B 137      -0.740  12.616  57.076  1.00122.37           N  
ATOM   4307  CA  VAL B 137      -1.852  13.585  56.930  1.00113.31           C  
ATOM   4308  C   VAL B 137      -2.784  13.550  58.143  1.00104.47           C  
ATOM   4309  O   VAL B 137      -3.243  12.492  58.532  1.00107.30           O  
ATOM   4310  CB  VAL B 137      -2.680  13.337  55.637  1.00112.82           C  
ATOM   4311  CG1 VAL B 137      -3.450  14.602  55.239  1.00111.88           C  
ATOM   4312  CG2 VAL B 137      -1.773  12.867  54.486  1.00108.45           C  
ATOM   4313  N   THR B 138      -3.068  14.709  58.728  1.00 94.93           N  
ATOM   4314  CA  THR B 138      -4.074  14.826  59.790  1.00 92.44           C  
ATOM   4315  C   THR B 138      -5.414  14.488  59.169  1.00 95.53           C  
ATOM   4316  O   THR B 138      -5.532  14.345  57.943  1.00102.33           O  
ATOM   4317  CB  THR B 138      -4.221  16.286  60.327  1.00 91.49           C  
ATOM   4318  CG2 THR B 138      -4.795  16.360  61.759  1.00 84.32           C  
ATOM   4319  OG1 THR B 138      -2.966  16.955  60.306  1.00 90.05           O  
ATOM   4320  N   GLU B 139      -6.430  14.363  60.008  1.00103.19           N  
ATOM   4321  CA  GLU B 139      -7.801  14.382  59.541  1.00107.39           C  
ATOM   4322  C   GLU B 139      -8.239  15.822  59.276  1.00 97.57           C  
ATOM   4323  O   GLU B 139      -9.047  16.094  58.381  1.00106.79           O  
ATOM   4324  CB  GLU B 139      -8.722  13.790  60.570  1.00114.52           C  
ATOM   4325  CG  GLU B 139     -10.006  13.248  59.977  1.00122.15           C  
ATOM   4326  CD  GLU B 139     -11.123  13.339  60.965  1.00122.75           C  
ATOM   4327  OE1 GLU B 139     -12.308  13.607  60.597  1.00115.44           O  
ATOM   4328  OE2 GLU B 139     -10.783  13.129  62.144  1.00121.31           O1-
ATOM   4329  N   LYS B 140      -7.719  16.736  60.091  1.00 82.86           N  
ATOM   4330  CA  LYS B 140      -7.915  18.167  59.900  1.00 89.05           C  
ATOM   4331  C   LYS B 140      -7.506  18.614  58.469  1.00 88.88           C  
ATOM   4332  O   LYS B 140      -8.077  19.543  57.881  1.00 87.74           O  
ATOM   4333  CB  LYS B 140      -7.138  18.935  60.993  1.00 93.74           C  
ATOM   4334  CG  LYS B 140      -7.678  20.321  61.274  1.00 92.23           C  
ATOM   4335  CD  LYS B 140      -7.023  21.284  60.295  1.00103.60           C  
ATOM   4336  CE  LYS B 140      -7.444  22.698  60.539  1.00108.72           C  
ATOM   4337  NZ  LYS B 140      -6.807  23.118  61.812  1.00107.55           N1+
ATOM   4338  N   GLN B 141      -6.513  17.932  57.924  1.00 94.70           N  
ATOM   4339  CA  GLN B 141      -5.931  18.276  56.630  1.00 90.94           C  
ATOM   4340  C   GLN B 141      -6.683  17.638  55.505  1.00 88.96           C  
ATOM   4341  O   GLN B 141      -6.915  18.270  54.501  1.00102.52           O  
ATOM   4342  CB  GLN B 141      -4.455  17.839  56.577  1.00 97.81           C  
ATOM   4343  CG  GLN B 141      -3.532  18.743  57.389  1.00 92.14           C  
ATOM   4344  CD  GLN B 141      -2.116  18.226  57.448  1.00 83.93           C  
ATOM   4345  NE2 GLN B 141      -1.226  19.043  58.006  1.00 76.89           N  
ATOM   4346  OE1 GLN B 141      -1.811  17.132  56.991  1.00 83.02           O  
ATOM   4347  N   GLN B 142      -7.023  16.363  55.621  1.00 98.75           N  
ATOM   4348  CA  GLN B 142      -7.802  15.740  54.539  1.00109.69           C  
ATOM   4349  C   GLN B 142      -9.172  16.415  54.448  1.00105.47           C  
ATOM   4350  O   GLN B 142      -9.788  16.358  53.402  1.00125.94           O  
ATOM   4351  CB  GLN B 142      -7.873  14.194  54.585  1.00109.43           C  
ATOM   4352  CG  GLN B 142      -8.243  13.553  55.926  1.00121.56           C  
ATOM   4353  CD  GLN B 142      -7.581  12.185  56.146  1.00127.93           C  
ATOM   4354  NE2 GLN B 142      -7.900  11.543  57.272  1.00115.48           N  
ATOM   4355  OE1 GLN B 142      -6.794  11.712  55.318  1.00128.74           O  
ATOM   4356  N   MET B 143      -9.631  17.055  55.522  1.00 95.05           N  
ATOM   4357  CA  MET B 143     -10.865  17.827  55.443  1.00101.78           C  
ATOM   4358  C   MET B 143     -10.670  19.133  54.695  1.00 98.37           C  
ATOM   4359  O   MET B 143     -11.505  19.491  53.852  1.00108.99           O  
ATOM   4360  CB  MET B 143     -11.434  18.117  56.814  1.00109.88           C  
ATOM   4361  CG  MET B 143     -12.798  18.724  56.713  1.00115.50           C  
ATOM   4362  SD  MET B 143     -13.317  19.493  58.258  1.00140.37           S  
ATOM   4363  CE  MET B 143     -12.023  20.689  58.622  1.00134.35           C  
ATOM   4364  N   LEU B 144      -9.590  19.850  55.017  1.00 95.72           N  
ATOM   4365  CA  LEU B 144      -9.089  20.958  54.170  1.00 90.11           C  
ATOM   4366  C   LEU B 144      -8.943  20.550  52.692  1.00 85.68           C  
ATOM   4367  O   LEU B 144      -9.471  21.205  51.790  1.00 77.00           O  
ATOM   4368  CB  LEU B 144      -7.731  21.442  54.662  1.00 89.63           C  
ATOM   4369  CG  LEU B 144      -6.991  22.468  53.811  1.00 91.45           C  
ATOM   4370  CD1 LEU B 144      -7.908  23.642  53.526  1.00 94.23           C  
ATOM   4371  CD2 LEU B 144      -5.737  22.964  54.511  1.00 96.82           C  
ATOM   4372  N   GLU B 145      -8.305  19.417  52.445  1.00 83.50           N  
ATOM   4373  CA  GLU B 145      -8.179  18.941  51.080  1.00 87.26           C  
ATOM   4374  C   GLU B 145      -9.507  18.805  50.349  1.00 90.33           C  
ATOM   4375  O   GLU B 145      -9.589  19.023  49.143  1.00 90.45           O  
ATOM   4376  CB  GLU B 145      -7.465  17.604  51.020  1.00 92.09           C  
ATOM   4377  CG  GLU B 145      -6.535  17.532  49.797  1.00 99.32           C  
ATOM   4378  CD  GLU B 145      -5.148  17.000  50.121  1.00105.39           C  
ATOM   4379  OE1 GLU B 145      -4.586  17.491  51.120  1.00 94.74           O  
ATOM   4380  OE2 GLU B 145      -4.585  16.161  49.368  1.00116.67           O1-
ATOM   4381  N   GLN B 146     -10.544  18.442  51.104  1.00 94.94           N  
ATOM   4382  CA  GLN B 146     -11.896  18.349  50.583  1.00 92.44           C  
ATOM   4383  C   GLN B 146     -12.530  19.712  50.379  1.00 82.09           C  
ATOM   4384  O   GLN B 146     -13.167  19.937  49.357  1.00 96.33           O  
ATOM   4385  CB  GLN B 146     -12.793  17.456  51.477  1.00 93.90           C  
ATOM   4386  CG  GLN B 146     -14.049  16.949  50.760  1.00104.13           C  
ATOM   4387  CD  GLN B 146     -13.754  16.062  49.531  1.00108.36           C  
ATOM   4388  NE2 GLN B 146     -14.236  16.519  48.379  1.00108.54           N  
ATOM   4389  OE1 GLN B 146     -13.105  14.994  49.606  1.00103.00           O  
ATOM   4390  N   HIS B 147     -12.376  20.616  51.335  1.00 68.17           N  
ATOM   4391  CA  HIS B 147     -12.895  21.979  51.153  1.00 67.70           C  
ATOM   4392  C   HIS B 147     -12.392  22.617  49.877  1.00 71.78           C  
ATOM   4393  O   HIS B 147     -13.094  23.362  49.201  1.00 71.83           O  
ATOM   4394  CB  HIS B 147     -12.504  22.851  52.315  1.00 71.71           C  
ATOM   4395  CG  HIS B 147     -13.379  22.690  53.513  1.00 82.81           C  
ATOM   4396  CD2 HIS B 147     -14.270  23.542  54.066  1.00 87.75           C  
ATOM   4397  ND1 HIS B 147     -13.381  21.554  54.305  1.00 79.97           N  
ATOM   4398  CE1 HIS B 147     -14.250  21.712  55.283  1.00 82.78           C  
ATOM   4399  NE2 HIS B 147     -14.794  22.912  55.166  1.00 94.94           N  
ATOM   4400  N   LEU B 148     -11.150  22.303  49.538  1.00 80.67           N  
ATOM   4401  CA  LEU B 148     -10.513  22.917  48.385  1.00 79.24           C  
ATOM   4402  C   LEU B 148     -11.038  22.374  47.069  1.00 84.46           C  
ATOM   4403  O   LEU B 148     -11.197  23.148  46.112  1.00 91.23           O  
ATOM   4404  CB  LEU B 148      -8.995  22.767  48.463  1.00 74.62           C  
ATOM   4405  CG  LEU B 148      -8.409  23.674  49.544  1.00 68.66           C  
ATOM   4406  CD1 LEU B 148      -7.059  23.114  49.918  1.00 67.89           C  
ATOM   4407  CD2 LEU B 148      -8.285  25.137  49.131  1.00 66.51           C  
ATOM   4408  N   GLN B 149     -11.291  21.066  47.014  1.00 82.30           N  
ATOM   4409  CA  GLN B 149     -11.982  20.491  45.853  1.00 88.21           C  
ATOM   4410  C   GLN B 149     -13.420  20.949  45.810  1.00 85.05           C  
ATOM   4411  O   GLN B 149     -13.981  21.037  44.737  1.00 86.00           O  
ATOM   4412  CB  GLN B 149     -12.000  18.985  45.833  1.00 99.31           C  
ATOM   4413  CG  GLN B 149     -10.659  18.330  45.667  1.00107.28           C  
ATOM   4414  CD  GLN B 149     -10.801  16.831  45.849  1.00115.15           C  
ATOM   4415  NE2 GLN B 149      -9.746  16.182  46.346  1.00119.99           N  
ATOM   4416  OE1 GLN B 149     -11.865  16.266  45.569  1.00102.83           O  
ATOM   4417  N   ASP B 150     -14.028  21.211  46.966  1.00 80.86           N  
ATOM   4418  CA  ASP B 150     -15.392  21.731  46.980  1.00 82.52           C  
ATOM   4419  C   ASP B 150     -15.451  23.182  46.521  1.00 77.78           C  
ATOM   4420  O   ASP B 150     -16.338  23.524  45.717  1.00 88.19           O  
ATOM   4421  CB  ASP B 150     -16.092  21.505  48.339  1.00 88.87           C  
ATOM   4422  CG  ASP B 150     -16.374  19.981  48.613  1.00103.67           C  
ATOM   4423  OD1 ASP B 150     -16.272  19.142  47.671  1.00102.87           O  
ATOM   4424  OD2 ASP B 150     -16.643  19.607  49.779  1.00107.72           O1-
ATOM   4425  N   VAL B 151     -14.514  24.026  46.955  1.00 71.37           N  
ATOM   4426  CA  VAL B 151     -14.513  25.387  46.402  1.00 68.58           C  
ATOM   4427  C   VAL B 151     -14.260  25.324  44.917  1.00 72.61           C  
ATOM   4428  O   VAL B 151     -14.830  26.101  44.206  1.00 78.24           O  
ATOM   4429  CB  VAL B 151     -13.537  26.424  46.985  1.00 69.26           C  
ATOM   4430  CG1 VAL B 151     -13.773  26.652  48.467  1.00 71.94           C  
ATOM   4431  CG2 VAL B 151     -12.101  26.015  46.729  1.00 77.94           C  
ATOM   4432  N   ARG B 152     -13.415  24.399  44.450  1.00 77.01           N  
ATOM   4433  CA  ARG B 152     -13.116  24.325  43.026  1.00 74.60           C  
ATOM   4434  C   ARG B 152     -14.357  24.033  42.226  1.00 78.60           C  
ATOM   4435  O   ARG B 152     -14.722  24.843  41.382  1.00 75.74           O  
ATOM   4436  CB  ARG B 152     -12.052  23.284  42.691  1.00 79.68           C  
ATOM   4437  CG  ARG B 152     -11.510  23.365  41.251  1.00 77.10           C  
ATOM   4438  CD  ARG B 152     -10.911  24.718  40.853  1.00 76.25           C  
ATOM   4439  NE  ARG B 152      -9.644  25.078  41.528  1.00 76.29           N  
ATOM   4440  CZ  ARG B 152      -8.432  24.586  41.231  1.00 84.00           C  
ATOM   4441  NH1 ARG B 152      -8.281  23.678  40.265  1.00 94.68           N1+
ATOM   4442  NH2 ARG B 152      -7.350  24.984  41.922  1.00 82.56           N  
ATOM   4443  N   LYS B 153     -15.055  22.924  42.506  1.00 84.28           N  
ATOM   4444  CA  LYS B 153     -16.261  22.622  41.684  1.00 87.02           C  
ATOM   4445  C   LYS B 153     -17.385  23.613  41.895  1.00 82.85           C  
ATOM   4446  O   LYS B 153     -18.259  23.672  41.058  1.00 99.17           O  
ATOM   4447  CB  LYS B 153     -16.847  21.211  41.702  1.00 89.67           C  
ATOM   4448  CG  LYS B 153     -16.676  20.401  42.947  1.00107.56           C  
ATOM   4449  CD  LYS B 153     -16.464  18.925  42.601  1.00117.77           C  
ATOM   4450  CE  LYS B 153     -16.014  18.137  43.824  1.00124.49           C  
ATOM   4451  NZ  LYS B 153     -15.733  16.709  43.512  1.00133.20           N1+
ATOM   4452  N   ARG B 154     -17.374  24.353  43.000  1.00 75.54           N  
ATOM   4453  CA  ARG B 154     -18.323  25.440  43.167  1.00 76.81           C  
ATOM   4454  C   ARG B 154     -18.147  26.550  42.173  1.00 72.41           C  
ATOM   4455  O   ARG B 154     -19.120  27.097  41.672  1.00 75.43           O  
ATOM   4456  CB  ARG B 154     -18.291  26.034  44.581  1.00 82.27           C  
ATOM   4457  CG  ARG B 154     -19.594  25.742  45.316  1.00 89.22           C  
ATOM   4458  CD  ARG B 154     -19.920  26.717  46.432  1.00 93.72           C  
ATOM   4459  NE  ARG B 154     -19.599  26.098  47.706  1.00 99.53           N  
ATOM   4460  CZ  ARG B 154     -19.878  26.619  48.882  1.00 90.02           C  
ATOM   4461  NH1 ARG B 154     -20.465  27.797  48.964  1.00 71.74           N1+
ATOM   4462  NH2 ARG B 154     -19.563  25.936  49.978  1.00 98.74           N  
ATOM   4463  N   VAL B 155     -16.898  26.916  41.929  1.00 78.72           N  
ATOM   4464  CA  VAL B 155     -16.580  27.997  40.980  1.00 76.31           C  
ATOM   4465  C   VAL B 155     -16.703  27.495  39.540  1.00 71.08           C  
ATOM   4466  O   VAL B 155     -17.107  28.252  38.664  1.00 71.22           O  
ATOM   4467  CB  VAL B 155     -15.215  28.674  41.278  1.00 72.44           C  
ATOM   4468  CG1 VAL B 155     -14.068  27.704  41.147  1.00 78.71           C  
ATOM   4469  CG2 VAL B 155     -14.982  29.851  40.364  1.00 74.27           C  
ATOM   4470  N   GLN B 156     -16.384  26.226  39.295  1.00 71.33           N  
ATOM   4471  CA  GLN B 156     -16.576  25.660  37.955  1.00 78.96           C  
ATOM   4472  C   GLN B 156     -18.028  25.729  37.596  1.00 79.19           C  
ATOM   4473  O   GLN B 156     -18.363  26.006  36.451  1.00 92.52           O  
ATOM   4474  CB  GLN B 156     -16.052  24.231  37.846  1.00 89.33           C  
ATOM   4475  CG  GLN B 156     -14.583  24.162  38.253  1.00102.29           C  
ATOM   4476  CD  GLN B 156     -13.664  23.514  37.267  1.00115.02           C  
ATOM   4477  NE2 GLN B 156     -13.230  24.288  36.272  1.00112.00           N  
ATOM   4478  OE1 GLN B 156     -13.296  22.352  37.422  1.00143.09           O  
ATOM   4479  N   ASP B 157     -18.889  25.527  38.586  1.00 75.56           N  
ATOM   4480  CA  ASP B 157     -20.318  25.585  38.340  1.00 73.65           C  
ATOM   4481  C   ASP B 157     -20.764  26.981  38.044  1.00 63.44           C  
ATOM   4482  O   ASP B 157     -21.524  27.168  37.098  1.00 79.17           O  
ATOM   4483  CB  ASP B 157     -21.140  24.963  39.482  1.00 80.06           C  
ATOM   4484  CG  ASP B 157     -20.969  23.419  39.564  1.00 89.15           C  
ATOM   4485  OD1 ASP B 157     -20.138  22.828  38.819  1.00 94.50           O  
ATOM   4486  OD2 ASP B 157     -21.656  22.789  40.397  1.00 97.58           O1-
ATOM   4487  N   LEU B 158     -20.298  27.957  38.802  1.00 56.35           N  
ATOM   4488  CA  LEU B 158     -20.652  29.342  38.499  1.00 64.39           C  
ATOM   4489  C   LEU B 158     -20.211  29.831  37.148  1.00 68.72           C  
ATOM   4490  O   LEU B 158     -20.959  30.545  36.478  1.00 69.12           O  
ATOM   4491  CB  LEU B 158     -20.096  30.316  39.516  1.00 73.72           C  
ATOM   4492  CG  LEU B 158     -20.982  30.516  40.728  1.00 85.82           C  
ATOM   4493  CD1 LEU B 158     -20.200  31.331  41.718  1.00 94.70           C  
ATOM   4494  CD2 LEU B 158     -22.259  31.251  40.377  1.00 93.28           C  
ATOM   4495  N   GLU B 159     -18.974  29.518  36.765  1.00 79.98           N  
ATOM   4496  CA  GLU B 159     -18.517  29.968  35.449  1.00 94.96           C  
ATOM   4497  C   GLU B 159     -19.476  29.440  34.362  1.00 87.20           C  
ATOM   4498  O   GLU B 159     -19.808  30.168  33.442  1.00 81.64           O  
ATOM   4499  CB  GLU B 159     -17.060  29.705  35.147  1.00108.86           C  
ATOM   4500  CG  GLU B 159     -16.708  28.263  34.786  1.00116.19           C  
ATOM   4501  CD  GLU B 159     -15.509  28.171  33.856  1.00112.06           C  
ATOM   4502  OE1 GLU B 159     -15.586  28.635  32.686  1.00 98.43           O  
ATOM   4503  OE2 GLU B 159     -14.489  27.630  34.334  1.00110.61           O1-
ATOM   4504  N   GLN B 160     -19.993  28.213  34.535  1.00 83.42           N  
ATOM   4505  CA  GLN B 160     -20.937  27.646  33.547  1.00 85.22           C  
ATOM   4506  C   GLN B 160     -22.301  28.286  33.684  1.00 75.25           C  
ATOM   4507  O   GLN B 160     -22.968  28.502  32.699  1.00 81.76           O  
ATOM   4508  CB  GLN B 160     -21.032  26.112  33.592  1.00 85.70           C  
ATOM   4509  CG  GLN B 160     -19.676  25.413  33.320  1.00112.90           C  
ATOM   4510  CD  GLN B 160     -18.893  25.800  32.000  1.00144.19           C  
ATOM   4511  NE2 GLN B 160     -18.999  24.965  30.957  1.00152.80           N  
ATOM   4512  OE1 GLN B 160     -18.140  26.802  31.965  1.00158.69           O  
ATOM   4513  N   LYS B 161     -22.719  28.595  34.900  1.00 73.30           N  
ATOM   4514  CA  LYS B 161     -23.937  29.368  35.109  1.00 67.48           C  
ATOM   4515  C   LYS B 161     -23.882  30.767  34.524  1.00 68.56           C  
ATOM   4516  O   LYS B 161     -24.924  31.369  34.290  1.00 87.91           O  
ATOM   4517  CB  LYS B 161     -24.276  29.482  36.587  1.00 74.55           C  
ATOM   4518  CG  LYS B 161     -25.057  28.285  37.088  1.00 88.25           C  
ATOM   4519  CD  LYS B 161     -25.227  28.258  38.603  1.00 91.20           C  
ATOM   4520  CE  LYS B 161     -25.093  26.823  39.098  1.00 94.71           C  
ATOM   4521  NZ  LYS B 161     -25.225  26.758  40.566  1.00105.46           N1+
ATOM   4522  N   MET B 162     -22.700  31.296  34.282  1.00 66.59           N  
ATOM   4523  CA  MET B 162     -22.593  32.592  33.651  1.00 68.19           C  
ATOM   4524  C   MET B 162     -22.454  32.515  32.152  1.00 73.89           C  
ATOM   4525  O   MET B 162     -22.548  33.530  31.498  1.00 79.61           O  
ATOM   4526  CB  MET B 162     -21.450  33.400  34.254  1.00 66.85           C  
ATOM   4527  CG  MET B 162     -21.856  33.941  35.592  1.00 66.25           C  
ATOM   4528  SD  MET B 162     -21.287  35.548  36.155  1.00 80.38           S  
ATOM   4529  CE  MET B 162     -21.462  36.654  34.760  1.00 79.82           C  
ATOM   4530  N   LYS B 163     -22.254  31.337  31.591  1.00 78.76           N  
ATOM   4531  CA  LYS B 163     -22.330  31.224  30.157  1.00 86.77           C  
ATOM   4532  C   LYS B 163     -23.835  31.263  29.789  1.00 89.20           C  
ATOM   4533  O   LYS B 163     -24.209  31.871  28.777  1.00 94.61           O  
ATOM   4534  CB  LYS B 163     -21.599  29.974  29.661  1.00 90.58           C  
ATOM   4535  CG  LYS B 163     -20.160  29.894  30.184  1.00106.19           C  
ATOM   4536  CD  LYS B 163     -19.144  30.781  29.434  1.00106.12           C  
ATOM   4537  CE  LYS B 163     -17.862  31.052  30.235  1.00 98.63           C  
ATOM   4538  NZ  LYS B 163     -17.780  32.406  30.911  1.00 98.31           N1+
ATOM   4539  N   VAL B 164     -24.695  30.727  30.658  1.00 75.68           N  
ATOM   4540  CA  VAL B 164     -26.112  30.787  30.381  1.00 67.39           C  
ATOM   4541  C   VAL B 164     -26.638  32.199  30.568  1.00 64.99           C  
ATOM   4542  O   VAL B 164     -27.368  32.661  29.708  1.00 76.19           O  
ATOM   4543  CB  VAL B 164     -26.979  29.756  31.105  1.00 66.26           C  
ATOM   4544  CG1 VAL B 164     -26.648  28.315  30.687  1.00 68.81           C  
ATOM   4545  CG2 VAL B 164     -26.856  29.918  32.571  1.00 72.26           C  
ATOM   4546  N   VAL B 165     -26.256  32.876  31.658  1.00 63.59           N  
ATOM   4547  CA  VAL B 165     -26.734  34.254  31.898  1.00 63.62           C  
ATOM   4548  C   VAL B 165     -26.223  35.208  30.858  1.00 67.57           C  
ATOM   4549  O   VAL B 165     -26.834  36.265  30.610  1.00 71.03           O  
ATOM   4550  CB  VAL B 165     -26.305  34.808  33.285  1.00 65.65           C  
ATOM   4551  CG1 VAL B 165     -26.469  36.339  33.499  1.00 72.04           C  
ATOM   4552  CG2 VAL B 165     -27.104  34.103  34.325  1.00 78.66           C  
ATOM   4553  N   GLU B 166     -25.071  34.885  30.287  1.00 71.89           N  
ATOM   4554  CA  GLU B 166     -24.545  35.713  29.226  1.00 74.58           C  
ATOM   4555  C   GLU B 166     -25.336  35.415  27.975  1.00 77.25           C  
ATOM   4556  O   GLU B 166     -25.733  36.352  27.261  1.00 68.67           O  
ATOM   4557  CB  GLU B 166     -23.046  35.514  29.006  1.00 77.94           C  
ATOM   4558  CG  GLU B 166     -22.549  36.293  27.791  1.00 80.20           C  
ATOM   4559  CD  GLU B 166     -21.075  36.597  27.797  1.00 73.24           C  
ATOM   4560  OE1 GLU B 166     -20.371  35.911  28.551  1.00 70.76           O  
ATOM   4561  OE2 GLU B 166     -20.694  37.510  27.008  1.00 71.77           O1-
ATOM   4562  N   ASN B 167     -25.588  34.136  27.700  1.00 74.34           N  
ATOM   4563  CA  ASN B 167     -26.396  33.825  26.516  1.00 79.58           C  
ATOM   4564  C   ASN B 167     -27.741  34.539  26.558  1.00 79.00           C  
ATOM   4565  O   ASN B 167     -28.154  35.100  25.539  1.00 78.96           O  
ATOM   4566  CB  ASN B 167     -26.628  32.336  26.304  1.00 83.03           C  
ATOM   4567  CG  ASN B 167     -26.743  31.996  24.835  1.00 90.63           C  
ATOM   4568  ND2 ASN B 167     -27.953  31.923  24.331  1.00 96.33           N  
ATOM   4569  OD1 ASN B 167     -25.741  31.874  24.148  1.00112.53           O  
ATOM   4570  N   LEU B 168     -28.362  34.593  27.734  1.00 74.91           N  
ATOM   4571  CA  LEU B 168     -29.682  35.164  27.833  1.00 67.41           C  
ATOM   4572  C   LEU B 168     -29.739  36.639  27.566  1.00 64.88           C  
ATOM   4573  O   LEU B 168     -30.658  37.105  26.909  1.00 76.47           O  
ATOM   4574  CB  LEU B 168     -30.298  34.891  29.179  1.00 70.38           C  
ATOM   4575  CG  LEU B 168     -30.455  33.424  29.516  1.00 77.56           C  
ATOM   4576  CD1 LEU B 168     -31.424  33.411  30.721  1.00 77.02           C  
ATOM   4577  CD2 LEU B 168     -30.935  32.570  28.346  1.00 76.80           C  
ATOM   4578  N   GLN B 169     -28.780  37.387  28.068  1.00 61.18           N  
ATOM   4579  CA  GLN B 169     -28.835  38.812  27.857  1.00 64.15           C  
ATOM   4580  C   GLN B 169     -28.415  39.156  26.442  1.00 63.06           C  
ATOM   4581  O   GLN B 169     -28.843  40.161  25.902  1.00 60.43           O  
ATOM   4582  CB  GLN B 169     -28.017  39.558  28.902  1.00 73.36           C  
ATOM   4583  CG  GLN B 169     -26.516  39.345  28.855  1.00 79.76           C  
ATOM   4584  CD  GLN B 169     -25.812  40.354  29.731  1.00 72.98           C  
ATOM   4585  NE2 GLN B 169     -25.196  41.366  29.116  1.00 61.80           N  
ATOM   4586  OE1 GLN B 169     -25.870  40.246  30.958  1.00 70.78           O  
ATOM   4587  N   ASP B 170     -27.567  38.332  25.841  1.00 66.07           N  
ATOM   4588  CA  ASP B 170     -27.277  38.500  24.422  1.00 72.85           C  
ATOM   4589  C   ASP B 170     -28.550  38.332  23.616  1.00 69.29           C  
ATOM   4590  O   ASP B 170     -28.857  39.172  22.768  1.00 70.15           O  
ATOM   4591  CB  ASP B 170     -26.178  37.541  23.950  1.00 70.27           C  
ATOM   4592  CG  ASP B 170     -24.821  37.891  24.530  1.00 71.39           C  
ATOM   4593  OD1 ASP B 170     -24.683  38.991  25.163  1.00 71.83           O  
ATOM   4594  OD2 ASP B 170     -23.897  37.062  24.349  1.00 67.21           O1-
ATOM   4595  N   ASP B 171     -29.290  37.262  23.904  1.00 72.09           N  
ATOM   4596  CA  ASP B 171     -30.583  36.986  23.245  1.00 62.88           C  
ATOM   4597  C   ASP B 171     -31.538  38.166  23.385  1.00 60.99           C  
ATOM   4598  O   ASP B 171     -32.078  38.655  22.419  1.00 67.17           O  
ATOM   4599  CB  ASP B 171     -31.253  35.740  23.830  1.00 58.85           C  
ATOM   4600  CG  ASP B 171     -30.725  34.440  23.232  1.00 61.69           C  
ATOM   4601  OD1 ASP B 171     -30.143  34.511  22.134  1.00 63.59           O  
ATOM   4602  OD2 ASP B 171     -30.916  33.345  23.848  1.00 65.14           O1-
ATOM   4603  N   PHE B 172     -31.724  38.646  24.591  1.00 58.92           N  
ATOM   4604  CA  PHE B 172     -32.529  39.832  24.813  1.00 59.61           C  
ATOM   4605  C   PHE B 172     -32.068  41.027  23.995  1.00 61.51           C  
ATOM   4606  O   PHE B 172     -32.788  41.530  23.166  1.00 72.19           O  
ATOM   4607  CB  PHE B 172     -32.501  40.175  26.297  1.00 56.35           C  
ATOM   4608  CG  PHE B 172     -33.127  41.473  26.626  1.00 55.36           C  
ATOM   4609  CD1 PHE B 172     -34.490  41.578  26.754  1.00 62.18           C  
ATOM   4610  CD2 PHE B 172     -32.363  42.586  26.834  1.00 56.60           C  
ATOM   4611  CE1 PHE B 172     -35.072  42.801  27.085  1.00 66.36           C  
ATOM   4612  CE2 PHE B 172     -32.934  43.813  27.160  1.00 61.03           C  
ATOM   4613  CZ  PHE B 172     -34.286  43.927  27.300  1.00 58.79           C  
ATOM   4614  N   ASP B 173     -30.846  41.459  24.231  1.00 69.31           N  
ATOM   4615  CA  ASP B 173     -30.295  42.655  23.601  1.00 66.01           C  
ATOM   4616  C   ASP B 173     -30.392  42.549  22.066  1.00 67.81           C  
ATOM   4617  O   ASP B 173     -30.792  43.497  21.390  1.00 60.16           O  
ATOM   4618  CB  ASP B 173     -28.839  42.825  24.074  1.00 61.95           C  
ATOM   4619  CG  ASP B 173     -28.155  44.013  23.459  1.00 65.36           C  
ATOM   4620  OD1 ASP B 173     -28.316  45.128  24.003  1.00 59.73           O  
ATOM   4621  OD2 ASP B 173     -27.437  43.823  22.424  1.00 68.04           O1-
ATOM   4622  N   PHE B 174     -30.052  41.384  21.522  1.00 71.84           N  
ATOM   4623  CA  PHE B 174     -30.059  41.198  20.075  1.00 76.60           C  
ATOM   4624  C   PHE B 174     -31.463  41.354  19.505  1.00 77.52           C  
ATOM   4625  O   PHE B 174     -31.684  42.090  18.537  1.00 75.15           O  
ATOM   4626  CB  PHE B 174     -29.494  39.818  19.704  1.00 76.66           C  
ATOM   4627  CG  PHE B 174     -29.352  39.587  18.222  1.00 69.37           C  
ATOM   4628  CD1 PHE B 174     -28.830  40.567  17.382  1.00 62.40           C  
ATOM   4629  CD2 PHE B 174     -29.698  38.373  17.676  1.00 70.23           C  
ATOM   4630  CE1 PHE B 174     -28.695  40.337  16.036  1.00 62.08           C  
ATOM   4631  CE2 PHE B 174     -29.547  38.138  16.324  1.00 62.78           C  
ATOM   4632  CZ  PHE B 174     -29.050  39.115  15.501  1.00 59.53           C  
ATOM   4633  N   ASN B 175     -32.413  40.686  20.148  1.00 70.69           N  
ATOM   4634  CA  ASN B 175     -33.810  40.773  19.744  1.00 60.40           C  
ATOM   4635  C   ASN B 175     -34.437  42.145  19.922  1.00 55.09           C  
ATOM   4636  O   ASN B 175     -35.204  42.555  19.093  1.00 65.14           O  
ATOM   4637  CB  ASN B 175     -34.630  39.738  20.456  1.00 59.43           C  
ATOM   4638  CG  ASN B 175     -34.621  38.445  19.716  1.00 67.26           C  
ATOM   4639  ND2 ASN B 175     -33.574  37.655  19.878  1.00 65.09           N  
ATOM   4640  OD1 ASN B 175     -35.524  38.201  18.924  1.00 97.54           O  
ATOM   4641  N   TYR B 176     -34.110  42.864  20.979  1.00 51.33           N  
ATOM   4642  CA  TYR B 176     -34.612  44.221  21.127  1.00 53.82           C  
ATOM   4643  C   TYR B 176     -34.121  45.119  19.998  1.00 58.43           C  
ATOM   4644  O   TYR B 176     -34.896  45.762  19.347  1.00 61.87           O  
ATOM   4645  CB  TYR B 176     -34.231  44.788  22.475  1.00 52.71           C  
ATOM   4646  CG  TYR B 176     -34.857  46.114  22.780  1.00 51.20           C  
ATOM   4647  CD1 TYR B 176     -34.359  47.279  22.239  1.00 51.73           C  
ATOM   4648  CD2 TYR B 176     -35.917  46.203  23.637  1.00 55.21           C  
ATOM   4649  CE1 TYR B 176     -34.910  48.501  22.525  1.00 56.32           C  
ATOM   4650  CE2 TYR B 176     -36.470  47.433  23.939  1.00 58.75           C  
ATOM   4651  CZ  TYR B 176     -35.955  48.567  23.364  1.00 54.51           C  
ATOM   4652  OH  TYR B 176     -36.481  49.776  23.627  1.00 63.26           O  
ATOM   4653  N   LYS B 177     -32.828  45.095  19.723  1.00 74.35           N  
ATOM   4654  CA  LYS B 177     -32.288  45.950  18.671  1.00 78.57           C  
ATOM   4655  C   LYS B 177     -32.799  45.499  17.311  1.00 71.92           C  
ATOM   4656  O   LYS B 177     -33.196  46.329  16.524  1.00 73.62           O  
ATOM   4657  CB  LYS B 177     -30.769  45.948  18.679  1.00 80.48           C  
ATOM   4658  CG  LYS B 177     -30.134  46.435  19.967  1.00 78.23           C  
ATOM   4659  CD  LYS B 177     -28.694  45.941  20.052  1.00 83.41           C  
ATOM   4660  CE  LYS B 177     -27.851  46.723  21.048  1.00 79.98           C  
ATOM   4661  NZ  LYS B 177     -26.539  46.063  21.126  1.00 72.65           N1+
ATOM   4662  N   THR B 178     -32.835  44.192  17.057  1.00 63.12           N  
ATOM   4663  CA  THR B 178     -33.414  43.679  15.816  1.00 70.43           C  
ATOM   4664  C   THR B 178     -34.850  44.195  15.621  1.00 79.90           C  
ATOM   4665  O   THR B 178     -35.152  44.802  14.592  1.00 84.52           O  
ATOM   4666  CB  THR B 178     -33.481  42.119  15.896  1.00 72.49           C  
ATOM   4667  CG2 THR B 178     -34.434  41.515  14.843  1.00 71.74           C  
ATOM   4668  OG1 THR B 178     -32.169  41.531  15.791  1.00 71.06           O  
ATOM   4669  N   LEU B 179     -35.696  44.001  16.643  1.00 92.20           N  
ATOM   4670  CA  LEU B 179     -37.107  44.408  16.620  1.00 83.69           C  
ATOM   4671  C   LEU B 179     -37.266  45.880  16.784  1.00 81.06           C  
ATOM   4672  O   LEU B 179     -38.355  46.351  16.721  1.00105.67           O  
ATOM   4673  CB  LEU B 179     -37.927  43.665  17.687  1.00 80.32           C  
ATOM   4674  CG  LEU B 179     -38.037  42.141  17.221  1.00 93.22           C  
ATOM   4675  CD1 LEU B 179     -38.163  41.128  18.369  1.00 87.66           C  
ATOM   4676  CD2 LEU B 179     -39.064  41.823  16.105  1.00 96.75           C  
ATOM   4677  N   LYS B 180     -36.189  46.623  16.995  1.00 91.10           N  
ATOM   4678  CA  LYS B 180     -36.275  48.075  17.114  1.00 99.01           C  
ATOM   4679  C   LYS B 180     -35.855  48.741  15.833  1.00112.96           C  
ATOM   4680  O   LYS B 180     -36.514  49.680  15.399  1.00124.79           O  
ATOM   4681  CB  LYS B 180     -35.378  48.564  18.237  1.00 97.91           C  
ATOM   4682  CG  LYS B 180     -35.622  49.977  18.718  1.00 97.50           C  
ATOM   4683  CD  LYS B 180     -34.811  51.005  18.017  1.00101.02           C  
ATOM   4684  CE  LYS B 180     -34.913  52.330  18.743  1.00109.18           C  
ATOM   4685  NZ  LYS B 180     -34.112  53.388  18.076  1.00121.33           N1+
ATOM   4686  N   SER B 181     -34.763  48.272  15.227  1.00124.39           N  
ATOM   4687  CA  SER B 181     -34.373  48.772  13.911  1.00130.06           C  
ATOM   4688  C   SER B 181     -35.456  48.429  12.872  1.00136.27           C  
ATOM   4689  O   SER B 181     -35.613  49.132  11.904  1.00167.26           O  
ATOM   4690  CB  SER B 181     -33.014  48.221  13.471  1.00131.52           C  
ATOM   4691  OG  SER B 181     -33.154  46.973  12.830  1.00133.36           O  
ATOM   4692  N   GLN B 182     -36.194  47.343  13.110  1.00125.16           N  
ATOM   4693  CA  GLN B 182     -37.332  46.936  12.271  1.00114.47           C  
ATOM   4694  C   GLN B 182     -38.612  47.768  12.532  1.00115.39           C  
ATOM   4695  O   GLN B 182     -39.290  48.157  11.595  1.00 98.87           O  
ATOM   4696  CB  GLN B 182     -37.561  45.448  12.509  1.00104.09           C  
ATOM   4697  CG  GLN B 182     -38.656  44.775  11.718  1.00101.87           C  
ATOM   4698  CD  GLN B 182     -38.914  43.335  12.203  1.00107.70           C  
ATOM   4699  NE2 GLN B 182     -40.081  42.782  11.883  1.00112.00           N  
ATOM   4700  OE1 GLN B 182     -38.084  42.748  12.888  1.00113.99           O  
ATOM   4701  N   GLY B 183     -38.929  48.038  13.804  1.00130.70           N  
ATOM   4702  CA  GLY B 183     -40.080  48.900  14.198  1.00133.62           C  
ATOM   4703  C   GLY B 183     -39.757  50.401  14.140  1.00136.07           C  
ATOM   4704  O   GLY B 183     -40.467  51.247  14.742  1.00105.06           O  
ATOM   4705  N   ASP B 184     -38.607  50.679  13.500  1.00138.66           N  
ATOM   4706  CA  ASP B 184     -38.068  51.996  13.137  1.00133.85           C  
ATOM   4707  C   ASP B 184     -37.948  52.121  11.632  1.00142.38           C  
ATOM   4708  O   ASP B 184     -38.435  53.091  11.060  1.00144.62           O  
ATOM   4709  CB  ASP B 184     -36.628  52.208  13.675  1.00117.37           C  
ATOM   4710  CG  ASP B 184     -36.575  52.896  15.023  1.00114.02           C  
ATOM   4711  OD1 ASP B 184     -37.595  53.005  15.751  1.00110.42           O  
ATOM   4712  OD2 ASP B 184     -35.459  53.326  15.343  1.00113.08           O1-
ATOM   4713  N   MET B 185     -37.223  51.188  11.008  1.00159.35           N  
ATOM   4714  CA  MET B 185     -36.896  51.276   9.566  1.00160.80           C  
ATOM   4715  C   MET B 185     -38.114  51.142   8.673  1.00149.67           C  
ATOM   4716  O   MET B 185     -38.166  51.754   7.602  1.00142.65           O  
ATOM   4717  CB  MET B 185     -35.892  50.195   9.135  1.00163.19           C  
ATOM   4718  CG  MET B 185     -34.431  50.483   9.435  1.00155.69           C  
ATOM   4719  SD  MET B 185     -33.307  49.222   8.745  1.00138.18           S  
ATOM   4720  CE  MET B 185     -34.348  47.825   8.239  1.00118.48           C  
ATOM   4721  N   GLN B 186     -39.069  50.314   9.096  1.00139.40           N  
ATOM   4722  CA  GLN B 186     -40.287  50.084   8.312  1.00129.92           C  
ATOM   4723  C   GLN B 186     -41.400  51.096   8.588  1.00125.55           C  
ATOM   4724  O   GLN B 186     -42.403  51.088   7.897  1.00121.72           O  
ATOM   4725  CB  GLN B 186     -40.841  48.674   8.562  1.00119.41           C  
ATOM   4726  CG  GLN B 186     -41.328  47.950   7.310  1.00107.88           C  
ATOM   4727  CD  GLN B 186     -41.075  46.459   7.372  1.00106.68           C  
ATOM   4728  NE2 GLN B 186     -41.358  45.769   6.290  1.00117.95           N  
ATOM   4729  OE1 GLN B 186     -40.599  45.941   8.366  1.00115.40           O  
ATOM   4730  N   ASP B 187     -41.261  51.920   9.623  1.00132.38           N  
ATOM   4731  CA  ASP B 187     -42.170  53.046   9.811  1.00130.61           C  
ATOM   4732  C   ASP B 187     -42.151  53.953   8.547  1.00139.39           C  
ATOM   4733  O   ASP B 187     -43.180  54.500   8.163  1.00171.02           O  
ATOM   4734  CB  ASP B 187     -41.816  53.789  11.110  1.00122.03           C  
ATOM   4735  CG  ASP B 187     -42.742  54.964  11.406  1.00118.47           C  
ATOM   4736  OD1 ASP B 187     -43.894  54.739  11.819  1.00112.59           O  
ATOM   4737  OD2 ASP B 187     -42.309  56.124  11.250  1.00118.11           O1-
ATOM   4738  N   LEU B 188     -40.996  54.069   7.887  1.00140.15           N  
ATOM   4739  CA  LEU B 188     -40.894  54.716   6.562  1.00133.03           C  
ATOM   4740  C   LEU B 188     -41.868  54.084   5.531  1.00121.11           C  
ATOM   4741  O   LEU B 188     -41.494  53.295   4.654  1.00 91.50           O  
ATOM   4742  CB  LEU B 188     -39.441  54.673   6.051  1.00132.82           C  
ATOM   4743  CG  LEU B 188     -38.276  55.469   6.779  1.00132.67           C  
ATOM   4744  CD1 LEU B 188     -38.690  56.754   7.525  1.00120.64           C  
ATOM   4745  CD2 LEU B 188     -37.497  54.575   7.741  1.00129.91           C  
ATOM   4746  N   ASN B 191     -46.041  51.470   7.703  1.00124.60           N  
ATOM   4747  CA  ASN B 191     -45.988  50.003   7.849  1.00130.92           C  
ATOM   4748  C   ASN B 191     -45.706  49.669   9.335  1.00136.44           C  
ATOM   4749  O   ASN B 191     -44.637  49.160   9.739  1.00159.64           O  
ATOM   4750  CB  ASN B 191     -44.959  49.411   6.887  1.00131.18           C  
ATOM   4751  CG  ASN B 191     -44.872  50.202   5.558  1.00140.17           C  
ATOM   4752  ND2 ASN B 191     -45.219  49.543   4.455  1.00143.99           N  
ATOM   4753  OD1 ASN B 191     -44.490  51.392   5.529  1.00123.90           O  
ATOM   4754  N   ASN B 192     -46.747  49.941  10.127  1.00135.24           N  
ATOM   4755  CA  ASN B 192     -46.689  50.122  11.594  1.00121.02           C  
ATOM   4756  C   ASN B 192     -47.118  48.893  12.384  1.00107.63           C  
ATOM   4757  O   ASN B 192     -47.529  49.001  13.527  1.00102.37           O  
ATOM   4758  CB  ASN B 192     -47.596  51.310  12.002  1.00120.54           C  
ATOM   4759  CG  ASN B 192     -47.061  52.628  11.486  1.00133.51           C  
ATOM   4760  ND2 ASN B 192     -46.629  53.554  12.364  1.00135.93           N  
ATOM   4761  OD1 ASN B 192     -46.957  52.769  10.286  1.00163.87           O  
ATOM   4762  N   GLN B 193     -47.059  47.733  11.751  1.00104.71           N  
ATOM   4763  CA  GLN B 193     -47.582  46.497  12.313  1.00110.87           C  
ATOM   4764  C   GLN B 193     -46.556  45.387  12.203  1.00112.14           C  
ATOM   4765  O   GLN B 193     -46.916  44.200  12.244  1.00105.18           O  
ATOM   4766  CB  GLN B 193     -48.853  46.100  11.563  1.00123.90           C  
ATOM   4767  CG  GLN B 193     -50.101  46.891  11.920  1.00124.53           C  
ATOM   4768  CD  GLN B 193     -51.281  46.422  11.070  1.00123.45           C  
ATOM   4769  NE2 GLN B 193     -51.819  45.230  11.371  1.00123.41           N  
ATOM   4770  OE1 GLN B 193     -51.671  47.097  10.130  1.00124.46           O  
ATOM   4771  N   SER B 194     -45.282  45.761  12.101  1.00112.13           N  
ATOM   4772  CA  SER B 194     -44.216  44.798  12.025  1.00109.53           C  
ATOM   4773  C   SER B 194     -43.993  44.102  13.402  1.00 98.55           C  
ATOM   4774  O   SER B 194     -43.879  42.865  13.469  1.00 80.91           O  
ATOM   4775  CB  SER B 194     -42.970  45.506  11.494  1.00112.60           C  
ATOM   4776  OG  SER B 194     -42.046  44.549  11.028  1.00129.55           O  
ATOM   4777  N   VAL B 195     -43.956  44.895  14.484  1.00 88.05           N  
ATOM   4778  CA  VAL B 195     -43.501  44.382  15.772  1.00 84.97           C  
ATOM   4779  C   VAL B 195     -44.707  44.236  16.668  1.00 77.73           C  
ATOM   4780  O   VAL B 195     -45.355  45.225  17.051  1.00 64.84           O  
ATOM   4781  CB  VAL B 195     -42.384  45.241  16.421  1.00 92.13           C  
ATOM   4782  CG1 VAL B 195     -41.119  45.220  15.565  1.00100.65           C  
ATOM   4783  CG2 VAL B 195     -42.787  46.685  16.603  1.00102.88           C  
ATOM   4784  N   THR B 196     -45.004  42.980  16.988  1.00 75.34           N  
ATOM   4785  CA  THR B 196     -46.208  42.626  17.731  1.00 68.33           C  
ATOM   4786  C   THR B 196     -45.990  42.945  19.210  1.00 66.59           C  
ATOM   4787  O   THR B 196     -44.901  42.845  19.690  1.00 65.89           O  
ATOM   4788  CB  THR B 196     -46.621  41.127  17.520  1.00 71.70           C  
ATOM   4789  CG2 THR B 196     -46.476  40.682  16.075  1.00 79.65           C  
ATOM   4790  OG1 THR B 196     -45.823  40.233  18.286  1.00 68.57           O  
ATOM   4791  N   ARG B 197     -47.029  43.334  19.922  1.00 71.85           N  
ATOM   4792  CA  ARG B 197     -46.934  43.489  21.353  1.00 69.41           C  
ATOM   4793  C   ARG B 197     -46.614  42.159  22.035  1.00 70.33           C  
ATOM   4794  O   ARG B 197     -45.961  42.154  23.067  1.00 77.14           O  
ATOM   4795  CB  ARG B 197     -48.192  44.146  21.921  1.00 70.72           C  
ATOM   4796  CG  ARG B 197     -47.863  45.261  22.904  1.00 80.74           C  
ATOM   4797  CD  ARG B 197     -48.674  45.258  24.180  1.00 86.51           C  
ATOM   4798  NE  ARG B 197     -48.206  44.367  25.235  1.00 89.74           N  
ATOM   4799  CZ  ARG B 197     -47.117  44.541  25.975  1.00 87.52           C  
ATOM   4800  NH1 ARG B 197     -46.277  45.536  25.755  1.00 84.51           N1+
ATOM   4801  NH2 ARG B 197     -46.848  43.664  26.929  1.00 99.83           N  
ATOM   4802  N   GLN B 198     -47.000  41.030  21.442  1.00 69.53           N  
ATOM   4803  CA  GLN B 198     -46.648  39.721  22.002  1.00 71.43           C  
ATOM   4804  C   GLN B 198     -45.151  39.598  22.153  1.00 74.07           C  
ATOM   4805  O   GLN B 198     -44.672  39.057  23.133  1.00 95.31           O  
ATOM   4806  CB  GLN B 198     -47.193  38.592  21.113  1.00 78.37           C  
ATOM   4807  CG  GLN B 198     -46.871  37.148  21.502  1.00 80.75           C  
ATOM   4808  CD  GLN B 198     -45.738  36.514  20.686  1.00 94.74           C  
ATOM   4809  NE2 GLN B 198     -44.998  35.615  21.328  1.00111.89           N  
ATOM   4810  OE1 GLN B 198     -45.540  36.808  19.510  1.00 93.50           O  
ATOM   4811  N   LYS B 199     -44.420  40.097  21.168  1.00 78.79           N  
ATOM   4812  CA  LYS B 199     -42.966  39.928  21.116  1.00 79.81           C  
ATOM   4813  C   LYS B 199     -42.222  40.886  21.998  1.00 69.56           C  
ATOM   4814  O   LYS B 199     -41.048  40.726  22.189  1.00 85.05           O  
ATOM   4815  CB  LYS B 199     -42.449  40.028  19.663  1.00 85.73           C  
ATOM   4816  CG  LYS B 199     -42.766  38.735  18.900  1.00 93.85           C  
ATOM   4817  CD  LYS B 199     -42.071  38.528  17.581  1.00 96.12           C  
ATOM   4818  CE  LYS B 199     -41.543  37.101  17.512  1.00105.69           C  
ATOM   4819  NZ  LYS B 199     -40.967  36.678  16.207  1.00114.66           N1+
ATOM   4820  N   MET B 200     -42.886  41.905  22.501  1.00 63.66           N  
ATOM   4821  CA  MET B 200     -42.303  42.792  23.488  1.00 65.00           C  
ATOM   4822  C   MET B 200     -42.801  42.486  24.881  1.00 70.16           C  
ATOM   4823  O   MET B 200     -42.261  42.988  25.843  1.00 80.11           O  
ATOM   4824  CB  MET B 200     -42.581  44.254  23.168  1.00 62.29           C  
ATOM   4825  CG  MET B 200     -42.315  44.656  21.736  1.00 66.26           C  
ATOM   4826  SD  MET B 200     -40.589  44.769  21.428  1.00 73.88           S  
ATOM   4827  CE  MET B 200     -40.367  46.258  22.402  1.00 69.60           C  
ATOM   4828  N   GLN B 201     -43.864  41.718  25.020  1.00 81.04           N  
ATOM   4829  CA  GLN B 201     -44.116  41.084  26.288  1.00 91.09           C  
ATOM   4830  C   GLN B 201     -43.134  39.948  26.463  1.00 87.57           C  
ATOM   4831  O   GLN B 201     -42.672  39.690  27.577  1.00 91.19           O  
ATOM   4832  CB  GLN B 201     -45.546  40.545  26.388  1.00100.99           C  
ATOM   4833  CG  GLN B 201     -45.925  40.373  27.857  1.00114.15           C  
ATOM   4834  CD  GLN B 201     -47.382  40.449  28.105  1.00122.93           C  
ATOM   4835  NE2 GLN B 201     -48.106  39.792  27.247  1.00125.37           N  
ATOM   4836  OE1 GLN B 201     -47.865  41.089  29.058  1.00144.11           O  
ATOM   4837  N   GLN B 202     -42.835  39.263  25.366  1.00 87.94           N  
ATOM   4838  CA  GLN B 202     -41.969  38.116  25.418  1.00 88.08           C  
ATOM   4839  C   GLN B 202     -40.546  38.576  25.764  1.00 87.12           C  
ATOM   4840  O   GLN B 202     -39.795  37.826  26.373  1.00 83.72           O  
ATOM   4841  CB  GLN B 202     -42.008  37.348  24.095  1.00 92.66           C  
ATOM   4842  CG  GLN B 202     -41.098  36.124  24.101  1.00100.29           C  
ATOM   4843  CD  GLN B 202     -40.841  35.487  22.742  1.00105.01           C  
ATOM   4844  NE2 GLN B 202     -40.286  34.282  22.776  1.00111.27           N  
ATOM   4845  OE1 GLN B 202     -41.120  36.055  21.680  1.00107.38           O  
ATOM   4846  N   LEU B 203     -40.198  39.806  25.398  1.00 77.74           N  
ATOM   4847  CA  LEU B 203     -38.903  40.362  25.717  1.00 68.10           C  
ATOM   4848  C   LEU B 203     -38.862  40.834  27.144  1.00 68.18           C  
ATOM   4849  O   LEU B 203     -37.905  40.578  27.871  1.00 74.48           O  
ATOM   4850  CB  LEU B 203     -38.606  41.566  24.828  1.00 66.11           C  
ATOM   4851  CG  LEU B 203     -38.003  41.395  23.442  1.00 70.20           C  
ATOM   4852  CD1 LEU B 203     -37.610  42.749  22.832  1.00 71.10           C  
ATOM   4853  CD2 LEU B 203     -36.845  40.432  23.436  1.00 72.01           C  
ATOM   4854  N   GLU B 204     -39.872  41.595  27.538  1.00 72.40           N  
ATOM   4855  CA  GLU B 204     -39.946  42.074  28.909  1.00 74.35           C  
ATOM   4856  C   GLU B 204     -39.814  40.890  29.844  1.00 69.82           C  
ATOM   4857  O   GLU B 204     -39.166  41.003  30.865  1.00 70.49           O  
ATOM   4858  CB  GLU B 204     -41.256  42.827  29.176  1.00 85.89           C  
ATOM   4859  CG  GLU B 204     -41.515  43.255  30.628  1.00 89.98           C  
ATOM   4860  CD  GLU B 204     -42.692  44.202  30.762  1.00 91.91           C  
ATOM   4861  OE1 GLU B 204     -43.587  44.167  29.876  1.00 93.75           O  
ATOM   4862  OE2 GLU B 204     -42.704  44.980  31.746  1.00 80.87           O1-
ATOM   4863  N   GLN B 205     -40.391  39.746  29.491  1.00 73.35           N  
ATOM   4864  CA  GLN B 205     -40.384  38.603  30.414  1.00 86.19           C  
ATOM   4865  C   GLN B 205     -39.026  37.913  30.449  1.00 79.64           C  
ATOM   4866  O   GLN B 205     -38.701  37.313  31.448  1.00 82.90           O  
ATOM   4867  CB  GLN B 205     -41.595  37.677  30.156  1.00 96.20           C  
ATOM   4868  CG  GLN B 205     -41.459  36.739  28.973  1.00113.66           C  
ATOM   4869  CD  GLN B 205     -42.696  35.894  28.676  1.00124.70           C  
ATOM   4870  NE2 GLN B 205     -43.846  36.223  29.294  1.00124.13           N  
ATOM   4871  OE1 GLN B 205     -42.610  34.938  27.894  1.00119.89           O  
ATOM   4872  N   MET B 206     -38.206  38.054  29.419  1.00 81.34           N  
ATOM   4873  CA  MET B 206     -36.886  37.440  29.461  1.00 79.08           C  
ATOM   4874  C   MET B 206     -35.876  38.334  30.125  1.00 68.48           C  
ATOM   4875  O   MET B 206     -34.851  37.841  30.568  1.00 72.07           O  
ATOM   4876  CB  MET B 206     -36.329  37.201  28.081  1.00 86.51           C  
ATOM   4877  CG  MET B 206     -37.232  36.647  27.011  1.00 90.73           C  
ATOM   4878  SD  MET B 206     -36.318  36.447  25.463  1.00 88.40           S  
ATOM   4879  CE  MET B 206     -35.500  38.009  25.281  1.00 92.16           C  
ATOM   4880  N   LEU B 207     -36.088  39.644  30.072  1.00 61.40           N  
ATOM   4881  CA  LEU B 207     -35.347  40.538  30.933  1.00 60.01           C  
ATOM   4882  C   LEU B 207     -35.597  40.146  32.398  1.00 65.41           C  
ATOM   4883  O   LEU B 207     -34.671  39.922  33.147  1.00 68.60           O  
ATOM   4884  CB  LEU B 207     -35.694  41.997  30.678  1.00 60.25           C  
ATOM   4885  CG  LEU B 207     -34.714  42.876  31.481  1.00 68.58           C  
ATOM   4886  CD1 LEU B 207     -34.048  44.002  30.713  1.00 69.77           C  
ATOM   4887  CD2 LEU B 207     -35.371  43.460  32.725  1.00 84.86           C  
ATOM   4888  N   THR B 208     -36.848  39.992  32.794  1.00 72.03           N  
ATOM   4889  CA  THR B 208     -37.153  39.546  34.155  1.00 68.67           C  
ATOM   4890  C   THR B 208     -36.461  38.250  34.521  1.00 69.80           C  
ATOM   4891  O   THR B 208     -36.001  38.094  35.632  1.00 75.54           O  
ATOM   4892  CB  THR B 208     -38.653  39.355  34.330  1.00 65.46           C  
ATOM   4893  CG2 THR B 208     -39.029  39.179  35.775  1.00 67.15           C  
ATOM   4894  OG1 THR B 208     -39.287  40.534  33.852  1.00 70.06           O  
ATOM   4895  N   ALA B 209     -36.389  37.312  33.588  1.00 71.25           N  
ATOM   4896  CA  ALA B 209     -35.770  36.002  33.851  1.00 70.73           C  
ATOM   4897  C   ALA B 209     -34.319  36.149  34.169  1.00 71.79           C  
ATOM   4898  O   ALA B 209     -33.836  35.551  35.117  1.00 80.70           O  
ATOM   4899  CB  ALA B 209     -35.905  35.069  32.651  1.00 79.46           C  
ATOM   4900  N   LEU B 210     -33.600  36.942  33.387  1.00 69.48           N  
ATOM   4901  CA  LEU B 210     -32.169  37.016  33.605  1.00 73.97           C  
ATOM   4902  C   LEU B 210     -31.834  37.869  34.823  1.00 68.78           C  
ATOM   4903  O   LEU B 210     -30.772  37.711  35.396  1.00 82.99           O  
ATOM   4904  CB  LEU B 210     -31.437  37.498  32.368  1.00 71.99           C  
ATOM   4905  CG  LEU B 210     -31.683  38.960  32.000  1.00 73.12           C  
ATOM   4906  CD1 LEU B 210     -30.673  39.975  32.481  1.00 65.38           C  
ATOM   4907  CD2 LEU B 210     -31.701  39.026  30.505  1.00 85.44           C  
ATOM   4908  N   ASP B 211     -32.705  38.790  35.198  1.00 63.76           N  
ATOM   4909  CA  ASP B 211     -32.563  39.481  36.483  1.00 64.81           C  
ATOM   4910  C   ASP B 211     -32.757  38.506  37.645  1.00 61.94           C  
ATOM   4911  O   ASP B 211     -31.979  38.491  38.570  1.00 72.81           O  
ATOM   4912  CB  ASP B 211     -33.557  40.619  36.566  1.00 71.74           C  
ATOM   4913  CG  ASP B 211     -33.756  41.109  37.948  1.00 70.53           C  
ATOM   4914  OD1 ASP B 211     -32.955  41.889  38.450  1.00 67.67           O  
ATOM   4915  OD2 ASP B 211     -34.765  40.705  38.548  1.00 86.08           O1-
ATOM   4916  N   GLN B 212     -33.737  37.629  37.557  1.00 66.49           N  
ATOM   4917  CA  GLN B 212     -33.869  36.532  38.544  1.00 78.56           C  
ATOM   4918  C   GLN B 212     -32.665  35.610  38.584  1.00 70.22           C  
ATOM   4919  O   GLN B 212     -32.462  34.891  39.559  1.00 74.24           O  
ATOM   4920  CB  GLN B 212     -35.150  35.643  38.322  1.00 86.15           C  
ATOM   4921  CG  GLN B 212     -36.507  36.280  38.637  1.00 88.83           C  
ATOM   4922  CD  GLN B 212     -36.748  36.548  40.121  1.00100.34           C  
ATOM   4923  NE2 GLN B 212     -37.437  37.649  40.403  1.00119.71           N  
ATOM   4924  OE1 GLN B 212     -36.261  35.817  40.994  1.00 97.59           O  
ATOM   4925  N   MET B 213     -31.915  35.587  37.494  1.00 64.83           N  
ATOM   4926  CA  MET B 213     -30.745  34.750  37.387  1.00 69.44           C  
ATOM   4927  C   MET B 213     -29.512  35.493  37.899  1.00 62.30           C  
ATOM   4928  O   MET B 213     -28.764  34.987  38.734  1.00 56.82           O  
ATOM   4929  CB  MET B 213     -30.584  34.310  35.937  1.00 72.26           C  
ATOM   4930  CG  MET B 213     -29.704  33.106  35.854  1.00 81.55           C  
ATOM   4931  SD  MET B 213     -29.612  32.256  34.267  1.00 84.63           S  
ATOM   4932  CE  MET B 213     -28.698  30.784  34.891  1.00 80.82           C  
ATOM   4933  N   ARG B 214     -29.325  36.714  37.422  1.00 59.39           N  
ATOM   4934  CA  ARG B 214     -28.374  37.637  38.029  1.00 58.12           C  
ATOM   4935  C   ARG B 214     -28.511  37.635  39.535  1.00 61.88           C  
ATOM   4936  O   ARG B 214     -27.535  37.469  40.235  1.00 68.88           O  
ATOM   4937  CB  ARG B 214     -28.516  39.050  37.448  1.00 54.01           C  
ATOM   4938  CG  ARG B 214     -27.741  39.205  36.119  1.00 57.86           C
[truncated: 297,923 more chars]
