# Supplementary material for: Exploring the therapeutic mechanism of curcumin in spinal cord injury treatment based on network pharmacology, molecular dynamics simulation, and experimental validation
Source: Front Chem. 2025 Mar 28;13:1568551. doi: 10.3389/fchem.2025.1568551 (PMC11985754; doi:10.3389/fchem.2025.1568551)
Supplement: Supplementary file 1 [file DataSheet1.zip › common targets.xlsx]

## Sheet: Sheet1
89 common elements in "Drug target" and "Disease target":
ECHDC3
TXNRD1
FLNB
MDH2
FLI1
GOT1
TP73
DBP
F2
TNF
HMOX1
NFE2L2
CASP3
BCL2
RELA
IL1B
IL6
PTGS2
BAX
CAT
MMP9
NQO1
CCND1
AKT1
MAPK1
NOS2
MAPK3
TP53
CDKN1A
CASP9
VEGFA
NFKBIA
PPARG
PARP1
BCL2L1
ICAM1
GCLC
AR
TGFB1
ABCB1
CYP1A1
NFKB1
CXCL8
ERBB2
STAT3
APP
DDIT3
EGFR
MPO
AGT
MMP2
MAOA
EP300
PTGES
TLR9
BACE1
TOP2A
ALOX5
PTGS1
IKBKG
IKBKB
CHUK
GSK3B
CA12
ABCC1
CHEK1
PDK1
RAF1
BRAF
MMP14
AURKB
SERPINE1
RPS6KB1
AURKA
CDK2
CCNA2
TYR
AGTR1
NOX4
BMP1
MMP13
ADAM17
GRIK1
MMP8
CXCR2
ALPL
SPHK1
CSF1R
ALOX5AP
