# Supplementary material for: Exploring the therapeutic mechanism of curcumin in spinal cord injury treatment based on network pharmacology, molecular dynamics simulation, and experimental validation
Source: Front Chem. 2025 Mar 28;13:1568551. doi: 10.3389/fchem.2025.1568551 (PMC11985754; doi:10.3389/fchem.2025.1568551)
Supplement: Supplementary file 1 [file DataSheet1.zip › CTD-curcumin targets.xls]

Gene Symbol	Gene ID	Interaction Count	Organism Count
TNF	7124	182	4
HMOX1	3162	128	5
NFE2L2	4780	111	5
CASP3	836	96	4
BCL2	596	94	4
RELA	5970	88	5
IL1B	3553	85	6
IL6	3569	78	4
PTGS2	5743	73	4
BAX	581	69	4
CAT	847	69	8
MMP9	4318	50	3
NQO1	1728	50	4
CCND1	595	49	3
AKT1	207	48	3
MAPK1	5594	46	3
NOS2	4843	45	4
MAPK3	5595	44	3
TP53	7157	40	4
CDKN1A	1026	39	3
CASP9	842	37	4
VEGFA	7422	36	3
NFKBIA	4792	35	3
PPARG	5468	34	3
PARP1	142	32	3
BCL2L1	598	31	3
ICAM1	3383	31	3
GCLC	2729	28	4
AR	367	27	2
TGFB1	7040	26	4
ABCB1	5243	25	2
CYP1A1	1543	25	3
NFKB1	4790	25	3
CXCL8	3576	24	2
ERBB2	2064	24	1
STAT3	6774	24	3
APP	351	23	2
DDIT3	1649	23	2
EGFR	1956	23	2
MPO	4353	22	4
AGT	183	21	2
MMP2	4313	21	3
BIRC5	332	20	3
GCLM	2730	20	3
CTNNB1	1499	19	3
KLK3	354	19	1
SOD2	6648	19	5
TNFSF10	8743	19	1
XIAP	331	19	1
GSK3B	2932	18	3
MAPK8	5599	18	3
ACHE	43	17	5
COL1A1	1277	17	2
AKR1B1	231	16	2
CCL2	6347	16	3
HIF1A	3091	16	3
SOD1	6647	16	4
ATF4	468	15	2
GPT	2875	15	2
JUN	3725	15	3
ACTA2	59	14	2
GSTP1	2950	14	2
IL10	3586	14	4
KEAP1	9817	14	4
MAP1LC3B	81631	14	3
AHR	196	13	2
CASP8	841	13	2
CDKN1B	1027	13	3
IFNG	3458	13	3
PRKCD	5580	13	2
CYP2E1	1571	12	3
EGF	1950	12	2
INS	3630	12	2
MTOR	2475	12	2
SQSTM1	8878	12	3
TLR4	7099	12	2
EP300	2033	11	2
GSR	2936	11	3
RAD51	5888	11	1
WWTR1	25937	11	1
BDNF	627	10	2
BIRC2	329	10	1
BIRC3	330	10	2
CASP7	840	10	1
CYP1A2	1544	10	3
EGR1	1958	10	2
HDAC1	3065	10	2
IL18	3606	10	2
ALB	213	9	1
ALDH1A1	216	9	2
ERCC1	2067	9	2
HSPA5	3309	9	3
MYC	4609	9	2
VCAM1	7412	9	3
AKT2	208	8	2
ARNT	405	8	2
BAK1	578	8	2
CASP1	834	8	2
CCN2	1490	8	2
CD40	958	8	2
CFTR	1080	8	2
CREB1	1385	8	2
CYP3A4	1576	8	1
FN1	2335	8	3
IKBKB	3551	8	2
LDLR	3949	8	2
MAPK9	5601	8	3
PECAM1	5175	8	3
POU5F1	5460	8	2
TIMP1	7076	8	3
TNFRSF10B	8795	8	1
VDR	7421	8	1
ACACA	31	7	3
AKT3	10000	7	2
CCNE1	898	7	2
CD36	948	7	2
DNMT1	1786	7	2
ESR1	2099	7	1
FASLG	356	7	2
HMGCR	3156	7	3
MIR125A	406910	7	1
PCNA	5111	7	2
PLAU	5328	7	2
SIRT6	51548	7	1
TGFBR1	7046	7	1
VEGF	100136118	7	1
ABCA1	19	6	1
ABCB1B	18669	6	2
ABCC5	10057	6	1
ADIPOQ	9370	6	2
ATG4B	23192	6	2
CDH1	999	6	2
CHUK	1147	6	1
CRP	1401	6	2
CXCL2	2920	6	3
FOS	2353	6	3
GPX1	2876	6	3
IGF1	3479	6	2
IGF1R	3480	6	1
KDR	3791	6	3
MDM2	4193	6	1
NAIP	4671	6	1
PDGFRB	5159	6	2
PPARGC1A	10891	6	2
RPS6	6194	6	1
SELE	6401	6	2
SRC	6714	6	2
TIMP2	7077	6	2
TRP53	22059	6	1
UGT1A1	54658	6	3
ABCC2	1244	5	2
ATF3	467	5	2
CBR1	873	5	1
CDH2	1000	5	3
CDKN2A	1029	5	2
CHEK1	1111	5	1
CHEK2	11200	5	1
COL2A1	1280	5	1
CXCL1	2919	5	2
CYCS	54205	5	1
CYP1B1	1545	5	2
DVL1	1855	5	2
EIF4EBP1	1978	5	1
ERBB3	2065	5	1
ERCC4	2072	5	2
GADD45A	1647	5	2
H2AX	3014	5	1
HMGB1	3146	5	1
IGFBP3	3486	5	2
IVL	3713	5	1
MYH7	4625	5	1
NLRP3	114548	5	1
PDGFB	5155	5	1
PDK1	5163	5	1
SERPINB5	5268	5	1
SREBF1	6720	5	2
TGFBR2	7048	5	1
TH	7054	5	3
TMPRSS2	7113	5	1
TOP2A	7153	5	1
ABCC1	4363	4	1
ABCC4	10257	4	2
ATG5	9474	4	2
BAD	572	4	2
BBC3	27113	4	3
CDK1	983	4	2
CDK2	1017	4	2
COL4A1	1282	4	3
CRYAB	1410	4	2
DIABLO	56616	4	2
DKK1	22943	4	1
ELK1	2002	4	1
EPCAM	4072	4	1
F2	2147	4	1
FOSL1	8061	4	1
GFAP	2670	4	2
GLI1	2735	4	2
GPAM	57678	4	2
GRIN1	2902	4	1
HAVCR1	26762	4	1
HCK	3055	4	1
HDAC2	3066	4	1
HK2	3099	4	1
HSPA1A	3303	4	2
IFNA1	3439	4	1
IFNB1	3456	4	1
IL2	3558	4	3
IL4	3565	4	2
JUNB	3726	4	1
KRAS	3845	4	2
LDHA	3939	4	1
MAP2K1	5604	4	1
MAP2K2	5605	4	1
MGMT	4255	4	1
MIR532	693124	4	1
MMP3	4314	4	2
MST1R	4486	4	1
NANOG	79923	4	1
NKX3-1	4824	4	1
NOS3	4846	4	2
NOTCH1	4851	4	1
PROM1	8842	4	1
RB1	5925	4	2
REL	5966	4	1
RPS6KB1	6198	4	2
SELP	6403	4	2
SIRT1	23411	4	2
SIRT3	23410	4	2
SLC2A1	6513	4	2
SMAD3	4088	4	1
SOX9	6662	4	1
SREBF2	6721	4	2
TJP1	7082	4	1
TRAF1	7185	4	1
TXNRD1	7296	4	3
UBA7	7318	4	1
VIP	7432	4	2
WNT3	7473	4	1
WT1	7490	4	1
ABCG2	9429	3	1
ALAD	210	3	2
ALOX5	240	3	1
APAF1	317	3	3
ATM	472	3	1
BACE1	23621	3	1
BECN1	8678	3	2
BID	637	3	1
CASP3A	140621	3	2
CCNB1	891	3	1
CDK4	1019	3	1
CEBPA	1050	3	1
CFLAR	8837	3	1
CTSD	1509	3	2
CXCL12	6387	3	1
CXCR4	7852	3	1
CYP3A11	13112	3	1
DCX	1641	3	2
DFFB	1677	3	1
DNM1L	10059	3	2
DNMT3A	1788	3	2
DNMT3B	1789	3	2
FASN	2194	3	2
FDPS	2224	3	3
G6PD	2539	3	2
GATA2	2624	3	1
GLB1	2720	3	1
GOT1	2805	3	1
GRIN2A	2903	3	1
GSDMD	79792	3	1
HDAC4	9759	3	2
HGF	3082	3	1
IL5	3567	3	1
INS1	16333	3	2
IRAK1	3654	3	2
IRS1	3667	3	3
ITGAM	3684	3	1
LCN2	3934	3	2
LPL	4023	3	2
LTA	4049	3	1
MAP3K1	4214	3	1
MAPK10	5602	3	1
MAPK14	1432	3	1
MFN1	55669	3	2
MKI67	4288	3	2
MMP14	4323	3	3
MMP7	4316	3	1
MYD88	4615	3	2
MYLK	4638	3	2
NR1H3	10062	3	2
ODC1	4953	3	2
OPA1	4976	3	2
PINK1	65018	3	2
PKM	5315	3	1
PLAUR	5329	3	2
POLB	5423	3	1
PRKCA	5578	3	1
PRKCE	5581	3	1
PRKDC	5591	3	1
RTKN	6242	3	1
SERPINE1	5054	3	2
SNCA	6622	3	1
STAT1	6772	3	2
STAT5A	6776	3	1
SULF1	23213	3	2
TFEB	7942	3	2
TFRC	7037	3	3
TLR2	7097	3	2
TNFRSF10A	8797	3	1
TNFRSF1A	7132	3	1
TNFSF11	8600	3	2
TOP2B	7155	3	1
TYMP	1890	3	1
VIM	7431	3	2
XBP1	7494	3	1
A4GALT	53947	2	1
ABCG1	9619	2	1
ACACB	32	2	1
ACLY	47	2	2
ACO2	50	2	2
ADORA2A	135	2	1
AGER	177	2	1
AKAP6	9472	2	2
AOC1	26	2	2
AQP3	360	2	1
ATF6	22926	2	2
AXIN1	8312	2	1
BCL2A1	597	2	1
BCL2L11	10018	2	1
BCL2L2	599	2	1
BCL3	602	2	2
BIRC7	79444	2	1
CAMK2A	815	2	2
CASP12	100506742	2	2
CCAR1	55749	2	2
CCNA2	890	2	1
CCND3	896	2	1
CD14	929	2	1
CDX2	1045	2	2
CKB	1152	2	1
CKM	1158	2	1
CLDN1	9076	2	1
CREBBP	1387	2	1
CSF1R	1436	2	2
CTSB	1508	2	2
CYP24A1	1591	2	1
CYP2B1	24300	2	1
CYP2C19	1557	2	1
CYP2C29	13095	2	1
DDIT4L	115265	2	2
DHCR24	1718	2	2
DHCR7	1717	2	2
DUSP1	1843	2	2
DUSP10	11221	2	1
DYRK2	8445	2	1
EPX	8288	2	1
ERN1	2081	2	1
F3	2152	2	1
FADS1	3992	2	2
FADS2	9415	2	2
FANCD2	2177	2	1
FANCI	55215	2	1
FGF2	2247	2	1
FLT1	2321	2	2
FOSL2	2355	2	1
FOXA1	3169	2	1
FOXO1	2308	2	2
FUS	2521	2	1
GATA4	2626	2	1
GGT1	2678	2	1
GLI2	2736	2	1
GSS	2937	2	1
GSTO1	9446	2	1
H3F4	382523	2	1
HAND1	9421	2	1
HAND2	9464	2	1
HSF1	3297	2	2
HSP90B1	7184	2	2
HSPA4	3308	2	1
HSPB1	3315	2	1
HSPD1	3329	2	2
IFNAR1	3454	2	1
IFNAR2	3455	2	1
IGF2	3481	2	1
IGFBP4	3487	2	2
IGFBP5	3488	2	2
IL12B	3593	2	2
IL17A	3605	2	1
IL1A	3552	2	2
IRF3	3661	2	1
ITGB1	3688	2	1
JAK2	3717	2	1
JAK3	3718	2	1
KIT	3815	2	1
KMT5A	387893	2	1
LAMP1	3916	2	2
LCAT	3931	2	1
LEF1	51176	2	1
LIG3	3980	2	1
LIG4	3981	2	1
LRP5	4041	2	1
LRP6	4040	2	1
LSS	4047	2	2
LTB	4050	2	2
MMP1	4312	2	2
MS4A1	931	2	1
MSMO1	6307	2	2
MSR1	4481	2	1
MT1A	4489	2	1
MT2A	4502	2	1
MVK	4598	2	2
MXD3	83463	2	1
NEIL1	79661	2	1
NES	10763	2	1
NEUROD1	4760	2	1
NEUROG1	4762	2	1
NOD2	64127	2	1
NOS1	4842	2	2
NPPA	4878	2	1
NR1I2	8856	2	1
NR3C1	2908	2	2
NRIP1	8204	2	1
OCLN	100506658	2	1
OGG1	4968	2	1
PAX6	5080	2	1
PCK1	5105	2	2
PORCN	64840	2	1
PPARD	5467	2	1
PRKN	5071	2	2
PTCH1	5727	2	1
PTGES	9536	2	1
RAF1	5894	2	1
RELN	5649	2	1
SCD	6319	2	2
SCD1	20249	2	1
SFRP2	6423	2	1
SHH	6469	2	1
SIM2	6493	2	1
SLC2A2	6514	2	2
SLC3A2	6520	2	2
SLC7A11	23657	2	2
SMAD4	4089	2	2
SMN2	6607	2	1
SMO	6608	2	1
SNAI1	6615	2	1
SOCS3	9021	2	1
SOX2	6657	2	1
SP1	6667	2	1
SQLE	6713	2	2
STAT4	6775	2	1
STAT5B	6777	2	1
TCF7L2	6934	2	1
TFAM	7019	2	2
TNFA	405785	2	2
TNFRSF1B	7133	2	1
TRAF6	7189	2	2
TUBB3	10381	2	1
UGT1A	7361	2	1
VWF	7450	2	1
WIF1	11197	2	1
WNT1	7471	2	1
XAF1	54739	2	1
XRCC1	7515	2	1
XRCC4	7518	2	1
YWHAE	7531	2	1
AARS1	16	1	1
AATF	26574	1	0
ABL	45821	1	1
ACE	1636	1	1
ACE2	59272	1	1
ACKR3	57007	1	1
ADAM17	6868	1	1
ADAMTS4	9507	1	1
ADCY9	115	1	1
ADGRE1	2015	1	1
AGR2	10551	1	1
AGTR2	186	1	1
AK1	203	1	1
AKR1B8	14187	1	1
ALAS1	211	1	1
ALCAM	214	1	1
ALCAMA	30194	1	1
ALDOA	226	1	1
ALDOC	230	1	1
AMPD1	270	1	1
AMPD3	272	1	1
ANKRD37	353322	1	1
ANKRD50	57182	1	1
ANKZF1	55139	1	1
APC	324	1	1
APOE	348	1	1
ARHGAP24	83478	1	1
ARHGAP30	257106	1	1
ARHGDIB	397	1	1
ATF1	466	1	1
ATF2	1386	1	1
ATG16L1	55054	1	1
ATG3	64422	1	1
ATG7	10533	1	1
ATR	545	1	1
AURKA	6790	1	1
AURKB	9212	1	1
B3GALT6	126792	1	1
BAXA	58081	1	1
BCL10	8915	1	1
BCL2A	570772	1	1
BCL2B	100007048	1	1
BCOR	54880	1	1
BGN	633	1	1
BMP2	650	1	1
BRCA1	672	1	1
BSG	682	1	1
C1QA	712	1	1
C1QB	713	1	1
C3	718	1	1
C4B	721	1	1
CAPG	822	1	1
CAR9	230099	1	1
CASP2	835	1	1
CASP4	837	1	1
CCDC116	164592	1	1
CCL3	6348	1	0
CCPG1	9236	1	1
CCR2	729230	1	1
CD40LG	959	1	1
CD44	960	1	1
CD47	961	1	1
CD55	1604	1	1
CDC14B	8555	1	1
CDC20	991	1	1
CDC25C	995	1	1
CDH11	1009	1	1
CDH17	1015	1	1
CDK5	1020	1	1
CDK6	1021	1	1
CDK7	1022	1	1
CDK9	1025	1	1
CDKN2D	1032	1	1
CEBPB	1051	1	1
CES1	1066	1	1
CES3	23491	1	1
CHAT	1103	1	1
CHIL3	12655	1	1
CHRM2	1129	1	1
CLCA4A	99663	1	1
CLCN6	1185	1	1
CLDN2	9075	1	1
COL1A2	1278	1	1
COL27A1	85301	1	1
COL3A1	1281	1	1
COL4A2	1284	1	1
COL4A5	1287	1	1
COL5A1	1289	1	1
COL5A2	1290	1	1
CPT1A	1374	1	1
CREB3	10488	1	1
CS	1431	1	1
CSF1	1435	1	1
CSF2RA	1438	1	1
CSF2RB	1439	1	1
CSK	1445	1	0
CSPRS	114564	1	1
CTLA2A	13024	1	1
CTSS	1520	1	1
CXCL14	9547	1	1
CXCL8B.1	100536594	1	1
CXCR1	3577	1	1
CXCR2	3579	1	1
CYM	229697	1	1
CYP2B10	13088	1	1
CYP2B9	13094	1	1
CYP2C9	1559	1	1
CYP2D6	1565	1	1
CYP4A3	298423	1	1
CYTH4	27128	1	1
DAXX	1616	1	1
DBN1	1627	1	1
DCN	1634	1	1
DHRS1	115817	1	1
DLG4	1742	1	1
DNAJB9	4189	1	1
DNMT2	692480	1	1
DRAM1	55332	1	1
DRD2	1813	1	1
DUSP5	1847	1	1
DYNLL1	8655	1	1
E2F1	1869	1	1
E2F5	1875	1	1
ECH1	1891	1	1
EDARADD	128178	1	1
EDIL3	10085	1	1
EIF1	10209	1	1
EIF4G1	1981	1	1
ELAVL3	1995	1	1
ELF2	1998	1	1
EMB	133418	1	1
ENO1	2023	1	1
ENTPD5	957	1	1
EPAS1	2034	1	1
EPO	2056	1	1
ETS2	2114	1	1
F2R	2149	1	1
FADD	8772	1	1
FAM120B	84498	1	1
FAS	355	1	1
FBLN2	2199	1	1
FCGR3A	2214	1	1
FDFT1	2222	1	1
FGF5	2250	1	1
FGFR2	2263	1	1
FILIP1L	11259	1	1
FIS1	51024	1	1
FNTB	2342	1	1
FOXA2	3170	1	1
FOXF2	2295	1	1
FPR3	2359	1	1
FSHB	2488	1	1
FSTL1	11167	1	1
FTL1	14325	1	1
FZD1	8321	1	1
G6PC1	2538	1	1
G6PDX	14381	1	1
GABRA1	2554	1	1
GAD1	2571	1	1
GAP43	2596	1	1
GAS6	2621	1	1
GDA	9615	1	1
GGTA1	2681	1	1
GJA1	2697	1	1
GLO1	2739	1	1
GOT1L1	137362	1	1
GPER1	2852	1	1
GPHN	10243	1	1
GPX1A	352926	1	1
GRB10	2887	1	1
GRB2	2885	1	1
GREM1	26585	1	1
GRIA4	2893	1	1
GRIN2B	2904	1	1
GRM2	2912	1	1
GSK3A	2931	1	1
GSN	2934	1	1
GSTA2	2939	1	1
GSTA4	2941	1	1
GSTA5	221357	1	1
GSTK1	373156	1	1
GUSB	2990	1	1
H1-10	8971	1	1
H19	283120	1	1
H2BC26	128312	1	1
H2BC5	3017	1	1
H4C11	8363	1	1
H4C15	554313	1	1
HAMP	57817	1	1
HBS1L	10767	1	1
HDAC11	79885	1	1
HDAC3	8841	1	1
HDAC6	10013	1	1
HDAC7	51564	1	1
HDAC8	55869	1	1
HEBP2	23593	1	1
HES1	3280	1	1
HIST1H2BQ	306945	1	1
HK1	3098	1	1
HLA-DPB2	3116	1	1
HMGCS1	3157	1	1
HNRNPA1	3178	1	1
HNRNPD	3184	1	1
HOPX	84525	1	1
HOXB5	3215	1	1
HPRT1	3251	1	1
HSP90AA1	3320	1	1
HSP90AB1	3326	1	1
HSPB7	27129	1	1
HTR1A	3350	1	1
ID1	3397	1	1
ID2	3398	1	1
ID3	3399	1	1
IDO1	3620	1	1
IFNK	56832	1	1
IGFBP1	3484	1	1
IGFBP2	3485	1	1
IGFBP7	3490	1	1
IGLL1	3543	1	1
IKBKG	8517	1	1
IL12A	3592	1	1
IL2RA	3559	1	1
IL6R	3570	1	1
IL6ST	3572	1	1
INSIG2	51141	1	1
INSR	3643	1	1
IRAG2	4033	1	1
IRAK2	3656	1	1
IRF5	3663	1	1
IRS2	8660	1	1
ITGA2B	3674	1	1
ITGB3	3690	1	1
ITM2A	9452	1	1
ITPR1	3708	1	0
JAK1	3716	1	0
JSRP1	126306	1	1
JUND	3727	1	1
KCNH2	3757	1	1
KCNMB2	10242	1	1
KEAP1B	100003679	1	1
KLF10	7071	1	1
KLF6	1316	1	1
KLHL21	9903	1	1
KLHL24	54800	1	1
KLK2	3817	1	1
KRTAP2-1	81872	1	1
KYNU	8942	1	1
LBP	3929	1	1
LCP1	3936	1	1
LCP2	3937	1	1
LGMN	5641	1	1
LHB	3972	1	1
LHX5	64211	1	1
LILRB3	11025	1	1
LIPC	3990	1	1
LOX	4015	1	1
LPAR1	1902	1	1
LRRN3	54674	1	1
LTBR	4055	1	1
LYZ	4069	1	1
LYZ1	17110	1	1
LYZ2	17105	1	1
MADCAM1	8174	1	1
MAOA	4128	1	1
MAP1LC3A	84557	1	1
MAP2K3	5606	1	1
MAP2K4	6416	1	1
MAPK12	6300	1	1
MAPT	4137	1	1
MBPA	326281	1	1
MCL1	4170	1	1
MCM2	4171	1	1
MCM7	4176	1	1
MECP2	4204	1	1
MEF2C	4208	1	1
MELTF	4241	1	1
METTL7A	315306	1	1
MFN2	9927	1	1
MFNG	4242	1	1
MGST1	4257	1	1
MIF	4282	1	0
MIR1290	100302276	1	1
MIR146A	406938	1	1
MIR19A	406979	1	1
MIR21	406991	1	1
MIR22	407004	1	1
MIR222	407007	1	1
MIR223	407008	1	1
MIR22HG	84981	1	1
MIR27A	407018	1	1
MIR27B	407019	1	1
MIR30A	407029	1	1
MIR34A	407040	1	1
MIR802	768219	1	1
MIR99A	407055	1	1
MME	4311	1	1
MMP10	4319	1	1
MMP13	4322	1	1
MPHOSPH6	10200	1	1
MRPL1	65008	1	1
MRPL47	57129	1	1
MSN	4478	1	1
MT1	17748	1	1
MUC5AC	4586	1	1
MVD	4597	1	1
MXD1	4084	1	1
MYH1	4619	1	1
MYH6	4624	1	1
MYL12A	10627	1	1
MYL4	4635	1	1
MYL9	10398	1	1
MYO18A	399687	1	1
NANOS1	340719	1	1
NCAM1	4684	1	1
NCOA1	8648	1	1
NEFM	4741	1	1
NFE2L1	4779	1	1
NFE2L2A	360149	1	1
NFKB2	4791	1	1
NFKBIB	4793	1	1
NFYA	4800	1	1
NGF	4803	1	0
NGFR	4804	1	1
NHLRC2	374354	1	1
NKX2-5	1482	1	1
NLRP12	91662	1	1
NME1	4830	1	1
NMT2	9397	1	1
NOD1	10392	1	1
NOX4	50507	1	1
NPC1L1	29881	1	1
NPC2	10577	1	1
NR4A2	4929	1	1
NRF1	4899	1	1
NTN1	9423	1	1
NTRK2	4915	1	1
NUP98	4928	1	1
OAT	4942	1	1
OLR1	4973	1	1
ORM1	5004	1	1
OSMR	9180	1	1
OTUD7B	56957	1	1
PACRG	135138	1	1
PAH	5053	1	1
PAK2	5062	1	1
PCSK9	255738	1	1
PDIA3	2923	1	1
PDPK1	5170	1	1
PDPN	10630	1	1
PER2	8864	1	1
PFKFB4	5210	1	1
PGD	5226	1	1
PGF	5228	1	1
PGS1	9489	1	1
PHB1	5245	1	1
PHOX2	751096	1	1
PHYH	5264	1	1
PIK3C2A	5286	1	1
PIK3CA	5290	1	1
PIR	8544	1	1
PLA2G2A	5320	1	1
PLEKHH2	130271	1	1
PLK1	5347	1	1
PLK2	10769	1	1
PLK3	1263	1	1
PLK4	10733	1	1
PLOD2	5352	1	1
PMAIP1	5366	1	1
PMEPA1	56937	1	1
POLA2	23649	1	1
POLE	5426	1	1
POSTN	10631	1	1
PPDPF	79144	1	1
PPIF	10105	1	1
PPP1CA	5499	1	1
PPP1R1B	84152	1	1
PPP2CA	5515	1	1
PPP3CC	5533	1	1
PPP5C	5536	1	1
PRDX2	7001	1	1
PRDX3	10935	1	1
PRDX5	25824	1	1
PRDX6	9588	1	1
PRKAA1	5562	1	1
PRKCH	5583	1	1
PRKCQ	5588	1	1
PRLR	5618	1	1
PROCR	10544	1	0
PTEN	5728	1	1
PTGES2	80142	1	1
PTGS1	5742	1	1
PTHLH	5744	1	1
PTK2	5747	1	0
PTPN11	5781	1	0
PTPN13	5783	1	1
PTPN6	5777	1	1
PTPN7	5778	1	1
PTPRO	5800	1	1
PTPRR	5801	1	1
PTX3	5806	1	1
PYCARD	29108	1	1
RAB8A	4218	1	1
RAC1	5879	1	1
RAMP1	10267	1	1
RARA	5914	1	1
RASSF2	9770	1	1
RBM39	9584	1	1
RBP1	5947	1	1
REG3A	5068	1	1
REG3D	30053	1	1
REG3G	130120	1	1
RELB	5971	1	1
RETNLB	84666	1	1
REV3L	5980	1	1
RFXAP	5994	1	1
RGS16	6004	1	1
RGS4	5999	1	1
RGS7	6000	1	1
RHOA	387	1	1
RHOB	388	1	1
RIMS2	9699	1	1
RIPK1	8737	1	1
RPL31	6160	1	1
RREB1	6239	1	1
RUNX2	860	1	1
RXRA	6256	1	1
S100A8	6279	1	1
S100A9	6280	1	1
S100G	795	1	1
SCARB1	949	1	1
SCD2	20250	1	1
SCRN2	90507	1	1
SDHA	6389	1	1
SELL	6402	1	1
SEPTIN7	989	1	1
SERPINA3	12	1	1
SERPINB2	5055	1	1
SERPINE2	5270	1	1
SERPINH1	871	1	1
SFPQ	6421	1	1
SFRP5	6425	1	1
SFXN1	94081	1	1
SIRT7	51547	1	1
SKAP2	8935	1	1
SLC11A2	4891	1	1
SLC16A1	6566	1	1
SLC18A2	6571	1	1
SLC1A3	6507	1	1
SLC20A1	6574	1	1
SLC2A3	6515	1	1
SLC2A5	6518	1	1
SLC30A1	7779	1	1
SLC30A10	55532	1	1
SLC37A4	2542	1	1
SLC48A1	55652	1	1
SLC6A3	6531	1	1
SLCO1A2	6579	1	1
SLPI	6590	1	1
SMAD2	4087	1	1
SMPX	23676	1	1
SNAI2	6591	1	1
SNHG12	85028	1	1
SOCS5	9655	1	1
SP3	6670	1	1
SP4	6671	1	1
SPARC	6678	1	1
SPIB	6689	1	1
SPOCK1	6695	1	1
SPP1	6696	1	1
SRM	6723	1	1
SRSF1	6426	1	1
SRSF2	6427	1	1
SRSF3	6428	1	1
SRSF5	6430	1	1
SRSF6	6431	1	1
STS	412	1	1
STX3	6809	1	1
SULF2	55959	1	1
SUZ12	23512	1	1
SYCP2	10388	1	1
SYN2	6854	1	1
SYN2A	436870	1	1
SYNGAP1	8831	1	1
T	20997	1	1
TADA3	10474	1	1
TALDO1	6888	1	1
TBC1D1	23216	1	1
TBC1D8	11138	1	1
TBK1	29110	1	1
TERT	7015	1	1
TF	7018	1	1
TGFB1A	359834	1	1
TGM2	7052	1	1
THBS1	7057	1	1
THY1	7070	1	1
TICAM1	148022	1	1
TICAM2	353376	1	1
TIMP3	7078	1	0
TLR1	7096	1	1
TNC	3371	1	1
TNFRSF10C	8794	1	1
TNFRSF10D	8793	1	1
TNFRSF12A	51330	1	1
TNFRSF21	27242	1	1
TNFSF12	8742	1	1
TNFSF14	8740	1	1
TNKS	8658	1	1
TNNI3	7137	1	1
TP53BP2	7159	1	1
TPH1	7166	1	1
TRADD	8717	1	1
TRAF2	7186	1	1
TRAF3	7187	1	1
TREM1	54210	1	1
TRIB3	57761	1	1
TRIM15	89870	1	1
TRIM16	10626	1	1
TRPV6	55503	1	1
TSC2	7249	1	1
TUBA1B	10376	1	1
TXN	7295	1	1
TXNIP	10628	1	1
TYROBP	7305	1	1
UBC	7316	1	1
UBE2C	11065	1	1
UCP1	7350	1	1
UGT1A10	54575	1	1
UGT1A6	54578	1	1
UGT1A7	54577	1	1
UGT1A8	54576	1	1
UGT1A9	54600	1	1
UGT2B5	22238	1	1
UTP14A	10813	1	1
VASP	7408	1	1
VCAN	1462	1	1
VDAC1	7416	1	1
VHL	7428	1	1
WASL	8976	1	1
XDH	7498	1	1
XPO1	7514	1	1
XRCC5	7520	1	1
XRCC6	2547	1	1
YAP1	10413	1	1
YPEL3	83719	1	1
ZFHX3	463	1	1
ZFP36L1	677	1	1
ZNF287	57336	1	1
ZNF589	51385	1	1
ZNF823	55552	1	1
