# Supplementary material for: Exploring the therapeutic mechanism of curcumin in spinal cord injury treatment based on network pharmacology, molecular dynamics simulation, and experimental validation
Source: Front Chem. 2025 Mar 28;13:1568551. doi: 10.3389/fchem.2025.1568551 (PMC11985754; doi:10.3389/fchem.2025.1568551)
Supplement: Supplementary file 1 [file DataSheet1.zip › CTD-pinal cord injury target.xls]

Gene Symbol	Gene ID	Disease Name	Disease ID	Direct Evidence	Inference Network	Inference Score	Reference Count
CASP3	836	Spinal Cord Injuries	MESH:D013119	marker/mechanism	4-hydroxy-2-nonenal|4-iodo-2,5-dimethoxyphenylisopropylamine|Acetylcarnitine|Acrylamide|Atorvastatin|Blood Glucose|Bupivacaine|Cannabidiol|Clioquinol|Cytidine Diphosphate Choline|geraniol|Hydrogen Peroxide|Indomethacin|Lidocaine|Lipopolysaccharides|manganese(III)-tetrakis(4-benzoic acid)porphyrin|Methylprednisolone|Minocycline|montelukast|Naloxone|N-(oxo-5,6-dihydrophenanthridin-2-yl)-N,N-dimethy…	67.21	33
XBP1	7494	Spinal Cord Injuries	MESH:D013119	marker/mechanism	4-hydroxy-2-nonenal|Acrylamide|Cannabidiol|Clioquinol|geraniol|Hydrogen Peroxide|Indomethacin|Lipopolysaccharides|Minocycline|Oxygen|Progesterone|Quercetin|Rosiglitazone|Simvastatin|tamibarotene|Tamoxifen	52.20	21
SQSTM1	8878	Spinal Cord Injuries	MESH:D013119	marker/mechanism	4-hydroxy-2-nonenal|Acrylamide|Atorvastatin|Blood Glucose|Cannabidiol|Clioquinol|geraniol|Hydrogen Peroxide|Indomethacin|Lipopolysaccharides|N-(oxo-5,6-dihydrophenanthridin-2-yl)-N,N-dimethylacetamide hydrochloride|Oxygen|Progesterone|Quercetin|Ropivacaine|Rosiglitazone|Simvastatin|Tamoxifen	51.50	19
VEGFA	7422	Spinal Cord Injuries	MESH:D013119	marker/mechanism	4-hydroxy-2-nonenal|Acrylamide|Cannabidiol|Clioquinol|geraniol|Hydrogen Peroxide|Indomethacin|Lipopolysaccharides|manganese(III)-tetrakis(4-benzoic acid)porphyrin|Minocycline|N-(oxo-5,6-dihydrophenanthridin-2-yl)-N,N-dimethylacetamide hydrochloride|Oxygen|Progesterone|Quercetin|Ropivacaine|Rosiglitazone|Simvastatin|tamibarotene|Tamoxifen	47.00	22
DDIT3	1649	Spinal Cord Injuries	MESH:D013119	marker/mechanism	4-hydroxy-2-nonenal|Acrylamide|Blood Glucose|Cannabidiol|Clioquinol|geraniol|Hydrogen Peroxide|Indomethacin|Lipopolysaccharides|Minocycline|Oxygen|Progesterone|Quercetin|Rosiglitazone|Superoxides|Tamoxifen|zileuton	43.28	19
PARP1	142	Spinal Cord Injuries	MESH:D013119	marker/mechanism	4-hydroxy-2-nonenal|Acrylamide|Atorvastatin|Blood Glucose|Cannabidiol|coomassie Brilliant Blue|Cytidine Diphosphate Choline|Hydrogen Peroxide|Indomethacin|Lipopolysaccharides|N-(oxo-5,6-dihydrophenanthridin-2-yl)-N,N-dimethylacetamide hydrochloride|Oxygen|pifithrin|pyridoxal phosphate-6-azophenyl-2',4'-disulfonic acid|Quercetin|Ropivacaine|Simvastatin|Tamoxifen|Theophylline	42.81	18
PPP1R15A	23645	Spinal Cord Injuries	MESH:D013119	marker/mechanism	4-hydroxy-2-nonenal|Acrylamide|Cannabidiol|Hydrogen Peroxide|Indomethacin|Lipopolysaccharides|Oxygen|Progesterone|Quercetin|Rosiglitazone|tamibarotene	35.37	13
BECN1	8678	Spinal Cord Injuries	MESH:D013119	marker/mechanism	Acrylamide|Atorvastatin|Blood Glucose|Cannabidiol|Clioquinol|Hydrogen Peroxide|Lipopolysaccharides|Oxygen|Quercetin|Ropivacaine|Rosiglitazone|Simvastatin	34.74	14
AQP1	358	Spinal Cord Injuries	MESH:D013119	marker/mechanism	Acrylamide|Cannabidiol|Hydrogen Peroxide|Indomethacin|Lipopolysaccharides|Oxygen|Progesterone|Quercetin|Rosiglitazone|Tamoxifen	34.60	12
MAP1LC3B	81631	Spinal Cord Injuries	MESH:D013119	marker/mechanism	4-hydroxy-2-nonenal|Acrylamide|Atorvastatin|Blood Glucose|Hydrogen Peroxide|Lipopolysaccharides|Oxygen|Progesterone|Quercetin|Rosiglitazone|Simvastatin|Tamoxifen	33.56	15
HIF1A	3091	Spinal Cord Injuries	MESH:D013119	marker/mechanism	Cannabidiol|Clioquinol|Hydrogen Peroxide|Lipopolysaccharides|manganese(III)-tetrakis(4-benzoic acid)porphyrin|Minocycline|Oxygen|Progesterone|Quercetin|Rosiglitazone|Simvastatin|Tamoxifen	29.38	18
ATF4	468	Spinal Cord Injuries	MESH:D013119	marker/mechanism	4-hydroxy-2-nonenal|Acrylamide|Cannabidiol|geraniol|Hydrogen Peroxide|Lipopolysaccharides|Oxygen|Progesterone|Quercetin|Tamoxifen	27.72	12
ATG5	9474	Spinal Cord Injuries	MESH:D013119	marker/mechanism	4-hydroxy-2-nonenal|Acrylamide|Atorvastatin|geraniol|Indomethacin|Lipopolysaccharides|Oxygen|Quercetin	24.13	8
TNF	7124	Spinal Cord Compression	MESH:D013117	marker/mechanism	geraniol|Heparin|Lidocaine|Methylprednisolone|Morphine|Nicotine|Prednisolone|shikonin|Steroids|Warfarin	22.47	13
AQP4	361	Spinal Cord Injuries	MESH:D013119	marker/mechanism	Acrylamide|Cannabidiol|Lidocaine|Lipopolysaccharides|Progesterone	15.96	7
CCL2	6347	Spinal Cord Compression	MESH:D013117	marker/mechanism	Heparin|Lidocaine|Morphine|Nicotine|Prednisolone|Triamcinolone	15.51	8
PLAT	5327	Spinal Cord Compression	MESH:D013117	marker/mechanism	Heparin|Morphine|Nicotine	9.90	3
AMBRA1	55626	Spinal Cord Injuries	MESH:D013119	marker/mechanism	Lipopolysaccharides	2.80	2
SOD1	6647	Spinal Cord Injuries	MESH:D013119	therapeutic	Acrylamide|Atorvastatin|Blood Glucose|Cannabidiol|geraniol|Hydrogen Peroxide|Indomethacin|Lipopolysaccharides|manganese(III)-tetrakis(4-benzoic acid)porphyrin|N-(oxo-5,6-dihydrophenanthridin-2-yl)-N,N-dimethylacetamide hydrochloride|Oxygen|Progesterone|Quercetin|Rosiglitazone|Simvastatin|Superoxides|Tamoxifen	41.18	17
AKT1S1	84335	Spinal Cord Injuries	MESH:D013119	therapeutic	Acrylamide|Cannabidiol|Quercetin|Theophylline	13.32	7
P2RX7	5027	Spinal Cord Injuries	MESH:D013119	therapeutic	2',3'-dialdehyde ATP|coomassie Brilliant Blue|Lipopolysaccharides|pyridoxal phosphate-6-azophenyl-2',4'-disulfonic acid	12.07	3
MAPK1	5594	Spinal Cord Injuries	MESH:D013119		4-hydroxy-2-nonenal|4-iodo-2,5-dimethoxyphenylisopropylamine|Acrylamide|Atorvastatin|Baclofen|Blood Glucose|Bupivacaine|Cannabidiol|Clioquinol|Fentanyl|geraniol|Hydrogen Peroxide|Indomethacin|Lidocaine|Lipopolysaccharides|manganese(III)-tetrakis(4-benzoic acid)porphyrin|Methylprednisolone|Minocycline|montelukast|Naloxone|N-(oxo-5,6-dihydrophenanthridin-2-yl)-N,N-dimethylacetamide hydrochloride|Ox…	79.00	33
MAPK3	5595	Spinal Cord Injuries	MESH:D013119		4-hydroxy-2-nonenal|4-iodo-2,5-dimethoxyphenylisopropylamine|Acrylamide|Atorvastatin|Baclofen|Blood Glucose|Bupivacaine|Cannabidiol|Clioquinol|Fentanyl|geraniol|Hydrogen Peroxide|Indomethacin|Lidocaine|Lipopolysaccharides|manganese(III)-tetrakis(4-benzoic acid)porphyrin|Minocycline|montelukast|Naloxone|N-(oxo-5,6-dihydrophenanthridin-2-yl)-N,N-dimethylacetamide hydrochloride|Oxygen|pifithrin|Prog…	75.64	32
ITGAM	3684	Spinal Cord Injuries	MESH:D013119		4-hydroxy-2-nonenal|Acrylamide|Atorvastatin|Blood Glucose|Bupivacaine|Hydrogen Peroxide|Indomethacin|Lidocaine|Lipopolysaccharides|Minocycline|Oxygen|Progesterone|Quercetin|Ropivacaine|Simvastatin|tamibarotene|Tamoxifen|Theophylline|zileuton	71.04	23
IL1B	3553	Spinal Cord Injuries	MESH:D013119		4-hydroxy-2-nonenal|4-iodo-2,5-dimethoxyphenylisopropylamine|Acetylcarnitine|Acrylamide|Atorvastatin|Blood Glucose|Cannabidiol|geraniol|Hydrogen Peroxide|Indomethacin|Lidocaine|Lipopolysaccharides|manganese(III)-tetrakis(4-benzoic acid)porphyrin|Methylprednisolone|Minocycline|montelukast|Naloxone|N-(oxo-5,6-dihydrophenanthridin-2-yl)-N,N-dimethylacetamide hydrochloride|Oxygen|Progesterone|Quercet…	68.23	31
IL6	3569	Spinal Cord Injuries	MESH:D013119		4-hydroxy-2-nonenal|4-iodo-2,5-dimethoxyphenylisopropylamine|Acetylcarnitine|Acrylamide|Atorvastatin|Blood Glucose|Cannabidiol|coomassie Brilliant Blue|geraniol|Hydrogen Peroxide|Indomethacin|Lidocaine|Lipopolysaccharides|manganese(III)-tetrakis(4-benzoic acid)porphyrin|Methylprednisolone|Minocycline|montelukast|Naloxone|N-(oxo-5,6-dihydrophenanthridin-2-yl)-N,N-dimethylacetamide hydrochloride|Ox…	67.06	32
TGFB1	7040	Spinal Cord Injuries	MESH:D013119		4-hydroxy-2-nonenal|Acrylamide|Atorvastatin|Blood Glucose|Cannabidiol|geraniol|Hydrogen Peroxide|Indomethacin|Lidocaine|Lipopolysaccharides|manganese(III)-tetrakis(4-benzoic acid)porphyrin|Methylprednisolone|Methylprednisolone Acetate|Minocycline|N-(oxo-5,6-dihydrophenanthridin-2-yl)-N,N-dimethylacetamide hydrochloride|Oxygen|Progesterone|Quercetin|Rosiglitazone|Simvastatin|Superoxides|tamibarote…	63.80	26
TNF	7124	Spinal Cord Injuries	MESH:D013119		4-hydroxy-2-nonenal|4-iodo-2,5-dimethoxyphenylisopropylamine|Acrylamide|Atorvastatin|Baclofen|Blood Glucose|Cannabidiol|geraniol|Hydrogen Peroxide|Indomethacin|Lidocaine|Lipopolysaccharides|manganese(III)-tetrakis(4-benzoic acid)porphyrin|Methylprednisolone|Minocycline|montelukast|Naloxone|N-(oxo-5,6-dihydrophenanthridin-2-yl)-N,N-dimethylacetamide hydrochloride|Oxygen|pifithrin|Progesterone|Quer…	62.42	32
NOS2	4843	Spinal Cord Injuries	MESH:D013119		4-hydroxy-2-nonenal|Acetylcarnitine|Acrylamide|Atorvastatin|Blood Glucose|Cannabidiol|geraniol|Hydrogen Peroxide|Indomethacin|Lidocaine|Lipopolysaccharides|Methylprednisolone|Minocycline|montelukast|N-(oxo-5,6-dihydrophenanthridin-2-yl)-N,N-dimethylacetamide hydrochloride|Oxygen|pifithrin|Progesterone|Quercetin|Rosiglitazone|Simvastatin|Superoxides|tamibarotene|Tamoxifen|Theophylline	62.38	28
FOS	2353	Spinal Cord Injuries	MESH:D013119		4-hydroxy-2-nonenal|4-iodo-2,5-dimethoxyphenylisopropylamine|Acrylamide|Baclofen|Blood Glucose|Cannabidiol|Clioquinol|coomassie Brilliant Blue|Fentanyl|geraniol|Hydrogen Peroxide|Indomethacin|Lidocaine|Lipopolysaccharides|Naloxone|Oxygen|Progesterone|Quercetin|Rosiglitazone|Simvastatin|Superoxides|Tamoxifen|Theophylline	61.54	26
MPO	4353	Spinal Cord Injuries	MESH:D013119		Acrylamide|Atorvastatin|Blood Glucose|Cannabidiol|coomassie Brilliant Blue|geraniol|Hydrogen Peroxide|Indomethacin|Lipopolysaccharides|manganese(III)-tetrakis(4-benzoic acid)porphyrin|Methylprednisolone|montelukast|N-(oxo-5,6-dihydrophenanthridin-2-yl)-N,N-dimethylacetamide hydrochloride|Oxygen|Progesterone|Quercetin|Rosiglitazone|Simvastatin|Superoxides|Theophylline|zileuton	61.27	21
ACTA2	59	Spinal Cord Injuries	MESH:D013119		1-butyl-3-methylimidazolium nitrate|Acrylamide|Atorvastatin|Cannabidiol|geraniol|Hydrogen Peroxide|Indomethacin|Lipopolysaccharides|montelukast|Naloxone|N-(oxo-5,6-dihydrophenanthridin-2-yl)-N,N-dimethylacetamide hydrochloride|Oxygen|Progesterone|Quercetin|Rosiglitazone|Simvastatin|tamibarotene|Tamoxifen|Theophylline|zileuton	60.56	23
RELA	5970	Spinal Cord Injuries	MESH:D013119		4-hydroxy-2-nonenal|4-iodo-2,5-dimethoxyphenylisopropylamine|Acetylcarnitine|Acrylamide|Atorvastatin|Blood Glucose|Cannabidiol|geraniol|Hydrogen Peroxide|Indomethacin|Lipopolysaccharides|manganese(III)-tetrakis(4-benzoic acid)porphyrin|Methylprednisolone|Minocycline|montelukast|N-(oxo-5,6-dihydrophenanthridin-2-yl)-N,N-dimethylacetamide hydrochloride|Oxygen|pifithrin|Progesterone|Quercetin|Rosigl…	59.45	27
HMOX1	3162	Spinal Cord Injuries	MESH:D013119		4-hydroxy-2-nonenal|Acetylcarnitine|Acrylamide|Atorvastatin|Blood Glucose|Cannabidiol|Clioquinol|geraniol|Hydrogen Peroxide|Indomethacin|Lidocaine|Lipopolysaccharides|manganese(III)-tetrakis(4-benzoic acid)porphyrin|Methylprednisolone|montelukast|N-(oxo-5,6-dihydrophenanthridin-2-yl)-N,N-dimethylacetamide hydrochloride|Oxygen|Progesterone|Quercetin|Ropivacaine|Rosiglitazone|Simvastatin|Superoxide…	59.42	23
CASP9	842	Spinal Cord Injuries	MESH:D013119		4-hydroxy-2-nonenal|Acetylcarnitine|Acrylamide|Atorvastatin|Blood Glucose|Bupivacaine|Cannabidiol|geraniol|Hydrogen Peroxide|Indomethacin|Lidocaine|Lipopolysaccharides|manganese(III)-tetrakis(4-benzoic acid)porphyrin|Minocycline|N-(oxo-5,6-dihydrophenanthridin-2-yl)-N,N-dimethylacetamide hydrochloride|Oxygen|pifithrin|Progesterone|Quercetin|Ropivacaine|Rosiglitazone|Simvastatin|tamibarotene|Tamox…	58.96	24
GSK3B	2932	Spinal Cord Injuries	MESH:D013119		4-hydroxy-2-nonenal|Acrylamide|Blood Glucose|Cannabidiol|geraniol|Hydrogen Peroxide|Indomethacin|Lipopolysaccharides|Minocycline|Naloxone|N-(oxo-5,6-dihydrophenanthridin-2-yl)-N,N-dimethylacetamide hydrochloride|Oxygen|Progesterone|Quercetin|Rosiglitazone|Simvastatin|tamibarotene|Tamoxifen|Theophylline	56.89	24
AGT	183	Spinal Cord Injuries	MESH:D013119		4-hydroxy-2-nonenal|Atorvastatin|Blood Glucose|Hydrogen Peroxide|Indomethacin|Lipopolysaccharides|manganese(III)-tetrakis(4-benzoic acid)porphyrin|montelukast|Naloxone|N-(oxo-5,6-dihydrophenanthridin-2-yl)-N,N-dimethylacetamide hydrochloride|Oxygen|pifithrin|Progesterone|Quercetin|Rosiglitazone|Simvastatin|Superoxides|tamibarotene|Tamoxifen	56.32	18
BAX	581	Spinal Cord Injuries	MESH:D013119		4-hydroxy-2-nonenal|Acrylamide|Atorvastatin|Blood Glucose|Bupivacaine|Cannabidiol|coomassie Brilliant Blue|geraniol|Hydrogen Peroxide|Indomethacin|Lipopolysaccharides|manganese(III)-tetrakis(4-benzoic acid)porphyrin|Methylprednisolone|Minocycline|montelukast|Naloxone|N-(oxo-5,6-dihydrophenanthridin-2-yl)-N,N-dimethylacetamide hydrochloride|Oxygen|pifithrin|Progesterone|Quercetin|Ropivacaine|Rosig…	55.99	26
ICAM1	3383	Spinal Cord Injuries	MESH:D013119		4-hydroxy-2-nonenal|Acrylamide|Atorvastatin|Blood Glucose|Cannabidiol|Cytidine Diphosphate Choline|geraniol|Hydrogen Peroxide|Indomethacin|Lipopolysaccharides|manganese(III)-tetrakis(4-benzoic acid)porphyrin|Minocycline|Naloxone|N-(oxo-5,6-dihydrophenanthridin-2-yl)-N,N-dimethylacetamide hydrochloride|Oxygen|Progesterone|Quercetin|Rosiglitazone|Simvastatin|zileuton	55.87	22
TP53	7157	Spinal Cord Injuries	MESH:D013119		4-hydroxy-2-nonenal|Acrylamide|Atorvastatin|Cannabidiol|Clioquinol|geraniol|Hydrogen Peroxide|Indomethacin|Lidocaine|Lipopolysaccharides|manganese(III)-tetrakis(4-benzoic acid)porphyrin|Minocycline|montelukast|Naloxone|N-(oxo-5,6-dihydrophenanthridin-2-yl)-N,N-dimethylacetamide hydrochloride|Oxygen|pifithrin|Progesterone|Quercetin|Ropivacaine|Rosiglitazone|Simvastatin|Tamoxifen|Theophylline	55.77	28
EDN1	1906	Spinal Cord Injuries	MESH:D013119		4-hydroxy-2-nonenal|Atorvastatin|Hydrogen Peroxide|Indomethacin|Lipopolysaccharides|Methylprednisolone|montelukast|N-(oxo-5,6-dihydrophenanthridin-2-yl)-N,N-dimethylacetamide hydrochloride|Oxygen|pifithrin|Progesterone|Quercetin|Rosiglitazone|Simvastatin|Superoxides|tamibarotene|Tamoxifen|Theophylline	55.07	20
PTGS2	5743	Spinal Cord Injuries	MESH:D013119		4-iodo-2,5-dimethoxyphenylisopropylamine|Acrylamide|Atorvastatin|Blood Glucose|Bupivacaine|Cannabidiol|geraniol|Hydrogen Peroxide|Indomethacin|Lidocaine|Lipopolysaccharides|Methylprednisolone|Methylprednisolone Acetate|Minocycline|montelukast|Oxygen|pifithrin|Progesterone|Quercetin|Rosiglitazone|Simvastatin|Superoxides|Tamoxifen|zileuton	54.85	24
CCL2	6347	Spinal Cord Injuries	MESH:D013119		4-hydroxy-2-nonenal|Atorvastatin|Blood Glucose|Cannabidiol|Hydrogen Peroxide|Indomethacin|Lidocaine|Lipopolysaccharides|manganese(III)-tetrakis(4-benzoic acid)porphyrin|Minocycline|montelukast|Naloxone|N-(oxo-5,6-dihydrophenanthridin-2-yl)-N,N-dimethylacetamide hydrochloride|Oxygen|Progesterone|Quercetin|Rosiglitazone|Simvastatin|Superoxides|Tamoxifen|Theophylline|zileuton	54.75	24
SOD2	6648	Spinal Cord Injuries	MESH:D013119		4-hydroxy-2-nonenal|Acrylamide|Atorvastatin|Blood Glucose|Cannabidiol|geraniol|Hydrogen Peroxide|Indomethacin|Lipopolysaccharides|manganese(III)-tetrakis(4-benzoic acid)porphyrin|Methylprednisolone|Minocycline|N-(oxo-5,6-dihydrophenanthridin-2-yl)-N,N-dimethylacetamide hydrochloride|Oxygen|pifithrin|Progesterone|Quercetin|Rosiglitazone|Simvastatin|Superoxides|Tamoxifen	54.09	21
BCL2	596	Spinal Cord Injuries	MESH:D013119		Acrylamide|Atorvastatin|Blood Glucose|Bupivacaine|Cannabidiol|geraniol|Hydrogen Peroxide|Indomethacin|Lipopolysaccharides|manganese(III)-tetrakis(4-benzoic acid)porphyrin|Methylprednisolone|Minocycline|montelukast|Naloxone|N-(oxo-5,6-dihydrophenanthridin-2-yl)-N,N-dimethylacetamide hydrochloride|Oxygen|pifithrin|Progesterone|Quercetin|Ropivacaine|Rosiglitazone|Simvastatin|tamibarotene|Tamoxifen|T…	54.05	29
GPX1	2876	Spinal Cord Injuries	MESH:D013119		4-hydroxy-2-nonenal|Acrylamide|Cannabidiol|geraniol|Hydrogen Peroxide|Indomethacin|Lipopolysaccharides|manganese(III)-tetrakis(4-benzoic acid)porphyrin|Methylprednisolone|Minocycline|N-(oxo-5,6-dihydrophenanthridin-2-yl)-N,N-dimethylacetamide hydrochloride|Oxygen|Quercetin|Rosiglitazone|Simvastatin|tamibarotene|Tamoxifen|Theophylline	53.38	21
JUN	3725	Spinal Cord Injuries	MESH:D013119		4-hydroxy-2-nonenal|Acrylamide|Atorvastatin|Cannabidiol|Clioquinol|geraniol|Hydrogen Peroxide|Indomethacin|Lipopolysaccharides|manganese(III)-tetrakis(4-benzoic acid)porphyrin|Minocycline|N-(oxo-5,6-dihydrophenanthridin-2-yl)-N,N-dimethylacetamide hydrochloride|Oxygen|pifithrin|Progesterone|Quercetin|Rosiglitazone|Simvastatin|Superoxides|Tamoxifen	52.51	21
MMP3	4314	Spinal Cord Injuries	MESH:D013119		Cannabidiol|Clioquinol|geraniol|Hydrogen Peroxide|Indomethacin|Lipopolysaccharides|manganese(III)-tetrakis(4-benzoic acid)porphyrin|Methylprednisolone Acetate|Minocycline|Oxygen|Progesterone|Quercetin|Rosiglitazone|Simvastatin|Tamoxifen	52.33	19
MYC	4609	Spinal Cord Injuries	MESH:D013119		4-hydroxy-2-nonenal|Acrylamide|Atorvastatin|Blood Glucose|Cannabidiol|Hydrogen Peroxide|Indomethacin|Lipopolysaccharides|manganese(III)-tetrakis(4-benzoic acid)porphyrin|Naloxone|N-(oxo-5,6-dihydrophenanthridin-2-yl)-N,N-dimethylacetamide hydrochloride|Oxygen|Progesterone|Quercetin|Rosiglitazone|tamibarotene|Tamoxifen|Theophylline|Vardenafil Dihydrochloride	51.79	20
TIMP1	7076	Spinal Cord Injuries	MESH:D013119		4-hydroxy-2-nonenal|Acrylamide|Blood Glucose|Cannabidiol|Hydrogen Peroxide|Indomethacin|Lipopolysaccharides|manganese(III)-tetrakis(4-benzoic acid)porphyrin|Methylprednisolone Acetate|Naloxone|Oxygen|Progesterone|Quercetin|Rosiglitazone|Simvastatin|tamibarotene|Theophylline	51.70	20
NFKBIA	4792	Spinal Cord Injuries	MESH:D013119		4-hydroxy-2-nonenal|4-iodo-2,5-dimethoxyphenylisopropylamine|Acrylamide|Blood Glucose|Cannabidiol|Fentanyl|geraniol|Hydrogen Peroxide|Indomethacin|Lipopolysaccharides|manganese(III)-tetrakis(4-benzoic acid)porphyrin|N-(oxo-5,6-dihydrophenanthridin-2-yl)-N,N-dimethylacetamide hydrochloride|Oxygen|pifithrin|Progesterone|Quercetin|Rosiglitazone|Simvastatin|Tamoxifen|Theophylline	51.60	20
MMP9	4318	Spinal Cord Injuries	MESH:D013119		4-hydroxy-2-nonenal|Acrylamide|Atorvastatin|Blood Glucose|Cannabidiol|Clioquinol|geraniol|Hydrogen Peroxide|Indomethacin|Lipopolysaccharides|Minocycline|Naloxone|N-(oxo-5,6-dihydrophenanthridin-2-yl)-N,N-dimethylacetamide hydrochloride|Oxygen|Progesterone|Quercetin|Rosiglitazone|Simvastatin|Tamoxifen|zileuton	51.54	23
ITGB2	3689	Spinal Cord Injuries	MESH:D013119		Atorvastatin|Blood Glucose|Cannabidiol|Indomethacin|Lidocaine|Lipopolysaccharides|Oxygen|Progesterone|Quercetin|Ropivacaine|Simvastatin|tamibarotene|Theophylline|zileuton	51.38	16
COL1A1	1277	Spinal Cord Injuries	MESH:D013119		4-hydroxy-2-nonenal|Acrylamide|Atorvastatin|Blood Glucose|Cannabidiol|geraniol|Hydrogen Peroxide|Indomethacin|Lipopolysaccharides|Methylprednisolone|N-(oxo-5,6-dihydrophenanthridin-2-yl)-N,N-dimethylacetamide hydrochloride|Oxygen|Progesterone|Quercetin|Rosiglitazone|Simvastatin|Tamoxifen|Theophylline	51.31	20
MAPK8	5599	Spinal Cord Injuries	MESH:D013119		4-hydroxy-2-nonenal|4-iodo-2,5-dimethoxyphenylisopropylamine|Acrylamide|Blood Glucose|Cannabidiol|Clioquinol|geraniol|Hydrogen Peroxide|Lipopolysaccharides|manganese(III)-tetrakis(4-benzoic acid)porphyrin|Minocycline|N-(oxo-5,6-dihydrophenanthridin-2-yl)-N,N-dimethylacetamide hydrochloride|Oxygen|pifithrin|Progesterone|Quercetin|Simvastatin|Superoxides|Tamoxifen	51.29	19
NFKB1	4790	Spinal Cord Injuries	MESH:D013119		4-hydroxy-2-nonenal|Atorvastatin|Blood Glucose|Cannabidiol|geraniol|Hydrogen Peroxide|Indomethacin|Lipopolysaccharides|Methylprednisolone|N-(oxo-5,6-dihydrophenanthridin-2-yl)-N,N-dimethylacetamide hydrochloride|Oxygen|pifithrin|Progesterone|Quercetin|Rosiglitazone|Simvastatin|Tamoxifen|Theophylline	50.11	20
CCNA2	890	Spinal Cord Injuries	MESH:D013119		4-hydroxy-2-nonenal|Acrylamide|Blood Glucose|Cannabidiol|geraniol|Hydrogen Peroxide|Indomethacin|Lidocaine|Lipopolysaccharides|N-(oxo-5,6-dihydrophenanthridin-2-yl)-N,N-dimethylacetamide hydrochloride|Oxygen|Progesterone|Quercetin|Rosiglitazone|Simvastatin|Tamoxifen	50.07	16
MTOR	2475	Spinal Cord Injuries	MESH:D013119		4-hydroxy-2-nonenal|Acrylamide|Atorvastatin|Blood Glucose|Cannabidiol|geraniol|Hydrogen Peroxide|Lipopolysaccharides|N-(oxo-5,6-dihydrophenanthridin-2-yl)-N,N-dimethylacetamide hydrochloride|Oxygen|pifithrin|Progesterone|Quercetin|Ropivacaine|Rosiglitazone|Simvastatin|Tamoxifen	49.42	17
APP	351	Spinal Cord Injuries	MESH:D013119		4-hydroxy-2-nonenal|Atorvastatin|Cannabidiol|Clioquinol|Hydrogen Peroxide|Indomethacin|Lipopolysaccharides|Minocycline|N-(oxo-5,6-dihydrophenanthridin-2-yl)-N,N-dimethylacetamide hydrochloride|Oxygen|pifithrin|Progesterone|Quercetin|Rosiglitazone|Simvastatin|Superoxides|Tamoxifen	49.17	19
SELE	6401	Spinal Cord Injuries	MESH:D013119		Acrylamide|Atorvastatin|Blood Glucose|Cannabidiol|Hydrogen Peroxide|Lipopolysaccharides|manganese(III)-tetrakis(4-benzoic acid)porphyrin|N-(oxo-5,6-dihydrophenanthridin-2-yl)-N,N-dimethylacetamide hydrochloride|Oxygen|Progesterone|Quercetin|Rosiglitazone|Simvastatin|zileuton	49.16	15
MMP2	4313	Spinal Cord Injuries	MESH:D013119		4-hydroxy-2-nonenal|Acrylamide|Atorvastatin|Blood Glucose|Cannabidiol|Clioquinol|geraniol|Hydrogen Peroxide|Indomethacin|Lipopolysaccharides|Minocycline|N-(oxo-5,6-dihydrophenanthridin-2-yl)-N,N-dimethylacetamide hydrochloride|Oxygen|Progesterone|Quercetin|Rosiglitazone|Simvastatin|Tamoxifen	48.45	20
NLRP3	114548	Spinal Cord Injuries	MESH:D013119		4-hydroxy-2-nonenal|Acrylamide|Atorvastatin|Blood Glucose|Cannabidiol|Hydrogen Peroxide|Lipopolysaccharides|Minocycline|Oxygen|Quercetin|Ropivacaine|Rosiglitazone|Simvastatin|Tamoxifen|Vardenafil Dihydrochloride	48.40	18
MYBL2	4605	Spinal Cord Injuries	MESH:D013119		4-hydroxy-2-nonenal|Acrylamide|geraniol|Hydrogen Peroxide|Indomethacin|Lidocaine|Lipopolysaccharides|N-(oxo-5,6-dihydrophenanthridin-2-yl)-N,N-dimethylacetamide hydrochloride|Oxygen|Progesterone|Quercetin|Tamoxifen	48.24	11
FOXO1	2308	Spinal Cord Injuries	MESH:D013119		Acrylamide|Atorvastatin|Cannabidiol|Hydrogen Peroxide|Indomethacin|Lipopolysaccharides|Methylprednisolone|N-(oxo-5,6-dihydrophenanthridin-2-yl)-N,N-dimethylacetamide hydrochloride|Oxygen|Progesterone|Quercetin|Rosiglitazone|Simvastatin|Tamoxifen	47.95	15
CXCL1	2919	Spinal Cord Injuries	MESH:D013119		4-hydroxy-2-nonenal|Blood Glucose|Cannabidiol|Hydrogen Peroxide|Indomethacin|Lidocaine|Lipopolysaccharides|Methylprednisolone|N-(oxo-5,6-dihydrophenanthridin-2-yl)-N,N-dimethylacetamide hydrochloride|Oxygen|Progesterone|Quercetin|Rosiglitazone|Simvastatin|Tamoxifen|zileuton	47.93	16
GADD45A	1647	Spinal Cord Injuries	MESH:D013119		4-hydroxy-2-nonenal|Acrylamide|Cannabidiol|Clioquinol|Hydrogen Peroxide|Indomethacin|Lipopolysaccharides|Naloxone|N-(oxo-5,6-dihydrophenanthridin-2-yl)-N,N-dimethylacetamide hydrochloride|Oxygen|pifithrin|Progesterone|Quercetin|Rosiglitazone|tamibarotene|Tamoxifen	47.80	17
NOS1	4842	Spinal Cord Injuries	MESH:D013119		4-iodo-2,5-dimethoxyphenylisopropylamine|Acetylcarnitine|Acrylamide|Hydrogen Peroxide|Indomethacin|Lipopolysaccharides|Naloxone|Oxygen|Progesterone|Quercetin|Simvastatin|Superoxides|Tamoxifen|zileuton	47.76	15
CASP8	841	Spinal Cord Injuries	MESH:D013119		4-hydroxy-2-nonenal|4-iodo-2,5-dimethoxyphenylisopropylamine|Acrylamide|Atorvastatin|Blood Glucose|Cannabidiol|geraniol|Hydrogen Peroxide|Indomethacin|Lipopolysaccharides|manganese(III)-tetrakis(4-benzoic acid)porphyrin|Minocycline|N-(oxo-5,6-dihydrophenanthridin-2-yl)-N,N-dimethylacetamide hydrochloride|Oxygen|pifithrin|Progesterone|Quercetin|Simvastatin|Tamoxifen	47.70	19
IL4	3565	Spinal Cord Injuries	MESH:D013119		Cannabidiol|Fentanyl|Hydrogen Peroxide|Indomethacin|Lidocaine|Lipopolysaccharides|Methylprednisolone|montelukast|Oxygen|Progesterone|Quercetin|Rosiglitazone|Simvastatin|tamibarotene|Tamoxifen|Theophylline|zileuton	47.62	20
CAT	847	Spinal Cord Injuries	MESH:D013119		4-hydroxy-2-nonenal|Acetylcarnitine|Acrylamide|Atorvastatin|Blood Glucose|Cannabidiol|geraniol|Hydrogen Peroxide|Indomethacin|Lipopolysaccharides|manganese(III)-tetrakis(4-benzoic acid)porphyrin|Methylprednisolone|montelukast|Naloxone|N-(oxo-5,6-dihydrophenanthridin-2-yl)-N,N-dimethylacetamide hydrochloride|Oxygen|Quercetin|Rosiglitazone|Simvastatin|Superoxides|Tamoxifen|Theophylline	47.56	22
LPL	4023	Spinal Cord Injuries	MESH:D013119		Acrylamide|Atorvastatin|Cannabidiol|geraniol|Hydrogen Peroxide|Indomethacin|Lidocaine|Lipopolysaccharides|N-(oxo-5,6-dihydrophenanthridin-2-yl)-N,N-dimethylacetamide hydrochloride|Oxygen|Progesterone|Rosiglitazone|Simvastatin|Tamoxifen|Theophylline	47.56	18
BDNF	627	Spinal Cord Injuries	MESH:D013119		4-hydroxy-2-nonenal|4-iodo-2,5-dimethoxyphenylisopropylamine|Acrylamide|Blood Glucose|Bupivacaine|Cannabidiol|geraniol|Hydrogen Peroxide|Lipopolysaccharides|Naloxone|Oxygen|Progesterone|Quercetin|Simvastatin|tamibarotene|Tamoxifen	47.50	18
CDKN1A	1026	Spinal Cord Injuries	MESH:D013119		4-hydroxy-2-nonenal|Acrylamide|Atorvastatin|Cannabidiol|Clioquinol|geraniol|Hydrogen Peroxide|Indomethacin|Lidocaine|Lipopolysaccharides|manganese(III)-tetrakis(4-benzoic acid)porphyrin|N-(oxo-5,6-dihydrophenanthridin-2-yl)-N,N-dimethylacetamide hydrochloride|Oxygen|pifithrin|Progesterone|Quercetin|Rosiglitazone|Simvastatin|tamibarotene|Tamoxifen	47.43	20
SREBF1	6720	Spinal Cord Injuries	MESH:D013119		Acrylamide|Atorvastatin|Cannabidiol|geraniol|Hydrogen Peroxide|Indomethacin|Lipopolysaccharides|Naloxone|N-(oxo-5,6-dihydrophenanthridin-2-yl)-N,N-dimethylacetamide hydrochloride|Oxygen|Progesterone|Quercetin|Rosiglitazone|Simvastatin|Tamoxifen|Theophylline	47.29	20
STAT1	6772	Spinal Cord Injuries	MESH:D013119		4-hydroxy-2-nonenal|Blood Glucose|Cannabidiol|geraniol|Hydrogen Peroxide|Indomethacin|Lipopolysaccharides|Methylprednisolone|Oxygen|Progesterone|Quercetin|Rosiglitazone|Simvastatin|tamibarotene|Tamoxifen	47.16	16
CXCL8	3576	Spinal Cord Injuries	MESH:D013119		Atorvastatin|Cannabidiol|Clioquinol|geraniol|Hydrogen Peroxide|Indomethacin|Lidocaine|Lipopolysaccharides|Methylprednisolone|Minocycline|montelukast|N-(oxo-5,6-dihydrophenanthridin-2-yl)-N,N-dimethylacetamide hydrochloride|Oxygen|Progesterone|Quercetin|Rosiglitazone|Simvastatin|Tamoxifen|Theophylline|zileuton	46.60	24
BIRC5	332	Spinal Cord Injuries	MESH:D013119		4-hydroxy-2-nonenal|Acrylamide|Atorvastatin|Cannabidiol|geraniol|Hydrogen Peroxide|Indomethacin|Lidocaine|N-(oxo-5,6-dihydrophenanthridin-2-yl)-N,N-dimethylacetamide hydrochloride|Oxygen|pifithrin|Progesterone|Quercetin|Rosiglitazone|Simvastatin|Tamoxifen	46.51	18
TLR4	7099	Spinal Cord Injuries	MESH:D013119		4-hydroxy-2-nonenal|4-iodo-2,5-dimethoxyphenylisopropylamine|Acrylamide|Atorvastatin|Blood Glucose|Cannabidiol|geraniol|Indomethacin|Lidocaine|Lipopolysaccharides|Naloxone|Oxygen|Progesterone|Quercetin|Rosiglitazone|Simvastatin	46.51	18
INS1	16333	Spinal Cord Injuries	MESH:D013119		Acrylamide|Atorvastatin|Blood Glucose|Cannabidiol|geraniol|Hydrogen Peroxide|Indomethacin|Lipopolysaccharides|manganese(III)-tetrakis(4-benzoic acid)porphyrin|Methylprednisolone|N-(oxo-5,6-dihydrophenanthridin-2-yl)-N,N-dimethylacetamide hydrochloride|Progesterone|Quercetin|Rosiglitazone|Superoxides|Theophylline	46.40	17
CYCS	54205	Spinal Cord Injuries	MESH:D013119		4-hydroxy-2-nonenal|4-iodo-2,5-dimethoxyphenylisopropylamine|Acrylamide|Atorvastatin|Cannabidiol|Hydrogen Peroxide|Indomethacin|Lipopolysaccharides|manganese(III)-tetrakis(4-benzoic acid)porphyrin|Minocycline|Oxygen|pifithrin|Progesterone|Quercetin|Rosiglitazone|Tamoxifen	46.13	18
LIF	3976	Spinal Cord Injuries	MESH:D013119		4-hydroxy-2-nonenal|Acrylamide|Blood Glucose|Cannabidiol|geraniol|Hydrogen Peroxide|Lipopolysaccharides|Oxygen|Progesterone|Quercetin|Rosiglitazone|Simvastatin|Tamoxifen	45.90	15
RAD51	5888	Spinal Cord Injuries	MESH:D013119		4-hydroxy-2-nonenal|Acrylamide|Cannabidiol|geraniol|Hydrogen Peroxide|Lidocaine|Lipopolysaccharides|N-(oxo-5,6-dihydrophenanthridin-2-yl)-N,N-dimethylacetamide hydrochloride|Oxygen|pifithrin|Progesterone|Quercetin|Tamoxifen	45.84	13
PRKCB	5579	Spinal Cord Injuries	MESH:D013119		Acrylamide|Bupivacaine|Cannabidiol|Hydrogen Peroxide|Indomethacin|Lidocaine|Lipopolysaccharides|manganese(III)-tetrakis(4-benzoic acid)porphyrin|Progesterone|Quercetin|Rosiglitazone|Superoxides|tamibarotene	45.74	13
CD44	960	Spinal Cord Injuries	MESH:D013119		4-hydroxy-2-nonenal|Acrylamide|Blood Glucose|Cannabidiol|Hydrogen Peroxide|Indomethacin|Lipopolysaccharides|N-(oxo-5,6-dihydrophenanthridin-2-yl)-N,N-dimethylacetamide hydrochloride|Oxygen|Progesterone|Rosiglitazone|Simvastatin|tamibarotene|Tamoxifen	45.69	14
CCNB1	891	Spinal Cord Injuries	MESH:D013119		4-hydroxy-2-nonenal|Acrylamide|Blood Glucose|Cannabidiol|geraniol|Hydrogen Peroxide|Indomethacin|Lidocaine|Lipopolysaccharides|N-(oxo-5,6-dihydrophenanthridin-2-yl)-N,N-dimethylacetamide hydrochloride|Oxygen|pifithrin|Progesterone|Quercetin|Rosiglitazone|Tamoxifen	45.32	15
ALPL	249	Spinal Cord Injuries	MESH:D013119		Acrylamide|Cannabidiol|coomassie Brilliant Blue|Hydrogen Peroxide|Indomethacin|Lipopolysaccharides|Methylprednisolone|N-(oxo-5,6-dihydrophenanthridin-2-yl)-N,N-dimethylacetamide hydrochloride|Oxygen|Progesterone|Quercetin|Rosiglitazone|Simvastatin|Tamoxifen	45.29	15
ITGA5	3678	Spinal Cord Injuries	MESH:D013119		4-hydroxy-2-nonenal|Cannabidiol|Clioquinol|Hydrogen Peroxide|Indomethacin|Lidocaine|Lipopolysaccharides|Oxygen|Progesterone|Quercetin|Rosiglitazone|Tamoxifen	45.16	13
MAPK9	5601	Spinal Cord Injuries	MESH:D013119		4-hydroxy-2-nonenal|Acrylamide|Blood Glucose|Cannabidiol|Hydrogen Peroxide|Lipopolysaccharides|manganese(III)-tetrakis(4-benzoic acid)porphyrin|N-(oxo-5,6-dihydrophenanthridin-2-yl)-N,N-dimethylacetamide hydrochloride|Oxygen|pifithrin|Progesterone|Quercetin|Simvastatin|Superoxides|Tamoxifen	45.05	13
IL18	3606	Spinal Cord Injuries	MESH:D013119		4-hydroxy-2-nonenal|Acrylamide|Blood Glucose|Cannabidiol|geraniol|Hydrogen Peroxide|Indomethacin|Lipopolysaccharides|Oxygen|Progesterone|Quercetin|Ropivacaine|Rosiglitazone|Simvastatin|Theophylline	44.99	18
ITGB1	3688	Spinal Cord Injuries	MESH:D013119		Atorvastatin|Cannabidiol|Clioquinol|Hydrogen Peroxide|Indomethacin|Lipopolysaccharides|Oxygen|Progesterone|Quercetin|Rosiglitazone|Simvastatin|Superoxides|Tamoxifen	44.87	14
ID1	3397	Spinal Cord Injuries	MESH:D013119		4-hydroxy-2-nonenal|Acetylcarnitine|Cannabidiol|geraniol|Hydrogen Peroxide|Indomethacin|Lipopolysaccharides|Oxygen|Progesterone|Quercetin|Rosiglitazone|Simvastatin|Tamoxifen	44.67	15
ATF3	467	Spinal Cord Injuries	MESH:D013119		4-hydroxy-2-nonenal|Acrylamide|Cannabidiol|Clioquinol|geraniol|Hydrogen Peroxide|Lipopolysaccharides|Minocycline|Oxygen|pifithrin|Progesterone|Quercetin|Rosiglitazone|Simvastatin|Tamoxifen	44.56	20
NCF1	653361	Spinal Cord Injuries	MESH:D013119		Cannabidiol|Hydrogen Peroxide|Lidocaine|Lipopolysaccharides|manganese(III)-tetrakis(4-benzoic acid)porphyrin|N-(oxo-5,6-dihydrophenanthridin-2-yl)-N,N-dimethylacetamide hydrochloride|Oxygen|Progesterone|Quercetin|Rosiglitazone|Simvastatin|Superoxides|tamibarotene	44.53	14
IER3	8870	Spinal Cord Injuries	MESH:D013119		4-hydroxy-2-nonenal|Acrylamide|Cannabidiol|Hydrogen Peroxide|Indomethacin|Lipopolysaccharides|Oxygen|Progesterone|Quercetin|Rosiglitazone|Superoxides|tamibarotene|Tamoxifen	44.38	13
AKT1	207	Spinal Cord Injuries	MESH:D013119		4-hydroxy-2-nonenal|Acrylamide|Atorvastatin|Cannabidiol|Clioquinol|Hydrogen Peroxide|Indomethacin|Lipopolysaccharides|manganese(III)-tetrakis(4-benzoic acid)porphyrin|Methylprednisolone|Naloxone|N-(oxo-5,6-dihydrophenanthridin-2-yl)-N,N-dimethylacetamide hydrochloride|Oxygen|pifithrin|Progesterone|Quercetin|Ropivacaine|Rosiglitazone|Simvastatin|Tamoxifen	44.30	20
SPP1	6696	Spinal Cord Injuries	MESH:D013119		Blood Glucose|Cannabidiol|Hydrogen Peroxide|Lidocaine|Lipopolysaccharides|Methylprednisolone Acetate|N-(oxo-5,6-dihydrophenanthridin-2-yl)-N,N-dimethylacetamide hydrochloride|Oxygen|Progesterone|Quercetin|Rosiglitazone|Simvastatin|tamibarotene|Tamoxifen|Vardenafil Dihydrochloride	44.17	16
GFAP	2670	Spinal Cord Injuries	MESH:D013119		Acetylcarnitine|Acrylamide|Blood Glucose|Cannabidiol|Hydrogen Peroxide|Lipopolysaccharides|Methylprednisolone|N-(oxo-5,6-dihydrophenanthridin-2-yl)-N,N-dimethylacetamide hydrochloride|Oxygen|Progesterone|Quercetin|Rosiglitazone|tamibarotene|Tamoxifen	44.15	14
CDKN1B	1027	Spinal Cord Injuries	MESH:D013119		Acrylamide|Atorvastatin|geraniol|Indomethacin|Lidocaine|Lipopolysaccharides|Minocycline|N-(oxo-5,6-dihydrophenanthridin-2-yl)-N,N-dimethylacetamide hydrochloride|Oxygen|Progesterone|Quercetin|Rosiglitazone|Simvastatin|Tamoxifen|Theophylline	44.09	20
RB1	5925	Spinal Cord Injuries	MESH:D013119		4-hydroxy-2-nonenal|Acrylamide|Atorvastatin|Hydrogen Peroxide|Indomethacin|Lipopolysaccharides|N-(oxo-5,6-dihydrophenanthridin-2-yl)-N,N-dimethylacetamide hydrochloride|Oxygen|pifithrin|Progesterone|Quercetin|Rosiglitazone|Simvastatin|Tamoxifen|Theophylline	44.09	18
PCNA	5111	Spinal Cord Injuries	MESH:D013119		4-hydroxy-2-nonenal|Acrylamide|Cannabidiol|coomassie Brilliant Blue|geraniol|Hydrogen Peroxide|Indomethacin|Lipopolysaccharides|Oxygen|pifithrin|Progesterone|Quercetin|Rosiglitazone|Simvastatin|tamibarotene|Tamoxifen	43.81	18
FN1	2335	Spinal Cord Injuries	MESH:D013119		Blood Glucose|Clioquinol|Hydrogen Peroxide|Indomethacin|Lipopolysaccharides|manganese(III)-tetrakis(4-benzoic acid)porphyrin|N-(oxo-5,6-dihydrophenanthridin-2-yl)-N,N-dimethylacetamide hydrochloride|Oxygen|Progesterone|pyridoxal phosphate-6-azophenyl-2',4'-disulfonic acid|Quercetin|Rosiglitazone|Simvastatin|Superoxides|Tamoxifen	43.66	14
GDF15	9518	Spinal Cord Injuries	MESH:D013119		Acrylamide|Blood Glucose|Cannabidiol|Hydrogen Peroxide|Indomethacin|Lidocaine|Lipopolysaccharides|Oxygen|pifithrin|Progesterone|Quercetin|Rosiglitazone|Tamoxifen|Theophylline	43.41	16
PLK2	10769	Spinal Cord Injuries	MESH:D013119		4-hydroxy-2-nonenal|Acrylamide|Cannabidiol|Hydrogen Peroxide|Indomethacin|Lipopolysaccharides|Oxygen|Progesterone|Quercetin|Rosiglitazone|Simvastatin|Tamoxifen	43.40	14
SELL	6402	Spinal Cord Injuries	MESH:D013119		Blood Glucose|Indomethacin|Lidocaine|Lipopolysaccharides|Naloxone|Oxygen|Progesterone|Quercetin|Ropivacaine|tamibarotene|Theophylline	43.35	13
CCN2	1490	Spinal Cord Injuries	MESH:D013119		Acrylamide|Blood Glucose|Cannabidiol|Hydrogen Peroxide|Indomethacin|Lipopolysaccharides|Methylprednisolone|N-(oxo-5,6-dihydrophenanthridin-2-yl)-N,N-dimethylacetamide hydrochloride|Oxygen|Progesterone|Quercetin|Rosiglitazone|Simvastatin|Tamoxifen	43.31	14
SLC2A1	6513	Spinal Cord Injuries	MESH:D013119		Acrylamide|Blood Glucose|Bupivacaine|Cannabidiol|Hydrogen Peroxide|Indomethacin|Lipopolysaccharides|Minocycline|Oxygen|pifithrin|Progesterone|Quercetin|Rosiglitazone|Tamoxifen	43.17	16
PTEN	5728	Spinal Cord Injuries	MESH:D013119		Acrylamide|Atorvastatin|Cannabidiol|geraniol|Hydrogen Peroxide|Indomethacin|Lipopolysaccharides|Oxygen|pifithrin|Progesterone|Quercetin|Rosiglitazone|Simvastatin|Tamoxifen	43.14	16
CXCR4	7852	Spinal Cord Injuries	MESH:D013119		4-hydroxy-2-nonenal|Cannabidiol|Hydrogen Peroxide|Lipopolysaccharides|Methylprednisolone|Oxygen|pifithrin|Progesterone|Quercetin|Rosiglitazone|Simvastatin|tamibarotene|Tamoxifen	43.12	16
IFNG	3458	Spinal Cord Injuries	MESH:D013119		4-hydroxy-2-nonenal|Acrylamide|Atorvastatin|Cannabidiol|geraniol|Hydrogen Peroxide|Indomethacin|Lipopolysaccharides|Minocycline|N-(oxo-5,6-dihydrophenanthridin-2-yl)-N,N-dimethylacetamide hydrochloride|Oxygen|Progesterone|Quercetin|Rosiglitazone|Simvastatin|tamibarotene|Tamoxifen|Theophylline	43.01	23
FOSL1	8061	Spinal Cord Injuries	MESH:D013119		4-hydroxy-2-nonenal|Acrylamide|Blood Glucose|geraniol|Hydrogen Peroxide|Indomethacin|Lipopolysaccharides|Oxygen|Progesterone|Quercetin|Rosiglitazone|Simvastatin|Tamoxifen	42.82	14
CCL3	6348	Spinal Cord Injuries	MESH:D013119		4-hydroxy-2-nonenal|Acrylamide|Blood Glucose|Indomethacin|Lidocaine|Lipopolysaccharides|Minocycline|N-(oxo-5,6-dihydrophenanthridin-2-yl)-N,N-dimethylacetamide hydrochloride|Oxygen|Progesterone|Quercetin|Rosiglitazone|Simvastatin|Tamoxifen	42.80	16
VCAM1	7412	Spinal Cord Injuries	MESH:D013119		Atorvastatin|Blood Glucose|geraniol|Hydrogen Peroxide|Indomethacin|Lipopolysaccharides|manganese(III)-tetrakis(4-benzoic acid)porphyrin|N-(oxo-5,6-dihydrophenanthridin-2-yl)-N,N-dimethylacetamide hydrochloride|Oxygen|Progesterone|Quercetin|Rosiglitazone|Simvastatin|Tamoxifen|zileuton	42.78	15
ISG20	3669	Spinal Cord Injuries	MESH:D013119		4-hydroxy-2-nonenal|Acrylamide|Blood Glucose|Lidocaine|Lipopolysaccharides|Methylprednisolone|Oxygen|Progesterone|Rosiglitazone|tamibarotene|Tamoxifen	42.57	12
CYBB	1536	Spinal Cord Injuries	MESH:D013119		4-hydroxy-2-nonenal|Cannabidiol|geraniol|Hydrogen Peroxide|Lidocaine|Lipopolysaccharides|N-(oxo-5,6-dihydrophenanthridin-2-yl)-N,N-dimethylacetamide hydrochloride|Oxygen|Quercetin|Rosiglitazone|Simvastatin|Superoxides|tamibarotene	42.49	13
TAC1	6863	Spinal Cord Injuries	MESH:D013119		4-hydroxy-2-nonenal|Acrylamide|Baclofen|Cannabidiol|Hydrogen Peroxide|Indomethacin|Lidocaine|Lipopolysaccharides|Naloxone|Oxygen|Progesterone|Quercetin|Theophylline	42.49	17
VIM	7431	Spinal Cord Injuries	MESH:D013119		4-hydroxy-2-nonenal|Acrylamide|Atorvastatin|Cannabidiol|Hydrogen Peroxide|Indomethacin|Lipopolysaccharides|N-(oxo-5,6-dihydrophenanthridin-2-yl)-N,N-dimethylacetamide hydrochloride|Oxygen|pifithrin|Progesterone|Quercetin|Rosiglitazone|Simvastatin|tamibarotene	42.46	16
AIFM1	9131	Spinal Cord Injuries	MESH:D013119		4-hydroxy-2-nonenal|4-iodo-2,5-dimethoxyphenylisopropylamine|Cannabidiol|Hydrogen Peroxide|Lipopolysaccharides|Minocycline|N-(oxo-5,6-dihydrophenanthridin-2-yl)-N,N-dimethylacetamide hydrochloride|Oxygen|pifithrin|Progesterone|Quercetin|Ropivacaine|Tamoxifen	42.45	14
CXCL10	3627	Spinal Cord Injuries	MESH:D013119		4-hydroxy-2-nonenal|Acrylamide|Atorvastatin|Blood Glucose|Cannabidiol|Indomethacin|Lipopolysaccharides|Oxygen|Progesterone|Quercetin|Rosiglitazone|Simvastatin|tamibarotene|Tamoxifen	42.45	15
SLC2A4	6517	Spinal Cord Injuries	MESH:D013119		Acrylamide|Atorvastatin|Bupivacaine|Indomethacin|Lipopolysaccharides|manganese(III)-tetrakis(4-benzoic acid)porphyrin|Naloxone|Oxygen|pifithrin|Progesterone|Quercetin|Rosiglitazone|Tamoxifen	42.37	16
IL10	3586	Spinal Cord Injuries	MESH:D013119		4-hydroxy-2-nonenal|Blood Glucose|Cannabidiol|coomassie Brilliant Blue|geraniol|Hydrogen Peroxide|Indomethacin|Lipopolysaccharides|Methylprednisolone|Minocycline|Oxygen|Progesterone|Quercetin|Rosiglitazone|Simvastatin|tamibarotene|Theophylline	42.29	22
EGR1	1958	Spinal Cord Injuries	MESH:D013119		4-iodo-2,5-dimethoxyphenylisopropylamine|Acetylcarnitine|Acrylamide|Cannabidiol|Clioquinol|Hydrogen Peroxide|Indomethacin|Lidocaine|Lipopolysaccharides|Oxygen|Progesterone|Quercetin|Rosiglitazone|Simvastatin|Tamoxifen	42.26	17
UCP2	7351	Spinal Cord Injuries	MESH:D013119		Acrylamide|Blood Glucose|geraniol|Hydrogen Peroxide|Indomethacin|Lidocaine|Lipopolysaccharides|Oxygen|Progesterone|Quercetin|Rosiglitazone|Superoxides|Tamoxifen	42.25	12
PRKAA1	5562	Spinal Cord Injuries	MESH:D013119		Atorvastatin|Cannabidiol|geraniol|Hydrogen Peroxide|Lipopolysaccharides|Oxygen|pifithrin|Progesterone|Quercetin|Rosiglitazone|Simvastatin|Theophylline	42.23	17
MBP	4155	Spinal Cord Injuries	MESH:D013119		Acrylamide|Hydrogen Peroxide|Indomethacin|Lidocaine|Methylprednisolone|N-(oxo-5,6-dihydrophenanthridin-2-yl)-N,N-dimethylacetamide hydrochloride|Oxygen|Progesterone|Rosiglitazone|Superoxides|tamibarotene|Tamoxifen	42.18	12
TJP1	7082	Spinal Cord Injuries	MESH:D013119		4-hydroxy-2-nonenal|Acrylamide|Blood Glucose|Cannabidiol|Hydrogen Peroxide|Indomethacin|Lipopolysaccharides|manganese(III)-tetrakis(4-benzoic acid)porphyrin|N-(oxo-5,6-dihydrophenanthridin-2-yl)-N,N-dimethylacetamide hydrochloride|Oxygen|Quercetin|Tamoxifen|zileuton	42.13	9
BGLAP	632	Spinal Cord Injuries	MESH:D013119		Acrylamide|Atorvastatin|Cannabidiol|Hydrogen Peroxide|Methylprednisolone|montelukast|N-(oxo-5,6-dihydrophenanthridin-2-yl)-N,N-dimethylacetamide hydrochloride|Oxygen|Quercetin|Rosiglitazone|Simvastatin|Tamoxifen	42.07	13
MMP10	4319	Spinal Cord Injuries	MESH:D013119		Cannabidiol|Hydrogen Peroxide|Indomethacin|Lipopolysaccharides|manganese(III)-tetrakis(4-benzoic acid)porphyrin|Methylprednisolone|Oxygen|Progesterone|Quercetin|Rosiglitazone|Simvastatin	41.70	13
DIO2	1734	Spinal Cord Injuries	MESH:D013119		4-hydroxy-2-nonenal|Acrylamide|Cannabidiol|Hydrogen Peroxide|Indomethacin|Lipopolysaccharides|Methylprednisolone|Oxygen|Progesterone|Quercetin|Rosiglitazone|Tamoxifen	41.61	13
SERPINE1	5054	Spinal Cord Injuries	MESH:D013119		Atorvastatin|Blood Glucose|Cannabidiol|Hydrogen Peroxide|Indomethacin|Lipopolysaccharides|manganese(III)-tetrakis(4-benzoic acid)porphyrin|N-(oxo-5,6-dihydrophenanthridin-2-yl)-N,N-dimethylacetamide hydrochloride|Oxygen|Progesterone|Quercetin|Rosiglitazone|Simvastatin|Superoxides|Tamoxifen	41.39	14
CYBA	1535	Spinal Cord Injuries	MESH:D013119		Atorvastatin|Hydrogen Peroxide|Lipopolysaccharides|manganese(III)-tetrakis(4-benzoic acid)porphyrin|Oxygen|Progesterone|Quercetin|Rosiglitazone|Simvastatin|Superoxides|tamibarotene|Tamoxifen	41.37	14
RSAD2	91543	Spinal Cord Injuries	MESH:D013119		4-hydroxy-2-nonenal|Acrylamide|Blood Glucose|Cannabidiol|Lidocaine|Lipopolysaccharides|Methylprednisolone|Oxygen|Progesterone|Quercetin|Tamoxifen	41.36	12
GSR	2936	Spinal Cord Injuries	MESH:D013119		4-hydroxy-2-nonenal|Acetylcarnitine|Acrylamide|Blood Glucose|Cannabidiol|geraniol|Hydrogen Peroxide|Indomethacin|Lipopolysaccharides|manganese(III)-tetrakis(4-benzoic acid)porphyrin|Oxygen|Progesterone|Quercetin|Rosiglitazone|Tamoxifen|Theophylline	41.32	17
GAPDH	2597	Spinal Cord Injuries	MESH:D013119		4-hydroxy-2-nonenal|Acrylamide|Hydrogen Peroxide|Indomethacin|Lipopolysaccharides|manganese(III)-tetrakis(4-benzoic acid)porphyrin|N-(oxo-5,6-dihydrophenanthridin-2-yl)-N,N-dimethylacetamide hydrochloride|Oxygen|Progesterone|Quercetin|Rosiglitazone|Simvastatin|Superoxides	41.10	12
SIRT1	23411	Spinal Cord Injuries	MESH:D013119		4-hydroxy-2-nonenal|Atorvastatin|Blood Glucose|Cytidine Diphosphate Choline|geraniol|Hydrogen Peroxide|Indomethacin|Lipopolysaccharides|Methylprednisolone|N-(oxo-5,6-dihydrophenanthridin-2-yl)-N,N-dimethylacetamide hydrochloride|Oxygen|Quercetin|Rosiglitazone|Superoxides	41.05	11
MMP1	4312	Spinal Cord Injuries	MESH:D013119		4-hydroxy-2-nonenal|Cannabidiol|Hydrogen Peroxide|Indomethacin|Lipopolysaccharides|manganese(III)-tetrakis(4-benzoic acid)porphyrin|Methylprednisolone Acetate|Oxygen|pifithrin|Progesterone|Quercetin|Simvastatin|Tamoxifen	40.88	13
CDK2	1017	Spinal Cord Injuries	MESH:D013119		4-hydroxy-2-nonenal|Acrylamide|Cannabidiol|geraniol|Hydrogen Peroxide|Indomethacin|Lidocaine|Oxygen|pifithrin|Progesterone|Quercetin|Rosiglitazone|Simvastatin|Tamoxifen	40.87	17
AKAP12	9590	Spinal Cord Injuries	MESH:D013119		Acrylamide|Blood Glucose|Hydrogen Peroxide|Indomethacin|Lipopolysaccharides|N-(oxo-5,6-dihydrophenanthridin-2-yl)-N,N-dimethylacetamide hydrochloride|Oxygen|Progesterone|Quercetin|Rosiglitazone|Tamoxifen	40.77	10
THBS1	7057	Spinal Cord Injuries	MESH:D013119		Atorvastatin|Blood Glucose|Hydrogen Peroxide|Indomethacin|Lipopolysaccharides|Methylprednisolone|Oxygen|Progesterone|Quercetin|Rosiglitazone|Simvastatin|Tamoxifen	40.74	13
EIF4E	1977	Spinal Cord Injuries	MESH:D013119		4-hydroxy-2-nonenal|Acrylamide|Cannabidiol|Clioquinol|Hydrogen Peroxide|Indomethacin|Lipopolysaccharides|Oxygen|Progesterone|Quercetin|Tamoxifen	40.64	11
ADA	100	Spinal Cord Injuries	MESH:D013119		Acrylamide|Cannabidiol|Indomethacin|Lipopolysaccharides|Oxygen|Progesterone|Quercetin|Rosiglitazone|Superoxides|tamibarotene|Tamoxifen	40.58	12
LEP	3952	Spinal Cord Injuries	MESH:D013119		Atorvastatin|Blood Glucose|Cannabidiol|Hydrogen Peroxide|Indomethacin|Lipopolysaccharides|manganese(III)-tetrakis(4-benzoic acid)porphyrin|N-(oxo-5,6-dihydrophenanthridin-2-yl)-N,N-dimethylacetamide hydrochloride|Oxygen|Progesterone|Quercetin|Rosiglitazone|Simvastatin|Superoxides	40.48	13
HBEGF	1839	Spinal Cord Injuries	MESH:D013119		4-hydroxy-2-nonenal|Acrylamide|Atorvastatin|Blood Glucose|Cannabidiol|Hydrogen Peroxide|Lidocaine|Lipopolysaccharides|Oxygen|Quercetin|Rosiglitazone|Tamoxifen	40.20	12
HSPB1	3315	Spinal Cord Injuries	MESH:D013119		Acetylcarnitine|Acrylamide|Blood Glucose|Cannabidiol|Hydrogen Peroxide|Indomethacin|Lipopolysaccharides|Oxygen|Progesterone|Quercetin|Rosiglitazone|Superoxides|Tamoxifen	40.18	12
HSPA2	3306	Spinal Cord Injuries	MESH:D013119		4-hydroxy-2-nonenal|Acrylamide|Cannabidiol|geraniol|Hydrogen Peroxide|Indomethacin|Lipopolysaccharides|Quercetin|Rosiglitazone|Tamoxifen|Theophylline	40.09	13
CASP1	834	Spinal Cord Injuries	MESH:D013119		4-hydroxy-2-nonenal|Acrylamide|Atorvastatin|Blood Glucose|Cannabidiol|Hydrogen Peroxide|Indomethacin|Lipopolysaccharides|Minocycline|Oxygen|Quercetin|Ropivacaine|Simvastatin|Vardenafil Dihydrochloride	40.04	15
NFE2L2	4780	Spinal Cord Injuries	MESH:D013119		4-hydroxy-2-nonenal|Acrylamide|Atorvastatin|Blood Glucose|Cannabidiol|geraniol|Hydrogen Peroxide|Indomethacin|Lipopolysaccharides|Methylprednisolone|Oxygen|Progesterone|Quercetin|Ropivacaine|Rosiglitazone|Simvastatin|tamibarotene|Vardenafil Dihydrochloride	40.03	19
BAD	572	Spinal Cord Injuries	MESH:D013119		4-hydroxy-2-nonenal|Cannabidiol|Hydrogen Peroxide|Indomethacin|Lipopolysaccharides|manganese(III)-tetrakis(4-benzoic acid)porphyrin|N-(oxo-5,6-dihydrophenanthridin-2-yl)-N,N-dimethylacetamide hydrochloride|Oxygen|Progesterone|Quercetin|Rosiglitazone|Simvastatin|Tamoxifen	40.01	13
TOP2A	7153	Spinal Cord Injuries	MESH:D013119		4-hydroxy-2-nonenal|Acrylamide|Blood Glucose|Cannabidiol|Clioquinol|Hydrogen Peroxide|Lipopolysaccharides|N-(oxo-5,6-dihydrophenanthridin-2-yl)-N,N-dimethylacetamide hydrochloride|Oxygen|Progesterone|Quercetin|tamibarotene|Tamoxifen	40.01	12
LDLR	3949	Spinal Cord Injuries	MESH:D013119		Acrylamide|Atorvastatin|Blood Glucose|geraniol|Hydrogen Peroxide|Indomethacin|Lipopolysaccharides|Oxygen|Progesterone|Quercetin|Rosiglitazone|Simvastatin|Tamoxifen	39.94	14
BUB1	699	Spinal Cord Injuries	MESH:D013119		4-hydroxy-2-nonenal|Acrylamide|Blood Glucose|Cannabidiol|geraniol|Hydrogen Peroxide|Lidocaine|Oxygen|Progesterone|Quercetin|Tamoxifen	39.91	11
AGER	177	Spinal Cord Injuries	MESH:D013119		Acrylamide|Blood Glucose|geraniol|Hydrogen Peroxide|Lipopolysaccharides|manganese(III)-tetrakis(4-benzoic acid)porphyrin|N-(oxo-5,6-dihydrophenanthridin-2-yl)-N,N-dimethylacetamide hydrochloride|Oxygen|Quercetin|Rosiglitazone|Simvastatin	39.74	11
FBXO32	114907	Spinal Cord Injuries	MESH:D013119		Atorvastatin|Blood Glucose|Cannabidiol|Indomethacin|Lipopolysaccharides|Methylprednisolone|Oxygen|Progesterone|Quercetin|Rosiglitazone|Simvastatin	39.74	12
JAK1	3716	Spinal Cord Injuries	MESH:D013119		Acrylamide|Hydrogen Peroxide|Lipopolysaccharides|Methylprednisolone|Oxygen|Quercetin|Rosiglitazone|Simvastatin|tamibarotene|Tamoxifen|Theophylline	39.68	15
POMC	5443	Spinal Cord Injuries	MESH:D013119		Acrylamide|Atorvastatin|Cannabidiol|Fentanyl|Indomethacin|Lidocaine|Lipopolysaccharides|Naloxone|Oxygen|Progesterone|Quercetin|Superoxides|Theophylline	39.61	16
SLC7A11	23657	Spinal Cord Injuries	MESH:D013119		4-hydroxy-2-nonenal|Acrylamide|Blood Glucose|Cannabidiol|Hydrogen Peroxide|Indomethacin|Lipopolysaccharides|Methylprednisolone|Oxygen|pifithrin|Progesterone|Quercetin|Rosiglitazone	39.61	13
PPARGC1A	10891	Spinal Cord Injuries	MESH:D013119		Acetylcarnitine|Acrylamide|Atorvastatin|Blood Glucose|Bupivacaine|Cannabidiol|Hydrogen Peroxide|Indomethacin|Lipopolysaccharides|Oxygen|Progesterone|Quercetin|Rosiglitazone|Tamoxifen	39.54	14
CYP3A4	1576	Spinal Cord Injuries	MESH:D013119		4-hydroxy-2-nonenal|Atorvastatin|Cannabidiol|Fentanyl|Hydrogen Peroxide|Indomethacin|Lidocaine|Lipopolysaccharides|Methylprednisolone|Oxygen|Progesterone|Quercetin|Rosiglitazone|Simvastatin|Tamoxifen|Theophylline|zileuton	39.49	21
HSPA5	3309	Spinal Cord Injuries	MESH:D013119		4-hydroxy-2-nonenal|Acrylamide|Cannabidiol|Clioquinol|Hydrogen Peroxide|Indomethacin|Lipopolysaccharides|Minocycline|Naloxone|Oxygen|Progesterone|Quercetin|Rosiglitazone|Simvastatin|Tamoxifen	39.47	20
MMP13	4322	Spinal Cord Injuries	MESH:D013119		Acrylamide|Hydrogen Peroxide|Lipopolysaccharides|manganese(III)-tetrakis(4-benzoic acid)porphyrin|Methylprednisolone Acetate|Minocycline|Oxygen|Progesterone|Quercetin|Rosiglitazone|Simvastatin|Theophylline	39.38	19
CREB1	1385	Spinal Cord Injuries	MESH:D013119		4-hydroxy-2-nonenal|Acrylamide|Baclofen|Blood Glucose|Cannabidiol|Hydrogen Peroxide|Lipopolysaccharides|N-(oxo-5,6-dihydrophenanthridin-2-yl)-N,N-dimethylacetamide hydrochloride|Oxygen|Progesterone|Quercetin|Rosiglitazone|Simvastatin|tamibarotene	39.37	16
MDM2	4193	Spinal Cord Injuries	MESH:D013119		Atorvastatin|Cannabidiol|Hydrogen Peroxide|Indomethacin|Lipopolysaccharides|N-(oxo-5,6-dihydrophenanthridin-2-yl)-N,N-dimethylacetamide hydrochloride|Oxygen|pifithrin|Progesterone|Quercetin|Rosiglitazone|Simvastatin|Tamoxifen	39.35	14
ARG1	383	Spinal Cord Injuries	MESH:D013119		Acrylamide|Blood Glucose|Cannabidiol|Hydrogen Peroxide|Indomethacin|Lipopolysaccharides|Oxygen|Progesterone|Quercetin|Rosiglitazone|Simvastatin|Tamoxifen	39.30	13
SOCS3	9021	Spinal Cord Injuries	MESH:D013119		4-hydroxy-2-nonenal|Acrylamide|Blood Glucose|Cannabidiol|Hydrogen Peroxide|Lipopolysaccharides|Oxygen|Progesterone|Quercetin|Rosiglitazone|Simvastatin|Tamoxifen	39.26	14
CASP7	840	Spinal Cord Injuries	MESH:D013119		4-hydroxy-2-nonenal|Acrylamide|Cannabidiol|Hydrogen Peroxide|Indomethacin|Lipopolysaccharides|manganese(III)-tetrakis(4-benzoic acid)porphyrin|Minocycline|N-(oxo-5,6-dihydrophenanthridin-2-yl)-N,N-dimethylacetamide hydrochloride|pifithrin|Quercetin|Simvastatin|Tamoxifen|zileuton	39.21	15
CDKN1C	1028	Spinal Cord Injuries	MESH:D013119		4-hydroxy-2-nonenal|Acrylamide|Hydrogen Peroxide|Indomethacin|Lipopolysaccharides|Oxygen|Progesterone|Quercetin|Rosiglitazone|Simvastatin|Theophylline	39.12	15
TLR2	7097	Spinal Cord Injuries	MESH:D013119		Acrylamide|Atorvastatin|Blood Glucose|Cannabidiol|Indomethacin|Lipopolysaccharides|Methylprednisolone|Oxygen|Progesterone|Quercetin|Rosiglitazone|Simvastatin	39.02	13
CCND1	595	Spinal Cord Injuries	MESH:D013119		4-hydroxy-2-nonenal|Acrylamide|Cannabidiol|geraniol|Hydrogen Peroxide|Indomethacin|Lidocaine|Lipopolysaccharides|N-(oxo-5,6-dihydrophenanthridin-2-yl)-N,N-dimethylacetamide hydrochloride|Oxygen|Progesterone|Quercetin|Rosiglitazone|Simvastatin|tamibarotene|Tamoxifen|Theophylline	38.89	20
IGFBP2	3485	Spinal Cord Injuries	MESH:D013119		Acrylamide|Hydrogen Peroxide|Indomethacin|Lidocaine|Lipopolysaccharides|Oxygen|Progesterone|Quercetin|Rosiglitazone|tamibarotene|Tamoxifen	38.85	12
PTGES	9536	Spinal Cord Injuries	MESH:D013119		4-hydroxy-2-nonenal|Acrylamide|Blood Glucose|Indomethacin|Lidocaine|Lipopolysaccharides|Oxygen|Progesterone|Quercetin|Simvastatin|Tamoxifen	38.85	11
BID	637	Spinal Cord Injuries	MESH:D013119		4-hydroxy-2-nonenal|Acrylamide|Atorvastatin|Cannabidiol|Hydrogen Peroxide|Indomethacin|Lipopolysaccharides|Minocycline|Oxygen|pifithrin|Progesterone|Quercetin|Tamoxifen	38.58	15
CD36	948	Spinal Cord Injuries	MESH:D013119		4-hydroxy-2-nonenal|Acrylamide|Atorvastatin|Indomethacin|Lipopolysaccharides|N-(oxo-5,6-dihydrophenanthridin-2-yl)-N,N-dimethylacetamide hydrochloride|Oxygen|Progesterone|Quercetin|Rosiglitazone|tamibarotene|Tamoxifen|Theophylline	38.58	15
MAPK14	1432	Spinal Cord Injuries	MESH:D013119		4-hydroxy-2-nonenal|Acrylamide|Atorvastatin|Cannabidiol|Hydrogen Peroxide|Lipopolysaccharides|Oxygen|pifithrin|Progesterone|Quercetin|Simvastatin|tamibarotene|Tamoxifen	38.52	15
FASN	2194	Spinal Cord Injuries	MESH:D013119		Acrylamide|Atorvastatin|Cannabidiol|geraniol|Hydrogen Peroxide|Indomethacin|Lipopolysaccharides|Naloxone|N-(oxo-5,6-dihydrophenanthridin-2-yl)-N,N-dimethylacetamide hydrochloride|Oxygen|Quercetin|Rosiglitazone|Simvastatin|Tamoxifen	38.36	15
CCR1	1230	Spinal Cord Injuries	MESH:D013119		4-hydroxy-2-nonenal|Acrylamide|Blood Glucose|Hydrogen Peroxide|Lidocaine|Lipopolysaccharides|Oxygen|Progesterone|Simvastatin|tamibarotene	38.33	11
TXNIP	10628	Spinal Cord Injuries	MESH:D013119		Acrylamide|Cannabidiol|Hydrogen Peroxide|Indomethacin|Lipopolysaccharides|Methylprednisolone|N-(oxo-5,6-dihydrophenanthridin-2-yl)-N,N-dimethylacetamide hydrochloride|Oxygen|Progesterone|Quercetin|Rosiglitazone|Tamoxifen	38.32	12
ABCC2	1244	Spinal Cord Injuries	MESH:D013119		4-hydroxy-2-nonenal|Atorvastatin|Cannabidiol|geraniol|Hydrogen Peroxide|Indomethacin|Lipopolysaccharides|montelukast|Oxygen|Progesterone|Quercetin|Rosiglitazone|Simvastatin|Tamoxifen	38.17	16
OCLN	100506658	Spinal Cord Injuries	MESH:D013119		Blood Glucose|Hydrogen Peroxide|Indomethacin|Lipopolysaccharides|N-(oxo-5,6-dihydrophenanthridin-2-yl)-N,N-dimethylacetamide hydrochloride|Oxygen|Progesterone|Quercetin|Simvastatin|tamibarotene|Tamoxifen|zileuton	38.13	11
NGF	4803	Spinal Cord Injuries	MESH:D013119		Acetylcarnitine|Acrylamide|Cannabidiol|Clioquinol|Hydrogen Peroxide|Indomethacin|Lidocaine|Lipopolysaccharides|Oxygen|Progesterone|Quercetin|Rosiglitazone	38.06	13
CDC45	8318	Spinal Cord Injuries	MESH:D013119		Acrylamide|Blood Glucose|Cannabidiol|geraniol|Indomethacin|Lidocaine|Oxygen|Progesterone|Quercetin|Simvastatin	38.05	11
JUNB	3726	Spinal Cord Injuries	MESH:D013119		4-hydroxy-2-nonenal|Acrylamide|geraniol|Hydrogen Peroxide|Indomethacin|Lipopolysaccharides|N-(oxo-5,6-dihydrophenanthridin-2-yl)-N,N-dimethylacetamide hydrochloride|Oxygen|Quercetin|Rosiglitazone|Simvastatin|Tamoxifen	37.87	12
GPT	2875	Spinal Cord Injuries	MESH:D013119		Acrylamide|Atorvastatin|Cannabidiol|coomassie Brilliant Blue|geraniol|Hydrogen Peroxide|Indomethacin|Lipopolysaccharides|Methylprednisolone|N-(oxo-5,6-dihydrophenanthridin-2-yl)-N,N-dimethylacetamide hydrochloride|Oxygen|Progesterone|Quercetin|Rosiglitazone|Tamoxifen	37.73	15
NPPA	4878	Spinal Cord Injuries	MESH:D013119		Atorvastatin|Blood Glucose|Hydrogen Peroxide|Indomethacin|Lipopolysaccharides|manganese(III)-tetrakis(4-benzoic acid)porphyrin|Naloxone|Oxygen|Progesterone|Quercetin|Rosiglitazone|Simvastatin	37.73	14
CTSD	1509	Spinal Cord Injuries	MESH:D013119		4-hydroxy-2-nonenal|Acrylamide|Cannabidiol|geraniol|Hydrogen Peroxide|Indomethacin|Lipopolysaccharides|Methylprednisolone|Progesterone|Quercetin|tamibarotene|Tamoxifen	37.62	13
HMGB1	3146	Spinal Cord Injuries	MESH:D013119		2',3'-dialdehyde ATP|Blood Glucose|Hydrogen Peroxide|Indomethacin|Lidocaine|Lipopolysaccharides|manganese(III)-tetrakis(4-benzoic acid)porphyrin|N-(oxo-5,6-dihydrophenanthridin-2-yl)-N,N-dimethylacetamide hydrochloride|Oxygen|Progesterone|Quercetin|Simvastatin	37.62	11
CD68	968	Spinal Cord Injuries	MESH:D013119		Blood Glucose|Cannabidiol|Hydrogen Peroxide|Lidocaine|Lipopolysaccharides|Oxygen|Progesterone|Quercetin|Rosiglitazone|tamibarotene|Tamoxifen	37.54	12
DUSP5	1847	Spinal Cord Injuries	MESH:D013119		Acrylamide|Blood Glucose|Cannabidiol|Hydrogen Peroxide|Indomethacin|Lipopolysaccharides|Oxygen|Progesterone|Quercetin|Rosiglitazone|Tamoxifen	37.54	11
NOS3	4846	Spinal Cord Injuries	MESH:D013119		4-hydroxy-2-nonenal|Atorvastatin|Blood Glucose|Hydrogen Peroxide|Indomethacin|Lipopolysaccharides|N-(oxo-5,6-dihydrophenanthridin-2-yl)-N,N-dimethylacetamide hydrochloride|Oxygen|Progesterone|Quercetin|Rosiglitazone|Simvastatin|Superoxides|Tamoxifen	37.53	13
IL1A	3552	Spinal Cord Injuries	MESH:D013119		4-hydroxy-2-nonenal|Acrylamide|Blood Glucose|Cannabidiol|geraniol|Hydrogen Peroxide|Indomethacin|Lipopolysaccharides|Naloxone|N-(oxo-5,6-dihydrophenanthridin-2-yl)-N,N-dimethylacetamide hydrochloride|Oxygen|Progesterone|Quercetin|Simvastatin	37.51	14
H2AX	3014	Spinal Cord Injuries	MESH:D013119		4-hydroxy-2-nonenal|Acrylamide|Bupivacaine|Cannabidiol|Clioquinol|Hydrogen Peroxide|Lipopolysaccharides|manganese(III)-tetrakis(4-benzoic acid)porphyrin|N-(oxo-5,6-dihydrophenanthridin-2-yl)-N,N-dimethylacetamide hydrochloride|Oxygen|pifithrin|pyridoxal phosphate-6-azophenyl-2',4'-disulfonic acid|Quercetin|Simvastatin	37.47	13
BCL2L1	598	Spinal Cord Injuries	MESH:D013119		4-hydroxy-2-nonenal|Acrylamide|Cannabidiol|geraniol|Hydrogen Peroxide|Indomethacin|Lipopolysaccharides|N-(oxo-5,6-dihydrophenanthridin-2-yl)-N,N-dimethylacetamide hydrochloride|Oxygen|pifithrin|Progesterone|Quercetin|Rosiglitazone|Simvastatin|Tamoxifen	37.42	16
PLAT	5327	Spinal Cord Injuries	MESH:D013119		Blood Glucose|Cannabidiol|Hydrogen Peroxide|Indomethacin|Lipopolysaccharides|Naloxone|N-(oxo-5,6-dihydrophenanthridin-2-yl)-N,N-dimethylacetamide hydrochloride|Oxygen|Progesterone|Quercetin|Rosiglitazone|Simvastatin	37.41	13
OLR1	4973	Spinal Cord Injuries	MESH:D013119		Blood Glucose|Hydrogen Peroxide|Indomethacin|Lidocaine|Lipopolysaccharides|Oxygen|Progesterone|Quercetin|Rosiglitazone|Simvastatin	37.37	11
ATP2A2	488	Spinal Cord Injuries	MESH:D013119		Acrylamide|Clioquinol|Hydrogen Peroxide|Indomethacin|Lipopolysaccharides|Oxygen|Progesterone|Quercetin|Rosiglitazone|Simvastatin|Tamoxifen	37.36	13
CDH1	999	Spinal Cord Injuries	MESH:D013119		4-hydroxy-2-nonenal|Atorvastatin|Cannabidiol|geraniol|Hydrogen Peroxide|Indomethacin|Lipopolysaccharides|N-(oxo-5,6-dihydrophenanthridin-2-yl)-N,N-dimethylacetamide hydrochloride|Oxygen|pifithrin|Progesterone|Quercetin|Rosiglitazone|Tamoxifen	37.36	14
CCL5	6352	Spinal Cord Injuries	MESH:D013119		4-hydroxy-2-nonenal|Cannabidiol|Hydrogen Peroxide|Indomethacin|Lipopolysaccharides|Minocycline|Naloxone|Oxygen|Progesterone|Quercetin|Rosiglitazone|Simvastatin|tamibarotene	37.33	18
SESN2	83667	Spinal Cord Injuries	MESH:D013119		4-hydroxy-2-nonenal|Acrylamide|Blood Glucose|Cannabidiol|Hydrogen Peroxide|Lipopolysaccharides|Oxygen|pifithrin|Progesterone|Quercetin|Simvastatin	37.31	12
CXCL12	6387	Spinal Cord Injuries	MESH:D013119		Acrylamide|Cannabidiol|Hydrogen Peroxide|Indomethacin|Lidocaine|Lipopolysaccharides|manganese(III)-tetrakis(4-benzoic acid)porphyrin|Oxygen|Progesterone|Rosiglitazone|Simvastatin|Tamoxifen	37.30	14
CXCL2	2920	Spinal Cord Injuries	MESH:D013119		Blood Glucose|Cannabidiol|Hydrogen Peroxide|Indomethacin|Lipopolysaccharides|Methylprednisolone|N-(oxo-5,6-dihydrophenanthridin-2-yl)-N,N-dimethylacetamide hydrochloride|Oxygen|Progesterone|Quercetin|Rosiglitazone|Simvastatin|Tamoxifen	37.27	13
EIF2AK3	9451	Spinal Cord Injuries	MESH:D013119		4-hydroxy-2-nonenal|Acrylamide|Atorvastatin|Blood Glucose|Cannabidiol|geraniol|Hydrogen Peroxide|Indomethacin|Lipopolysaccharides|Minocycline|Oxygen|Quercetin	37.20	12
CKM	1158	Spinal Cord Injuries	MESH:D013119		Acrylamide|Blood Glucose|geraniol|Hydrogen Peroxide|Lipopolysaccharides|Oxygen|Progesterone|Quercetin|Rosiglitazone|Simvastatin	37.12	12
CTNNB1	1499	Spinal Cord Injuries	MESH:D013119		4-hydroxy-2-nonenal|Acrylamide|Cannabidiol|geraniol|Hydrogen Peroxide|Indomethacin|Lipopolysaccharides|N-(oxo-5,6-dihydrophenanthridin-2-yl)-N,N-dimethylacetamide hydrochloride|Oxygen|Progesterone|Quercetin|Rosiglitazone|Simvastatin|Tamoxifen	36.97	15
SESN1	27244	Spinal Cord Injuries	MESH:D013119		Acrylamide|Cannabidiol|Hydrogen Peroxide|Lipopolysaccharides|Oxygen|pifithrin|Progesterone|Quercetin|Rosiglitazone|Tamoxifen	36.86	12
IL1R2	7850	Spinal Cord Injuries	MESH:D013119		Blood Glucose|geraniol|Hydrogen Peroxide|Indomethacin|Lipopolysaccharides|Oxygen|Progesterone|Quercetin|Rosiglitazone|Simvastatin	36.80	11
BMP2	650	Spinal Cord Injuries	MESH:D013119		Atorvastatin|Cannabidiol|Lipopolysaccharides|N-(oxo-5,6-dihydrophenanthridin-2-yl)-N,N-dimethylacetamide hydrochloride|Oxygen|Progesterone|Quercetin|Rosiglitazone|Simvastatin|Tamoxifen|Vardenafil Dihydrochloride	36.77	13
CEBPD	1052	Spinal Cord Injuries	MESH:D013119		Acrylamide|Blood Glucose|Hydrogen Peroxide|Indomethacin|Lipopolysaccharides|Oxygen|Progesterone|Quercetin|Rosiglitazone|tamibarotene|Tamoxifen	36.77	11
CFLAR	8837	Spinal Cord Injuries	MESH:D013119		Acrylamide|Cannabidiol|Hydrogen Peroxide|Indomethacin|Lipopolysaccharides|Oxygen|Progesterone|Quercetin|Rosiglitazone|Simvastatin|Tamoxifen	36.73	13
STAT6	6778	Spinal Cord Injuries	MESH:D013119		4-hydroxy-2-nonenal|Cannabidiol|geraniol|Hydrogen Peroxide|Lidocaine|Lipopolysaccharides|Methylprednisolone|N-(oxo-5,6-dihydrophenanthridin-2-yl)-N,N-dimethylacetamide hydrochloride|Simvastatin|Tamoxifen	36.68	12
CDC20	991	Spinal Cord Injuries	MESH:D013119		4-hydroxy-2-nonenal|Acrylamide|Blood Glucose|Cannabidiol|geraniol|Hydrogen Peroxide|Lidocaine|Oxygen|Progesterone|Quercetin|Tamoxifen	36.64	11
DLGAP5	9787	Spinal Cord Injuries	MESH:D013119		4-hydroxy-2-nonenal|Acrylamide|Blood Glucose|Hydrogen Peroxide|Lidocaine|Lipopolysaccharides|Oxygen|Progesterone|Quercetin|Tamoxifen	36.62	10
NDC80	10403	Spinal Cord Injuries	MESH:D013119		4-hydroxy-2-nonenal|Acrylamide|Blood Glucose|Hydrogen Peroxide|Indomethacin|Lidocaine|Lipopolysaccharides|Oxygen|Progesterone|Quercetin	36.62	9
MAD2L1	4085	Spinal Cord Injuries	MESH:D013119		Acrylamide|Cannabidiol|geraniol|Indomethacin|Lidocaine|Lipopolysaccharides|Oxygen|Progesterone|Quercetin|Simvastatin	36.56	11
NQO1	1728	Spinal Cord Injuries	MESH:D013119		4-hydroxy-2-nonenal|Acrylamide|Blood Glucose|Cannabidiol|geraniol|Hydrogen Peroxide|Indomethacin|Lipopolysaccharides|Oxygen|Progesterone|Quercetin|Rosiglitazone|Simvastatin|Superoxides|Tamoxifen|Vardenafil Dihydrochloride	36.35	16
TFRC	7037	Spinal Cord Injuries	MESH:D013119		Acrylamide|Atorvastatin|Cannabidiol|Hydrogen Peroxide|Indomethacin|Lipopolysaccharides|Oxygen|Progesterone|Quercetin|Rosiglitazone|Simvastatin|Tamoxifen	36.18	14
COL2A1	1280	Spinal Cord Injuries	MESH:D013119		Acetylcarnitine|Acrylamide|Hydrogen Peroxide|Indomethacin|Lipopolysaccharides|montelukast|Oxygen|Progesterone|Quercetin|Simvastatin|zileuton	36.13	11
GSTP1	2950	Spinal Cord Injuries	MESH:D013119		4-hydroxy-2-nonenal|Acetylcarnitine|Acrylamide|Cannabidiol|geraniol|Hydrogen Peroxide|Lipopolysaccharides|Oxygen|Progesterone|Quercetin|Rosiglitazone|Simvastatin|Tamoxifen|Theophylline	36.12	19
MKI67	4288	Spinal Cord Injuries	MESH:D013119		4-hydroxy-2-nonenal|Acrylamide|Blood Glucose|Cannabidiol|geraniol|Indomethacin|Oxygen|Progesterone|Quercetin|Ropivacaine|Rosiglitazone|Simvastatin|Tamoxifen	36.12	15
HSPA1A	3303	Spinal Cord Injuries	MESH:D013119		4-hydroxy-2-nonenal|Acrylamide|Blood Glucose|Cannabidiol|Hydrogen Peroxide|Indomethacin|Lipopolysaccharides|Naloxone|Oxygen|Progesterone|Quercetin|Tamoxifen	36.09	12
BRCA1	672	Spinal Cord Injuries	MESH:D013119		Acrylamide|Cannabidiol|geraniol|Hydrogen Peroxide|Lipopolysaccharides|N-(oxo-5,6-dihydrophenanthridin-2-yl)-N,N-dimethylacetamide hydrochloride|Oxygen|pifithrin|Quercetin|tamibarotene|Tamoxifen	36.05	10
PYCARD	29108	Spinal Cord Injuries	MESH:D013119		Acrylamide|Blood Glucose|Cannabidiol|Lidocaine|Lipopolysaccharides|Minocycline|Oxygen|Progesterone|Quercetin|Rosiglitazone|Vardenafil Dihydrochloride	36.01	14
ATP5F1A	498	Spinal Cord Injuries	MESH:D013119		4-hydroxy-2-nonenal|Cannabidiol|Hydrogen Peroxide|Indomethacin|Lipopolysaccharides|Minocycline|Oxygen|Quercetin|Rosiglitazone|Tamoxifen	35.98	12
PPARG	5468	Spinal Cord Injuries	MESH:D013119		4-hydroxy-2-nonenal|Acrylamide|Blood Glucose|Cannabidiol|geraniol|Hydrogen Peroxide|Indomethacin|Lipopolysaccharides|Methylprednisolone|Oxygen|Progesterone|Quercetin|Rosiglitazone|Simvastatin|Tamoxifen|Theophylline	35.91	19
RPS6KB1	6198	Spinal Cord Injuries	MESH:D013119		4-hydroxy-2-nonenal|Cannabidiol|Hydrogen Peroxide|Indomethacin|Oxygen|Progesterone|Quercetin|Rosiglitazone|Simvastatin|Superoxides|tamibarotene|Tamoxifen	35.90	14
IL12A	3592	Spinal Cord Injuries	MESH:D013119		Atorvastatin|Cannabidiol|Hydrogen Peroxide|Indomethacin|Lipopolysaccharides|montelukast|Oxygen|Progesterone|Rosiglitazone|Theophylline|zileuton	35.85	13
DUSP1	1843	Spinal Cord Injuries	MESH:D013119		Acrylamide|Cannabidiol|Hydrogen Peroxide|Indomethacin|Lipopolysaccharides|Oxygen|pifithrin|Progesterone|Quercetin|Rosiglitazone|Simvastatin|Tamoxifen	35.84	14
BNIP3	664	Spinal Cord Injuries	MESH:D013119		4-hydroxy-2-nonenal|Acrylamide|geraniol|Hydrogen Peroxide|Lipopolysaccharides|Oxygen|Progesterone|Quercetin|Rosiglitazone|Simvastatin|Tamoxifen	35.77	14
CLDN4	1364	Spinal Cord Injuries	MESH:D013119		Acrylamide|Cannabidiol|Hydrogen Peroxide|manganese(III)-tetrakis(4-benzoic acid)porphyrin|Oxygen|Progesterone|Quercetin|Rosiglitazone|Simvastatin|Tamoxifen	35.75	13
FOSL2	2355	Spinal Cord Injuries	MESH:D013119		Acrylamide|Blood Glucose|geraniol|Hydrogen Peroxide|Indomethacin|Lipopolysaccharides|Oxygen|Progesterone|Simvastatin|Tamoxifen	35.75	10
E2F1	1869	Spinal Cord Injuries	MESH:D013119		4-hydroxy-2-nonenal|Acrylamide|Cannabidiol|geraniol|Lidocaine|Lipopolysaccharides|Oxygen|Progesterone|Quercetin|Simvastatin|Tamoxifen	35.69	13
CAPN2	824	Spinal Cord Injuries	MESH:D013119		4-hydroxy-2-nonenal|Acrylamide|Cannabidiol|Hydrogen Peroxide|Indomethacin|Lipopolysaccharides|Methylprednisolone|Progesterone|Quercetin|Tamoxifen	35.64	11
MCM4	4173	Spinal Cord Injuries	MESH:D013119		4-hydroxy-2-nonenal|Acrylamide|Cannabidiol|Hydrogen Peroxide|Lidocaine|Oxygen|Progesterone|Quercetin|Simvastatin|Tamoxifen	35.64	12
PRDX3	10935	Spinal Cord Injuries	MESH:D013119		Acrylamide|geraniol|Hydrogen Peroxide|Indomethacin|Lipopolysaccharides|Minocycline|Oxygen|Quercetin|Rosiglitazone|Tamoxifen	35.64	12
CX3CL1	6376	Spinal Cord Injuries	MESH:D013119		Acrylamide|Cannabidiol|Hydrogen Peroxide|Lipopolysaccharides|N-(oxo-5,6-dihydrophenanthridin-2-yl)-N,N-dimethylacetamide hydrochloride|Oxygen|Progesterone|Quercetin|Rosiglitazone|Tamoxifen	35.59	11
TNFSF10	8743	Spinal Cord Injuries	MESH:D013119		Atorvastatin|Blood Glucose|Indomethacin|Lipopolysaccharides|manganese(III)-tetrakis(4-benzoic acid)porphyrin|N-(oxo-5,6-dihydrophenanthridin-2-yl)-N,N-dimethylacetamide hydrochloride|Oxygen|Progesterone|Quercetin|Simvastatin|tamibarotene|Tamoxifen	35.57	12
PPARA	5465	Spinal Cord Injuries	MESH:D013119		Acrylamide|Atorvastatin|Cannabidiol|geraniol|Hydrogen Peroxide|Indomethacin|Lipopolysaccharides|N-(oxo-5,6-dihydrophenanthridin-2-yl)-N,N-dimethylacetamide hydrochloride|Oxygen|Quercetin|Rosiglitazone|Simvastatin|Tamoxifen|Theophylline	35.54	16
FOXM1	2305	Spinal Cord Injuries	MESH:D013119		4-hydroxy-2-nonenal|Acrylamide|Blood Glucose|geraniol|Hydrogen Peroxide|Lipopolysaccharides|N-(oxo-5,6-dihydrophenanthridin-2-yl)-N,N-dimethylacetamide hydrochloride|Oxygen|Quercetin|Tamoxifen	35.53	8
MMP12	4321	Spinal Cord Injuries	MESH:D013119		Blood Glucose|Hydrogen Peroxide|Lidocaine|Lipopolysaccharides|Methylprednisolone|Oxygen|Progesterone|Quercetin|Simvastatin|Tamoxifen	35.53	12
NES	10763	Spinal Cord Injuries	MESH:D013119		Acrylamide|Cannabidiol|Hydrogen Peroxide|Lidocaine|Lipopolysaccharides|N-(oxo-5,6-dihydrophenanthridin-2-yl)-N,N-dimethylacetamide hydrochloride|Oxygen|Progesterone|Quercetin|Rosiglitazone	35.48	11
CDK1	983	Spinal Cord Injuries	MESH:D013119		Acrylamide|Blood Glucose|Cannabidiol|geraniol|Hydrogen Peroxide|Lidocaine|Lipopolysaccharides|Oxygen|pifithrin|Progesterone|Quercetin|Simvastatin|Tamoxifen	35.45	14
IFIT1	3434	Spinal Cord Injuries	MESH:D013119		4-hydroxy-2-nonenal|Blood Glucose|Hydrogen Peroxide|Lipopolysaccharides|Methylprednisolone|Oxygen|Progesterone|Quercetin|Rosiglitazone|Tamoxifen	35.42	11
IL2	3558	Spinal Cord Injuries	MESH:D013119		4-hydroxy-2-nonenal|Cannabidiol|Fentanyl|Hydrogen Peroxide|Indomethacin|Lipopolysaccharides|Minocycline|Naloxone|Progesterone|Quercetin|Simvastatin|Tamoxifen|Theophylline	35.38	19
TH	7054	Spinal Cord Injuries	MESH:D013119		Acrylamide|Cannabidiol|geraniol|Hydrogen Peroxide|Lipopolysaccharides|montelukast|Naloxone|Oxygen|Progesterone|Quercetin|Rosiglitazone|Tamoxifen	35.34	15
RAF1	5894	Spinal Cord Injuries	MESH:D013119		4-hydroxy-2-nonenal|Acrylamide|Cannabidiol|geraniol|Hydrogen Peroxide|Lipopolysaccharides|Oxygen|pifithrin|Progesterone|Quercetin|Simvastatin	35.26	13
CYP1A1	1543	Spinal Cord Injuries	MESH:D013119		Blood Glucose|Cannabidiol|geraniol|Hydrogen Peroxide|Indomethacin|Lipopolysaccharides|montelukast|Oxygen|pifithrin|Progesterone|Quercetin|Rosiglitazone|Simvastatin|Superoxides|Tamoxifen|Theophylline|zileuton	35.06	18
SELP	6403	Spinal Cord Injuries	MESH:D013119		Blood Glucose|Indomethacin|Lipopolysaccharides|N-(oxo-5,6-dihydrophenanthridin-2-yl)-N,N-dimethylacetamide hydrochloride|Oxygen|Progesterone|Quercetin|Rosiglitazone|Simvastatin|zileuton	35.06	10
ALOX5	240	Spinal Cord Injuries	MESH:D013119		4-hydroxy-2-nonenal|Acrylamide|Hydrogen Peroxide|Indomethacin|Lipopolysaccharides|montelukast|Oxygen|Quercetin|Rosiglitazone|Tamoxifen|zileuton	35.03	10
BUB1B	701	Spinal Cord Injuries	MESH:D013119		4-hydroxy-2-nonenal|Acrylamide|Blood Glucose|Cannabidiol|geraniol|Lidocaine|Oxygen|pifithrin|Progesterone|Quercetin	35.01	10
CDC6	990	Spinal Cord Injuries	MESH:D013119		Acrylamide|Cannabidiol|Lidocaine|Lipopolysaccharides|Oxygen|Progesterone|Quercetin|Simvastatin|tamibarotene|Tamoxifen	34.95	12
CCN1	3491	Spinal Cord Injuries	MESH:D013119		Acrylamide|Blood Glucose|Cannabidiol|Hydrogen Peroxide|Lipopolysaccharides|Methylprednisolone|Oxygen|Progesterone|Quercetin|Simvastatin|Tamoxifen	34.92	13
MT1	17748	Spinal Cord Injuries	MESH:D013119		4-hydroxy-2-nonenal|Blood Glucose|Cannabidiol|Hydrogen Peroxide|Lipopolysaccharides|N-(oxo-5,6-dihydrophenanthridin-2-yl)-N,N-dimethylacetamide hydrochloride|Oxygen|Progesterone|Quercetin|Rosiglitazone|Tamoxifen	34.88	11
SGK1	6446	Spinal Cord Injuries	MESH:D013119		4-hydroxy-2-nonenal|Acrylamide|Cannabidiol|Hydrogen Peroxide|Indomethacin|Lipopolysaccharides|Oxygen|Progesterone|Quercetin|Rosiglitazone|Tamoxifen	34.88	12
GSN	2934	Spinal Cord Injuries	MESH:D013119		4-hydroxy-2-nonenal|Acrylamide|Cannabidiol|Hydrogen Peroxide|Indomethacin|Lipopolysaccharides|Progesterone|Quercetin|Rosiglitazone|tamibarotene	34.85	11
NDRG1	10397	Spinal Cord Injuries	MESH:D013119		Blood Glucose|Cannabidiol|Hydrogen Peroxide|Indomethacin|Lipopolysaccharides|Oxygen|Progesterone|Quercetin|Rosiglitazone|Simvastatin|Tamoxifen	34.81	12
MSR1	4481	Spinal Cord Injuries	MESH:D013119		Acrylamide|Atorvastatin|Blood Glucose|Hydrogen Peroxide|Lidocaine|Lipopolysaccharides|Oxygen|Rosiglitazone|tamibarotene	34.78	9
CEBPB	1051	Spinal Cord Injuries	MESH:D013119		Acrylamide|Cannabidiol|geraniol|Hydrogen Peroxide|Indomethacin|Lipopolysaccharides|Oxygen|Progesterone|Quercetin|Rosiglitazone|tamibarotene|Tamoxifen	34.77	13
TGFB2	7042	Spinal Cord Injuries	MESH:D013119		Acrylamide|Blood Glucose|Hydrogen Peroxide|Lipopolysaccharides|Minocycline|Oxygen|Progesterone|Quercetin|Rosiglitazone|tamibarotene|Tamoxifen	34.70	14
CCNE1	898	Spinal Cord Injuries	MESH:D013119		Acrylamide|Cannabidiol|Hydrogen Peroxide|Indomethacin|Lidocaine|N-(oxo-5,6-dihydrophenanthridin-2-yl)-N,N-dimethylacetamide hydrochloride|Oxygen|Progesterone|Quercetin|Rosiglitazone|Simvastatin|Tamoxifen	34.68	14
CCL4	6351	Spinal Cord Injuries	MESH:D013119		4-hydroxy-2-nonenal|Acrylamide|geraniol|Indomethacin|Lidocaine|Lipopolysaccharides|Minocycline|Oxygen|Rosiglitazone|Simvastatin|tamibarotene	34.67	14
EIF2S1	1965	Spinal Cord Injuries	MESH:D013119		4-hydroxy-2-nonenal|Acrylamide|Atorvastatin|geraniol|Hydrogen Peroxide|Lipopolysaccharides|Minocycline|Naloxone|Oxygen|Quercetin|Tamoxifen	34.63	14
IGF1	3479	Spinal Cord Injuries	MESH:D013119		4-hydroxy-2-nonenal|Acrylamide|Hydrogen Peroxide|Indomethacin|Lidocaine|Lipopolysaccharides|Oxygen|Progesterone|Quercetin|Rosiglitazone|Simvastatin|Superoxides|Tamoxifen	34.55	14
PMAIP1	5366	Spinal Cord Injuries	MESH:D013119		Acrylamide|Blood Glucose|Cannabidiol|Hydrogen Peroxide|Indomethacin|Lipopolysaccharides|Oxygen|pifithrin|Progesterone|Quercetin|Simvastatin	34.52	11
ENPP2	5168	Spinal Cord Injuries	MESH:D013119		2',3'-dialdehyde ATP|Acrylamide|coomassie Brilliant Blue|Indomethacin|Lipopolysaccharides|Oxygen|Progesterone|Quercetin|Rosiglitazone|Tamoxifen	34.51	11
TGFB3	7043	Spinal Cord Injuries	MESH:D013119		Acrylamide|Cannabidiol|Hydrogen Peroxide|Indomethacin|Lipopolysaccharides|Oxygen|Progesterone|Quercetin|Rosiglitazone|Tamoxifen	34.46	11
LBH	81606	Spinal Cord Injuries	MESH:D013119		Hydrogen Peroxide|Indomethacin|Lipopolysaccharides|Oxygen|Progesterone|Quercetin|Rosiglitazone|Simvastatin|Tamoxifen	34.42	11
ISG15	9636	Spinal Cord Injuries	MESH:D013119		4-hydroxy-2-nonenal|Blood Glucose|Indomethacin|Lipopolysaccharides|Methylprednisolone|Oxygen|Progesterone|Quercetin|Rosiglitazone|tamibarotene	34.41	10
IL13	3596	Spinal Cord Injuries	MESH:D013119		Acrylamide|Cannabidiol|Hydrogen Peroxide|Lidocaine|Lipopolysaccharides|montelukast|Quercetin|Rosiglitazone|Simvastatin|Theophylline|zileuton	34.38	14
JAK2	3717	Spinal Cord Injuries	MESH:D013119		4-hydroxy-2-nonenal|4-iodo-2,5-dimethoxyphenylisopropylamine|Blood Glucose|Cannabidiol|Hydrogen Peroxide|Lipopolysaccharides|Oxygen|Progesterone|Quercetin|Rosiglitazone|Simvastatin	34.38	13
IRF7	3665	Spinal Cord Injuries	MESH:D013119		4-hydroxy-2-nonenal|Blood Glucose|geraniol|Indomethacin|Lipopolysaccharides|Methylprednisolone|Oxygen|tamibarotene|Tamoxifen|Theophylline	34.36	11
DDIT4	54541	Spinal Cord Injuries	MESH:D013119		4-hydroxy-2-nonenal|Acrylamide|Cannabidiol|Hydrogen Peroxide|Lipopolysaccharides|Methylprednisolone|Oxygen|Progesterone|Quercetin|Rosiglitazone|Tamoxifen	34.35	13
PRKCA	5578	Spinal Cord Injuries	MESH:D013119		Acrylamide|Atorvastatin|Cannabidiol|Hydrogen Peroxide|Lipopolysaccharides|Progesterone|Quercetin|Rosiglitazone|Superoxides|Tamoxifen|Theophylline	34.31	14
TUBA1A	7846	Spinal Cord Injuries	MESH:D013119		Acrylamide|Cannabidiol|Hydrogen Peroxide|Indomethacin|Lipopolysaccharides|Minocycline|Oxygen|Progesterone|Quercetin|Rosiglitazone	34.26	13
ADIPOQ	9370	Spinal Cord Injuries	MESH:D013119		Atorvastatin|Cannabidiol|geraniol|Hydrogen Peroxide|Indomethacin|Lipopolysaccharides|N-(oxo-5,6-dihydrophenanthridin-2-yl)-N,N-dimethylacetamide hydrochloride|Oxygen|Progesterone|Quercetin|Rosiglitazone|Simvastatin	34.22	13
FLNC	2318	Spinal Cord Injuries	MESH:D013119		Blood Glucose|Cannabidiol|Hydrogen Peroxide|Indomethacin|Lidocaine|Lipopolysaccharides|N-(oxo-5,6-dihydrophenanthridin-2-yl)-N,N-dimethylacetamide hydrochloride|Oxygen|Tamoxifen	34.21	6
LAMC1	3915	Spinal Cord Injuries	MESH:D013119		Acrylamide|Cannabidiol|Hydrogen Peroxide|Indomethacin|Oxygen|Progesterone|tamibarotene|Tamoxifen|Theophylline	34.21	12
NFIL3	4783	Spinal Cord Injuries	MESH:D013119		Acrylamide|Cannabidiol|geraniol|Hydrogen Peroxide|Lipopolysaccharides|N-(oxo-5,6-dihydrophenanthridin-2-yl)-N,N-dimethylacetamide hydrochloride|Oxygen|Progesterone|Quercetin|Tamoxifen	34.12	10
IKBKB	3551	Spinal Cord Injuries	MESH:D013119		Atorvastatin|Cannabidiol|Hydrogen Peroxide|Indomethacin|Lipopolysaccharides|Oxygen|pifithrin|Progesterone|Quercetin|Rosiglitazone|Simvastatin	34.10	13
STAR	6770	Spinal Cord Injuries	MESH:D013119		Acrylamide|Atorvastatin|Hydrogen Peroxide|Indomethacin|Lipopolysaccharides|Oxygen|pifithrin|Progesterone|Quercetin|Rosiglitazone|Simvastatin|Tamoxifen	34.07	14
APEX1	328	Spinal Cord Injuries	MESH:D013119		4-hydroxy-2-nonenal|Acetylcarnitine|Acrylamide|Hydrogen Peroxide|Naloxone|Oxygen|Progesterone|Superoxides|Tamoxifen|Theophylline	34.03	13
NR1D1	9572	Spinal Cord Injuries	MESH:D013119		4-hydroxy-2-nonenal|Acrylamide|Cannabidiol|geraniol|Hydrogen Peroxide|Oxygen|Progesterone|Quercetin|Simvastatin|Tamoxifen	34.03	12
ALOX5AP	241	Spinal Cord Injuries	MESH:D013119		4-hydroxy-2-nonenal|Blood Glucose|Hydrogen Peroxide|Lipopolysaccharides|Oxygen|Quercetin|Simvastatin|tamibarotene|Tamoxifen	34.00	9
PINK1	65018	Spinal Cord Injuries	MESH:D013119		Acetylcarnitine|Acrylamide|Blood Glucose|Bupivacaine|Hydrogen Peroxide|Lipopolysaccharides|Oxygen|Rosiglitazone|Superoxides|Tamoxifen	33.98	9
ABCB1	5243	Spinal Cord Injuries	MESH:D013119		4-iodo-2,5-dimethoxyphenylisopropylamine|Acrylamide|Atorvastatin|Fentanyl|Hydrogen Peroxide|Lipopolysaccharides|Methylprednisolone|Naloxone|Oxygen|Progesterone|Quercetin|Rosiglitazone|Simvastatin|Tamoxifen	33.97	18
ZFP36	7538	Spinal Cord Injuries	MESH:D013119		4-hydroxy-2-nonenal|Acrylamide|Cannabidiol|Hydrogen Peroxide|Indomethacin|Lipopolysaccharides|Progesterone|Quercetin|Rosiglitazone|Tamoxifen	33.94	11
PLEC	5339	Spinal Cord Injuries	MESH:D013119		Cannabidiol|Hydrogen Peroxide|Indomethacin|Lipopolysaccharides|N-(oxo-5,6-dihydrophenanthridin-2-yl)-N,N-dimethylacetamide hydrochloride|Oxygen|Progesterone|Quercetin|Tamoxifen	33.93	8
CKB	1152	Spinal Cord Injuries	MESH:D013119		Acrylamide|Blood Glucose|Hydrogen Peroxide|Indomethacin|Lipopolysaccharides|Oxygen|Progesterone|Quercetin|Rosiglitazone|Tamoxifen	33.85	10
CD86	942	Spinal Cord Injuries	MESH:D013119		4-hydroxy-2-nonenal|Atorvastatin|geraniol|Hydrogen Peroxide|Lidocaine|Lipopolysaccharides|Oxygen|Progesterone|Quercetin|Rosiglitazone|Simvastatin	33.80	14
FOSB	2354	Spinal Cord Injuries	MESH:D013119		Acrylamide|Blood Glucose|Cannabidiol|Hydrogen Peroxide|Lipopolysaccharides|Oxygen|pifithrin|Progesterone|Simvastatin|tamibarotene	33.80	11
PGK1	5230	Spinal Cord Injuries	MESH:D013119		4-hydroxy-2-nonenal|Acrylamide|Cannabidiol|Clioquinol|Hydrogen Peroxide|Indomethacin|Oxygen|Quercetin|Rosiglitazone|Tamoxifen	33.80	11
RUNX2	860	Spinal Cord Injuries	MESH:D013119		Cannabidiol|Hydrogen Peroxide|Methylprednisolone|montelukast|N-(oxo-5,6-dihydrophenanthridin-2-yl)-N,N-dimethylacetamide hydrochloride|Oxygen|Progesterone|Quercetin|Rosiglitazone|Simvastatin|tamibarotene	33.80	13
ERN1	2081	Spinal Cord Injuries	MESH:D013119		4-hydroxy-2-nonenal|Acrylamide|Cannabidiol|geraniol|Hydrogen Peroxide|Indomethacin|Lipopolysaccharides|Minocycline|Oxygen|Quercetin|Rosiglitazone	33.77	13
TRP53	22059	Spinal Cord Injuries	MESH:D013119		4-hydroxy-2-nonenal|Acrylamide|Hydrogen Peroxide|Lidocaine|Lipopolysaccharides|N-(oxo-5,6-dihydrophenanthridin-2-yl)-N,N-dimethylacetamide hydrochloride|Oxygen|pifithrin|Progesterone|Quercetin|Rosiglitazone|Tamoxifen	33.76	13
TXNRD1	7296	Spinal Cord Injuries	MESH:D013119		4-hydroxy-2-nonenal|Acrylamide|Cannabidiol|Hydrogen Peroxide|Lipopolysaccharides|manganese(III)-tetrakis(4-benzoic acid)porphyrin|Oxygen|Progesterone|Quercetin|Simvastatin|Superoxides|Tamoxifen	33.71	12
COL3A1	1281	Spinal Cord Injuries	MESH:D013119		Acrylamide|Cannabidiol|Hydrogen Peroxide|Indomethacin|Lipopolysaccharides|Oxygen|Progesterone|Quercetin|Rosiglitazone|Simvastatin|Tamoxifen	33.64	13
F3	2152	Spinal Cord Injuries	MESH:D013119		4-hydroxy-2-nonenal|Acrylamide|Cannabidiol|Indomethacin|Lipopolysaccharides|Oxygen|Progesterone|Quercetin|Simvastatin|tamibarotene|Tamoxifen	33.64	12
LTB	4050	Spinal Cord Injuries	MESH:D013119		4-hydroxy-2-nonenal|Cannabidiol|Hydrogen Peroxide|Lipopolysaccharides|Oxygen|Progesterone|Rosiglitazone|Simvastatin|Theophylline	33.61	14
TNFRSF10B	8795	Spinal Cord Injuries	MESH:D013119		4-hydroxy-2-nonenal|Acrylamide|Cannabidiol|Hydrogen Peroxide|Indomethacin|Lipopolysaccharides|manganese(III)-tetrakis(4-benzoic acid)porphyrin|N-(oxo-5,6-dihydrophenanthridin-2-yl)-N,N-dimethylacetamide hydrochloride|Oxygen|Quercetin|Rosiglitazone	33.60	9
TRIB3	57761	Spinal Cord Injuries	MESH:D013119		4-hydroxy-2-nonenal|Acrylamide|Blood Glucose|Cannabidiol|Hydrogen Peroxide|Indomethacin|Lipopolysaccharides|Oxygen|Progesterone|Quercetin|Rosiglitazone	33.57	11
AURKB	9212	Spinal Cord Injuries	MESH:D013119		Acrylamide|Blood Glucose|Cannabidiol|Hydrogen Peroxide|N-(oxo-5,6-dihydrophenanthridin-2-yl)-N,N-dimethylacetamide hydrochloride|Oxygen|Progesterone|Quercetin|Tamoxifen|Theophylline	33.53	11
RGS2	5997	Spinal Cord Injuries	MESH:D013119		4-hydroxy-2-nonenal|Acrylamide|Cannabidiol|Hydrogen Peroxide|Lipopolysaccharides|Progesterone|Quercetin|Rosiglitazone|Simvastatin|Tamoxifen	33.49	13
SLC1A2	6506	Spinal Cord Injuries	MESH:D013119		Atorvastatin|Blood Glucose|Cannabidiol|Hydrogen Peroxide|Lipopolysaccharides|Oxygen|Progesterone|Quercetin|Rosiglitazone|Tamoxifen	33.44	11
ADGRE1	2015	Spinal Cord Injuries	MESH:D013119		Acrylamide|Blood Glucose|coomassie Brilliant Blue|Lipopolysaccharides|N-(oxo-5,6-dihydrophenanthridin-2-yl)-N,N-dimethylacetamide hydrochloride|Oxygen|Quercetin|Rosiglitazone|tamibarotene	33.42	8
E2F2	1870	Spinal Cord Injuries	MESH:D013119		4-hydroxy-2-nonenal|Acrylamide|Cannabidiol|Hydrogen Peroxide|Lidocaine|Lipopolysaccharides|Oxygen|Quercetin|Tamoxifen	33.35	9
EIF2AK2	5610	Spinal Cord Injuries	MESH:D013119		4-hydroxy-2-nonenal|Acrylamide|Blood Glucose|Lipopolysaccharides|Minocycline|Oxygen|Progesterone|Quercetin|Tamoxifen	33.29	11
SDF2L1	23753	Spinal Cord Injuries	MESH:D013119		Hydrogen Peroxide|Indomethacin|Lidocaine|Lipopolysaccharides|Oxygen|Progesterone|Quercetin|Rosiglitazone|Tamoxifen	33.29	10
IGFBP5	3488	Spinal Cord Injuries	MESH:D013119		Acrylamide|Blood Glucose|Hydrogen Peroxide|Indomethacin|Lipopolysaccharides|Oxygen|Progesterone|Rosiglitazone|Tamoxifen|Theophylline	33.27	12
TNC	3371	Spinal Cord Injuries	MESH:D013119		Acrylamide|Cannabidiol|Lidocaine|Lipopolysaccharides|Oxygen|Progesterone|Quercetin|Rosiglitazone|Simvastatin|Tamoxifen	33.19	13
PON1	5444	Spinal Cord Injuries	MESH:D013119		4-hydroxy-2-nonenal|Atorvastatin|Hydrogen Peroxide|montelukast|Oxygen|Progesterone|Quercetin|Rosiglitazone|Simvastatin|Tamoxifen|Theophylline	33.16	16
MT2	17750	Spinal Cord Injuries	MESH:D013119		4-hydroxy-2-nonenal|Acrylamide|Cannabidiol|Hydrogen Peroxide|Lipopolysaccharides|Oxygen|Progesterone|Quercetin|Rosiglitazone|Tamoxifen	33.14	12
TNFRSF1A	7132	Spinal Cord Injuries	MESH:D013119		4-hydroxy-2-nonenal|Atorvastatin|Cannabidiol|Hydrogen Peroxide|Indomethacin|Lipopolysaccharides|Naloxone|Oxygen|Progesterone|Quercetin|Simvastatin	33.13	13
TRMT61A	115708	Spinal Cord Injuries	MESH:D013119		Acrylamide|Hydrogen Peroxide|Indomethacin|Lipopolysaccharides|Oxygen|Progesterone|Quercetin|Theophylline	33.11	10
INHBB	3625	Spinal Cord Injuries	MESH:D013119		Acrylamide|Blood Glucose|Hydrogen Peroxide|Indomethacin|Lipopolysaccharides|Oxygen|Progesterone|Quercetin|Tamoxifen	33.10	8
CENPA	1058	Spinal Cord Injuries	MESH:D013119		4-hydroxy-2-nonenal|Acrylamide|Hydrogen Peroxide|Indomethacin|Lidocaine|Lipopolysaccharides|Progesterone|Quercetin|Tamoxifen	32.98	9
BHLHE40	8553	Spinal Cord Injuries	MESH:D013119		4-hydroxy-2-nonenal|Acrylamide|Indomethacin|Lipopolysaccharides|Oxygen|Progesterone|Quercetin|Rosiglitazone|tamibarotene|Tamoxifen	32.97	11
CCL20	6364	Spinal Cord Injuries	MESH:D013119		Blood Glucose|Cannabidiol|Hydrogen Peroxide|Lidocaine|Lipopolysaccharides|Methylprednisolone|Oxygen|Rosiglitazone|Simvastatin|Tamoxifen	32.93	11
SLC7A5	8140	Spinal Cord Injuries	MESH:D013119		Acrylamide|Blood Glucose|Hydrogen Peroxide|Indomethacin|Lipopolysaccharides|Oxygen|Progesterone|Quercetin|Rosiglitazone|Tamoxifen	32.93	10
SMAD2	4087	Spinal Cord Injuries	MESH:D013119		Hydrogen Peroxide|Lipopolysaccharides|Oxygen|Progesterone|Quercetin|Rosiglitazone|Simvastatin|tamibarotene|Tamoxifen|Theophylline	32.93	15
PHGDH	26227	Spinal Cord Injuries	MESH:D013119		4-hydroxy-2-nonenal|Acrylamide|Hydrogen Peroxide|Indomethacin|Lipopolysaccharides|Methylprednisolone|Oxygen|Progesterone|Quercetin|Tamoxifen	32.89	11
TNFAIP2	7127	Spinal Cord Injuries	MESH:D013119		4-hydroxy-2-nonenal|Cannabidiol|Lipopolysaccharides|Methylprednisolone|Oxygen|Progesterone|Rosiglitazone|tamibarotene|Tamoxifen	32.86	11
STMN1	3925	Spinal Cord Injuries	MESH:D013119		4-hydroxy-2-nonenal|Acrylamide|Cannabidiol|geraniol|Lidocaine|Lipopolysaccharides|Minocycline|Progesterone|Quercetin|Tamoxifen	32.81	13
ETS2	2114	Spinal Cord Injuries	MESH:D013119		4-hydroxy-2-nonenal|Cannabidiol|geraniol|Hydrogen Peroxide|Indomethacin|Lipopolysaccharides|Quercetin|Rosiglitazone|Tamoxifen	32.80	9
LCAT	3931	Spinal Cord Injuries	MESH:D013119		4-hydroxy-2-nonenal|Acrylamide|Atorvastatin|Cannabidiol|geraniol|Hydrogen Peroxide|Lipopolysaccharides|Quercetin|Simvastatin	32.80	10
RACGAP1	29127	Spinal Cord Injuries	MESH:D013119		Acrylamide|Blood Glucose|geraniol|Indomethacin|Lidocaine|Oxygen|Progesterone|Simvastatin|Tamoxifen	32.80	10
PDGFB	5155	Spinal Cord Injuries	MESH:D013119		4-hydroxy-2-nonenal|Acrylamide|Cannabidiol|Hydrogen Peroxide|Lipopolysaccharides|Oxygen|Progesterone|Quercetin|Rosiglitazone|Simvastatin	32.77	13
ARHGAP45	23526	Spinal Cord Injuries	MESH:D013119		Acrylamide|Blood Glucose|Lidocaine|Oxygen|Progesterone|Quercetin|tamibarotene|Tamoxifen	32.74	8
GCLC	2729	Spinal Cord Injuries	MESH:D013119		4-hydroxy-2-nonenal|Acrylamide|Cannabidiol|Hydrogen Peroxide|Indomethacin|Lipopolysaccharides|N-(oxo-5,6-dihydrophenanthridin-2-yl)-N,N-dimethylacetamide hydrochloride|Oxygen|Progesterone|Quercetin|Rosiglitazone|Tamoxifen|Vardenafil Dihydrochloride	32.74	13
TNFRSF11B	4982	Spinal Cord Injuries	MESH:D013119		Cannabidiol|Hydrogen Peroxide|Indomethacin|Lipopolysaccharides|Oxygen|Progesterone|Quercetin|Rosiglitazone|Simvastatin|Tamoxifen	32.69	12
PTK2	5747	Spinal Cord Injuries	MESH:D013119		4-hydroxy-2-nonenal|Acrylamide|Hydrogen Peroxide|Indomethacin|Lipopolysaccharides|Progesterone|Quercetin|Rosiglitazone|Simvastatin|Tamoxifen	32.65	12
DHRS3	9249	Spinal Cord Injuries	MESH:D013119		Acrylamide|Hydrogen Peroxide|Indomethacin|Lipopolysaccharides|Oxygen|Progesterone|Rosiglitazone|tamibarotene|Tamoxifen	32.57	10
CSF3	1440	Spinal Cord Injuries	MESH:D013119		4-hydroxy-2-nonenal|Acrylamide|Cannabidiol|Hydrogen Peroxide|Lipopolysaccharides|Oxygen|Progesterone|tamibarotene|Tamoxifen|Theophylline	32.49	13
NTRK2	4915	Spinal Cord Injuries	MESH:D013119		Acrylamide|Cannabidiol|Hydrogen Peroxide|Indomethacin|Lipopolysaccharides|Oxygen|Progesterone|Rosiglitazone|Simvastatin|tamibarotene	32.49	12
MAOB	4129	Spinal Cord Injuries	MESH:D013119		Acrylamide|Baclofen|Cannabidiol|geraniol|Indomethacin|Oxygen|Progesterone|Quercetin|Rosiglitazone|Tamoxifen	32.41	13
CHUK	1147	Spinal Cord Injuries	MESH:D013119		Acrylamide|Atorvastatin|Cannabidiol|Hydrogen Peroxide|Lipopolysaccharides|manganese(III)-tetrakis(4-benzoic acid)porphyrin|Progesterone|Quercetin|Simvastatin|Tamoxifen	32.33	12
CENPE	1062	Spinal Cord Injuries	MESH:D013119		Acrylamide|Blood Glucose|Cannabidiol|geraniol|Hydrogen Peroxide|Lidocaine|Oxygen|Quercetin|Tamoxifen	32.29	8
FGF2	2247	Spinal Cord Injuries	MESH:D013119		Acrylamide|Cannabidiol|Hydrogen Peroxide|Indomethacin|Lipopolysaccharides|Naloxone|Oxygen|Progesterone|Quercetin|Simvastatin|Tamoxifen	32.29	13
EGFR	1956	Spinal Cord Injuries	MESH:D013119		Acrylamide|Atorvastatin|Cannabidiol|Clioquinol|Hydrogen Peroxide|Indomethacin|Lipopolysaccharides|Oxygen|Progesterone|Quercetin|Rosiglitazone|Simvastatin|Tamoxifen	32.21	15
FJX1	24147	Spinal Cord Injuries	MESH:D013119		Acrylamide|Blood Glucose|Hydrogen Peroxide|Indomethacin|Lipopolysaccharides|Oxygen|Progesterone|Rosiglitazone	32.21	8
SMAD9	4093	Spinal Cord Injuries	MESH:D013119		Acrylamide|Blood Glucose|Hydrogen Peroxide|N-(oxo-5,6-dihydrophenanthridin-2-yl)-N,N-dimethylacetamide hydrochloride|Oxygen|Progesterone|Simvastatin|Tamoxifen	32.21	8
CDC25C	995	Spinal Cord Injuries	MESH:D013119		4-hydroxy-2-nonenal|Acrylamide|Cannabidiol|geraniol|Hydrogen Peroxide|Lidocaine|N-(oxo-5,6-dihydrophenanthridin-2-yl)-N,N-dimethylacetamide hydrochloride|Oxygen|pifithrin|Quercetin	32.18	9
EPHX2	2053	Spinal Cord Injuries	MESH:D013119		Acrylamide|Blood Glucose|Cannabidiol|Hydrogen Peroxide|Indomethacin|Lipopolysaccharides|Oxygen|Progesterone|Quercetin|Rosiglitazone	32.18	10
S100A9	6280	Spinal Cord Injuries	MESH:D013119		Acrylamide|Blood Glucose|Lidocaine|Lipopolysaccharides|Oxygen|pifithrin|Progesterone|Simvastatin|tamibarotene|Tamoxifen	32.14	11
CSF2	1437	Spinal Cord Injuries	MESH:D013119		4-hydroxy-2-nonenal|Acrylamide|Atorvastatin|Cannabidiol|Hydrogen Peroxide|Indomethacin|Lipopolysaccharides|N-(oxo-5,6-dihydrophenanthridin-2-yl)-N,N-dimethylacetamide hydrochloride|Quercetin|Tamoxifen|Theophylline	32.12	12
EPSTI1	94240	Spinal Cord Injuries	MESH:D013119		4-hydroxy-2-nonenal|Blood Glucose|Hydrogen Peroxide|Lidocaine|Lipopolysaccharides|Oxygen|Progesterone|Tamoxifen	32.12	8
XDH	7498	Spinal Cord Injuries	MESH:D013119		4-hydroxy-2-nonenal|Cannabidiol|Hydrogen Peroxide|Indomethacin|Lipopolysaccharides|manganese(III)-tetrakis(4-benzoic acid)porphyrin|Oxygen|Progesterone|Quercetin|Rosiglitazone|Superoxides	32.00	10
APOB	338	Spinal Cord Injuries	MESH:D013119		Acrylamide|Atorvastatin|Hydrogen Peroxide|Indomethacin|Oxygen|Progesterone|Quercetin|Rosiglitazone|Simvastatin|Tamoxifen	31.99	13
CCNB2	9133	Spinal Cord Injuries	MESH:D013119		Acrylamide|Cannabidiol|Hydrogen Peroxide|Indomethacin|Lidocaine|Lipopolysaccharides|N-(oxo-5,6-dihydrophenanthridin-2-yl)-N,N-dimethylacetamide hydrochloride|Progesterone|Quercetin|Tamoxifen	31.95	10
NOTCH1	4851	Spinal Cord Injuries	MESH:D013119		4-hydroxy-2-nonenal|Acrylamide|Hydrogen Peroxide|Lipopolysaccharides|Oxygen|pifithrin|Progesterone|Quercetin|Simvastatin|Tamoxifen	31.95	12
HSP90B1	7184	Spinal Cord Injuries	MESH:D013119		Cannabidiol|Hydrogen Peroxide|Indomethacin|Lipopolysaccharides|Oxygen|Progesterone|Quercetin|Rosiglitazone|tamibarotene|Tamoxifen	31.84	11
MRPS6	64968	Spinal Cord Injuries	MESH:D013119		Acrylamide|Cannabidiol|Indomethacin|Lipopolysaccharides|Progesterone|Quercetin|Rosiglitazone|Tamoxifen	31.79	9
APOE	348	Spinal Cord Injuries	MESH:D013119		Atorvastatin|Hydrogen Peroxide|Indomethacin|Lipopolysaccharides|manganese(III)-tetrakis(4-benzoic acid)porphyrin|N-(oxo-5,6-dihydrophenanthridin-2-yl)-N,N-dimethylacetamide hydrochloride|Quercetin|Rosiglitazone|Simvastatin|Superoxides|Tamoxifen	31.78	11
LIPG	9388	Spinal Cord Injuries	MESH:D013119		4-hydroxy-2-nonenal|Hydrogen Peroxide|Indomethacin|Lipopolysaccharides|Oxygen|Progesterone|Quercetin|Rosiglitazone|Tamoxifen	31.75	10
HSPA1B	3304	Spinal Cord Injuries	MESH:D013119		4-hydroxy-2-nonenal|Acrylamide|Blood Glucose|Cannabidiol|Hydrogen Peroxide|Lidocaine|Oxygen|Progesterone|Quercetin|Tamoxifen	31.69	10
NCF2	4688	Spinal Cord Injuries	MESH:D013119		Acrylamide|Cannabidiol|Lipopolysaccharides|Oxygen|Progesterone|Quercetin|Rosiglitazone|Superoxides|Tamoxifen	31.65	11
IFIT3	3437	Spinal Cord Injuries	MESH:D013119		4-hydroxy-2-nonenal|Blood Glucose|Clioquinol|Lipopolysaccharides|Methylprednisolone|Oxygen|Progesterone|tamibarotene|Tamoxifen	31.60	10
VCAN	1462	Spinal Cord Injuries	MESH:D013119		Acrylamide|Blood Glucose|Indomethacin|Lidocaine|Lipopolysaccharides|Methylprednisolone Acetate|Oxygen|Progesterone|Rosiglitazone	31.60	9
EGLN3	112399	Spinal Cord Injuries	MESH:D013119		Acrylamide|Hydrogen Peroxide|Indomethacin|Lipopolysaccharides|Oxygen|Progesterone|Quercetin|Rosiglitazone|Theophylline	31.59	12
DUSP6	1848	Spinal Cord Injuries	MESH:D013119		Acrylamide|Blood Glucose|Cannabidiol|Hydrogen Peroxide|Indomethacin|Lipopolysaccharides|Oxygen|Progesterone|Quercetin|Rosiglitazone	31.58	10
ACTN1	87	Spinal Cord Injuries	MESH:D013119		4-hydroxy-2-nonenal|Blood Glucose|Cannabidiol|Hydrogen Peroxide|Indomethacin|Lipopolysaccharides|N-(oxo-5,6-dihydrophenanthridin-2-yl)-N,N-dimethylacetamide hydrochloride|Oxygen|Progesterone	31.54	7
KIF23	9493	Spinal Cord Injuries	MESH:D013119		Acrylamide|Blood Glucose|geraniol|Hydrogen Peroxide|N-(oxo-5,6-dihydrophenanthridin-2-yl)-N,N-dimethylacetamide hydrochloride|Oxygen|Progesterone|Quercetin|Tamoxifen	31.54	8
PLK3	1263	Spinal Cord Injuries	MESH:D013119		Acrylamide|Blood Glucose|Hydrogen Peroxide|Indomethacin|Lipopolysaccharides|Oxygen|Quercetin|Rosiglitazone|Tamoxifen	31.54	8
VWF	7450	Spinal Cord Injuries	MESH:D013119		Atorvastatin|Cannabidiol|Indomethacin|Lipopolysaccharides|Methylprednisolone|Oxygen|Progesterone|Simvastatin|Tamoxifen	31.49	11
AREG	374	Spinal Cord Injuries	MESH:D013119		Blood Glucose|Cannabidiol|Hydrogen Peroxide|Indomethacin|Lipopolysaccharides|Oxygen|Progesterone|Quercetin|Rosiglitazone|Tamoxifen	31.47	10
HGF	3082	Spinal Cord Injuries	MESH:D013119		4-hydroxy-2-nonenal|Cannabidiol|Hydrogen Peroxide|Indomethacin|Lipopolysaccharides|Oxygen|Progesterone|Quercetin|Rosiglitazone|Tamoxifen	31.47	11
IL1RL1	9173	Spinal Cord Injuries	MESH:D013119		4-hydroxy-2-nonenal|Acrylamide|Indomethacin|Lipopolysaccharides|Oxygen|Progesterone|Quercetin|Rosiglitazone|Simvastatin	31.44	11
IL12B	3593	Spinal Cord Injuries	MESH:D013119		Hydrogen Peroxide|Indomethacin|Lipopolysaccharides|montelukast|Oxygen|Progesterone|Quercetin|Rosiglitazone|Simvastatin|Theophylline|zileuton	31.41	14
PKM	5315	Spinal Cord Injuries	MESH:D013119		4-hydroxy-2-nonenal|Acrylamide|Atorvastatin|Hydrogen Peroxide|Indomethacin|Lipopolysaccharides|Oxygen|Progesterone|Quercetin|Rosiglitazone	31.40	11
IFI44L	10964	Spinal Cord Injuries	MESH:D013119		4-hydroxy-2-nonenal|Blood Glucose|Lidocaine|Lipopolysaccharides|Methylprednisolone|Oxygen|Progesterone|Tamoxifen	31.39	9
IL4R	3566	Spinal Cord Injuries	MESH:D013119		Acrylamide|Hydrogen Peroxide|Lipopolysaccharides|Methylprednisolone|Progesterone|Quercetin|Simvastatin|Tamoxifen	31.39	11
IL6ST	3572	Spinal Cord Injuries	MESH:D013119		4-hydroxy-2-nonenal|Cannabidiol|Hydrogen Peroxide|Indomethacin|Lipopolysaccharides|Oxygen|Progesterone|Quercetin|Theophylline	31.39	11
KIF4A	24137	Spinal Cord Injuries	MESH:D013119		Acrylamide|Blood Glucose|Hydrogen Peroxide|Indomethacin|Lipopolysaccharides|Oxygen|Progesterone|Quercetin	31.39	7
IGFBP4	3487	Spinal Cord Injuries	MESH:D013119		Acrylamide|Cannabidiol|Hydrogen Peroxide|Lipopolysaccharides|Oxygen|Progesterone|Quercetin|Rosiglitazone|Tamoxifen	31.34	11
KIF11	3832	Spinal Cord Injuries	MESH:D013119		4-hydroxy-2-nonenal|Acrylamide|Blood Glucose|geraniol|Hydrogen Peroxide|Lidocaine|N-(oxo-5,6-dihydrophenanthridin-2-yl)-N,N-dimethylacetamide hydrochloride|Oxygen|Quercetin	31.34	7
PER1	5187	Spinal Cord Injuries	MESH:D013119		4-hydroxy-2-nonenal|Acrylamide|Cannabidiol|Fentanyl|Hydrogen Peroxide|Indomethacin|Progesterone|Rosiglitazone|Tamoxifen	31.34	11
SP1	6667	Spinal Cord Injuries	MESH:D013119		Hydrogen Peroxide|Lipopolysaccharides|manganese(III)-tetrakis(4-benzoic acid)porphyrin|N-(oxo-5,6-dihydrophenanthridin-2-yl)-N,N-dimethylacetamide hydrochloride|Oxygen|Quercetin|Rosiglitazone|Simvastatin|Superoxides|Tamoxifen	31.33	10
TRPV1	7442	Spinal Cord Injuries	MESH:D013119		Acrylamide|Bupivacaine|Cannabidiol|geraniol|Hydrogen Peroxide|Indomethacin|Lidocaine|Lipopolysaccharides|Quercetin|Tamoxifen	31.33	9
OGN	4969	Spinal Cord Injuries	MESH:D013119		Acrylamide|Blood Glucose|Indomethacin|Lipopolysaccharides|Oxygen|Progesterone|Rosiglitazone|Vardenafil Dihydrochloride	31.32	8
MARCKS	4082	Spinal Cord Injuries	MESH:D013119		Acrylamide|Hydrogen Peroxide|Indomethacin|Lipopolysaccharides|Methylprednisolone|N-(oxo-5,6-dihydrophenanthridin-2-yl)-N,N-dimethylacetamide hydrochloride|Progesterone|Rosiglitazone|Tamoxifen	31.19	10
IFI35	3430	Spinal Cord Injuries	MESH:D013119		Blood Glucose|Indomethacin|Lipopolysaccharides|Methylprednisolone|Oxygen|Progesterone|tamibarotene|Tamoxifen	31.16	8
STAT3	6774	Spinal Cord Injuries	MESH:D013119		4-hydroxy-2-nonenal|4-iodo-2,5-dimethoxyphenylisopropylamine|Cannabidiol|Hydrogen Peroxide|Indomethacin|Lipopolysaccharides|Oxygen|Progesterone|Quercetin|Rosiglitazone|Simvastatin|Tamoxifen|Theophylline	31.13	16
EPHX1	2052	Spinal Cord Injuries	MESH:D013119		4-hydroxy-2-nonenal|Acrylamide|Blood Glucose|Cannabidiol|Hydrogen Peroxide|Indomethacin|Oxygen|Progesterone|Quercetin|Rosiglitazone|Tamoxifen	31.12	12
CFB	629	Spinal Cord Injuries	MESH:D013119		4-hydroxy-2-nonenal|Acrylamide|Cannabidiol|Indomethacin|Lipopolysaccharides|Progesterone|Quercetin|Rosiglitazone|Tamoxifen	31.10	10
NRF1	4899	Spinal Cord Injuries	MESH:D013119		Atorvastatin|Blood Glucose|Cannabidiol|Hydrogen Peroxide|N-(oxo-5,6-dihydrophenanthridin-2-yl)-N,N-dimethylacetamide hydrochloride|Oxygen|Progesterone|Quercetin|Rosiglitazone	31.10	9
ATF6	22926	Spinal Cord Injuries	MESH:D013119		4-hydroxy-2-nonenal|Acrylamide|Atorvastatin|geraniol|Indomethacin|Lipopolysaccharides|Minocycline|Oxygen|Quercetin|Simvastatin	31.09	12
IL17A	3605	Spinal Cord Injuries	MESH:D013119		4-hydroxy-2-nonenal|Cannabidiol|coomassie Brilliant Blue|geraniol|Indomethacin|Lipopolysaccharides|Progesterone|Rosiglitazone|Simvastatin|tamibarotene	31.02	12
LHB	3972	Spinal Cord Injuries	MESH:D013119		Acrylamide|Baclofen|Hydrogen Peroxide|Indomethacin|Lipopolysaccharides|Naloxone|Oxygen|Progesterone|Quercetin|Simvastatin|Tamoxifen	31.02	14
CDC25A	993	Spinal Cord Injuries	MESH:D013119		4-hydroxy-2-nonenal|Cannabidiol|geraniol|Hydrogen Peroxide|Lipopolysaccharides|Oxygen|pifithrin|tamibarotene|Tamoxifen	31.00	9
ABCC3	8714	Spinal Cord Injuries	MESH:D013119		Acrylamide|Atorvastatin|Cannabidiol|Hydrogen Peroxide|Indomethacin|Lipopolysaccharides|Naloxone|Progesterone|Rosiglitazone|Simvastatin|Tamoxifen	30.99	14
CCND2	894	Spinal Cord Injuries	MESH:D013119		4-hydroxy-2-nonenal|Acrylamide|Hydrogen Peroxide|Indomethacin|Lipopolysaccharides|N-(oxo-5,6-dihydrophenanthridin-2-yl)-N,N-dimethylacetamide hydrochloride|Oxygen|Quercetin|Rosiglitazone|Tamoxifen	30.99	9
CDK4	1019	Spinal Cord Injuries	MESH:D013119		Acrylamide|Cannabidiol|geraniol|Indomethacin|Lidocaine|Oxygen|Progesterone|Quercetin|Rosiglitazone|Simvastatin|Tamoxifen	30.99	14
STC2	8614	Spinal Cord Injuries	MESH:D013119		Acrylamide|Cannabidiol|Hydrogen Peroxide|Lipopolysaccharides|Oxygen|Progesterone|Quercetin|Rosiglitazone|Tamoxifen	30.95	11
SPRY1	10252	Spinal Cord Injuries	MESH:D013119		4-hydroxy-2-nonenal|Acrylamide|Hydrogen Peroxide|Indomethacin|Lipopolysaccharides|Oxygen|Progesterone|Quercetin	30.94	8
GOT1	2805	Spinal Cord Injuries	MESH:D013119		Acrylamide|Atorvastatin|geraniol|Hydrogen Peroxide|Indomethacin|Lipopolysaccharides|Oxygen|Progesterone|Quercetin|Tamoxifen	30.92	10
CITED2	10370	Spinal Cord Injuries	MESH:D013119		Hydrogen Peroxide|Indomethacin|Lipopolysaccharides|Oxygen|pifithrin|Progesterone|Quercetin|Rosiglitazone|Tamoxifen	30.90	10
UCHL1	7345	Spinal Cord Injuries	MESH:D013119		4-hydroxy-2-nonenal|Acrylamide|Cannabidiol|Hydrogen Peroxide|Indomethacin|Lidocaine|Oxygen|Progesterone|Theophylline	30.90	12
TP53BP1	7158	Spinal Cord Injuries	MESH:D013119		4-hydroxy-2-nonenal|Acrylamide|Hydrogen Peroxide|Indomethacin|N-(oxo-5,6-dihydrophenanthridin-2-yl)-N,N-dimethylacetamide hydrochloride|pifithrin|pyridoxal phosphate-6-azophenyl-2',4'-disulfonic acid|Quercetin	30.87	8
CD83	9308	Spinal Cord Injuries	MESH:D013119		4-hydroxy-2-nonenal|Atorvastatin|Indomethacin|Lipopolysaccharides|Oxygen|Progesterone|Quercetin|Simvastatin|Tamoxifen	30.86	10
NR4A3	8013	Spinal Cord Injuries	MESH:D013119		Acrylamide|Blood Glucose|Cannabidiol|Lipopolysaccharides|Methylprednisolone|Oxygen|Quercetin|Simvastatin|Tamoxifen	30.86	10
TMPRSS2	7113	Spinal Cord Injuries	MESH:D013119		Blood Glucose|Hydrogen Peroxide|Indomethacin|Oxygen|Progesterone|Rosiglitazone|Simvastatin|Tamoxifen|Theophylline	30.86	13
CTSB	1508	Spinal Cord Injuries	MESH:D013119		Acrylamide|Cannabidiol|Hydrogen Peroxide|Indomethacin|Lipopolysaccharides|Oxygen|Progesterone|Quercetin|Tamoxifen|Theophylline	30.75	12
DBF4	10926	Spinal Cord Injuries	MESH:D013119		4-hydroxy-2-nonenal|Cannabidiol|geraniol|Hydrogen Peroxide|Lidocaine|Oxygen|Quercetin|Simvastatin	30.73	9
BMAL1	406	Spinal Cord Injuries	MESH:D013119		Acrylamide|Blood Glucose|Cannabidiol|geraniol|Hydrogen Peroxide|Indomethacin|Oxygen|Progesterone|Quercetin	30.72	9
IRS1	3667	Spinal Cord Injuries	MESH:D013119		Acrylamide|Cannabidiol|Lipopolysaccharides|Oxygen|Progesterone|Quercetin|Rosiglitazone|Simvastatin|Tamoxifen|Theophylline	30.72	15
CYP2E1	1571	Spinal Cord Injuries	MESH:D013119		Acrylamide|Blood Glucose|Cannabidiol|geraniol|Hydrogen Peroxide|Indomethacin|Lipopolysaccharides|Oxygen|Progesterone|Quercetin|Rosiglitazone|Tamoxifen|Theophylline	30.70	15
PBK	55872	Spinal Cord Injuries	MESH:D013119		4-hydroxy-2-nonenal|Acrylamide|Blood Glucose|Hydrogen Peroxide|Lipopolysaccharides|Oxygen|Progesterone|Quercetin|Tamoxifen	30.67	9
CD14	929	Spinal Cord Injuries	MESH:D013119		4-hydroxy-2-nonenal|Atorvastatin|Blood Glucose|Cannabidiol|Indomethacin|Lipopolysaccharides|Oxygen|Progesterone|Rosiglitazone|Simvastatin	30.62	11
ABCC1	4363	Spinal Cord Injuries	MESH:D013119		4-hydroxy-2-nonenal|Cannabidiol|Hydrogen Peroxide|Indomethacin|Lipopolysaccharides|montelukast|Progesterone|Quercetin|Superoxides|Tamoxifen|zileuton	30.54	9
ANXA3	306	Spinal Cord Injuries	MESH:D013119		Hydrogen Peroxide|Indomethacin|Lipopolysaccharides|Oxygen|Progesterone|Quercetin|Rosiglitazone|Simvastatin|Tamoxifen	30.53	11
CBS	875	Spinal Cord Injuries	MESH:D013119		Blood Glucose|Indomethacin|Lipopolysaccharides|Oxygen|Progesterone|Quercetin|Rosiglitazone|Simvastatin|Superoxides	30.53	10
COX1	4512	Spinal Cord Injuries	MESH:D013119		Acetylcarnitine|Atorvastatin|Blood Glucose|Hydrogen Peroxide|Lipopolysaccharides|N-(oxo-5,6-dihydrophenanthridin-2-yl)-N,N-dimethylacetamide hydrochloride|Oxygen|Quercetin|Rosiglitazone	30.53	8
HMGB2	3148	Spinal Cord Injuries	MESH:D013119		Cannabidiol|geraniol|Hydrogen Peroxide|Indomethacin|Lidocaine|Lipopolysaccharides|Progesterone|Quercetin|Tamoxifen	30.53	9
CMPK2	129607	Spinal Cord Injuries	MESH:D013119		Blood Glucose|Cannabidiol|Indomethacin|Lipopolysaccharides|Oxygen|Progesterone|Quercetin|Tamoxifen	30.51	7
CENPU	79682	Spinal Cord Injuries	MESH:D013119		Hydrogen Peroxide|Indomethacin|Lidocaine|Lipopolysaccharides|Progesterone|Quercetin|Rosiglitazone|Theophylline	30.45	11
HNRNPAB	3182	Spinal Cord Injuries	MESH:D013119		Blood Glucose|geraniol|Hydrogen Peroxide|Indomethacin|Lipopolysaccharides|Oxygen|Progesterone|Tamoxifen	30.45	7
SMPD1	6609	Spinal Cord Injuries	MESH:D013119		Hydrogen Peroxide|Indomethacin|Lipopolysaccharides|Naloxone|Oxygen|Quercetin|Superoxides|tamibarotene	30.45	7
FST	10468	Spinal Cord Injuries	MESH:D013119		Blood Glucose|geraniol|Hydrogen Peroxide|Indomethacin|Lipopolysaccharides|Oxygen|Progesterone|Simvastatin|Tamoxifen	30.44	9
NRP1	8829	Spinal Cord Injuries	MESH:D013119		4-hydroxy-2-nonenal|Acrylamide|Indomethacin|Oxygen|Progesterone|Quercetin|Rosiglitazone|Simvastatin|Tamoxifen	30.40	12
NUDT6	11162	Spinal Cord Injuries	MESH:D013119		Acrylamide|Blood Glucose|Hydrogen Peroxide|Indomethacin|Oxygen|Progesterone|Tamoxifen	30.37	7
DGAT2	84649	Spinal Cord Injuries	MESH:D013119		Cannabidiol|Hydrogen Peroxide|Indomethacin|Lipopolysaccharides|N-(oxo-5,6-dihydrophenanthridin-2-yl)-N,N-dimethylacetamide hydrochloride|Progesterone|Quercetin|Rosiglitazone|Tamoxifen	30.35	10
HNF4A	3172	Spinal Cord Injuries	MESH:D013119		4-hydroxy-2-nonenal|Acrylamide|Atorvastatin|Cannabidiol|Hydrogen Peroxide|Lipopolysaccharides|Progesterone|Rosiglitazone|Tamoxifen	30.31	11
CP	1356	Spinal Cord Injuries	MESH:D013119		4-hydroxy-2-nonenal|Acrylamide|Hydrogen Peroxide|Indomethacin|Lidocaine|Lipopolysaccharides|Oxygen|Progesterone|Quercetin|Rosiglitazone	30.30	11
FADD	8772	Spinal Cord Injuries	MESH:D013119		Acrylamide|Atorvastatin|Cannabidiol|Hydrogen Peroxide|Lipopolysaccharides|Oxygen|Progesterone|Quercetin|Tamoxifen	30.26	10
SELENOP	6414	Spinal Cord Injuries	MESH:D013119		Acrylamide|Blood Glucose|Hydrogen Peroxide|Indomethacin|Lipopolysaccharides|Oxygen|Progesterone|Rosiglitazone|Tamoxifen	30.26	9
SLC51A	200931	Spinal Cord Injuries	MESH:D013119		Acrylamide|Cannabidiol|Hydrogen Peroxide|Indomethacin|Oxygen|Quercetin|Rosiglitazone|Tamoxifen	30.24	9
BAK1	578	Spinal Cord Injuries	MESH:D013119		Atorvastatin|geraniol|Hydrogen Peroxide|Indomethacin|Minocycline|Oxygen|pifithrin|Quercetin|Rosiglitazone|tamibarotene	30.11	13
FAS	355	Spinal Cord Injuries	MESH:D013119		Acrylamide|Atorvastatin|Cannabidiol|Hydrogen Peroxide|Lipopolysaccharides|montelukast|Oxygen|pifithrin|Progesterone|Quercetin|Rosiglitazone|tamibarotene	30.11	14
CXCL5	6374	Spinal Cord Injuries	MESH:D013119		4-hydroxy-2-nonenal|Cannabidiol|Hydrogen Peroxide|Indomethacin|Lipopolysaccharides|Oxygen|Progesterone|Rosiglitazone|Simvastatin	30.09	11
FGFR1	2260	Spinal Cord Injuries	MESH:D013119		4-hydroxy-2-nonenal|Acrylamide|Blood Glucose|Hydrogen Peroxide|Indomethacin|Progesterone|Rosiglitazone|tamibarotene|Tamoxifen	30.05	11
HSP90AA1	3320	Spinal Cord Injuries	MESH:D013119		4-hydroxy-2-nonenal|Acrylamide|Cannabidiol|Hydrogen Peroxide|Indomethacin|Oxygen|Progesterone|Quercetin|Simvastatin|Tamoxifen	30.05	12
PIK3R1	5295	Spinal Cord Injuries	MESH:D013119		Acrylamide|Blood Glucose|Cannabidiol|geraniol|Hydrogen Peroxide|Indomethacin|Oxygen|Quercetin|Rosiglitazone|Tamoxifen	30.05	10
SELENBP1	8991	Spinal Cord Injuries	MESH:D013119		4-hydroxy-2-nonenal|Acrylamide|Indomethacin|Lipopolysaccharides|Oxygen|Progesterone|Quercetin|Rosiglitazone|Tamoxifen	30.05	10
SOD3	6649	Spinal Cord Injuries	MESH:D013119		Atorvastatin|Hydrogen Peroxide|Oxygen|Progesterone|Quercetin|Rosiglitazone|Simvastatin|Superoxides|tamibarotene	30.05	11
EIF4EBP1	1978	Spinal Cord Injuries	MESH:D013119		4-hydroxy-2-nonenal|Cannabidiol|Hydrogen Peroxide|Indomethacin|N-(oxo-5,6-dihydrophenanthridin-2-yl)-N,N-dimethylacetamide hydrochloride|Oxygen|Progesterone|Quercetin|Rosiglitazone|Simvastatin	30.02	12
SRXN1	140809	Spinal Cord Injuries	MESH:D013119		4-hydroxy-2-nonenal|Acrylamide|Cannabidiol|Hydrogen Peroxide|Indomethacin|Lipopolysaccharides|Oxygen|Progesterone|Quercetin|Rosiglitazone	30.02	11
MT2A	4502	Spinal Cord Injuries	MESH:D013119		Acrylamide|Atorvastatin|Blood Glucose|Cannabidiol|Hydrogen Peroxide|Indomethacin|Lipopolysaccharides|Oxygen|Progesterone|Quercetin	29.99	9
FZD2	2535	Spinal Cord Injuries	MESH:D013119		Acrylamide|Hydrogen Peroxide|Indomethacin|Lipopolysaccharides|Quercetin|Rosiglitazone|Simvastatin|Tamoxifen	29.98	9
HILPDA	29923	Spinal Cord Injuries	MESH:D013119		Acrylamide|Blood Glucose|Hydrogen Peroxide|Indomethacin|Methylprednisolone|Oxygen|Quercetin|Rosiglitazone	29.98	8
RBL1	5933	Spinal Cord Injuries	MESH:D013119		4-hydroxy-2-nonenal|Cannabidiol|Hydrogen Peroxide|Lidocaine|Lipopolysaccharides|N-(oxo-5,6-dihydrophenanthridin-2-yl)-N,N-dimethylacetamide hydrochloride|Quercetin|Tamoxifen	29.98	8
IGF1R	3480	Spinal Cord Injuries	MESH:D013119		4-hydroxy-2-nonenal|Hydrogen Peroxide|Indomethacin|Lipopolysaccharides|Oxygen|Progesterone|Quercetin|Rosiglitazone|Simvastatin|Tamoxifen	29.96	12
CYP1A2	1544	Spinal Cord Injuries	MESH:D013119		4-hydroxy-2-nonenal|Blood Glucose|Cannabidiol|Hydrogen Peroxide|Indomethacin|Lidocaine|Lipopolysaccharides|Oxygen|pifithrin|Quercetin|Rosiglitazone|Tamoxifen|Theophylline|zileuton	29.93	15
MAP2K1	5604	Spinal Cord Injuries	MESH:D013119		Acrylamide|Cannabidiol|geraniol|Hydrogen Peroxide|Indomethacin|Lipopolysaccharides|Oxygen|Quercetin|Rosiglitazone|Tamoxifen	29.93	10
PDGFRA	5156	Spinal Cord Injuries	MESH:D013119		Acrylamide|Hydrogen Peroxide|Indomethacin|Lipopolysaccharides|Oxygen|Progesterone|Quercetin|Simvastatin|Tamoxifen	29.83	10
ABCG2	9429	Spinal Cord Injuries	MESH:D013119		4-iodo-2,5-dimethoxyphenylisopropylamine|Atorvastatin|Hydrogen Peroxide|Lipopolysaccharides|Methylprednisolone|Naloxone|Oxygen|Progesterone|Quercetin|Rosiglitazone|Tamoxifen	29.81	14
COL4A1	1282	Spinal Cord Injuries	MESH:D013119		Acrylamide|Cannabidiol|Lipopolysaccharides|Methylprednisolone|Oxygen|Progesterone|Rosiglitazone|Simvastatin|Tamoxifen	29.79	12
ITGA3	3675	Spinal Cord Injuries	MESH:D013119		Acrylamide|Hydrogen Peroxide|Indomethacin|Lipopolysaccharides|Oxygen|Progesterone|Superoxides|tamibarotene	29.79	7
ASNS	440	Spinal Cord Injuries	MESH:D013119		Acrylamide|Blood Glucose|Cannabidiol|Indomethacin|Lipopolysaccharides|Methylprednisolone|Oxygen|Progesterone|Rosiglitazone|Tamoxifen	29.75	10
EGR2	1959	Spinal Cord Injuries	MESH:D013119		4-iodo-2,5-dimethoxyphenylisopropylamine|Acrylamide|Blood Glucose|Hydrogen Peroxide|Lidocaine|Lipopolysaccharides|Oxygen|Progesterone|Quercetin	29.75	9
F2R	2149	Spinal Cord Injuries	MESH:D013119		4-hydroxy-2-nonenal|Acrylamide|Hydrogen Peroxide|Lipopolysaccharides|Oxygen|Progesterone|Quercetin|Rosiglitazone|Tamoxifen	29.75	11
HDAC1	3065	Spinal Cord Injuries	MESH:D013119		Acrylamide|Hydrogen Peroxide|Lipopolysaccharides|Oxygen|Progesterone|Quercetin|Tamoxifen|Theophylline|zileuton	29.75	12
ANGPT2	285	Spinal Cord Injuries	MESH:D013119		Atorvastatin|Blood Glucose|Hydrogen Peroxide|Indomethacin|Lidocaine|Oxygen|Progesterone|Simvastatin	29.73	9
IFIH1	64135	Spinal Cord Injuries	MESH:D013119		4-hydroxy-2-nonenal|Blood Glucose|Lipopolysaccharides|Methylprednisolone|Oxygen|Progesterone|Quercetin|Tamoxifen	29.73	9
VEGFD	2277	Spinal Cord Injuries	MESH:D013119		Atorvastatin|Indomethacin|Lipopolysaccharides|Minocycline|Oxygen|Progesterone|Quercetin|Rosiglitazone	29.73	11
MCM2	4171	Spinal Cord Injuries	MESH:D013119		Acrylamide|Cannabidiol|geraniol|Indomethacin|Lidocaine|Oxygen|Progesterone|Quercetin|Tamoxifen	29.71	10
PLAU	5328	Spinal Cord Injuries	MESH:D013119		Atorvastatin|Blood Glucose|Indomethacin|Lidocaine|Lipopolysaccharides|Oxygen|Progesterone|Quercetin|Simvastatin|Tamoxifen	29.66	10
TNFAIP8	25816	Spinal Cord Injuries	MESH:D013119		4-hydroxy-2-nonenal|Hydrogen Peroxide|Indomethacin|Lipopolysaccharides|Oxygen|Progesterone|Quercetin|Theophylline	29.66	10
TK1	7083	Spinal Cord Injuries	MESH:D013119		Acrylamide|geraniol|Hydrogen Peroxide|Indomethacin|Lidocaine|Progesterone|Quercetin|Rosiglitazone|Tamoxifen	29.63	11
IL18RAP	8807	Spinal Cord Injuries	MESH:D013119		4-hydroxy-2-nonenal|Acrylamide|Blood Glucose|Indomethacin|Lipopolysaccharides|Oxygen|Rosiglitazone	29.61	6
SLC7A7	9056	Spinal Cord Injuries	MESH:D013119		Acrylamide|Cannabidiol|Hydrogen Peroxide|Indomethacin|Lidocaine|Progesterone|Rosiglitazone|Tamoxifen	29.60	10
ZNF395	55893	Spinal Cord Injuries	MESH:D013119		Acrylamide|Hydrogen Peroxide|Indomethacin|Lipopolysaccharides|Quercetin|Rosiglitazone|Tamoxifen	29.60	7
LEPR	3953	Spinal Cord Injuries	MESH:D013119		Blood Glucose|Hydrogen Peroxide|Lipopolysaccharides|N-(oxo-5,6-dihydrophenanthridin-2-yl)-N,N-dimethylacetamide hydrochloride|Oxygen|Progesterone|Quercetin|Rosiglitazone|Simvastatin|Superoxides	29.54	10
LY6E	4061	Spinal Cord Injuries	MESH:D013119		4-hydroxy-2-nonenal|Blood Glucose|Lipopolysaccharides|Methylprednisolone|Oxygen|Progesterone|tamibarotene|Tamoxifen	29.54	9
HELZ	9931	Spinal Cord Injuries	MESH:D013119		Cannabidiol|Hydrogen Peroxide|Lipopolysaccharides|N-(oxo-5,6-dihydrophenanthridin-2-yl)-N,N-dimethylacetamide hydrochloride|Progesterone|Quercetin|Rosiglitazone	29.51	9
HSPD1	3329	Spinal Cord Injuries	MESH:D013119		4-hydroxy-2-nonenal|Acrylamide|Hydrogen Peroxide|Indomethacin|Lipopolysaccharides|Minocycline|Oxygen|Quercetin|Rosiglitazone|Tamoxifen	29.51	12
CRH	1392	Spinal Cord Injuries	MESH:D013119		Cannabidiol|Fentanyl|Hydrogen Peroxide|Indomethacin|Lidocaine|Lipopolysaccharides|Naloxone|Progesterone|Quercetin	29.50	10
MCM6	4175	Spinal Cord Injuries	MESH:D013119		4-hydroxy-2-nonenal|Cannabidiol|Lidocaine|Lipopolysaccharides|Oxygen|Progesterone|Quercetin|Rosiglitazone|Tamoxifen	29.50	11
PHLDA1	22822	Spinal Cord Injuries	MESH:D013119		4-hydroxy-2-nonenal|Acrylamide|Cannabidiol|Hydrogen Peroxide|Lipopolysaccharides|Oxygen|Progesterone|Quercetin|Rosiglitazone	29.50	11
TFAM	7019	Spinal Cord Injuries	MESH:D013119		Atorvastatin|Blood Glucose|Hydrogen Peroxide|Indomethacin|Lipopolysaccharides|Oxygen|Progesterone|Quercetin|Rosiglitazone	29.50	9
PLK1	5347	Spinal Cord Injuries	MESH:D013119		4-hydroxy-2-nonenal|Blood Glucose|Cannabidiol|geraniol|Hydrogen Peroxide|Oxygen|pifithrin|Quercetin|Tamoxifen	29.42	8
HSPA8	3312	Spinal Cord Injuries	MESH:D013119		Acrylamide|Cannabidiol|Hydrogen Peroxide|Indomethacin|Lipopolysaccharides|Oxygen|Progesterone|Quercetin|Simvastatin|Tamoxifen	29.40	11
TNFRSF12A	51330	Spinal Cord Injuries	MESH:D013119		Blood Glucose|Cannabidiol|Hydrogen Peroxide|Indomethacin|Lidocaine|Lipopolysaccharides|Oxygen|Progesterone|Quercetin	29.38	8
EDNRA	1909	Spinal Cord Injuries	MESH:D013119		Atorvastatin|Blood Glucose|Lipopolysaccharides|Oxygen|Progesterone|Rosiglitazone|Simvastatin|Superoxides|Tamoxifen	29.34	11
PSAT1	29968	Spinal Cord Injuries	MESH:D013119		Acrylamide|Cannabidiol|Hydrogen Peroxide|Indomethacin|Lipopolysaccharides|Oxygen|Progesterone|Quercetin|Rosiglitazone	29.34	10
ALB	213	Spinal Cord Injuries	MESH:D013119		4-hydroxy-2-nonenal|Hydrogen Peroxide|Indomethacin|Lipopolysaccharides|montelukast|N-(oxo-5,6-dihydrophenanthridin-2-yl)-N,N-dimethylacetamide hydrochloride|Oxygen|Progesterone|Quercetin|Rosiglitazone|Superoxides|Tamoxifen|zileuton	29.32	11
OASL2	23962	Spinal Cord Injuries	MESH:D013119		4-hydroxy-2-nonenal|Blood Glucose|Lidocaine|Lipopolysaccharides|Oxygen|Rosiglitazone|Tamoxifen	29.31	7
HMGCR	3156	Spinal Cord Injuries	MESH:D013119		Acrylamide|Atorvastatin|geraniol|Hydrogen Peroxide|Lipopolysaccharides|Oxygen|Progesterone|Quercetin|Rosiglitazone|Simvastatin|Tamoxifen	29.30	14
IKBKG	8517	Spinal Cord Injuries	MESH:D013119		Acrylamide|Cannabidiol|Hydrogen Peroxide|Indomethacin|Lipopolysaccharides|N-(oxo-5,6-dihydrophenanthridin-2-yl)-N,N-dimethylacetamide hydrochloride|Oxygen|Progesterone	29.30	7
PROCR	10544	Spinal Cord Injuries	MESH:D013119		4-hydroxy-2-nonenal|Blood Glucose|Indomethacin|Lipopolysaccharides|Oxygen|Progesterone|Quercetin|Rosiglitazone	29.30	8
CASP4	837	Spinal Cord Injuries	MESH:D013119		4-hydroxy-2-nonenal|Cannabidiol|Clioquinol|Hydrogen Peroxide|Lipopolysaccharides|Oxygen|Progesterone|Quercetin|Rosiglitazone	29.26	11
GSTM1	2944	Spinal Cord Injuries	MESH:D013119		4-hydroxy-2-nonenal|Acrylamide|Cannabidiol|Hydrogen Peroxide|Indomethacin|Lipopolysaccharides|Oxygen|Rosiglitazone|Superoxides|tamibarotene|Tamoxifen	29.24	10
INS	3630	Spinal Cord Injuries	MESH:D013119		Atorvastatin|Blood Glucose|Hydrogen Peroxide|Indomethacin|Lipopolysaccharides|manganese(III)-tetrakis(4-benzoic acid)porphyrin|N-(oxo-5,6-dihydrophenanthridin-2-yl)-N,N-dimethylacetamide hydrochloride|Progesterone|Quercetin|Rosiglitazone|Superoxides	29.20	10
THBS2	7058	Spinal Cord Injuries	MESH:D013119		Acrylamide|Cannabidiol|Lidocaine|Lipopolysaccharides|Oxygen|Progesterone|Quercetin|Rosiglitazone	29.18	10
KLF6	1316	Spinal Cord Injuries	MESH:D013119		Cannabidiol|geraniol|Hydrogen Peroxide|Lipopolysaccharides|Oxygen|Progesterone|Quercetin|Rosiglitazone|Simvastatin	29.07	12
RXRG	6258	Spinal Cord Injuries	MESH:D013119		Acrylamide|Blood Glucose|Indomethacin|Lipopolysaccharides|Oxygen|Quercetin|Rosiglitazone|tamibarotene	29.07	7
TSC2	7249	Spinal Cord Injuries	MESH:D013119		4-hydroxy-2-nonenal|Acrylamide|Cannabidiol|Hydrogen Peroxide|Lipopolysaccharides|Oxygen|Quercetin|Rosiglitazone	29.06	9
TPM1	7168	Spinal Cord Injuries	MESH:D013119		Acrylamide|Hydrogen Peroxide|Indomethacin|Lipopolysaccharides|Oxygen|Progesterone|Quercetin|Rosiglitazone|Tamoxifen	29.03	10
XIAP	331	Spinal Cord Injuries	MESH:D013119		Cannabidiol|Hydrogen Peroxide|Indomethacin|Lipopolysaccharides|Minocycline|pifithrin|Quercetin|Rosiglitazone|Simvastatin|Theophylline	29.03	15
ADORA2B	136	Spinal Cord Injuries	MESH:D013119		4-hydroxy-2-nonenal|Acrylamide|Indomethacin|Lipopolysaccharides|Oxygen|Progesterone|Simvastatin|Tamoxifen	28.95	9
PON2	5445	Spinal Cord Injuries	MESH:D013119		Acrylamide|Atorvastatin|Blood Glucose|Hydrogen Peroxide|Indomethacin|Quercetin|Rosiglitazone|Superoxides	28.90	8
GLI1	2735	Spinal Cord Injuries	MESH:D013119		Acrylamide|Cannabidiol|Hydrogen Peroxide|Lipopolysaccharides|Oxygen|Progesterone|Quercetin|Tamoxifen	28.89	9
CCNG1	900	Spinal Cord Injuries	MESH:D013119		4-hydroxy-2-nonenal|Acrylamide|Indomethacin|Lipopolysaccharides|Oxygen|pifithrin|Progesterone|tamibarotene|Tamoxifen	28.88	9
CTPS1	1503	Spinal Cord Injuries	MESH:D013119		Acrylamide|Indomethacin|Lipopolysaccharides|Oxygen|Progesterone|Quercetin|Tamoxifen|Theophylline	28.84	10
NEFM	4741	Spinal Cord Injuries	MESH:D013119		Acrylamide|Cannabidiol|Lidocaine|Lipopolysaccharides|Oxygen|Progesterone|Quercetin|Rosiglitazone	28.84	10
PCLAF	9768	Spinal Cord Injuries	MESH:D013119		Acrylamide|Blood Glucose|Cannabidiol|Indomethacin|Lidocaine|Oxygen|Progesterone|Tamoxifen	28.84	8
SFRP2	6423	Spinal Cord Injuries	MESH:D013119		Acrylamide|Blood Glucose|Indomethacin|Lipopolysaccharides|Oxygen|Progesterone|Rosiglitazone|Tamoxifen	28.84	8
MRPL13	28998	Spinal Cord Injuries	MESH:D013119		Acrylamide|Cannabidiol|Lipopolysaccharides|Oxygen|Quercetin|Rosiglitazone|Tamoxifen	28.82	8
EDNRB	1910	Spinal Cord Injuries	MESH:D013119		Acrylamide|Blood Glucose|Indomethacin|Methylprednisolone|Oxygen|pifithrin|Progesterone|Quercetin|Rosiglitazone	28.80	10
ANGPT1	284	Spinal Cord Injuries	MESH:D013119		Cannabidiol|Hydrogen Peroxide|Indomethacin|Lipopolysaccharides|Oxygen|Progesterone|Quercetin|Simvastatin	28.78	9
PTCH1	5727	Spinal Cord Injuries	MESH:D013119		Acrylamide|Cannabidiol|Indomethacin|Lipopolysaccharides|Oxygen|Progesterone|Quercetin|Tamoxifen	28.67	8
ABCA1	19	Spinal Cord Injuries	MESH:D013119		4-hydroxy-2-nonenal|Atorvastatin|Blood Glucose|Lidocaine|Lipopolysaccharides|Oxygen|Quercetin|Rosiglitazone|Simvastatin|Tamoxifen	28.63	11
CCL6	20305	Spinal Cord Injuries	MESH:D013119		4-hydroxy-2-nonenal|Blood Glucose|Cannabidiol|Lidocaine|Lipopolysaccharides|Oxygen|Rosiglitazone|tamibarotene	28.62	8
PLA2G7	7941	Spinal Cord Injuries	MESH:D013119		4-hydroxy-2-nonenal|Hydrogen Peroxide|Lipopolysaccharides|Oxygen|Progesterone|Quercetin|Simvastatin|Tamoxifen	28.62	10
TNFRSF21	27242	Spinal Cord Injuries	MESH:D013119		Acrylamide|Hydrogen Peroxide|Indomethacin|Oxygen|Progesterone|Quercetin|Rosiglitazone|Tamoxifen	28.62	10
NR3C1	2908	Spinal Cord Injuries	MESH:D013119		4-hydroxy-2-nonenal|Blood Glucose|geraniol|Hydrogen Peroxide|Lipopolysaccharides|Methylprednisolone Acetate|Oxygen|Progesterone|Quercetin|Rosiglitazone|Tamoxifen	28.61	12
ALDOA	226	Spinal Cord Injuries	MESH:D013119		4-hydroxy-2-nonenal|Acrylamide|Cannabidiol|Indomethacin|Lipopolysaccharides|Oxygen|Quercetin|Rosiglitazone|Tamoxifen	28.58	9
NTRK1	4914	Spinal Cord Injuries	MESH:D013119		Acrylamide|Clioquinol|Oxygen|Progesterone|Quercetin|Rosiglitazone|Simvastatin|Tamoxifen	28.57	11
FGF7	2252	Spinal Cord Injuries	MESH:D013119		Acrylamide|Cannabidiol|Hydrogen Peroxide|Indomethacin|Lipopolysaccharides|Quercetin|Rosiglitazone|Tamoxifen	28.56	8
GEM	2669	Spinal Cord Injuries	MESH:D013119		Acrylamide|Hydrogen Peroxide|Indomethacin|Oxygen|Progesterone|Quercetin|Rosiglitazone|Tamoxifen	28.56	10
NUF2	83540	Spinal Cord Injuries	MESH:D013119		4-hydroxy-2-nonenal|Acrylamide|Cannabidiol|Hydrogen Peroxide|Lidocaine|Oxygen|Progesterone|Quercetin	28.56	9
ERP27	121506	Spinal Cord Injuries	MESH:D013119		Acrylamide|Blood Glucose|Indomethacin|Oxygen|Progesterone|Quercetin|Rosiglitazone	28.55	8
KLF4	9314	Spinal Cord Injuries	MESH:D013119		Acrylamide|Cannabidiol|geraniol|Indomethacin|Lipopolysaccharides|Oxygen|Progesterone|Quercetin|Rosiglitazone	28.55	10
CD300LB	124599	Spinal Cord Injuries	MESH:D013119		4-hydroxy-2-nonenal|Acrylamide|Blood Glucose|Lipopolysaccharides|Oxygen|Rosiglitazone	28.54	6
DNM1L	10059	Spinal Cord Injuries	MESH:D013119		Blood Glucose|Bupivacaine|Hydrogen Peroxide|Indomethacin|N-(oxo-5,6-dihydrophenanthridin-2-yl)-N,N-dimethylacetamide hydrochloride|Oxygen|Rosiglitazone|Simvastatin|Tamoxifen	28.51	9
INSIG2	51141	Spinal Cord Injuries	MESH:D013119		4-hydroxy-2-nonenal|Indomethacin|Lipopolysaccharides|Oxygen|Quercetin|Rosiglitazone|Simvastatin|Tamoxifen	28.51	9
USP18	11274	Spinal Cord Injuries	MESH:D013119		4-hydroxy-2-nonenal|Blood Glucose|Indomethacin|Lidocaine|Lipopolysaccharides|Oxygen|Progesterone|Tamoxifen	28.51	7
HSP90AB1	3326	Spinal Cord Injuries	MESH:D013119		4-hydroxy-2-nonenal|Acrylamide|Cannabidiol|Indomethacin|Lipopolysaccharides|Methylprednisolone Acetate|Quercetin|tamibarotene|Tamoxifen	28.48	8
MXD1	4084	Spinal Cord Injuries	MESH:D013119		4-hydroxy-2-nonenal|Acrylamide|Blood Glucose|geraniol|Lipopolysaccharides|Oxygen|Quercetin|Rosiglitazone	28.46	8
MYB	4602	Spinal Cord Injuries	MESH:D013119		geraniol|Hydrogen Peroxide|Lipopolysaccharides|Oxygen|Progesterone|Quercetin|tamibarotene|Tamoxifen	28.40	9
SERPING1	710	Spinal Cord Injuries	MESH:D013119		Acrylamide|Blood Glucose|Indomethacin|Lipopolysaccharides|Oxygen|Progesterone|Rosiglitazone|Tamoxifen	28.40	8
GCLM	2730	Spinal Cord Injuries	MESH:D013119		4-hydroxy-2-nonenal|Acrylamide|Cannabidiol|Hydrogen Peroxide|Indomethacin|Lipopolysaccharides|Oxygen|Progesterone|Quercetin|Rosiglitazone|Vardenafil Dihydrochloride	28.39	12
MITD1	129531	Spinal Cord Injuries	MESH:D013119		Acrylamide|Blood Glucose|Hydrogen Peroxide|Oxygen|Progesterone|Quercetin	28.37	6
PGF	5228	Spinal Cord Injuries	MESH:D013119		Acrylamide|Blood Glucose|Cannabidiol|Lipopolysaccharides|Oxygen|Quercetin|Superoxides|Tamoxifen	28.35	7
S100A8	6279	Spinal Cord Injuries	MESH:D013119		Blood Glucose|Lidocaine|Lipopolysaccharides|manganese(III)-tetrakis(4-benzoic acid)porphyrin|Oxygen|Progesterone|Simvastatin|tamibarotene|Tamoxifen	28.33	11
IL1R1	3554	Spinal Cord Injuries	MESH:D013119		Acrylamide|Cannabidiol|Hydrogen Peroxide|Indomethacin|Lipopolysaccharides|Progesterone|Quercetin|Rosiglitazone|Tamoxifen	28.30	10
IRAK1	3654	Spinal Cord Injuries	MESH:D013119		Acrylamide|Atorvastatin|Cannabidiol|Hydrogen Peroxide|Lipopolysaccharides|Oxygen|Progesterone|Quercetin	28.30	9
MGST1	4257	Spinal Cord Injuries	MESH:D013119		Acetylcarnitine|Hydrogen Peroxide|Lipopolysaccharides|Oxygen|Progesterone|Quercetin|Rosiglitazone|Tamoxifen|zileuton	28.30	11
SRC	6714	Spinal Cord Injuries	MESH:D013119		4-hydroxy-2-nonenal|Cannabidiol|Clioquinol|Hydrogen Peroxide|Indomethacin|Lipopolysaccharides|Oxygen|Quercetin|Rosiglitazone|Tamoxifen	28.26	10
CD40	958	Spinal Cord Injuries	MESH:D013119		4-hydroxy-2-nonenal|Acrylamide|Atorvastatin|Cannabidiol|Indomethacin|Lipopolysaccharides|Quercetin|Rosiglitazone|Simvastatin	28.23	10
RHOA	387	Spinal Cord Injuries	MESH:D013119		Atorvastatin|Cannabidiol|Indomethacin|Lipopolysaccharides|Oxygen|Progesterone|Quercetin|Rosiglitazone|Simvastatin	28.23	11
BCAT1	586	Spinal Cord Injuries	MESH:D013119		Blood Glucose|Hydrogen Peroxide|Oxygen|Progesterone|Quercetin|Rosiglitazone|tamibarotene|Tamoxifen	28.20	9
G6PD	2539	Spinal Cord Injuries	MESH:D013119		Cannabidiol|geraniol|Hydrogen Peroxide|Indomethacin|Lipopolysaccharides|Oxygen|Progesterone|Quercetin|Rosiglitazone|Tamoxifen	28.19	11
C5	727	Spinal Cord Injuries	MESH:D013119		Acrylamide|Cannabidiol|Indomethacin|pifithrin|Progesterone|Quercetin|Superoxides|Theophylline	28.15	11
CCNF	899	Spinal Cord Injuries	MESH:D013119		4-hydroxy-2-nonenal|Cannabidiol|Indomethacin|Lidocaine|Oxygen|Progesterone|Quercetin|tamibarotene	28.15	9
DGAT1	8694	Spinal Cord Injuries	MESH:D013119		Acrylamide|Atorvastatin|Cannabidiol|Hydrogen Peroxide|Lipopolysaccharides|N-(oxo-5,6-dihydrophenanthridin-2-yl)-N,N-dimethylacetamide hydrochloride|Rosiglitazone|Simvastatin	28.15	10
SP100	6672	Spinal Cord Injuries	MESH:D013119		4-hydroxy-2-nonenal|Blood Glucose|geraniol|Indomethacin|Lipopolysaccharides|Oxygen|Quercetin	28.12	5
RIPK3	11035	Spinal Cord Injuries	MESH:D013119		Blood Glucose|Hydrogen Peroxide|Lipopolysaccharides|N-(oxo-5,6-dihydrophenanthridin-2-yl)-N,N-dimethylacetamide hydrochloride|Oxygen|Simvastatin|Tamoxifen|Theophylline	28.10	9
ACACA	31	Spinal Cord Injuries	MESH:D013119		Acrylamide|Cannabidiol|geraniol|Hydrogen Peroxide|Indomethacin|Lipopolysaccharides|N-(oxo-5,6-dihydrophenanthridin-2-yl)-N,N-dimethylacetamide hydrochloride|Oxygen|Quercetin|Rosiglitazone	28.09	9
ADM	133	Spinal Cord Injuries	MESH:D013119		Cannabidiol|Hydrogen Peroxide|Lipopolysaccharides|Oxygen|pifithrin|Progesterone|Quercetin|Rosiglitazone|Tamoxifen	28.09	11
LY96	23643	Spinal Cord Injuries	MESH:D013119		4-hydroxy-2-nonenal|Blood Glucose|Cannabidiol|Hydrogen Peroxide|Indomethacin|Lipopolysaccharides|Oxygen|Quercetin	28.09	6
PLA2G2A	5320	Spinal Cord Injuries	MESH:D013119		Indomethacin|Lidocaine|Lipopolysaccharides|N-(oxo-5,6-dihydrophenanthridin-2-yl)-N,N-dimethylacetamide hydrochloride|Quercetin|Rosiglitazone|Simvastatin|Tamoxifen	28.09	9
IGFBP6	3489	Spinal Cord Injuries	MESH:D013119		Acrylamide|Blood Glucose|Indomethacin|Oxygen|Progesterone|Rosiglitazone|Simvastatin|Tamoxifen	28.04	10
CPT1A	1374	Spinal Cord Injuries	MESH:D013119		Acrylamide|Atorvastatin|Cannabidiol|Indomethacin|Lipopolysaccharides|N-(oxo-5,6-dihydrophenanthridin-2-yl)-N,N-dimethylacetamide hydrochloride|Oxygen|Quercetin|Rosiglitazone|Tamoxifen	27.96	9
CDH5	1003	Spinal Cord Injuries	MESH:D013119		Blood Glucose|Hydrogen Peroxide|Lipopolysaccharides|manganese(III)-tetrakis(4-benzoic acid)porphyrin|N-(oxo-5,6-dihydrophenanthridin-2-yl)-N,N-dimethylacetamide hydrochloride|Oxygen|Progesterone|Simvastatin	27.90	8
CYP1B1	1545	Spinal Cord Injuries	MESH:D013119		4-hydroxy-2-nonenal|geraniol|Hydrogen Peroxide|Indomethacin|montelukast|Oxygen|pifithrin|Progesterone|Quercetin|Rosiglitazone|Simvastatin|Tamoxifen	27.90	15
GPX2	2877	Spinal Cord Injuries	MESH:D013119		4-hydroxy-2-nonenal|Acrylamide|Cannabidiol|Hydrogen Peroxide|Lipopolysaccharides|Oxygen|Progesterone|Quercetin|Simvastatin	27.88	11
FKBP5	2289	Spinal Cord Injuries	MESH:D013119		Acrylamide|Hydrogen Peroxide|Indomethacin|Lipopolysaccharides|Oxygen|Progesterone|Rosiglitazone|tamibarotene|Tamoxifen	27.85	10
ITGA2	3673	Spinal Cord Injuries	MESH:D013119		Atorvastatin|Blood Glucose|Clioquinol|Hydrogen Peroxide|Oxygen|Progesterone|Quercetin|Rosiglitazone	27.85	9
PLIN2	123	Spinal Cord Injuries	MESH:D013119		Acrylamide|Atorvastatin|Cannabidiol|Indomethacin|Lidocaine|Lipopolysaccharides|Oxygen|Progesterone|Rosiglitazone	27.85	10
LBP	3929	Spinal Cord Injuries	MESH:D013119		Acrylamide|Indomethacin|Lipopolysaccharides|Naloxone|Progesterone|Rosiglitazone|Simvastatin|Theophylline	27.80	13
CDK9	1025	Spinal Cord Injuries	MESH:D013119		4-hydroxy-2-nonenal|Hydrogen Peroxide|Indomethacin|Lipopolysaccharides|Progesterone|Quercetin|Rosiglitazone	27.79	8
SOX4	6659	Spinal Cord Injuries	MESH:D013119		Acrylamide|Cannabidiol|Indomethacin|Oxygen|Progesterone|Quercetin|Rosiglitazone|Tamoxifen	27.79	10
TNNI2	7136	Spinal Cord Injuries	MESH:D013119		Acrylamide|Cannabidiol|Hydrogen Peroxide|Lidocaine|Progesterone|Quercetin|Tamoxifen	27.79	8
FABP1	2168	Spinal Cord Injuries	MESH:D013119		Cannabidiol|Hydrogen Peroxide|Indomethacin|Lipopolysaccharides|Oxygen|Quercetin|Rosiglitazone|Tamoxifen|Theophylline	27.78	11
GLB1	2720	Spinal Cord Injuries	MESH:D013119		Cannabidiol|Hydrogen Peroxide|Indomethacin|manganese(III)-tetrakis(4-benzoic acid)porphyrin|pifithrin|Progesterone|Simvastatin|Tamoxifen	27.75	10
RCAN1	1827	Spinal Cord Injuries	MESH:D013119		Blood Glucose|geraniol|Hydrogen Peroxide|Oxygen|Progesterone|Rosiglitazone|Tamoxifen|Theophylline	27.75	11
CTH	1491	Spinal Cord Injuries	MESH:D013119		Acrylamide|Cannabidiol|Hydrogen Peroxide|Indomethacin|Lipopolysaccharides|Oxygen|Progesterone|Quercetin|Rosiglitazone	27.72	10
PLEK2	26499	Spinal Cord Injuries	MESH:D013119		Acrylamide|Hydrogen Peroxide|Indomethacin|Lidocaine|Lipopolysaccharides|Progesterone|Tamoxifen	27.71	7
AXIN2	8313	Spinal Cord Injuries	MESH:D013119		Cannabidiol|Hydrogen Peroxide|Lipopolysaccharides|Oxygen|Progesterone|Quercetin|Rosiglitazone|Simvastatin	27.70	11
MITF	4286	Spinal Cord Injuries	MESH:D013119		4-hydroxy-2-nonenal|Cannabidiol|Lipopolysaccharides|pifithrin|Progesterone|Quercetin|Tamoxifen|Theophylline	27.70	11
PPP3CA	5530	Spinal Cord Injuries	MESH:D013119		4-hydroxy-2-nonenal|Acrylamide|Atorvastatin|Hydrogen Peroxide|Indomethacin|Lipopolysaccharides|N-(oxo-5,6-dihydrophenanthridin-2-yl)-N,N-dimethylacetamide hydrochloride|Quercetin	27.70	7
AK4	205	Spinal Cord Injuries	MESH:D013119		Acrylamide|Indomethacin|Lipopolysaccharides|Oxygen|Progesterone|Quercetin|Rosiglitazone|tamibarotene	27.65	9
SMIM3	85027	Spinal Cord Injuries	MESH:D013119		Acrylamide|Hydrogen Peroxide|Indomethacin|Oxygen|Progesterone|Quercetin|Rosiglitazone	27.63	9
TF	7018	Spinal Cord Injuries	MESH:D013119		Acrylamide|Hydrogen Peroxide|Indomethacin|Lipopolysaccharides|Progesterone|Quercetin|Rosiglitazone|Simvastatin|Tamoxifen	27.62	11
MAFG	4097	Spinal Cord Injuries	MESH:D013119		4-hydroxy-2-nonenal|Acrylamide|Cannabidiol|geraniol|Hydrogen Peroxide|Oxygen|Quercetin|Rosiglitazone	27.60	9
NEK2	4751	Spinal Cord Injuries	MESH:D013119		4-hydroxy-2-nonenal|Acrylamide|geraniol|Hydrogen Peroxide|Lidocaine|Lipopolysaccharides|Progesterone|Quercetin	27.60	9
ENO1	2023	Spinal Cord Injuries	MESH:D013119		4-hydroxy-2-nonenal|Hydrogen Peroxide|Indomethacin|Minocycline|Oxygen|Progesterone|Quercetin|Rosiglitazone|Simvastatin	27.56	14
PRRC2C	23215	Spinal Cord Injuries	MESH:D013119		Hydrogen Peroxide|Indomethacin|N-(oxo-5,6-dihydrophenanthridin-2-yl)-N,N-dimethylacetamide hydrochloride|Oxygen|Progesterone|Quercetin|tamibarotene	27.56	7
RUNX1	861	Spinal Cord Injuries	MESH:D013119		Blood Glucose|Indomethacin|Lipopolysaccharides|Oxygen|Quercetin|Rosiglitazone|tamibarotene|Tamoxifen	27.55	7
LAMC2	3918	Spinal Cord Injuries	MESH:D013119		Acrylamide|Cannabidiol|Hydrogen Peroxide|Indomethacin|Lipopolysaccharides|Oxygen|Progesterone|Tamoxifen	27.51	8
PARPBP	55010	Spinal Cord Injuries	MESH:D013119		Acrylamide|Blood Glucose|Hydrogen Peroxide|Indomethacin|Oxygen|Progesterone|Quercetin	27.48	7
TRIM63	84676	Spinal Cord Injuries	MESH:D013119		Lipopolysaccharides|Methylprednisolone|Oxygen|Progesterone|Quercetin|Simvastatin|Tamoxifen	27.48	10
MAFF	23764	Spinal Cord Injuries	MESH:D013119		Acrylamide|Blood Glucose|Cannabidiol|geraniol|Hydrogen Peroxide|Indomethacin|Oxygen|Quercetin|Tamoxifen	27.46	8
NOX1	27035	Spinal Cord Injuries	MESH:D013119		Atorvastatin|geraniol|Hydrogen Peroxide|Lipopolysaccharides|Oxygen|pyridoxal phosphate-6-azophenyl-2',4'-disulfonic acid|Quercetin|Superoxides	27.46	7
PRKDC	5591	Spinal Cord Injuries	MESH:D013119		4-hydroxy-2-nonenal|Hydrogen Peroxide|Indomethacin|Lipopolysaccharides|Oxygen|pifithrin|Quercetin|tamibarotene	27.46	7
RGS16	6004	Spinal Cord Injuries	MESH:D013119		Acrylamide|Blood Glucose|Hydrogen Peroxide|Lipopolysaccharides|Oxygen|tamibarotene|Tamoxifen|Theophylline	27.46	9
ID2	3398	Spinal Cord Injuries	MESH:D013119		Acetylcarnitine|Hydrogen Peroxide|Indomethacin|Lipopolysaccharides|Oxygen|Progesterone|Quercetin|Rosiglitazone|Tamoxifen	27.43	10
BACE1	23621	Spinal Cord Injuries	MESH:D013119		Cannabidiol|Hydrogen Peroxide|Indomethacin|Lipopolysaccharides|Minocycline|N-(oxo-5,6-dihydrophenanthridin-2-yl)-N,N-dimethylacetamide hydrochloride|Oxygen|Quercetin	27.41	8
CS	1431	Spinal Cord Injuries	MESH:D013119		Atorvastatin|Hydrogen Peroxide|Indomethacin|Lipopolysaccharides|manganese(III)-tetrakis(4-benzoic acid)porphyrin|Oxygen|Quercetin|Rosiglitazone	27.41	8
PECAM1	5175	Spinal Cord Injuries	MESH:D013119		Cannabidiol|Indomethacin|Lipopolysaccharides|Oxygen|Progesterone|Quercetin|Rosiglitazone|Simvastatin	27.41	10
TUBA4A	7277	Spinal Cord Injuries	MESH:D013119		4-hydroxy-2-nonenal|Acrylamide|Hydrogen Peroxide|Indomethacin|Lipopolysaccharides|Oxygen|Progesterone|tamibarotene	27.41	8
TYMS	7298	Spinal Cord Injuries	MESH:D013119		Acrylamide|geraniol|Indomethacin|Lidocaine|Lipopolysaccharides|Oxygen|Progesterone|Quercetin|Simvastatin	27.40	10
PLPP3	8613	Spinal Cord Injuries	MESH:D013119		Cannabidiol|Hydrogen Peroxide|Indomethacin|Methylprednisolone|Oxygen|Progesterone|Rosiglitazone|Tamoxifen	27.37	10
SLC16A3	9123	Spinal Cord Injuries	MESH:D013119		Acrylamide|Blood Glucose|Hydrogen Peroxide|Indomethacin|Oxygen|Quercetin|Rosiglitazone|tamibarotene	27.37	8
ADAM9	8754	Spinal Cord Injuries	MESH:D013119		Acrylamide|Cannabidiol|Hydrogen Peroxide|Progesterone|Quercetin|Rosiglitazone|Tamoxifen	27.33	9
NUAK1	9891	Spinal Cord Injuries	MESH:D013119		Hydrogen Peroxide|Indomethacin|Lipopolysaccharides|Oxygen|Quercetin|Rosiglitazone|Tamoxifen	27.33	7
PRUNE2	158471	Spinal Cord Injuries	MESH:D013119		Acrylamide|Hydrogen Peroxide|Indomethacin|Lipopolysaccharides|N-(oxo-5,6-dihydrophenanthridin-2-yl)-N,N-dimethylacetamide hydrochloride|Oxygen|Progesterone	27.33	6
MUC5AC	4586	Spinal Cord Injuries	MESH:D013119		Hydrogen Peroxide|Lipopolysaccharides|Methylprednisolone|Oxygen|Quercetin|Rosiglitazone|Simvastatin|zileuton	27.32	10
MX1	4599	Spinal Cord Injuries	MESH:D013119		4-hydroxy-2-nonenal|Acrylamide|Blood Glucose|Lipopolysaccharides|Methylprednisolone|Oxygen|Progesterone|Tamoxifen	27.32	9
RELB	5971	Spinal Cord Injuries	MESH:D013119		Acrylamide|Cannabidiol|Hydrogen Peroxide|Lipopolysaccharides|Oxygen|Quercetin|tamibarotene|Tamoxifen	27.32	8
STC1	6781	Spinal Cord Injuries	MESH:D013119		Acrylamide|Blood Glucose|Indomethacin|Lipopolysaccharides|Oxygen|Progesterone|Quercetin|Rosiglitazone	27.32	8
SLC3A2	6520	Spinal Cord Injuries	MESH:D013119		Acrylamide|Cannabidiol|Hydrogen Peroxide|Indomethacin|Lipopolysaccharides|Oxygen|Quercetin|Rosiglitazone|Tamoxifen	27.30	9
CDC42	998	Spinal Cord Injuries	MESH:D013119		Acrylamide|Atorvastatin|Indomethacin|Progesterone|Quercetin|Rosiglitazone|Simvastatin|Tamoxifen	27.28	11
LITAF	9516	Spinal Cord Injuries	MESH:D013119		Acrylamide|Blood Glucose|Indomethacin|Lipopolysaccharides|Oxygen|Rosiglitazone|Simvastatin|Tamoxifen	27.28	8
PDK4	5166	Spinal Cord Injuries	MESH:D013119		Acrylamide|Atorvastatin|Indomethacin|Lipopolysaccharides|Oxygen|Quercetin|Rosiglitazone|Simvastatin|Tamoxifen	27.27	10
FGR	2268	Spinal Cord Injuries	MESH:D013119		4-hydroxy-2-nonenal|Blood Glucose|Indomethacin|Lipopolysaccharides|Oxygen|Rosiglitazone|tamibarotene	27.26	6
GADD45B	4616	Spinal Cord Injuries	MESH:D013119		Acrylamide|Blood Glucose|Cannabidiol|Hydrogen Peroxide|Indomethacin|Lipopolysaccharides|N-(oxo-5,6-dihydrophenanthridin-2-yl)-N,N-dimethylacetamide hydrochloride|Oxygen|Quercetin	27.24	6
RRM2	6241	Spinal Cord Injuries	MESH:D013119		Acrylamide|Cannabidiol|Indomethacin|Lidocaine|Lipopolysaccharides|Oxygen|Progesterone|Quercetin|tamibarotene	27.24	9
ACACB	32	Spinal Cord Injuries	MESH:D013119		Acrylamide|Atorvastatin|Indomethacin|Lipopolysaccharides|N-(oxo-5,6-dihydrophenanthridin-2-yl)-N,N-dimethylacetamide hydrochloride|Rosiglitazone|Simvastatin|Tamoxifen	27.19	9
KLF7	8609	Spinal Cord Injuries	MESH:D013119		4-hydroxy-2-nonenal|Acrylamide|geraniol|Lipopolysaccharides|Naloxone|Oxygen|Tamoxifen	27.19	8
SKP2	6502	Spinal Cord Injuries	MESH:D013119		Cannabidiol|geraniol|Indomethacin|Oxygen|Progesterone|Quercetin|Rosiglitazone|tamibarotene	27.19	10
EMP1	2012	Spinal Cord Injuries	MESH:D013119		Blood Glucose|Hydrogen Peroxide|Lidocaine|Lipopolysaccharides|Oxygen|Quercetin|Rosiglitazone|Tamoxifen	27.18	8
SLC20A1	6574	Spinal Cord Injuries	MESH:D013119		Acrylamide|Hydrogen Peroxide|Indomethacin|Lipopolysaccharides|Oxygen|Progesterone|Quercetin|Tamoxifen	27.18	8
BRCA2	675	Spinal Cord Injuries	MESH:D013119		Cannabidiol|geraniol|Lipopolysaccharides|N-(oxo-5,6-dihydrophenanthridin-2-yl)-N,N-dimethylacetamide hydrochloride|Oxygen|Progesterone|Quercetin|tamibarotene	27.14	8
FOXO3	2309	Spinal Cord Injuries	MESH:D013119		4-hydroxy-2-nonenal|Acrylamide|Hydrogen Peroxide|Lipopolysaccharides|N-(oxo-5,6-dihydrophenanthridin-2-yl)-N,N-dimethylacetamide hydrochloride|Oxygen|Quercetin|Simvastatin|Tamoxifen	27.12	9
G6PC1	2538	Spinal Cord Injuries	MESH:D013119		Acrylamide|Atorvastatin|Blood Glucose|Lipopolysaccharides|N-(oxo-5,6-dihydrophenanthridin-2-yl)-N,N-dimethylacetamide hydrochloride|Progesterone|Quercetin|Rosiglitazone|Simvastatin	27.12	11
ADCY1	107	Spinal Cord Injuries	MESH:D013119		Acrylamide|Blood Glucose|Indomethacin|Lipopolysaccharides|Oxygen|Progesterone|Rosiglitazone	27.11	7
CHRDL1	91851	Spinal Cord Injuries	MESH:D013119		Acrylamide|Blood Glucose|Indomethacin|Lipopolysaccharides|Oxygen|Progesterone|Rosiglitazone	27.11	7
TSC1	7248	Spinal Cord Injuries	MESH:D013119		4-hydroxy-2-nonenal|Acrylamide|Cannabidiol|Hydrogen Peroxide|Progesterone|Quercetin|Tamoxifen	27.11	8
NUSAP1	51203	Spinal Cord Injuries	MESH:D013119		4-hydroxy-2-nonenal|Acrylamide|geraniol|Lidocaine|Lipopolysaccharides|Progesterone|Quercetin|Tamoxifen	27.10	9
CDK6	1021	Spinal Cord Injuries	MESH:D013119		4-hydroxy-2-nonenal|Cannabidiol|Indomethacin|Lidocaine|Lipopolysaccharides|Oxygen|Quercetin|Rosiglitazone|Tamoxifen	27.08	9
ATP5F1B	506	Spinal Cord Injuries	MESH:D013119		Acetylcarnitine|Hydrogen Peroxide|Lipopolysaccharides|Oxygen|Progesterone|Quercetin|Rosiglitazone|Tamoxifen	27.05	10
SERPINB2	5055	Spinal Cord Injuries	MESH:D013119		Cannabidiol|Indomethacin|Lipopolysaccharides|Oxygen|Progesterone|Quercetin|tamibarotene|Tamoxifen	27.05	8
ACAA1	30	Spinal Cord Injuries	MESH:D013119		Acrylamide|Hydrogen Peroxide|Lipopolysaccharides|Quercetin|Rosiglitazone|Tamoxifen|Theophylline	27.04	10
OASL	8638	Spinal Cord Injuries	MESH:D013119		Blood Glucose|Lidocaine|Lipopolysaccharides|Methylprednisolone|Oxygen|Progesterone|tamibarotene	27.04	8
PRKCD	5580	Spinal Cord Injuries	MESH:D013119		Acrylamide|Hydrogen Peroxide|Lipopolysaccharides|manganese(III)-tetrakis(4-benzoic acid)porphyrin|Oxygen|Progesterone|Quercetin|tamibarotene|Tamoxifen	27.02	10
BRAF	673	Spinal Cord Injuries	MESH:D013119		4-hydroxy-2-nonenal|Cannabidiol|Lipopolysaccharides|Oxygen|Quercetin|Rosiglitazone|Tamoxifen|Theophylline	27.01	11
EZH2	2146	Spinal Cord Injuries	MESH:D013119		Acrylamide|geraniol|Hydrogen Peroxide|Lipopolysaccharides|Oxygen|Progesterone|Quercetin|Tamoxifen	27.01	9
PSEN2	5664	Spinal Cord Injuries	MESH:D013119		Acrylamide|Cannabidiol|Lipopolysaccharides|N-(oxo-5,6-dihydrophenanthridin-2-yl)-N,N-dimethylacetamide hydrochloride|Oxygen|pifithrin|Quercetin	26.97	6
TACC1	6867	Spinal Cord Injuries	MESH:D013119		Blood Glucose|Hydrogen Peroxide|Indomethacin|Lipopolysaccharides|Oxygen|Progesterone|Tamoxifen	26.97	6
TROAP	10024	Spinal Cord Injuries	MESH:D013119		Acrylamide|Blood Glucose|Indomethacin|Lidocaine|Oxygen|Progesterone|tamibarotene	26.97	7
IL11	3589	Spinal Cord Injuries	MESH:D013119		Acrylamide|Blood Glucose|Hydrogen Peroxide|Indomethacin|Lipopolysaccharides|Oxygen|Progesterone|Quercetin	26.96	7
MCM3	4172	Spinal Cord Injuries	MESH:D013119		Acrylamide|Cannabidiol|Hydrogen Peroxide|Lidocaine|Lipopolysaccharides|Oxygen|Progesterone|Quercetin	26.92	9
SDC4	6385	Spinal Cord Injuries	MESH:D013119		Blood Glucose|Hydrogen Peroxide|Indomethacin|Lipopolysaccharides|Oxygen|Progesterone|Quercetin|Simvastatin	26.92	8
ABL2	27	Spinal Cord Injuries	MESH:D013119		Cannabidiol|Hydrogen Peroxide|Indomethacin|Lipopolysaccharides|N-(oxo-5,6-dihydrophenanthridin-2-yl)-N,N-dimethylacetamide hydrochloride|Rosiglitazone|Theophylline	26.90	9
ADAM12	8038	Spinal Cord Injuries	MESH:D013119		Atorvastatin|Blood Glucose|Lipopolysaccharides|Oxygen|Progesterone|Quercetin|Rosiglitazone	26.90	8
ANGPTL2	23452	Spinal Cord Injuries	MESH:D013119		Acrylamide|Blood Glucose|Lidocaine|Oxygen|Progesterone|Rosiglitazone|Tamoxifen	26.90	8
PRRX1	5396	Spinal Cord Injuries	MESH:D013119		Acrylamide|Hydrogen Peroxide|Indomethacin|Lipopolysaccharides|Oxygen|Progesterone|Tamoxifen	26.89	7
KLF5	688	Spinal Cord Injuries	MESH:D013119		Acrylamide|geraniol|Hydrogen Peroxide|Lipopolysaccharides|Progesterone|Quercetin|Rosiglitazone|tamibarotene	26.88	10
POMC	5443	Spinal Cord Compression	MESH:D013117		Adrenal Cortex Hormones|Lidocaine|Morphine|Nicotine|Prednisolone|Steroids|Triamcinolone	26.86	9
ACTB	60	Spinal Cord Injuries	MESH:D013119		4-hydroxy-2-nonenal|Acrylamide|Hydrogen Peroxide|Lipopolysaccharides|Oxygen|Progesterone|Quercetin|Rosiglitazone|Simvastatin	26.84	12
LGALS9	3965	Spinal Cord Injuries	MESH:D013119		Acrylamide|Blood Glucose|Cannabidiol|Lipopolysaccharides|Oxygen|Quercetin|tamibarotene	26.83	6
RAPH1	65059	Spinal Cord Injuries	MESH:D013119		Cannabidiol|Indomethacin|Lipopolysaccharides|Oxygen|Progesterone|Quercetin|Rosiglitazone	26.83	8
RFC5	5985	Spinal Cord Injuries	MESH:D013119		Acrylamide|Cannabidiol|Indomethacin|Oxygen|Progesterone|Simvastatin|tamibarotene	26.83	9
IL1RN	3557	Spinal Cord Injuries	MESH:D013119		4-hydroxy-2-nonenal|Blood Glucose|Indomethacin|Lipopolysaccharides|Methylprednisolone|Oxygen|Progesterone|Quercetin|Rosiglitazone	26.81	9
TIMP2	7077	Spinal Cord Injuries	MESH:D013119		Cannabidiol|Hydrogen Peroxide|Indomethacin|Lipopolysaccharides|Oxygen|Progesterone|Quercetin|Rosiglitazone|Simvastatin	26.78	11
OTC	5009	Spinal Cord Injuries	MESH:D013119		Indomethacin|Lipopolysaccharides|Naloxone|Oxygen|Quercetin|Rosiglitazone|Theophylline	26.76	10
SCARA5	286133	Spinal Cord Injuries	MESH:D013119		Acrylamide|Blood Glucose|Cannabidiol|Indomethacin|Lipopolysaccharides|Oxygen|Tamoxifen	26.76	5
UBA7	7318	Spinal Cord Injuries	MESH:D013119		Acrylamide|Blood Glucose|Hydrogen Peroxide|Lipopolysaccharides|Oxygen|tamibarotene|Tamoxifen	26.76	6
ABCB11	8647	Spinal Cord Injuries	MESH:D013119		Atorvastatin|Cannabidiol|Indomethacin|Lipopolysaccharides|Oxygen|Progesterone|Quercetin|Rosiglitazone|Simvastatin|Tamoxifen	26.71	12
NREP	9315	Spinal Cord Injuries	MESH:D013119		Acrylamide|Lipopolysaccharides|Oxygen|Progesterone|Quercetin|Rosiglitazone|Tamoxifen|Theophylline	26.70	12
OAS1	4938	Spinal Cord Injuries	MESH:D013119		Lipopolysaccharides|Methylprednisolone|N-(oxo-5,6-dihydrophenanthridin-2-yl)-N,N-dimethylacetamide hydrochloride|Progesterone|Quercetin|tamibarotene|Tamoxifen	26.70	9
AOC3	8639	Spinal Cord Injuries	MESH:D013119		Acrylamide|Hydrogen Peroxide|Indomethacin|Lidocaine|Oxygen|Progesterone|Quercetin	26.69	8
ARL4C	10123	Spinal Cord Injuries	MESH:D013119		Hydrogen Peroxide|Indomethacin|Lipopolysaccharides|Progesterone|Rosiglitazone|tamibarotene|Tamoxifen	26.69	8
NCF4	4689	Spinal Cord Injuries	MESH:D013119		Blood Glucose|Indomethacin|Lipopolysaccharides|Oxygen|Quercetin|Simvastatin|Tamoxifen	26.69	6
SERPINB5	5268	Spinal Cord Injuries	MESH:D013119		4-hydroxy-2-nonenal|Acrylamide|Hydrogen Peroxide|Oxygen|Progesterone|Rosiglitazone|Tamoxifen	26.69	9
TIPARP	25976	Spinal Cord Injuries	MESH:D013119		4-hydroxy-2-nonenal|Acrylamide|Hydrogen Peroxide|Indomethacin|Oxygen|Progesterone|Rosiglitazone|Tamoxifen	26.66	10
CGB3	1082	Spinal Cord Injuries	MESH:D013119		Indomethacin|Lipopolysaccharides|Oxygen|pifithrin|Progesterone|Rosiglitazone|tamibarotene	26.63	8
MAPK1	5594	Spinal Cord Compression	MESH:D013117		geraniol|Heparin|Lidocaine|Methylprednisolone|Morphine|Nicotine|Prednisolone|shikonin|Tetracaine|Warfarin	26.62	12
PTPN3	5774	Spinal Cord Injuries	MESH:D013119		Acrylamide|Blood Glucose|Cannabidiol|Indomethacin|Lipopolysaccharides|Oxygen|tamibarotene	26.62	5
CYP2B6	1555	Spinal Cord Injuries	MESH:D013119		4-hydroxy-2-nonenal|Atorvastatin|Cannabidiol|Fentanyl|geraniol|Indomethacin|Progesterone|Rosiglitazone|Simvastatin|Tamoxifen	26.61	13
ARG2	384	Spinal Cord Injuries	MESH:D013119		Acrylamide|Cannabidiol|Hydrogen Peroxide|Lipopolysaccharides|Oxygen|Progesterone|Quercetin|Tamoxifen	26.58	9
GPAM	57678	Spinal Cord Injuries	MESH:D013119		Atorvastatin|Cannabidiol|Hydrogen Peroxide|Indomethacin|Lipopolysaccharides|Oxygen|Quercetin|Rosiglitazone	26.58	8
THBD	7056	Spinal Cord Injuries	MESH:D013119		Acrylamide|Indomethacin|Lipopolysaccharides|Oxygen|Progesterone|Simvastatin|tamibarotene|Tamoxifen	26.58	9
IFI6	2537	Spinal Cord Injuries	MESH:D013119		Cannabidiol|Hydrogen Peroxide|Lipopolysaccharides|Methylprednisolone|Progesterone|Quercetin|Tamoxifen	26.56	9
IGFBP3	3486	Spinal Cord Injuries	MESH:D013119		Blood Glucose|Indomethacin|Lipopolysaccharides|Oxygen|Progesterone|Quercetin|Rosiglitazone|tamibarotene|Tamoxifen	26.55	9
IL5	3567	Spinal Cord Injuries	MESH:D013119		Cannabidiol|Hydrogen Peroxide|Lipopolysaccharides|Methylprednisolone|montelukast|Quercetin|Rosiglitazone|Superoxides|Tamoxifen	26.55	9
LGR5	8549	Spinal Cord Injuries	MESH:D013119		Acrylamide|Cannabidiol|Hydrogen Peroxide|Oxygen|Progesterone|Quercetin|Tamoxifen	26.55	8
SCARB1	949	Spinal Cord Injuries	MESH:D013119		4-hydroxy-2-nonenal|Acrylamide|Atorvastatin|Hydrogen Peroxide|Indomethacin|Lipopolysaccharides|Progesterone|Rosiglitazone|Simvastatin	26.55	11
SLCO2B1	11309	Spinal Cord Injuries	MESH:D013119		Atorvastatin|Hydrogen Peroxide|Lidocaine|Lipopolysaccharides|Oxygen|Quercetin|Rosiglitazone|Tamoxifen	26.54	9
CFL1	1072	Spinal Cord Injuries	MESH:D013119		4-hydroxy-2-nonenal|Acrylamide|Hydrogen Peroxide|Indomethacin|Lipopolysaccharides|Oxygen|Progesterone|Quercetin	26.49	8
LAPTM5	7805	Spinal Cord Injuries	MESH:D013119		Blood Glucose|Hydrogen Peroxide|Lidocaine|Lipopolysaccharides|Oxygen|Progesterone|Quercetin	26.49	7
RAD54L	8438	Spinal Cord Injuries	MESH:D013119		4-hydroxy-2-nonenal|Cannabidiol|geraniol|Indomethacin|Lidocaine|Oxygen|Quercetin	26.49	7
RAI14	26064	Spinal Cord Injuries	MESH:D013119		Acrylamide|Blood Glucose|Hydrogen Peroxide|N-(oxo-5,6-dihydrophenanthridin-2-yl)-N,N-dimethylacetamide hydrochloride|Oxygen|Progesterone|Quercetin	26.49	6
TRPM7	54822	Spinal Cord Injuries	MESH:D013119		Acrylamide|Hydrogen Peroxide|Indomethacin|Lipopolysaccharides|Oxygen|Quercetin|Theophylline	26.49	8
NFE2L1	4779	Spinal Cord Injuries	MESH:D013119		4-hydroxy-2-nonenal|Atorvastatin|Cannabidiol|geraniol|Hydrogen Peroxide|Indomethacin|Oxygen	26.43	7
MRPS18B	28973	Spinal Cord Injuries	MESH:D013119		Acrylamide|Cannabidiol|Indomethacin|Lipopolysaccharides|Oxygen|Rosiglitazone|Tamoxifen	26.42	7
SLC22A5	6584	Spinal Cord Injuries	MESH:D013119		Acetylcarnitine|Acrylamide|Atorvastatin|Lidocaine|Progesterone|Quercetin|Rosiglitazone|Tamoxifen	26.41	10
SCD	6319	Spinal Cord Injuries	MESH:D013119		Acrylamide|Hydrogen Peroxide|Indomethacin|Lipopolysaccharides|Oxygen|Progesterone|Quercetin|Rosiglitazone|tamibarotene	26.38	10
CX3CR1	1524	Spinal Cord Injuries	MESH:D013119		Cannabidiol|Lipopolysaccharides|Oxygen|Progesterone|Quercetin|Rosiglitazone|Simvastatin	26.36	10
CAV1	857	Spinal Cord Injuries	MESH:D013119		Hydrogen Peroxide|Lipopolysaccharides|Oxygen|Progesterone|Quercetin|Rosiglitazone|Simvastatin|Tamoxifen|Theophylline	26.35	14
KIF20A	10112	Spinal Cord Injuries	MESH:D013119		Acrylamide|Blood Glucose|Hydrogen Peroxide|Lidocaine|Lipopolysaccharides|Oxygen|Progesterone|Quercetin	26.33	8
NR4A1	3164	Spinal Cord Injuries	MESH:D013119		4-hydroxy-2-nonenal|Acrylamide|Hydrogen Peroxide|Indomethacin|Lipopolysaccharides|Progesterone|Quercetin|Rosiglitazone|Tamoxifen	26.32	10
DHX58	79132	Spinal Cord Injuries	MESH:D013119		4-hydroxy-2-nonenal|Acrylamide|Blood Glucose|Indomethacin|Lipopolysaccharides|Oxygen|Tamoxifen	26.30	5
TYROBP	7305	Spinal Cord Injuries	MESH:D013119		Acrylamide|Blood Glucose|Lidocaine|Lipopolysaccharides|Oxygen|Progesterone|tamibarotene	26.30	7
MXI1	4601	Spinal Cord Injuries	MESH:D013119		Acrylamide|geraniol|Lipopolysaccharides|Oxygen|Progesterone|Quercetin|Tamoxifen	26.29	8
STAT5B	6777	Spinal Cord Injuries	MESH:D013119		Acrylamide|Hydrogen Peroxide|Indomethacin|Lipopolysaccharides|Progesterone|Quercetin|Rosiglitazone|tamibarotene	26.29	9
PIM1	5292	Spinal Cord Injuries	MESH:D013119		Acrylamide|Hydrogen Peroxide|Lipopolysaccharides|N-(oxo-5,6-dihydrophenanthridin-2-yl)-N,N-dimethylacetamide hydrochloride|Oxygen|Progesterone|tamibarotene|Tamoxifen	26.25	8
SLPI	6590	Spinal Cord Injuries	MESH:D013119		Acrylamide|Blood Glucose|Cannabidiol|Hydrogen Peroxide|Lipopolysaccharides|Oxygen|Progesterone|Rosiglitazone	26.25	9
HRAS	3265	Spinal Cord Injuries	MESH:D013119		Acrylamide|geraniol|Hydrogen Peroxide|Lipopolysaccharides|Oxygen|Progesterone|Quercetin|Simvastatin|Superoxides	26.24	10
SCD1	20249	Spinal Cord Injuries	MESH:D013119		Acrylamide|Atorvastatin|Cannabidiol|Hydrogen Peroxide|Lipopolysaccharides|Oxygen|Progesterone|Rosiglitazone|Tamoxifen	26.24	11
GNAO1	2775	Spinal Cord Injuries	MESH:D013119		4-iodo-2,5-dimethoxyphenylisopropylamine|Acrylamide|Cannabidiol|Lipopolysaccharides|Progesterone|Quercetin|Tamoxifen	26.23	8
ITGA7	3679	Spinal Cord Injuries	MESH:D013119		4-hydroxy-2-nonenal|Acrylamide|Hydrogen Peroxide|Indomethacin|Lipopolysaccharides|Progesterone|Rosiglitazone	26.23	8
TTN	7273	Spinal Cord Injuries	MESH:D013119		Acrylamide|Blood Glucose|Hydrogen Peroxide|Lipopolysaccharides|Oxygen|Quercetin|Theophylline	26.23	8
FMO1	2326	Spinal Cord Injuries	MESH:D013119		Hydrogen Peroxide|Indomethacin|Lipopolysaccharides|Oxygen|Progesterone|Quercetin|Rosiglitazone|Tamoxifen	26.21	9
LCN2	3934	Spinal Cord Injuries	MESH:D013119		Atorvastatin|Blood Glucose|Cannabidiol|Lipopolysaccharides|N-(oxo-5,6-dihydrophenanthridin-2-yl)-N,N-dimethylacetamide hydrochloride|Oxygen|Progesterone|Rosiglitazone|Tamoxifen	26.19	9
GNAS	2778	Spinal Cord Injuries	MESH:D013119		4-hydroxy-2-nonenal|Hydrogen Peroxide|Indomethacin|Lipopolysaccharides|Oxygen|Progesterone|Simvastatin|Theophylline	26.17	11
IL33	90865	Spinal Cord Injuries	MESH:D013119		Acrylamide|Blood Glucose|Lidocaine|Lipopolysaccharides|N-(oxo-5,6-dihydrophenanthridin-2-yl)-N,N-dimethylacetamide hydrochloride|Oxygen|Progesterone|Rosiglitazone	26.17	8
ATM	472	Spinal Cord Injuries	MESH:D013119		4-hydroxy-2-nonenal|Acrylamide|Cannabidiol|Clioquinol|Hydrogen Peroxide|N-(oxo-5,6-dihydrophenanthridin-2-yl)-N,N-dimethylacetamide hydrochloride|pifithrin|Quercetin|Simvastatin	26.13	10
AMIGO2	347902	Spinal Cord Injuries	MESH:D013119		Acrylamide|Indomethacin|Lipopolysaccharides|Methylprednisolone|Progesterone|Rosiglitazone|Tamoxifen	26.11	8
SOAT1	6646	Spinal Cord Injuries	MESH:D013119		Acrylamide|Hydrogen Peroxide|Lidocaine|Lipopolysaccharides|Oxygen|Quercetin|Simvastatin	26.11	8
CA12	771	Spinal Cord Injuries	MESH:D013119		Acrylamide|Hydrogen Peroxide|Indomethacin|Lipopolysaccharides|Oxygen|Progesterone|Tamoxifen	26.10	7
FBXO30	84085	Spinal Cord Injuries	MESH:D013119		4-hydroxy-2-nonenal|Acrylamide|Hydrogen Peroxide|Lipopolysaccharides|Oxygen|Progesterone|Quercetin	26.10	8
CENPF	1063	Spinal Cord Injuries	MESH:D013119		Acrylamide|Blood Glucose|geraniol|Hydrogen Peroxide|Indomethacin|Oxygen|Progesterone|Quercetin	26.09	8
SMAD3	4088	Spinal Cord Injuries	MESH:D013119		geraniol|Hydrogen Peroxide|Lipopolysaccharides|Oxygen|Progesterone|Quercetin|Rosiglitazone|Simvastatin|Tamoxifen	26.08	12
ITGAX	3687	Spinal Cord Injuries	MESH:D013119		Atorvastatin|Blood Glucose|Lidocaine|Lipopolysaccharides|Oxygen|Quercetin|Tamoxifen	26.05	6
RRS1	23212	Spinal Cord Injuries	MESH:D013119		Acrylamide|Indomethacin|Lipopolysaccharides|Oxygen|Progesterone|Quercetin|Tamoxifen	26.04	7
VLDLR	7436	Spinal Cord Injuries	MESH:D013119		Acrylamide|geraniol|Hydrogen Peroxide|Indomethacin|Oxygen|Quercetin|Rosiglitazone|Tamoxifen	26.01	9
AIF1	199	Spinal Cord Injuries	MESH:D013119		Cannabidiol|Lipopolysaccharides|Minocycline|N-(oxo-5,6-dihydrophenanthridin-2-yl)-N,N-dimethylacetamide hydrochloride|Progesterone|Quercetin|Rosiglitazone|tamibarotene	25.98	12
JDP2	122953	Spinal Cord Injuries	MESH:D013119		4-hydroxy-2-nonenal|Acrylamide|Cannabidiol|Hydrogen Peroxide|Indomethacin|Progesterone|Quercetin	25.98	8
PRKN	5071	Spinal Cord Injuries	MESH:D013119		Acetylcarnitine|Blood Glucose|Bupivacaine|Hydrogen Peroxide|Indomethacin|Lipopolysaccharides|Minocycline|Oxygen	25.98	8
SLC7A8	23428	Spinal Cord Injuries	MESH:D013119		Blood Glucose|Hydrogen Peroxide|Indomethacin|Lipopolysaccharides|Oxygen|Progesterone|Tamoxifen	25.98	6
PRKCE	5581	Spinal Cord Injuries	MESH:D013119		Blood Glucose|Hydrogen Peroxide|Indomethacin|Lipopolysaccharides|Oxygen|Progesterone|Quercetin|Tamoxifen	25.97	7
LPIN1	23175	Spinal Cord Injuries	MESH:D013119		4-hydroxy-2-nonenal|Cannabidiol|Hydrogen Peroxide|Lipopolysaccharides|Progesterone|Rosiglitazone|tamibarotene|Tamoxifen	25.94	10
LFNG	3955	Spinal Cord Injuries	MESH:D013119		Acrylamide|Cannabidiol|Hydrogen Peroxide|Indomethacin|Lipopolysaccharides|Oxygen|Progesterone	25.92	7
NFKBIE	4794	Spinal Cord Injuries	MESH:D013119		4-hydroxy-2-nonenal|Acrylamide|Hydrogen Peroxide|Indomethacin|Lipopolysaccharides|Oxygen|Tamoxifen	25.92	6
RECK	8434	Spinal Cord Injuries	MESH:D013119		Acrylamide|Hydrogen Peroxide|Indomethacin|Oxygen|Progesterone|Quercetin|Theophylline	25.92	10
G0S2	50486	Spinal Cord Injuries	MESH:D013119		Hydrogen Peroxide|Indomethacin|Lipopolysaccharides|Oxygen|Progesterone|Quercetin|Rosiglitazone|Tamoxifen	25.90	9
IFRD1	3475	Spinal Cord Injuries	MESH:D013119		Blood Glucose|Hydrogen Peroxide|Indomethacin|Lipopolysaccharides|Oxygen|Progesterone|Quercetin|Tamoxifen	25.90	7
MYLK	4638	Spinal Cord Injuries	MESH:D013119		4-hydroxy-2-nonenal|Acrylamide|Hydrogen Peroxide|Indomethacin|Lipopolysaccharides|Oxygen|Progesterone|Quercetin	25.90	8
CRP	1401	Spinal Cord Injuries	MESH:D013119		Acrylamide|Atorvastatin|geraniol|Indomethacin|Lipopolysaccharides|Quercetin|Rosiglitazone|Simvastatin|Superoxides	25.89	10
AQP7	364	Spinal Cord Injuries	MESH:D013119		Cannabidiol|Indomethacin|Progesterone|Quercetin|Rosiglitazone|tamibarotene|Tamoxifen	25.86	9
EIF3A	8661	Spinal Cord Injuries	MESH:D013119		Cannabidiol|Hydrogen Peroxide|Indomethacin|Oxygen|Quercetin|tamibarotene|Theophylline	25.86	9
MAPT	4137	Spinal Cord Injuries	MESH:D013119		Acrylamide|Cannabidiol|Hydrogen Peroxide|Oxygen|Progesterone|Quercetin|Rosiglitazone|Simvastatin|Tamoxifen	25.86	12
SMAD6	4091	Spinal Cord Injuries	MESH:D013119		Acrylamide|geraniol|Lipopolysaccharides|Oxygen|Progesterone|Quercetin|Rosiglitazone	25.86	9
GOLGA8A	23015	Spinal Cord Injuries	MESH:D013119		Acrylamide|Indomethacin|Oxygen|Quercetin|Rosiglitazone|tamibarotene	25.82	7
LGALS1	3956	Spinal Cord Injuries	MESH:D013119		Hydrogen Peroxide|Lidocaine|Lipopolysaccharides|Progesterone|Quercetin|Rosiglitazone|tamibarotene|Tamoxifen	25.82	10
PIK3CA	5290	Spinal Cord Injuries	MESH:D013119		Acrylamide|Atorvastatin|Cannabidiol|Hydrogen Peroxide|Oxygen|Progesterone|Quercetin|Tamoxifen	25.82	9
SLC16A1	6566	Spinal Cord Injuries	MESH:D013119		Hydrogen Peroxide|Indomethacin|Oxygen|Progesterone|Quercetin|tamibarotene|Tamoxifen|Theophylline	25.82	11
SZRD1	26099	Spinal Cord Injuries	MESH:D013119		Cannabidiol|Hydrogen Peroxide|Indomethacin|N-(oxo-5,6-dihydrophenanthridin-2-yl)-N,N-dimethylacetamide hydrochloride|tamibarotene|Tamoxifen	25.82	6
PCK1	5105	Spinal Cord Injuries	MESH:D013119		Acrylamide|Cannabidiol|Hydrogen Peroxide|Indomethacin|Lipopolysaccharides|Oxygen|Progesterone|Quercetin|Rosiglitazone	25.81	10
GPNMB	10457	Spinal Cord Injuries	MESH:D013119		Acrylamide|Cannabidiol|Indomethacin|Lidocaine|Lipopolysaccharides|Oxygen|Quercetin|Tamoxifen	25.78	7
CLU	1191	Spinal Cord Injuries	MESH:D013119		Acrylamide|Hydrogen Peroxide|Lipopolysaccharides|Oxygen|Progesterone|Ropivacaine|Rosiglitazone|Tamoxifen|Theophylline	25.76	13
AOX1	316	Spinal Cord Injuries	MESH:D013119		4-hydroxy-2-nonenal|Blood Glucose|Indomethacin|Lipopolysaccharides|Methylprednisolone|Oxygen|Progesterone|Quercetin	25.75	8
ABHD4	63874	Spinal Cord Injuries	MESH:D013119		Acrylamide|Cannabidiol|Hydrogen Peroxide|Lipopolysaccharides|Oxygen|Quercetin|Tamoxifen	25.74	7
CDCA7	83879	Spinal Cord Injuries	MESH:D013119		Acrylamide|Indomethacin|Lidocaine|Lipopolysaccharides|Oxygen|Progesterone|Tamoxifen	25.74	7
MARCKSL1	65108	Spinal Cord Injuries	MESH:D013119		4-hydroxy-2-nonenal|Hydrogen Peroxide|Indomethacin|Lipopolysaccharides|Oxygen|Progesterone|Tamoxifen	25.74	7
PAK1	5058	Spinal Cord Injuries	MESH:D013119		Hydrogen Peroxide|Indomethacin|N-(oxo-5,6-dihydrophenanthridin-2-yl)-N,N-dimethylacetamide hydrochloride|Progesterone|Quercetin|tamibarotene|Tamoxifen	25.74	8
XAF1	54739	Spinal Cord Injuries	MESH:D013119		4-hydroxy-2-nonenal|Blood Glucose|Cannabidiol|Hydrogen Peroxide|Lipopolysaccharides|Oxygen|Progesterone	25.74	7
KIT	3815	Spinal Cord Injuries	MESH:D013119		Acrylamide|Blood Glucose|Cannabidiol|Lipopolysaccharides|Oxygen|pifithrin|Progesterone|Simvastatin	25.71	9
PDGFA	5154	Spinal Cord Injuries	MESH:D013119		Hydrogen Peroxide|Indomethacin|Lipopolysaccharides|Oxygen|Progesterone|Simvastatin|tamibarotene|Tamoxifen	25.71	9
POU5F1	5460	Spinal Cord Injuries	MESH:D013119		Acrylamide|Cannabidiol|Hydrogen Peroxide|Indomethacin|Oxygen|Progesterone|Quercetin|Tamoxifen	25.71	9
APOA1	335	Spinal Cord Injuries	MESH:D013119		4-hydroxy-2-nonenal|Hydrogen Peroxide|Lipopolysaccharides|Oxygen|Progesterone|Quercetin|Rosiglitazone|Simvastatin|Tamoxifen	25.68	12
BLM	641	Spinal Cord Injuries	MESH:D013119		4-hydroxy-2-nonenal|Acrylamide|Cannabidiol|Hydrogen Peroxide|Oxygen|Progesterone|Quercetin	25.68	8
CNR1	1268	Spinal Cord Injuries	MESH:D013119		Acrylamide|Cannabidiol|Hydrogen Peroxide|Indomethacin|Lipopolysaccharides|Oxygen|Progesterone|Rosiglitazone|Tamoxifen	25.68	10
DIAPH3	81624	Spinal Cord Injuries	MESH:D013119		Acrylamide|Blood Glucose|Indomethacin|Lidocaine|Oxygen|Progesterone|Tamoxifen	25.68	7
GABARAPL1	23710	Spinal Cord Injuries	MESH:D013119		4-hydroxy-2-nonenal|Acrylamide|Hydrogen Peroxide|Oxygen|Progesterone|Rosiglitazone|Theophylline	25.68	11
ODC1	4953	Spinal Cord Injuries	MESH:D013119		Cannabidiol|geraniol|Hydrogen Peroxide|Lipopolysaccharides|Oxygen|Progesterone|Quercetin|tamibarotene|Tamoxifen	25.68	10
ALAS1	211	Spinal Cord Injuries	MESH:D013119		Indomethacin|Lipopolysaccharides|Oxygen|Progesterone|Quercetin|Rosiglitazone|tamibarotene|Tamoxifen	25.67	9
ACADM	34	Spinal Cord Injuries	MESH:D013119		Cannabidiol|Indomethacin|Lipopolysaccharides|N-(oxo-5,6-dihydrophenanthridin-2-yl)-N,N-dimethylacetamide hydrochloride|Oxygen|Rosiglitazone|Tamoxifen|Theophylline	25.64	9
UBE2C	11065	Spinal Cord Injuries	MESH:D013119		4-hydroxy-2-nonenal|geraniol|Hydrogen Peroxide|Lidocaine|Lipopolysaccharides|Oxygen|Progesterone|Tamoxifen	25.64	9
FASLG	356	Spinal Cord Injuries	MESH:D013119		Acrylamide|Atorvastatin|Hydrogen Peroxide|Lipopolysaccharides|Oxygen|Quercetin|Rosiglitazone|Simvastatin|Tamoxifen	25.60	11
GPRC5A	9052	Spinal Cord Injuries	MESH:D013119		Acrylamide|Blood Glucose|Hydrogen Peroxide|Lipopolysaccharides|Oxygen|Progesterone|Quercetin	25.57	7
RASGRP1	10125	Spinal Cord Injuries	MESH:D013119		Cannabidiol|Indomethacin|Lipopolysaccharides|Oxygen|Progesterone|Quercetin|Tamoxifen	25.56	7
IRF1	3659	Spinal Cord Injuries	MESH:D013119		Acrylamide|geraniol|Lipopolysaccharides|Progesterone|Rosiglitazone|Simvastatin|tamibarotene|Tamoxifen	25.53	11
CSAD	51380	Spinal Cord Injuries	MESH:D013119		Acrylamide|Cannabidiol|Indomethacin|Lipopolysaccharides|Oxygen|Quercetin|Tamoxifen	25.51	6
SULT1A1	6817	Spinal Cord Injuries	MESH:D013119		Hydrogen Peroxide|Indomethacin|Lidocaine|Oxygen|Progesterone|Quercetin|Ropivacaine|Rosiglitazone|Tamoxifen	25.50	11
VDAC1	7416	Spinal Cord Injuries	MESH:D013119		Cannabidiol|Hydrogen Peroxide|Indomethacin|Oxygen|Quercetin|Rosiglitazone|Simvastatin|Tamoxifen	25.49	10
CEBPA	1050	Spinal Cord Injuries	MESH:D013119		4-hydroxy-2-nonenal|Acrylamide|Hydrogen Peroxide|Indomethacin|Lipopolysaccharides|Oxygen|Quercetin|Rosiglitazone|Tamoxifen	25.47	9
FUBP1	8880	Spinal Cord Injuries	MESH:D013119		4-hydroxy-2-nonenal|Acrylamide|geraniol|Hydrogen Peroxide|Indomethacin|Lipopolysaccharides|Tamoxifen	25.45	6
HBP1	26959	Spinal Cord Injuries	MESH:D013119		4-hydroxy-2-nonenal|Cannabidiol|geraniol|Hydrogen Peroxide|Indomethacin|Progesterone|Quercetin	25.45	8
MERTK	10461	Spinal Cord Injuries	MESH:D013119		Acrylamide|Lidocaine|Lipopolysaccharides|Progesterone|Rosiglitazone|Simvastatin|Tamoxifen	25.45	10
NPAS2	4862	Spinal Cord Injuries	MESH:D013119		Acrylamide|Blood Glucose|Hydrogen Peroxide|Lipopolysaccharides|Oxygen|Progesterone|Quercetin	25.45	7
SLC38A1	81539	Spinal Cord Injuries	MESH:D013119		Acrylamide|Cannabidiol|Indomethacin|Lipopolysaccharides|Progesterone|Quercetin|Rosiglitazone	25.45	8
EPO	2056	Spinal Cord Injuries	MESH:D013119		Clioquinol|Hydrogen Peroxide|Indomethacin|Lipopolysaccharides|Oxygen|Quercetin|Simvastatin|Superoxides	25.42	7
KCNH2	3757	Spinal Cord Injuries	MESH:D013119		Atorvastatin|Blood Glucose|Fentanyl|Hydrogen Peroxide|Lidocaine|manganese(III)-tetrakis(4-benzoic acid)porphyrin|Oxygen|Progesterone|Simvastatin|Tamoxifen	25.42	11
GNB1	2782	Spinal Cord Injuries	MESH:D013119		4-hydroxy-2-nonenal|Hydrogen Peroxide|Lipopolysaccharides|Oxygen|Rosiglitazone|Simvastatin|Theophylline	25.40	11
ADD3	120	Spinal Cord Injuries	MESH:D013119		Acrylamide|Hydrogen Peroxide|Indomethacin|Lipopolysaccharides|Progesterone|Quercetin|Tamoxifen	25.39	7
CASP6	839	Spinal Cord Injuries	MESH:D013119		Acrylamide|Cannabidiol|Hydrogen Peroxide|Indomethacin|Lipopolysaccharides|Quercetin|Simvastatin|Tamoxifen	25.38	8
CYP27A1	1593	Spinal Cord Injuries	MESH:D013119		Acrylamide|Atorvastatin|Indomethacin|Oxygen|Progesterone|Rosiglitazone|Simvastatin|Theophylline	25.35	13
COL7A1	1294	Spinal Cord Injuries	MESH:D013119		Acrylamide|Indomethacin|Oxygen|Progesterone|Quercetin|Rosiglitazone|Simvastatin	25.34	10
IL7	3574	Spinal Cord Injuries	MESH:D013119		Cannabidiol|Indomethacin|Lipopolysaccharides|Oxygen|Quercetin|tamibarotene|Tamoxifen	25.34	6
PDK2	5164	Spinal Cord Injuries	MESH:D013119		Hydrogen Peroxide|Lipopolysaccharides|Progesterone|Quercetin|Rosiglitazone|Simvastatin|Tamoxifen	25.34	10
PER2	8864	Spinal Cord Injuries	MESH:D013119		Acrylamide|Blood Glucose|Cannabidiol|Hydrogen Peroxide|Indomethacin|Oxygen|Progesterone|Quercetin	25.34	8
POLD1	5424	Spinal Cord Injuries	MESH:D013119		4-hydroxy-2-nonenal|Acrylamide|Cannabidiol|Hydrogen Peroxide|Indomethacin|Oxygen|Progesterone	25.34	8
SMAD1	4086	Spinal Cord Injuries	MESH:D013119		4-hydroxy-2-nonenal|Acrylamide|Indomethacin|Lipopolysaccharides|N-(oxo-5,6-dihydrophenanthridin-2-yl)-N,N-dimethylacetamide hydrochloride|Simvastatin|Tamoxifen	25.34	7
TM4SF1	4071	Spinal Cord Injuries	MESH:D013119		Acrylamide|Blood Glucose|Lipopolysaccharides|Oxygen|Progesterone|Quercetin|Tamoxifen	25.34	7
PLA2G4A	5321	Spinal Cord Injuries	MESH:D013119		Acrylamide|Hydrogen Peroxide|Lipopolysaccharides|Methylprednisolone|N-(oxo-5,6-dihydrophenanthridin-2-yl)-N,N-dimethylacetamide hydrochloride|Oxygen|Progesterone|Tamoxifen	25.31	9
SREBF2	6721	Spinal Cord Injuries	MESH:D013119		Acrylamide|Atorvastatin|geraniol|Hydrogen Peroxide|Lipopolysaccharides|Quercetin|Simvastatin|Tamoxifen	25.31	9
DBN1	1627	Spinal Cord Injuries	MESH:D013119		Acrylamide|Hydrogen Peroxide|Lipopolysaccharides|N-(oxo-5,6-dihydrophenanthridin-2-yl)-N,N-dimethylacetamide hydrochloride|Oxygen|Progesterone|Quercetin	25.28	7
PNPLA3	80339	Spinal Cord Injuries	MESH:D013119		Acrylamide|Hydrogen Peroxide|Indomethacin|Progesterone|Quercetin|Rosiglitazone|Tamoxifen	25.28	9
CEP55	55165	Spinal Cord Injuries	MESH:D013119		Acrylamide|Blood Glucose|Lidocaine|Lipopolysaccharides|Oxygen|Progesterone|Quercetin	25.23	7
CYP27B1	1594	Spinal Cord Injuries	MESH:D013119		Acrylamide|Blood Glucose|Lipopolysaccharides|Oxygen|Progesterone|Quercetin|Tamoxifen	25.23	7
FSCN1	6624	Spinal Cord Injuries	MESH:D013119		Acrylamide|Hydrogen Peroxide|Lipopolysaccharides|Oxygen|Progesterone|Rosiglitazone|Tamoxifen	25.23	9
POLA1	5422	Spinal Cord Injuries	MESH:D013119		Cannabidiol|geraniol|Indomethacin|Lidocaine|Lipopolysaccharides|Oxygen|Quercetin	25.23	6
BMP4	652	Spinal Cord Injuries	MESH:D013119		Acrylamide|Cannabidiol|Hydrogen Peroxide|Lipopolysaccharides|Oxygen|Progesterone|Quercetin|Rosiglitazone	25.20	10
HMGCS1	3157	Spinal Cord Injuries	MESH:D013119		Cannabidiol|Hydrogen Peroxide|Indomethacin|Lipopolysaccharides|Progesterone|Quercetin|tamibarotene|Tamoxifen|zileuton	25.20	9
TICAM2	353376	Spinal Cord Injuries	MESH:D013119		Indomethacin|Lidocaine|Lipopolysaccharides|Oxygen|Progesterone|Quercetin	25.19	6
MTSS1	9788	Spinal Cord Injuries	MESH:D013119		4-hydroxy-2-nonenal|Blood Glucose|Lipopolysaccharides|Oxygen|Quercetin|Rosiglitazone|Tamoxifen	25.18	7
SHCBP1	79801	Spinal Cord Injuries	MESH:D013119		Blood Glucose|Hydrogen Peroxide|Indomethacin|Lidocaine|Oxygen|Progesterone|Tamoxifen	25.18	7
SLC22A1	6580	Spinal Cord Injuries	MESH:D013119		Acrylamide|Atorvastatin|Indomethacin|Lidocaine|Lipopolysaccharides|Progesterone|Quercetin|Rosiglitazone	25.17	9
FSHB	2488	Spinal Cord Injuries	MESH:D013119		Acrylamide|Baclofen|Indomethacin|Lipopolysaccharides|Oxygen|Progesterone|Quercetin|Rosiglitazone|Tamoxifen	25.15	11
ACSM3	6296	Spinal Cord Injuries	MESH:D013119		Cannabidiol|Hydrogen Peroxide|Indomethacin|Lipopolysaccharides|Progesterone|Quercetin|Rosiglitazone	25.12	8
PARP14	54625	Spinal Cord Injuries	MESH:D013119		Blood Glucose|Lidocaine|Lipopolysaccharides|N-(oxo-5,6-dihydrophenanthridin-2-yl)-N,N-dimethylacetamide hydrochloride|Oxygen|Progesterone|Tamoxifen	25.12	6
CEP290	80184	Spinal Cord Injuries	MESH:D013119		4-hydroxy-2-nonenal|Acrylamide|Cannabidiol|Indomethacin|Progesterone|Theophylline	25.10	9
RAB31	11031	Spinal Cord Injuries	MESH:D013119		Hydrogen Peroxide|Lipopolysaccharides|Oxygen|Progesterone|Quercetin|tamibarotene|Tamoxifen	25.07	8
SLC2A2	6514	Spinal Cord Injuries	MESH:D013119		Acrylamide|Atorvastatin|Hydrogen Peroxide|Indomethacin|Lipopolysaccharides|Oxygen|Quercetin|Rosiglitazone	25.06	8
CNR2	1269	Spinal Cord Injuries	MESH:D013119		Blood Glucose|Cannabidiol|Hydrogen Peroxide|Lidocaine|Lipopolysaccharides|Oxygen|Progesterone|Tamoxifen	25.03	8
LGALS3	3958	Spinal Cord Injuries	MESH:D013119		Blood Glucose|Lipopolysaccharides|Naloxone|Oxygen|Progesterone|Quercetin|Tamoxifen|Theophylline	25.03	11
MYH10	4628	Spinal Cord Injuries	MESH:D013119		Acrylamide|Hydrogen Peroxide|Oxygen|Progesterone|Simvastatin|tamibarotene|Tamoxifen	25.02	9
TMC4	147798	Spinal Cord Injuries	MESH:D013119		Acrylamide|Cannabidiol|Hydrogen Peroxide|Lipopolysaccharides|Progesterone|Rosiglitazone	25.00	8
TSPYL2	64061	Spinal Cord Injuries	MESH:D013119		4-hydroxy-2-nonenal|Acrylamide|Indomethacin|Progesterone|Quercetin|Tamoxifen	25.00	7
UTP18	51096	Spinal Cord Injuries	MESH:D013119		Cannabidiol|Hydrogen Peroxide|Indomethacin|Oxygen|Progesterone|Quercetin	25.00	7
PRDX2	7001	Spinal Cord Injuries	MESH:D013119		Acrylamide|Hydrogen Peroxide|Indomethacin|Minocycline|Oxygen|Progesterone|Quercetin|Rosiglitazone	24.96	12
SLC2A3	6515	Spinal Cord Injuries	MESH:D013119		Blood Glucose|Cannabidiol|Lipopolysaccharides|Oxygen|Progesterone|Quercetin|Rosiglitazone|Tamoxifen	24.93	9
PIK3CD	5293	Spinal Cord Injuries	MESH:D013119		4-hydroxy-2-nonenal|Acrylamide|Cannabidiol|Lipopolysaccharides|Oxygen|Quercetin|tamibarotene	24.91	7
ACE2	59272	Spinal Cord Injuries	MESH:D013119		Atorvastatin|Hydrogen Peroxide|Lipopolysaccharides|Oxygen|Quercetin|Rosiglitazone|Simvastatin|Theophylline	24.90	12
CTSL	1514	Spinal Cord Injuries	MESH:D013119		4-hydroxy-2-nonenal|Indomethacin|Lipopolysaccharides|Naloxone|Progesterone|Simvastatin|Tamoxifen|Theophylline	24.90	12
LDB2	9079	Spinal Cord Injuries	MESH:D013119		Acrylamide|Indomethacin|Lipopolysaccharides|Progesterone|Quercetin|Tamoxifen	24.90	6
ESPL1	9700	Spinal Cord Injuries	MESH:D013119		4-hydroxy-2-nonenal|Acrylamide|Cannabidiol|geraniol|Indomethacin|Lidocaine|Oxygen	24.86	7
LASP1	3927	Spinal Cord Injuries	MESH:D013119		Hydrogen Peroxide|Indomethacin|Lipopolysaccharides|Oxygen|pifithrin|Rosiglitazone|tamibarotene	24.86	7
PTMA	5757	Spinal Cord Injuries	MESH:D013119		Acetylcarnitine|Hydrogen Peroxide|Indomethacin|Lipopolysaccharides|Naloxone|Oxygen|Theophylline	24.86	9
RIGI	23586	Spinal Cord Injuries	MESH:D013119		4-hydroxy-2-nonenal|Blood Glucose|Lipopolysaccharides|Methylprednisolone|Oxygen|Progesterone|Quercetin	24.86	8
STAT2	6773	Spinal Cord Injuries	MESH:D013119		Acrylamide|Blood Glucose|geraniol|Lipopolysaccharides|Oxygen|Quercetin|Tamoxifen	24.86	6
GREM1	26585	Spinal Cord Injuries	MESH:D013119		Acrylamide|Blood Glucose|Hydrogen Peroxide|Indomethacin|Lipopolysaccharides|Oxygen|Progesterone	24.85	6
POLR1G	10849	Spinal Cord Injuries	MESH:D013119		Blood Glucose|Cannabidiol|geraniol|Hydrogen Peroxide|Oxygen|Quercetin	24.82	5
XIRP1	165904	Spinal Cord Injuries	MESH:D013119		Atorvastatin|Blood Glucose|Lipopolysaccharides|Oxygen|Progesterone|Rosiglitazone	24.82	7
EID3	493861	Spinal Cord Injuries	MESH:D013119		4-hydroxy-2-nonenal|Acrylamide|Indomethacin|Lipopolysaccharides|Progesterone|Quercetin	24.81	6
CAV2	858	Spinal Cord Injuries	MESH:D013119		Hydrogen Peroxide|Indomethacin|Lipopolysaccharides|Oxygen|Quercetin|Rosiglitazone|Simvastatin	24.80	8
GPT2	84706	Spinal Cord Injuries	MESH:D013119		Acrylamide|Cannabidiol|Hydrogen Peroxide|Indomethacin|Lipopolysaccharides|Progesterone|Quercetin	24.80	7
VTN	7448	Spinal Cord Injuries	MESH:D013119		Acrylamide|Hydrogen Peroxide|Indomethacin|Lipopolysaccharides|Oxygen|Progesterone|Quercetin	24.80	7
LMNA	4000	Spinal Cord Injuries	MESH:D013119		4-hydroxy-2-nonenal|Cannabidiol|Hydrogen Peroxide|Indomethacin|Lipopolysaccharides|Quercetin|Rosiglitazone|Tamoxifen	24.76	8
MX2	4600	Spinal Cord Injuries	MESH:D013119		4-hydroxy-2-nonenal|Acrylamide|Blood Glucose|Cannabidiol|Lipopolysaccharides|Oxygen|tamibarotene	24.76	6
REN	5972	Spinal Cord Injuries	MESH:D013119		Fentanyl|Indomethacin|Lipopolysaccharides|Methylprednisolone|Naloxone|Oxygen|Quercetin|Theophylline	24.76	11
BCAR3	8412	Spinal Cord Injuries	MESH:D013119		4-hydroxy-2-nonenal|Lipopolysaccharides|Oxygen|Progesterone|Quercetin|Rosiglitazone|Tamoxifen	24.75	9
TRADD	8717	Spinal Cord Injuries	MESH:D013119		Cannabidiol|Hydrogen Peroxide|Indomethacin|Lipopolysaccharides|Progesterone|Quercetin|Simvastatin	24.75	8
FCGR2B	2213	Spinal Cord Injuries	MESH:D013119		4-hydroxy-2-nonenal|Blood Glucose|Lipopolysaccharides|Oxygen|Quercetin|tamibarotene|Tamoxifen	24.71	6
SMC4	10051	Spinal Cord Injuries	MESH:D013119		4-hydroxy-2-nonenal|geraniol|Hydrogen Peroxide|Oxygen|Progesterone|Quercetin|tamibarotene	24.71	8
AGRN	375790	Spinal Cord Injuries	MESH:D013119		4-hydroxy-2-nonenal|Acrylamide|Indomethacin|Lipopolysaccharides|Oxygen|Progesterone|Rosiglitazone	24.70	8
CPS1	1373	Spinal Cord Injuries	MESH:D013119		Acrylamide|Cannabidiol|Hydrogen Peroxide|Lipopolysaccharides|Oxygen|Quercetin|Rosiglitazone	24.70	8
DLD	1738	Spinal Cord Injuries	MESH:D013119		Cannabidiol|Hydrogen Peroxide|Indomethacin|Oxygen|Progesterone|Quercetin|Rosiglitazone	24.70	9
MAPKAPK2	9261	Spinal Cord Injuries	MESH:D013119		Hydrogen Peroxide|Indomethacin|Lipopolysaccharides|Oxygen|Quercetin|tamibarotene|Tamoxifen	24.70	6
IGF2	3481	Spinal Cord Injuries	MESH:D013119		Acrylamide|Hydrogen Peroxide|Indomethacin|Lipopolysaccharides|Oxygen|Progesterone|Quercetin|Tamoxifen	24.69	8
ID3	3399	Spinal Cord Injuries	MESH:D013119		Acetylcarnitine|geraniol|Hydrogen Peroxide|Lipopolysaccharides|Methylprednisolone|Progesterone|Quercetin|Tamoxifen	24.67	10
HSD11B2	3291	Spinal Cord Injuries	MESH:D013119		Cannabidiol|Hydrogen Peroxide|Indomethacin|Oxygen|Progesterone|Quercetin|Rosiglitazone|zileuton	24.66	10
CABIN1	23523	Spinal Cord Injuries	MESH:D013119		Acrylamide|Cannabidiol|Indomethacin|Lipopolysaccharides|Quercetin|Tamoxifen	24.63	5
THBS3	7059	Spinal Cord Injuries	MESH:D013119		Acrylamide|Hydrogen Peroxide|Indomethacin|Oxygen|Progesterone|Rosiglitazone	24.63	8
PDYN	5173	Spinal Cord Injuries	MESH:D013119		4-hydroxy-2-nonenal|4-iodo-2,5-dimethoxyphenylisopropylamine|Baclofen|Fentanyl|Hydrogen Peroxide|Lipopolysaccharides|Progesterone	24.61	9
CDCA2	157313	Spinal Cord Injuries	MESH:D013119		4-hydroxy-2-nonenal|Acrylamide|Blood Glucose|Hydrogen Peroxide|Indomethacin|Oxygen|Progesterone	24.60	7
TM7SF2	7108	Spinal Cord Injuries	MESH:D013119		Acrylamide|Hydrogen Peroxide|Indomethacin|Progesterone|Quercetin|Simvastatin|Tamoxifen	24.60	9
TUBB2B	347733	Spinal Cord Injuries	MESH:D013119		Acrylamide|Cannabidiol|Lipopolysaccharides|Progesterone|Quercetin|tamibarotene|Tamoxifen	24.60	8
CES1	1066	Spinal Cord Injuries	MESH:D013119		4-hydroxy-2-nonenal|Cannabidiol|Hydrogen Peroxide|Lipopolysaccharides|Naloxone|Progesterone|Rosiglitazone|Simvastatin	24.57	12
HSPH1	10808	Spinal Cord Injuries	MESH:D013119		4-hydroxy-2-nonenal|Acrylamide|Blood Glucose|Lipopolysaccharides|Oxygen|Progesterone|Quercetin|Tamoxifen	24.57	8
RAC1	5879	Spinal Cord Injuries	MESH:D013119		Atorvastatin|Cannabidiol|Indomethacin|Lipopolysaccharides|Oxygen|Progesterone|Rosiglitazone|Simvastatin	24.57	10
TGFBR2	7048	Spinal Cord Injuries	MESH:D013119		Cannabidiol|Hydrogen Peroxide|Indomethacin|Lipopolysaccharides|Oxygen|Progesterone|Quercetin|Simvastatin	24.57	9
CLEC4D	338339	Spinal Cord Injuries	MESH:D013119		4-hydroxy-2-nonenal|Acrylamide|Blood Glucose|Lipopolysaccharides|Oxygen|Progesterone	24.55	6
CSRP2	1466	Spinal Cord Injuries	MESH:D013119		Acrylamide|Hydrogen Peroxide|Indomethacin|Lipopolysaccharides|Oxygen|Progesterone|Quercetin	24.55	7
SPAG5	10615	Spinal Cord Injuries	MESH:D013119		4-hydroxy-2-nonenal|Acrylamide|Hydrogen Peroxide|Oxygen|Progesterone|Quercetin|Tamoxifen	24.55	8
GPD1L	23171	Spinal Cord Injuries	MESH:D013119		Acrylamide|Indomethacin|Oxygen|Progesterone|Quercetin|Rosiglitazone	24.54	8
SQLE	6713	Spinal Cord Injuries	MESH:D013119		Acrylamide|Hydrogen Peroxide|Indomethacin|Lipopolysaccharides|Progesterone|Quercetin|Rosiglitazone|Tamoxifen	24.53	9
MMP9	4318	Spinal Cord Compression	MESH:D013117		geraniol|Heparin|Morphine|Nicotine|Prednisolone|shikonin|Tetracaine|Warfarin	24.51	10
IFI27	3429	Spinal Cord Injuries	MESH:D013119		Acrylamide|Hydrogen Peroxide|Indomethacin|Lipopolysaccharides|Methylprednisolone|Progesterone|Tamoxifen	24.50	8
MAPK10	5602	Spinal Cord Injuries	MESH:D013119		Hydrogen Peroxide|Lipopolysaccharides|Oxygen|pifithrin|Progesterone|Quercetin|Tamoxifen	24.50	8
RBL2	5934	Spinal Cord Injuries	MESH:D013119		4-hydroxy-2-nonenal|Cannabidiol|Hydrogen Peroxide|Lidocaine|Lipopolysaccharides|Oxygen|Tamoxifen	24.50	7
SORT1	6272	Spinal Cord Injuries	MESH:D013119		Acrylamide|Cannabidiol|Indomethacin|Lipopolysaccharides|Oxygen|Progesterone|Rosiglitazone	24.50	8
ANXA2	302	Spinal Cord Injuries	MESH:D013119		Hydrogen Peroxide|Lipopolysaccharides|Oxygen|Progesterone|Quercetin|Rosiglitazone|tamibarotene|Tamoxifen	24.47	10
GJA1	2697	Spinal Cord Injuries	MESH:D013119		Acrylamide|Atorvastatin|Hydrogen Peroxide|Lipopolysaccharides|Oxygen|Progesterone|Quercetin|Simvastatin|Tamoxifen	24.47	11
MIR221	407006	Spinal Cord Injuries	MESH:D013119		Atorvastatin|Cannabidiol|Hydrogen Peroxide|Lipopolysaccharides|Progesterone|Simvastatin	24.47	8
FITM2	128486	Spinal Cord Injuries	MESH:D013119		Acrylamide|Cannabidiol|Hydrogen Peroxide|Indomethacin|Progesterone|Theophylline	24.46	9
ATP8B1	5205	Spinal Cord Injuries	MESH:D013119		Acrylamide|Cannabidiol|Indomethacin|Lipopolysaccharides|Progesterone|Quercetin|Rosiglitazone	24.45	8
IL13RA1	3597	Spinal Cord Injuries	MESH:D013119		4-hydroxy-2-nonenal|Acrylamide|Cannabidiol|Indomethacin|Lipopolysaccharides|Oxygen|Progesterone	24.45	7
PPARGC1B	133522	Spinal Cord Injuries	MESH:D013119		Atorvastatin|Hydrogen Peroxide|Lipopolysaccharides|Oxygen|Quercetin|Rosiglitazone|Tamoxifen	24.45	8
TSC22D3	1831	Spinal Cord Injuries	MESH:D013119		4-hydroxy-2-nonenal|Acrylamide|Cannabidiol|geraniol|Hydrogen Peroxide|Progesterone|Quercetin|Tamoxifen	24.44	9
PDGFRB	5159	Spinal Cord Injuries	MESH:D013119		4-hydroxy-2-nonenal|Hydrogen Peroxide|Indomethacin|Lipopolysaccharides|Oxygen|Progesterone|Rosiglitazone|Simvastatin	24.41	10
PSMB9	5698	Spinal Cord Injuries	MESH:D013119		Hydrogen Peroxide|Lipopolysaccharides|N-(oxo-5,6-dihydrophenanthridin-2-yl)-N,N-dimethylacetamide hydrochloride|Progesterone|tamibarotene|Tamoxifen|Theophylline	24.41	10
TNFRSF19	55504	Spinal Cord Injuries	MESH:D013119		Acrylamide|Cannabidiol|Indomethacin|Lipopolysaccharides|Oxygen|Progesterone|Quercetin	24.40	7
MT1A	4489	Spinal Cord Injuries	MESH:D013119		Acrylamide|manganese(III)-tetrakis(4-benzoic acid)porphyrin|Oxygen|Progesterone|Quercetin|Rosiglitazone|Simvastatin|tamibarotene	24.38	12
NR1H4	9971	Spinal Cord Injuries	MESH:D013119		Acrylamide|Hydrogen Peroxide|Lipopolysaccharides|montelukast|Quercetin|Rosiglitazone|Simvastatin|tamibarotene|Tamoxifen	24.38	11
TAGLN	6876	Spinal Cord Injuries	MESH:D013119		Cannabidiol|Hydrogen Peroxide|Oxygen|Progesterone|Quercetin|Rosiglitazone|tamibarotene|Tamoxifen	24.38	10
TRRAP	8295	Spinal Cord Injuries	MESH:D013119		Acrylamide|Hydrogen Peroxide|Progesterone|Quercetin|tamibarotene|Tamoxifen	24.37	7
AGTR1	185	Spinal Cord Injuries	MESH:D013119		Hydrogen Peroxide|Indomethacin|Lipopolysaccharides|Oxygen|Quercetin|Rosiglitazone|Simvastatin	24.36	8
IER2	9592	Spinal Cord Injuries	MESH:D013119		Acrylamide|Blood Glucose|Hydrogen Peroxide|Lipopolysaccharides|Oxygen|Quercetin|Theophylline	24.36	8
KCNMA1	3778	Spinal Cord Injuries	MESH:D013119		Acrylamide|Hydrogen Peroxide|Indomethacin|Oxygen|Progesterone|Rosiglitazone|Tamoxifen	24.35	9
KRT8	3856	Spinal Cord Injuries	MESH:D013119		Acrylamide|Cannabidiol|Lidocaine|Oxygen|Progesterone|Quercetin|Tamoxifen|Theophylline	24.34	11
KIFC1	3833	Spinal Cord Injuries	MESH:D013119		Acrylamide|Hydrogen Peroxide|Lidocaine|N-(oxo-5,6-dihydrophenanthridin-2-yl)-N,N-dimethylacetamide hydrochloride|Oxygen|Progesterone|Quercetin	24.31	7
LTF	4057	Spinal Cord Injuries	MESH:D013119		Hydrogen Peroxide|Lipopolysaccharides|Naloxone|Progesterone|Superoxides|Tamoxifen|Theophylline	24.31	10
REL	5966	Spinal Cord Injuries	MESH:D013119		4-hydroxy-2-nonenal|Cannabidiol|Hydrogen Peroxide|Lipopolysaccharides|Oxygen|Progesterone|Rosiglitazone	24.31	9
SOX9	6662	Spinal Cord Injuries	MESH:D013119		Acrylamide|Cannabidiol|geraniol|Hydrogen Peroxide|Oxygen|Progesterone|Tamoxifen|zileuton	24.31	9
UBD	10537	Spinal Cord Injuries	MESH:D013119		Acrylamide|Blood Glucose|Lidocaine|Lipopolysaccharides|Oxygen|Progesterone|Quercetin	24.31	7
PTGS2	5743	Spinal Cord Compression	MESH:D013117		geraniol|Heparin|Lidocaine|Methylprednisolone|Methylprednisolone Acetate|Morphine|Nicotine|Prednisolone|shikonin	24.30	12
PPP1R18	170954	Spinal Cord Injuries	MESH:D013119		Acrylamide|Cannabidiol|Hydrogen Peroxide|Indomethacin|N-(oxo-5,6-dihydrophenanthridin-2-yl)-N,N-dimethylacetamide hydrochloride|Quercetin	24.29	6
PTGS1	5742	Spinal Cord Injuries	MESH:D013119		Acrylamide|Bupivacaine|Hydrogen Peroxide|Indomethacin|Lipopolysaccharides|Minocycline|Oxygen|Progesterone|Quercetin	24.29	11
MDM1	56890	Spinal Cord Injuries	MESH:D013119		Acrylamide|Hydrogen Peroxide|Indomethacin|Progesterone|Quercetin|tamibarotene	24.28	7
SERTAD4	56256	Spinal Cord Injuries	MESH:D013119		Acrylamide|Cannabidiol|Hydrogen Peroxide|Oxygen|Progesterone|Tamoxifen	24.28	7
ECE1	1889	Spinal Cord Injuries	MESH:D013119		Acrylamide|Cannabidiol|Indomethacin|Lipopolysaccharides|Oxygen|Rosiglitazone|Tamoxifen	24.26	7
NDUFS1	4719	Spinal Cord Injuries	MESH:D013119		Blood Glucose|Hydrogen Peroxide|Indomethacin|Lipopolysaccharides|Oxygen|Quercetin|Rosiglitazone	24.26	6
RHOC	389	Spinal Cord Injuries	MESH:D013119		Acrylamide|Atorvastatin|Indomethacin|Oxygen|Progesterone|Quercetin|Simvastatin	24.26	9
BACH1	571	Spinal Cord Injuries	MESH:D013119		Acrylamide|Blood Glucose|Cannabidiol|Hydrogen Peroxide|Oxygen|Progesterone|Tamoxifen	24.21	7
FHL1	2273	Spinal Cord Injuries	MESH:D013119		Acrylamide|Blood Glucose|Cannabidiol|Lipopolysaccharides|Oxygen|Quercetin|Tamoxifen	24.21	6
MAP3K8	1326	Spinal Cord Injuries	MESH:D013119		Hydrogen Peroxide|Indomethacin|Lipopolysaccharides|Oxygen|Progesterone|Quercetin|Tamoxifen	24.21	7
TFPI2	7980	Spinal Cord Injuries	MESH:D013119		Acrylamide|Blood Glucose|Indomethacin|Lipopolysaccharides|Oxygen|Progesterone|Quercetin	24.21	6
TUBA1B	10376	Spinal Cord Injuries	MESH:D013119		4-hydroxy-2-nonenal|Acrylamide|Hydrogen Peroxide|Indomethacin|Lipopolysaccharides|Oxygen|Theophylline	24.21	8
CORO2B	10391	Spinal Cord Injuries	MESH:D013119		Acrylamide|Indomethacin|Lipopolysaccharides|Quercetin|Rosiglitazone|Tamoxifen	24.20	6
TGM2	7052	Spinal Cord Injuries	MESH:D013119		Acrylamide|Lipopolysaccharides|Oxygen|Progesterone|Quercetin|Rosiglitazone|tamibarotene|Tamoxifen	24.19	10
CASP12	100506742	Spinal Cord Injuries	MESH:D013119		Acrylamide|Hydrogen Peroxide|Lipopolysaccharides|Minocycline|Oxygen|pifithrin|Quercetin|Simvastatin	24.16	11
POR	5447	Spinal Cord Injuries	MESH:D013119		geraniol|Hydrogen Peroxide|Lipopolysaccharides|Oxygen|Quercetin|Rosiglitazone|Superoxides|tamibarotene|Tamoxifen	24.14	9
NSD3	54904	Spinal Cord Injuries	MESH:D013119		Blood Glucose|Hydrogen Peroxide|Indomethacin|Oxygen|Rosiglitazone|Theophylline	24.13	8
ECHDC3	79746	Spinal Cord Injuries	MESH:D013119		4-hydroxy-2-nonenal|Acrylamide|Indomethacin|Progesterone|Quercetin|Tamoxifen	24.12	7
HSPA4L	22824	Spinal Cord Injuries	MESH:D013119		4-hydroxy-2-nonenal|Acrylamide|Indomethacin|Oxygen|Progesterone|Quercetin|Tamoxifen	24.12	8
NFAT5	10725	Spinal Cord Injuries	MESH:D013119		Acrylamide|geraniol|Indomethacin|Lipopolysaccharides|Progesterone|Quercetin|Rosiglitazone	24.12	8
NHERF1	9368	Spinal Cord Injuries	MESH:D013119		Hydrogen Peroxide|Lipopolysaccharides|Oxygen|Progesterone|Quercetin|tamibarotene|Tamoxifen	24.12	8
P3H2	55214	Spinal Cord Injuries	MESH:D013119		Acrylamide|Hydrogen Peroxide|Indomethacin|Lipopolysaccharides|Oxygen|Progesterone	24.11	6
DEPP1	11067	Spinal Cord Injuries	MESH:D013119		Acrylamide|Indomethacin|Lipopolysaccharides|Progesterone|Quercetin|Rosiglitazone|Tamoxifen	24.07	8
DMD	1756	Spinal Cord Injuries	MESH:D013119		Acrylamide|Cannabidiol|Hydrogen Peroxide|Lipopolysaccharides|Methylprednisolone|Oxygen|Progesterone	24.07	9
LGALS3BP	3959	Spinal Cord Injuries	MESH:D013119		Acrylamide|Blood Glucose|Lidocaine|Lipopolysaccharides|Oxygen|Quercetin|Tamoxifen	24.07	6
NDRG2	57447	Spinal Cord Injuries	MESH:D013119		Acrylamide|Hydrogen Peroxide|Oxygen|Progesterone|Quercetin|Rosiglitazone|Tamoxifen	24.07	9
TXN	7295	Spinal Cord Injuries	MESH:D013119		4-hydroxy-2-nonenal|Acrylamide|Cannabidiol|Hydrogen Peroxide|Indomethacin|Lipopolysaccharides|Naloxone|Oxygen	24.07	8
NRG1	3084	Spinal Cord Injuries	MESH:D013119		Acrylamide|Cannabidiol|Hydrogen Peroxide|Indomethacin|Lipopolysaccharides|Oxygen|Progesterone|Tamoxifen	24.04	8
SP110	3431	Spinal Cord Injuries	MESH:D013119		4-hydroxy-2-nonenal|Acrylamide|Blood Glucose|Lipopolysaccharides|Oxygen|Progesterone	24.04	6
UTP15	84135	Spinal Cord Injuries	MESH:D013119		Hydrogen Peroxide|Indomethacin|Oxygen|Progesterone|Quercetin|Theophylline	24.04	9
ZC3H13	23091	Spinal Cord Injuries	MESH:D013119		Acrylamide|Hydrogen Peroxide|Indomethacin|N-(oxo-5,6-dihydrophenanthridin-2-yl)-N,N-dimethylacetamide hydrochloride|Progesterone|Quercetin	24.04	7
EIF5	1983	Spinal Cord Injuries	MESH:D013119		Acrylamide|Hydrogen Peroxide|Oxygen|Progesterone|Quercetin|Tamoxifen|Theophylline	24.03	10
CLDN1	9076	Spinal Cord Injuries	MESH:D013119		Cannabidiol|Hydrogen Peroxide|Indomethacin|Lipopolysaccharides|Progesterone|Quercetin|Rosiglitazone|Tamoxifen	23.98	9
DST	667	Spinal Cord Injuries	MESH:D013119		4-hydroxy-2-nonenal|Indomethacin|Oxygen|Progesterone|Quercetin|tamibarotene|Tamoxifen	23.98	8
ITPR3	3710	Spinal Cord Injuries	MESH:D013119		Acrylamide|Cannabidiol|Hydrogen Peroxide|Indomethacin|Quercetin|tamibarotene|Tamoxifen	23.98	7
TXNDC16	57544	Spinal Cord Injuries	MESH:D013119		Acrylamide|Blood Glucose|Hydrogen Peroxide|Oxygen|Quercetin|Tamoxifen	23.96	5
TMEM14A	28978	Spinal Cord Injuries	MESH:D013119		Acrylamide|Hydrogen Peroxide|Lipopolysaccharides|Oxygen|Quercetin|Rosiglitazone	23.95	7
NOCT	25819	Spinal Cord Injuries	MESH:D013119		Acrylamide|Blood Glucose|Cannabidiol|Lipopolysaccharides|Oxygen|Rosiglitazone|Tamoxifen	23.94	7
CRY1	1407	Spinal Cord Injuries	MESH:D013119		4-hydroxy-2-nonenal|Acrylamide|Hydrogen Peroxide|Lipopolysaccharides|Oxygen|Progesterone|Tamoxifen	23.93	8
RND1	27289	Spinal Cord Injuries	MESH:D013119		4-hydroxy-2-nonenal|Acrylamide|Blood Glucose|Lipopolysaccharides|Oxygen|Quercetin|Rosiglitazone	23.89	7
MKNK1	8569	Spinal Cord Injuries	MESH:D013119		4-hydroxy-2-nonenal|Acrylamide|Hydrogen Peroxide|Lipopolysaccharides|Progesterone|Quercetin	23.88	7
RFK	55312	Spinal Cord Injuries	MESH:D013119		Acrylamide|Hydrogen Peroxide|Indomethacin|Oxygen|Tamoxifen|Theophylline	23.88	8
SURF1	6834	Spinal Cord Injuries	MESH:D013119		Cannabidiol|Hydrogen Peroxide|Indomethacin|Lipopolysaccharides|Rosiglitazone|tamibarotene	23.88	6
ARRDC3	57561	Spinal Cord Injuries	MESH:D013119		4-hydroxy-2-nonenal|Acrylamide|Cannabidiol|Indomethacin|Lipopolysaccharides|Oxygen|Quercetin	23.84	6
OAS1A	246730	Spinal Cord Injuries	MESH:D013119		4-hydroxy-2-nonenal|Blood Glucose|Lipopolysaccharides|Oxygen|Progesterone|Tamoxifen	23.81	6
IFIT2	3433	Spinal Cord Injuries	MESH:D013119		4-hydroxy-2-nonenal|Acrylamide|Blood Glucose|Indomethacin|Lipopolysaccharides|Oxygen|Tamoxifen	23.80	5
LYN	4067	Spinal Cord Injuries	MESH:D013119		4-hydroxy-2-nonenal|Indomethacin|Lipopolysaccharides|Quercetin|Rosiglitazone|tamibarotene|Tamoxifen	23.80	7
WT1	7490	Spinal Cord Injuries	MESH:D013119		Atorvastatin|Cannabidiol|Lipopolysaccharides|Oxygen|Progesterone|Quercetin|Tamoxifen	23.80	8
BCL2A1	597	Spinal Cord Injuries	MESH:D013119		Cannabidiol|Indomethacin|Lipopolysaccharides|Methylprednisolone|Quercetin|Rosiglitazone|tamibarotene	23.76	7
COL12A1	1303	Spinal Cord Injuries	MESH:D013119		Blood Glucose|Indomethacin|Lipopolysaccharides|Oxygen|Progesterone|Rosiglitazone|Simvastatin	23.76	8
ITGAV	3685	Spinal Cord Injuries	MESH:D013119		Acrylamide|Cannabidiol|Hydrogen Peroxide|Indomethacin|Lipopolysaccharides|Quercetin|Rosiglitazone	23.75	7
NMB	4828	Spinal Cord Injuries	MESH:D013119		4-hydroxy-2-nonenal|Acrylamide|Indomethacin|Methylprednisolone|Progesterone|Quercetin	23.73	8
ESR1	2099	Spinal Cord Injuries	MESH:D013119		geraniol|Hydrogen Peroxide|Lidocaine|Lipopolysaccharides|Methylprednisolone|Oxygen|Progesterone|Quercetin|Rosiglitazone|Superoxides|tamibarotene|Tamoxifen	23.72	13
LIFR	3977	Spinal Cord Injuries	MESH:D013119		Indomethacin|Lipopolysaccharides|Oxygen|Progesterone|Quercetin|Rosiglitazone|Tamoxifen	23.71	8
PLTP	5360	Spinal Cord Injuries	MESH:D013119		Indomethacin|Lipopolysaccharides|Oxygen|Progesterone|Quercetin|Rosiglitazone|Tamoxifen	23.71	8
PODXL	5420	Spinal Cord Injuries	MESH:D013119		Acrylamide|Indomethacin|Lipopolysaccharides|Oxygen|Progesterone|Rosiglitazone|Tamoxifen	23.71	8
CYP3A5	1577	Spinal Cord Injuries	MESH:D013119		Cannabidiol|geraniol|Lidocaine|Lipopolysaccharides|Progesterone|Quercetin|Simvastatin|Tamoxifen	23.69	10
IFNB1	3456	Spinal Cord Injuries	MESH:D013119		4-hydroxy-2-nonenal|Cannabidiol|Hydrogen Peroxide|Lipopolysaccharides|Progesterone|Quercetin|Tamoxifen	23.67	8
MB	4151	Spinal Cord Injuries	MESH:D013119		Acrylamide|Atorvastatin|Hydrogen Peroxide|Lipopolysaccharides|Oxygen|Simvastatin|Tamoxifen	23.67	8
CMTM3	123920	Spinal Cord Injuries	MESH:D013119		Acrylamide|Cannabidiol|Indomethacin|Lidocaine|Lipopolysaccharides|Progesterone	23.65	6
CXCL3	2921	Spinal Cord Injuries	MESH:D013119		Blood Glucose|Cannabidiol|Indomethacin|Lipopolysaccharides|Methylprednisolone|Oxygen|Tamoxifen	23.63	6
FBLN1	2192	Spinal Cord Injuries	MESH:D013119		Acrylamide|Blood Glucose|Hydrogen Peroxide|Indomethacin|Methylprednisolone|Oxygen|Progesterone	23.63	8
KPNA2	3838	Spinal Cord Injuries	MESH:D013119		4-hydroxy-2-nonenal|Atorvastatin|Hydrogen Peroxide|Lidocaine|Lipopolysaccharides|Oxygen|Progesterone	23.63	8
MAFB	9935	Spinal Cord Injuries	MESH:D013119		4-hydroxy-2-nonenal|Acrylamide|Cannabidiol|Lipopolysaccharides|Oxygen|Progesterone|Tamoxifen	23.63	8
VASP	7408	Spinal Cord Injuries	MESH:D013119		Cannabidiol|Indomethacin|N-(oxo-5,6-dihydrophenanthridin-2-yl)-N,N-dimethylacetamide hydrochloride|Oxygen|Progesterone|Simvastatin|tamibarotene	23.63	8
MT1X	4501	Spinal Cord Injuries	MESH:D013119		Acrylamide|Cannabidiol|Hydrogen Peroxide|Lipopolysaccharides|Oxygen|Progesterone|Quercetin	23.62	8
CALCA	796	Spinal Cord Injuries	MESH:D013119		4-hydroxy-2-nonenal|Acrylamide|Fentanyl|Indomethacin|Lidocaine|Lipopolysaccharides|Naloxone|Progesterone	23.60	9
FGD3	89846	Spinal Cord Injuries	MESH:D013119		Blood Glucose|Cannabidiol|Hydrogen Peroxide|Lipopolysaccharides|Oxygen|Rosiglitazone	23.58	6
IBSP	3381	Spinal Cord Injuries	MESH:D013119		Hydrogen Peroxide|Lipopolysaccharides|N-(oxo-5,6-dihydrophenanthridin-2-yl)-N,N-dimethylacetamide hydrochloride|Progesterone|Quercetin|Simvastatin	23.58	8
PRKCZ	5590	Spinal Cord Injuries	MESH:D013119		Atorvastatin|Hydrogen Peroxide|Lipopolysaccharides|Progesterone|Quercetin|Rosiglitazone|Tamoxifen	23.58	9
SLC25A20	788	Spinal Cord Injuries	MESH:D013119		Acetylcarnitine|Hydrogen Peroxide|Lipopolysaccharides|Oxygen|Progesterone|Quercetin|Rosiglitazone	23.58	9
SYBU	55638	Spinal Cord Injuries	MESH:D013119		Acrylamide|Hydrogen Peroxide|Oxygen|Progesterone|Quercetin|Tamoxifen	23.57	7
LDHB	3945	Spinal Cord Injuries	MESH:D013119		Hydrogen Peroxide|Indomethacin|Oxygen|Progesterone|Quercetin|Rosiglitazone|Tamoxifen	23.54	9
MAT2A	4144	Spinal Cord Injuries	MESH:D013119		Acrylamide|Cannabidiol|Hydrogen Peroxide|Indomethacin|Lipopolysaccharides|Progesterone|tamibarotene	23.54	7
NCOR1	9611	Spinal Cord Injuries	MESH:D013119		Cannabidiol|geraniol|Indomethacin|Oxygen|Progesterone|Quercetin|Tamoxifen	23.54	8
PLAUR	5329	Spinal Cord Injuries	MESH:D013119		Blood Glucose|Cannabidiol|Hydrogen Peroxide|Lidocaine|Lipopolysaccharides|Oxygen|Progesterone|Quercetin	23.54	8
TGFB1	7040	Spinal Cord Compression	MESH:D013117		geraniol|Heparin|Lidocaine|Methylprednisolone|Methylprednisolone Acetate|Morphine|Nicotine|Prednisolone	23.53	11
CYSLTR1	10800	Spinal Cord Injuries	MESH:D013119		4-hydroxy-2-nonenal|Hydrogen Peroxide|Lipopolysaccharides|montelukast|Oxygen|Theophylline	23.52	8
ZBP1	81030	Spinal Cord Injuries	MESH:D013119		4-hydroxy-2-nonenal|Blood Glucose|Lidocaine|Lipopolysaccharides|Oxygen|Tamoxifen	23.51	5
DYNLT3	6990	Spinal Cord Injuries	MESH:D013119		4-hydroxy-2-nonenal|Indomethacin|Lipopolysaccharides|Oxygen|Progesterone|Quercetin	23.50	6
IL17RD	54756	Spinal Cord Injuries	MESH:D013119		Hydrogen Peroxide|Indomethacin|Lipopolysaccharides|Oxygen|Progesterone|tamibarotene	23.50	6
PAK1IP1	55003	Spinal Cord Injuries	MESH:D013119		Blood Glucose|Hydrogen Peroxide|Indomethacin|Oxygen|Progesterone|Tamoxifen	23.50	6
RFFL	117584	Spinal Cord Injuries	MESH:D013119		4-hydroxy-2-nonenal|Hydrogen Peroxide|Indomethacin|Lipopolysaccharides|Quercetin|Rosiglitazone	23.50	6
RICTOR	253260	Spinal Cord Injuries	MESH:D013119		Cannabidiol|Hydrogen Peroxide|Oxygen|Progesterone|Quercetin|Rosiglitazone	23.50	8
WDR12	55759	Spinal Cord Injuries	MESH:D013119		Acrylamide|Hydrogen Peroxide|Oxygen|Quercetin|Rosiglitazone|Tamoxifen	23.50	7
NPPB	4879	Spinal Cord Injuries	MESH:D013119		Atorvastatin|Blood Glucose|Lipopolysaccharides|Oxygen|Progesterone|Quercetin|Rosiglitazone|Simvastatin	23.49	10
PTBP2	58155	Spinal Cord Injuries	MESH:D013119		Indomethacin|Lipopolysaccharides|Oxygen|Progesterone|Quercetin|Tamoxifen	23.49	6
SORL1	6653	Spinal Cord Injuries	MESH:D013119		Acrylamide|Hydrogen Peroxide|Lipopolysaccharides|Oxygen|Progesterone|Rosiglitazone|Tamoxifen	23.49	9
GNAI2	2771	Spinal Cord Injuries	MESH:D013119		Cannabidiol|Lipopolysaccharides|manganese(III)-tetrakis(4-benzoic acid)porphyrin|Oxygen|Quercetin|Rosiglitazone|Theophylline	23.46	11
C1S	716	Spinal Cord Injuries	MESH:D013119		Acrylamide|Blood Glucose|Indomethacin|Oxygen|Quercetin|Rosiglitazone|Tamoxifen	23.45	7
SLC1A5	6510	Spinal Cord Injuries	MESH:D013119		Acrylamide|Blood Glucose|Lipopolysaccharides|Oxygen|Progesterone|Rosiglitazone|Tamoxifen	23.45	8
ZBTB16	7704	Spinal Cord Injuries	MESH:D013119		Acrylamide|Indomethacin|Lipopolysaccharides|Oxygen|Progesterone|tamibarotene|Tamoxifen	23.45	7
ADIPOR1	51094	Spinal Cord Injuries	MESH:D013119		Cannabidiol|Lipopolysaccharides|N-(oxo-5,6-dihydrophenanthridin-2-yl)-N,N-dimethylacetamide hydrochloride|Progesterone|Rosiglitazone|Tamoxifen	23.43	8
F2	2147	Spinal Cord Injuries	MESH:D013119		Atorvastatin|Indomethacin|Lipopolysaccharides|Progesterone|Quercetin|Rosiglitazone|Simvastatin|Tamoxifen	23.43	10
SPA17	53340	Spinal Cord Injuries	MESH:D013119		4-hydroxy-2-nonenal|Hydrogen Peroxide|Oxygen|Progesterone|Quercetin|Tamoxifen	23.43	7
TNFAIP3	7128	Spinal Cord Injuries	MESH:D013119		4-hydroxy-2-nonenal|Acrylamide|Cannabidiol|Hydrogen Peroxide|Lipopolysaccharides|Oxygen|Progesterone|Quercetin	23.43	9
F10	2159	Spinal Cord Injuries	MESH:D013119		4-hydroxy-2-nonenal|Blood Glucose|Lidocaine|Oxygen|Progesterone|Quercetin|Rosiglitazone	23.42	8
MAP1A	4130	Spinal Cord Injuries	MESH:D013119		Acrylamide|Hydrogen Peroxide|Indomethacin|Lipopolysaccharides|Progesterone|Tamoxifen	23.42	6
MUTYH	4595	Spinal Cord Injuries	MESH:D013119		4-hydroxy-2-nonenal|Acrylamide|Lipopolysaccharides|Oxygen|Quercetin|Tamoxifen	23.42	6
TCEAL8	90843	Spinal Cord Injuries	MESH:D013119		Hydrogen Peroxide|Indomethacin|Lipopolysaccharides|Oxygen|Quercetin|Tamoxifen	23.42	5
MAP1B	4131	Spinal Cord Injuries	MESH:D013119		Cannabidiol|Hydrogen Peroxide|Lipopolysaccharides|N-(oxo-5,6-dihydrophenanthridin-2-yl)-N,N-dimethylacetamide hydrochloride|Progesterone|Quercetin|Rosiglitazone	23.41	9
SULF2	55959	Spinal Cord Injuries	MESH:D013119		Acrylamide|Indomethacin|Oxygen|Progesterone|Quercetin|Rosiglitazone|Tamoxifen	23.41	9
HMGA1	3159	Spinal Cord Injuries	MESH:D013119		4-hydroxy-2-nonenal|Acrylamide|Hydrogen Peroxide|Indomethacin|Lipopolysaccharides|Progesterone|Quercetin	23.37	7
KLF10	7071	Spinal Cord Injuries	MESH:D013119		Acrylamide|Hydrogen Peroxide|Oxygen|Progesterone|Simvastatin|tamibarotene|Tamoxifen	23.37	9
NME1	4830	Spinal Cord Injuries	MESH:D013119		Clioquinol|Hydrogen Peroxide|Indomethacin|Lipopolysaccharides|Oxygen|Quercetin|Tamoxifen	23.37	6
YJU2B	81576	Spinal Cord Injuries	MESH:D013119		Hydrogen Peroxide|Indomethacin|Quercetin|Tamoxifen|Theophylline	23.37	7
EPS15	2060	Spinal Cord Injuries	MESH:D013119		4-hydroxy-2-nonenal|Acrylamide|Indomethacin|Lipopolysaccharides|Quercetin|Theophylline	23.36	7
CSF2RA	1438	Spinal Cord Injuries	MESH:D013119		Cannabidiol|Hydrogen Peroxide|Lidocaine|Lipopolysaccharides|Oxygen|Progesterone	23.35	7
H2BC5	3017	Spinal Cord Injuries	MESH:D013119		Acrylamide|Hydrogen Peroxide|Indomethacin|Progesterone|Quercetin|Rosiglitazone	23.35	8
CXCL14	9547	Spinal Cord Injuries	MESH:D013119		4-hydroxy-2-nonenal|Acetylcarnitine|Cannabidiol|Indomethacin|Lipopolysaccharides|Oxygen|Progesterone	23.33	7
APAF1	317	Spinal Cord Injuries	MESH:D013119		Acrylamide|Cannabidiol|Hydrogen Peroxide|Lipopolysaccharides|Oxygen|pifithrin|Quercetin|Rosiglitazone	23.32	9
REV3L	5980	Spinal Cord Injuries	MESH:D013119		4-hydroxy-2-nonenal|Acrylamide|Indomethacin|Progesterone|Quercetin|tamibarotene	23.29	7
S1PR1	1901	Spinal Cord Injuries	MESH:D013119		Cannabidiol|Hydrogen Peroxide|Indomethacin|Lipopolysaccharides|Oxygen|Simvastatin|Tamoxifen	23.29	7
TPX2	22974	Spinal Cord Injuries	MESH:D013119		Blood Glucose|geraniol|Indomethacin|Lidocaine|Lipopolysaccharides|Oxygen|Progesterone	23.29	6
GTF2H1	2965	Spinal Cord Injuries	MESH:D013119		Acrylamide|geraniol|Hydrogen Peroxide|Indomethacin|Oxygen|Quercetin	23.28	6
KIF21B	23046	Spinal Cord Injuries	MESH:D013119		Blood Glucose|Cannabidiol|Indomethacin|Lipopolysaccharides|Oxygen|Rosiglitazone	23.28	5
TMEM171	134285	Spinal Cord Injuries	MESH:D013119		Acrylamide|Indomethacin|Lipopolysaccharides|Oxygen|Progesterone|Rosiglitazone	23.28	7
TTLL7	79739	Spinal Cord Injuries	MESH:D013119		Blood Glucose|Indomethacin|Lipopolysaccharides|Oxygen|Progesterone|Rosiglitazone	23.28	6
FEN1	2237	Spinal Cord Injuries	MESH:D013119		4-hydroxy-2-nonenal|Cannabidiol|Hydrogen Peroxide|Indomethacin|Oxygen|Progesterone|Tamoxifen	23.25	8
SPHK1	8877	Spinal Cord Injuries	MESH:D013119		Acrylamide|Cannabidiol|Lipopolysaccharides|Oxygen|Progesterone|Rosiglitazone|Tamoxifen	23.25	9
RPS6	6194	Spinal Cord Injuries	MESH:D013119		Cannabidiol|Hydrogen Peroxide|Indomethacin|Lipopolysaccharides|Oxygen|Quercetin|Rosiglitazone|Simvastatin	23.24	9
MT1M	4499	Spinal Cord Injuries	MESH:D013119		Cannabidiol|Clioquinol|Lipopolysaccharides|Oxygen|Progesterone|Quercetin	23.22	7
SGO2	151246	Spinal Cord Injuries	MESH:D013119		4-hydroxy-2-nonenal|Acrylamide|Hydrogen Peroxide|Lidocaine|Progesterone|Quercetin	23.22	7
FNDC1	84624	Spinal Cord Injuries	MESH:D013119		Acrylamide|Blood Glucose|Lipopolysaccharides|Oxygen|Progesterone|Rosiglitazone	23.21	7
MRPL19	9801	Spinal Cord Injuries	MESH:D013119		Acrylamide|Hydrogen Peroxide|Indomethacin|Lipopolysaccharides|Progesterone|Rosiglitazone	23.21	7
NR1D2	9975	Spinal Cord Injuries	MESH:D013119		4-hydroxy-2-nonenal|Acrylamide|Blood Glucose|geraniol|Oxygen|Progesterone|Tamoxifen	23.21	7
SLC25A24	29957	Spinal Cord Injuries	MESH:D013119		Hydrogen Peroxide|Oxygen|Progesterone|Quercetin|Rosiglitazone|Theophylline	23.21	10
TTR	7276	Spinal Cord Injuries	MESH:D013119		Acrylamide|Hydrogen Peroxide|Indomethacin|Lipopolysaccharides|N-(oxo-5,6-dihydrophenanthridin-2-yl)-N,N-dimethylacetamide hydrochloride|Progesterone|Quercetin|tamibarotene	23.21	8
ITGA6	3655	Spinal Cord Injuries	MESH:D013119		4-hydroxy-2-nonenal|Acrylamide|Hydrogen Peroxide|Lipopolysaccharides|Progesterone|Quercetin|Tamoxifen	23.20	8
NFKBIB	4793	Spinal Cord Injuries	MESH:D013119		Acrylamide|Cannabidiol|Hydrogen Peroxide|Indomethacin|Lipopolysaccharides|Quercetin|Tamoxifen	23.20	6
OSR2	116039	Spinal Cord Injuries	MESH:D013119		Acrylamide|Hydrogen Peroxide|Indomethacin|Lipopolysaccharides|Progesterone|Quercetin	23.20	6
RND3	390	Spinal Cord Injuries	MESH:D013119		Acrylamide|Cannabidiol|Lipopolysaccharides|Oxygen|Progesterone|Rosiglitazone|Tamoxifen	23.20	9
RAN	5901	Spinal Cord Injuries	MESH:D013119		Hydrogen Peroxide|Indomethacin|Lipopolysaccharides|Progesterone|Quercetin|Rosiglitazone|Tamoxifen	23.16	8
RASD1	51655	Spinal Cord Injuries	MESH:D013119		Acrylamide|Cannabidiol|Hydrogen Peroxide|Indomethacin|Oxygen|Progesterone|Quercetin	23.16	8
MST1	4485	Spinal Cord Injuries	MESH:D013119		Acrylamide|Lipopolysaccharides|Oxygen|Progesterone|Quercetin|Tamoxifen	23.14	7
SAMD9	54809	Spinal Cord Injuries	MESH:D013119		Blood Glucose|Indomethacin|Lipopolysaccharides|Oxygen|Progesterone|Quercetin	23.14	5
ANGPTL4	51129	Spinal Cord Injuries	MESH:D013119		Blood Glucose|Indomethacin|Lipopolysaccharides|Oxygen|Progesterone|Quercetin|Rosiglitazone|Simvastatin	23.13	9
CHEK1	1111	Spinal Cord Injuries	MESH:D013119		4-hydroxy-2-nonenal|Acrylamide|Cannabidiol|geraniol|Hydrogen Peroxide|Progesterone|Quercetin|Tamoxifen	23.13	9
FADS1	3992	Spinal Cord Injuries	MESH:D013119		Acrylamide|Cannabidiol|geraniol|Indomethacin|Progesterone|Rosiglitazone|Tamoxifen	23.13	9
VCL	7414	Spinal Cord Injuries	MESH:D013119		Hydrogen Peroxide|Indomethacin|Lipopolysaccharides|N-(oxo-5,6-dihydrophenanthridin-2-yl)-N,N-dimethylacetamide hydrochloride|Oxygen|Simvastatin|Tamoxifen	23.13	6
CYP17A1	1586	Spinal Cord Injuries	MESH:D013119		Acrylamide|Atorvastatin|Lipopolysaccharides|Oxygen|Progesterone|Quercetin|Rosiglitazone|Simvastatin|Tamoxifen	23.12	12
MRC1	4360	Spinal Cord Injuries	MESH:D013119		Acrylamide|Blood Glucose|Lipopolysaccharides|Oxygen|Progesterone|Rosiglitazone|Tamoxifen	23.12	8
C3	718	Spinal Cord Injuries	MESH:D013119		Atorvastatin|Hydrogen Peroxide|Indomethacin|Lipopolysaccharides|Oxygen|pifithrin|Progesterone|Tamoxifen	23.11	8
PARP12	64761	Spinal Cord Injuries	MESH:D013119		4-hydroxy-2-nonenal|Blood Glucose|Lipopolysaccharides|Oxygen|Quercetin|Tamoxifen	23.08	5
RORA	6095	Spinal Cord Injuries	MESH:D013119		Acrylamide|Cannabidiol|Lipopolysaccharides|Oxygen|Quercetin|Rosiglitazone|Tamoxifen	23.08	8
ARID2	196528	Spinal Cord Injuries	MESH:D013119		Hydrogen Peroxide|Indomethacin|Oxygen|Progesterone|Quercetin|Theophylline	23.07	9
MMP11	4320	Spinal Cord Injuries	MESH:D013119		Acrylamide|Hydrogen Peroxide|Indomethacin|Lipopolysaccharides|Progesterone|Quercetin	23.07	6
PLEKHA2	59339	Spinal Cord Injuries	MESH:D013119		Lidocaine|Lipopolysaccharides|Oxygen|Progesterone|Quercetin|Tamoxifen	23.07	7
GPX4	2879	Spinal Cord Injuries	MESH:D013119		Acrylamide|Atorvastatin|Hydrogen Peroxide|N-(oxo-5,6-dihydrophenanthridin-2-yl)-N,N-dimethylacetamide hydrochloride|pifithrin|Progesterone|Quercetin|Rosiglitazone	23.06	10
BCL3	602	Spinal Cord Injuries	MESH:D013119		4-hydroxy-2-nonenal|Cannabidiol|Hydrogen Peroxide|Lipopolysaccharides|Oxygen|Progesterone|Tamoxifen	23.05	8
MMP7	4316	Spinal Cord Injuries	MESH:D013119		Cannabidiol|Hydrogen Peroxide|Lidocaine|Lipopolysaccharides|Oxygen|Progesterone|Quercetin	23.05	8
AXL	558	Spinal Cord Injuries	MESH:D013119		Acrylamide|Cannabidiol|Hydrogen Peroxide|Lipopolysaccharides|Oxygen|Quercetin|Simvastatin	23.04	8
CD80	941	Spinal Cord Injuries	MESH:D013119		Blood Glucose|Lipopolysaccharides|Oxygen|Progesterone|Quercetin|Rosiglitazone|Simvastatin	23.01	9
TAP1	6890	Spinal Cord Injuries	MESH:D013119		Hydrogen Peroxide|Lipopolysaccharides|Oxygen|Progesterone|Quercetin|tamibarotene|Tamoxifen	23.01	8
TCIM	56892	Spinal Cord Injuries	MESH:D013119		Lidocaine|Lipopolysaccharides|Oxygen|Progesterone|Quercetin|Tamoxifen	23.01	7
CD55	1604	Spinal Cord Injuries	MESH:D013119		Acrylamide|Cannabidiol|Indomethacin|Lipopolysaccharides|Progesterone|Quercetin|Tamoxifen	23.00	7
IRAK3	11213	Spinal Cord Injuries	MESH:D013119		4-hydroxy-2-nonenal|Acrylamide|Cannabidiol|Lipopolysaccharides|Oxygen|Progesterone	23.00	7
PDK3	5165	Spinal Cord Injuries	MESH:D013119		Acrylamide|Lipopolysaccharides|Oxygen|Progesterone|Quercetin|Rosiglitazone	23.00	8
PRG4	10216	Spinal Cord Injuries	MESH:D013119		Acrylamide|Blood Glucose|Lipopolysaccharides|Oxygen|Progesterone|Rosiglitazone	23.00	7
CASP3	836	Spinal Cord Compression	MESH:D013117		geraniol|Heparin|Lidocaine|Methylprednisolone|Morphine|Nicotine|Prednisolone|shikonin|Tetracaine|Warfarin	22.94	12
TIMM17A	10440	Spinal Cord Injuries	MESH:D013119		Hydrogen Peroxide|Indomethacin|Oxygen|Rosiglitazone|tamibarotene|Tamoxifen	22.94	7
AVP	551	Spinal Cord Injuries	MESH:D013119		Indomethacin|Lipopolysaccharides|Naloxone|Oxygen|Progesterone|pyridoxal phosphate-6-azophenyl-2',4'-disulfonic acid|Tamoxifen	22.93	8
DBP	1628	Spinal Cord Injuries	MESH:D013119		Acrylamide|Blood Glucose|Lipopolysaccharides|Oxygen|Progesterone|Simvastatin|Tamoxifen	22.93	8
GRN	2896	Spinal Cord Injuries	MESH:D013119		Acrylamide|Hydrogen Peroxide|Lidocaine|Lipopolysaccharides|Progesterone|tamibarotene|Tamoxifen	22.93	8
MAPK3	5595	Spinal Cord Compression	MESH:D013117		geraniol|Heparin|Lidocaine|Morphine|Nicotine|Prednisolone|shikonin|Tetracaine|Warfarin	22.93	10
RXRA	6256	Spinal Cord Injuries	MESH:D013119		4-hydroxy-2-nonenal|Hydrogen Peroxide|Indomethacin|Lipopolysaccharides|Oxygen|Progesterone|Rosiglitazone|tamibarotene	22.90	9
DIABLO	56616	Spinal Cord Injuries	MESH:D013119		Cannabidiol|Hydrogen Peroxide|Lipopolysaccharides|Minocycline|Oxygen|Quercetin|Simvastatin	22.89	10
FGF21	26291	Spinal Cord Injuries	MESH:D013119		Acrylamide|Blood Glucose|Cannabidiol|Lipopolysaccharides|Oxygen|Rosiglitazone|Tamoxifen	22.89	7
SMAD7	4092	Spinal Cord Injuries	MESH:D013119		Acrylamide|geraniol|Indomethacin|Oxygen|Progesterone|Quercetin|Tamoxifen	22.89	8
ERBB2	2064	Spinal Cord Injuries	MESH:D013119		4-hydroxy-2-nonenal|Acrylamide|Cannabidiol|Hydrogen Peroxide|Indomethacin|Oxygen|Quercetin|Tamoxifen	22.87	8
NEDD9	4739	Spinal Cord Injuries	MESH:D013119		Hydrogen Peroxide|Indomethacin|Lipopolysaccharides|Oxygen|Quercetin|Rosiglitazone|Tamoxifen	22.85	7
TRIB1	10221	Spinal Cord Injuries	MESH:D013119		Acrylamide|Cannabidiol|Hydrogen Peroxide|Indomethacin|Oxygen|tamibarotene|Tamoxifen	22.85	7
AKR1C3	8644	Spinal Cord Injuries	MESH:D013119		4-hydroxy-2-nonenal|Hydrogen Peroxide|Indomethacin|Oxygen|Progesterone|Quercetin|Simvastatin|Superoxides	22.82	9
INSIG1	3638	Spinal Cord Injuries	MESH:D013119		Acrylamide|Cannabidiol|Hydrogen Peroxide|Indomethacin|Lipopolysaccharides|Oxygen|Progesterone|Rosiglitazone	22.82	9
ALDH3A1	218	Spinal Cord Injuries	MESH:D013119		4-hydroxy-2-nonenal|Blood Glucose|Hydrogen Peroxide|Lipopolysaccharides|Oxygen|Progesterone|Simvastatin	22.81	8
HIF3A	64344	Spinal Cord Injuries	MESH:D013119		Acrylamide|Clioquinol|Hydrogen Peroxide|Indomethacin|Oxygen|Rosiglitazone	22.81	7
HMMR	3161	Spinal Cord Injuries	MESH:D013119		Acrylamide|Blood Glucose|Hydrogen Peroxide|Lidocaine|Oxygen|Progesterone|Quercetin	22.81	7
KITLG	4254	Spinal Cord Injuries	MESH:D013119		Acrylamide|Cannabidiol|Hydrogen Peroxide|Indomethacin|Lipopolysaccharides|pifithrin|Quercetin	22.81	6
PFKFB3	5209	Spinal Cord Injuries	MESH:D013119		Acrylamide|Hydrogen Peroxide|Lipopolysaccharides|Oxygen|Progesterone|Quercetin|Tamoxifen	22.81	8
TYRP1	7306	Spinal Cord Injuries	MESH:D013119		Acrylamide|Cannabidiol|Oxygen|Progesterone|Quercetin|Theophylline	22.81	9
CKS2	1164	Spinal Cord Injuries	MESH:D013119		4-hydroxy-2-nonenal|Acrylamide|Lidocaine|Lipopolysaccharides|Oxygen|Progesterone|Tamoxifen	22.77	8
PTX3	5806	Spinal Cord Injuries	MESH:D013119		Acrylamide|Blood Glucose|Lidocaine|Lipopolysaccharides|Oxygen|Progesterone|Tamoxifen	22.77	7
FXN	2395	Spinal Cord Injuries	MESH:D013119		4-hydroxy-2-nonenal|Acrylamide|Hydrogen Peroxide|Indomethacin|Lipopolysaccharides|Oxygen	22.74	5
RDH10	157506	Spinal Cord Injuries	MESH:D013119		Acrylamide|Lipopolysaccharides|Progesterone|Rosiglitazone|Tamoxifen|Theophylline	22.74	10
SEMA3F	6405	Spinal Cord Injuries	MESH:D013119		Acrylamide|Cannabidiol|Oxygen|Progesterone|Quercetin|Tamoxifen	22.74	7
COL18A1	80781	Spinal Cord Injuries	MESH:D013119		Blood Glucose|Hydrogen Peroxide|Indomethacin|Oxygen|Quercetin|Rosiglitazone|Tamoxifen	22.73	7
SLC11A2	4891	Spinal Cord Injuries	MESH:D013119		Acrylamide|Hydrogen Peroxide|Lipopolysaccharides|Oxygen|Progesterone|Quercetin|Tamoxifen	22.73	8
MDH1	4190	Spinal Cord Injuries	MESH:D013119		Acrylamide|Hydrogen Peroxide|Indomethacin|Oxygen|Quercetin|Simvastatin|Theophylline	22.70	10
OSGIN1	29948	Spinal Cord Injuries	MESH:D013119		Acrylamide|Hydrogen Peroxide|Lipopolysaccharides|Oxygen|Quercetin|Rosiglitazone|Tamoxifen	22.69	8
TUBB2A	7280	Spinal Cord Injuries	MESH:D013119		Acrylamide|Indomethacin|Lipopolysaccharides|Oxygen|Progesterone|Rosiglitazone|Tamoxifen	22.69	8
CORO2A	7464	Spinal Cord Injuries	MESH:D013119		Hydrogen Peroxide|Indomethacin|Lipopolysaccharides|Oxygen|Progesterone|Quercetin	22.67	6
LIPC	3990	Spinal Cord Injuries	MESH:D013119		Indomethacin|Lipopolysaccharides|Naloxone|Quercetin|Rosiglitazone|Tamoxifen|Theophylline	22.66	10
ENTR1	10807	Spinal Cord Injuries	MESH:D013119		Acrylamide|Hydrogen Peroxide|Indomethacin|Quercetin|Tamoxifen	22.64	5
SMAD5	4090	Spinal Cord Injuries	MESH:D013119		Blood Glucose|Hydrogen Peroxide|N-(oxo-5,6-dihydrophenanthridin-2-yl)-N,N-dimethylacetamide hydrochloride|Quercetin|Simvastatin|Theophylline	22.63	8
BIRC3	330	Spinal Cord Injuries	MESH:D013119		Hydrogen Peroxide|Indomethacin|Lipopolysaccharides|Oxygen|Progesterone|Quercetin|Simvastatin|Tamoxifen	22.62	9
CPT1B	1375	Spinal Cord Injuries	MESH:D013119		Hydrogen Peroxide|Lipopolysaccharides|Oxygen|Progesterone|Quercetin|Rosiglitazone|Tamoxifen	22.62	9
MYD88	4615	Spinal Cord Injuries	MESH:D013119		4-iodo-2,5-dimethoxyphenylisopropylamine|Cannabidiol|Hydrogen Peroxide|Lipopolysaccharides|Oxygen|Progesterone|Quercetin|tamibarotene	22.62	9
PPP1R3C	5507	Spinal Cord Injuries	MESH:D013119		Acrylamide|Cannabidiol|Hydrogen Peroxide|Oxygen|Quercetin|Rosiglitazone|Tamoxifen	22.62	8
S100A1	6271	Spinal Cord Injuries	MESH:D013119		Hydrogen Peroxide|Indomethacin|Oxygen|Quercetin|Rosiglitazone|Tamoxifen	22.61	7
SLC25A33	84275	Spinal Cord Injuries	MESH:D013119		Acrylamide|Hydrogen Peroxide|Oxygen|Progesterone|Rosiglitazone|Tamoxifen	22.61	8
CTSS	1520	Spinal Cord Injuries	MESH:D013119		Acetylcarnitine|Hydrogen Peroxide|Indomethacin|Lipopolysaccharides|Progesterone|Rosiglitazone|Simvastatin	22.59	9
UCP1	7350	Spinal Cord Injuries	MESH:D013119		Cannabidiol|Hydrogen Peroxide|Indomethacin|Oxygen|Quercetin|Rosiglitazone|Superoxides	22.59	7
CAPN1	823	Spinal Cord Injuries	MESH:D013119		Acrylamide|Cannabidiol|Indomethacin|Lipopolysaccharides|Oxygen|Quercetin|Simvastatin	22.58	7
CTSC	1075	Spinal Cord Injuries	MESH:D013119		Acrylamide|Indomethacin|Lidocaine|Lipopolysaccharides|Oxygen|Quercetin|Tamoxifen	22.58	6
SERPINE2	5270	Spinal Cord Injuries	MESH:D013119		Hydrogen Peroxide|Indomethacin|Lipopolysaccharides|Progesterone|Quercetin|Rosiglitazone|Tamoxifen	22.58	8
IRF4	3662	Spinal Cord Injuries	MESH:D013119		Acrylamide|Atorvastatin|Cannabidiol|Indomethacin|Lipopolysaccharides|Simvastatin	22.56	6
ACO1	48	Spinal Cord Injuries	MESH:D013119		Hydrogen Peroxide|Indomethacin|Lipopolysaccharides|Oxygen|Quercetin|Rosiglitazone|Superoxides	22.55	6
BOP1	23246	Spinal Cord Injuries	MESH:D013119		Acrylamide|Hydrogen Peroxide|N-(oxo-5,6-dihydrophenanthridin-2-yl)-N,N-dimethylacetamide hydrochloride|Oxygen|Quercetin|Tamoxifen	22.55	5
N4BP2L1	90634	Spinal Cord Injuries	MESH:D013119		Acrylamide|Lipopolysaccharides|Progesterone|Quercetin|Rosiglitazone|Tamoxifen	22.55	8
NACC2	138151	Spinal Cord Injuries	MESH:D013119		Acrylamide|Hydrogen Peroxide|Indomethacin|Progesterone|Quercetin|Theophylline	22.55	9
RIPK1	8737	Spinal Cord Injuries	MESH:D013119		Acrylamide|Blood Glucose|Cannabidiol|Hydrogen Peroxide|Lipopolysaccharides|Oxygen|Simvastatin	22.55	7
AMOTL2	51421	Spinal Cord Injuries	MESH:D013119		Acrylamide|Hydrogen Peroxide|Indomethacin|Lipopolysaccharides|Quercetin|Rosiglitazone	22.54	6
FERMT1	55612	Spinal Cord Injuries	MESH:D013119		Acrylamide|Indomethacin|Lipopolysaccharides|Oxygen|Progesterone|Quercetin	22.54	6
CXCL8	3576	Spinal Cord Compression	MESH:D013117		geraniol|Heparin|Lidocaine|Methylprednisolone|Morphine|Nicotine|Prednisolone|Warfarin	22.52	11
PRKACA	5566	Spinal Cord Injuries	MESH:D013119		Atorvastatin|Cannabidiol|Hydrogen Peroxide|Progesterone|Quercetin|tamibarotene|Theophylline	22.52	10
TYR	7299	Spinal Cord Injuries	MESH:D013119		4-hydroxy-2-nonenal|Cannabidiol|Hydrogen Peroxide|pifithrin|Quercetin|Superoxides|Theophylline	22.52	8
ERRFI1	54206	Spinal Cord Injuries	MESH:D013119		Acrylamide|Blood Glucose|Cannabidiol|Lipopolysaccharides|Oxygen|Progesterone|Rosiglitazone	22.51	8
DSCC1	79075	Spinal Cord Injuries	MESH:D013119		Atorvastatin|Cannabidiol|Lidocaine|Lipopolysaccharides|Oxygen|Quercetin	22.50	6
ENDOD1	23052	Spinal Cord Injuries	MESH:D013119		Cannabidiol|Lipopolysaccharides|Oxygen|Quercetin|Rosiglitazone|Tamoxifen	22.49	7
FOXO4	4303	Spinal Cord Injuries	MESH:D013119		Acrylamide|geraniol|Hydrogen Peroxide|Oxygen|Progesterone|tamibarotene	22.49	7
IFI47	15953	Spinal Cord Injuries	MESH:D013119		4-hydroxy-2-nonenal|Blood Glucose|Lipopolysaccharides|Oxygen|Rosiglitazone|Tamoxifen	22.49	6
NOP2	4839	Spinal Cord Injuries	MESH:D013119		Acrylamide|Blood Glucose|Hydrogen Peroxide|Indomethacin|N-(oxo-5,6-dihydrophenanthridin-2-yl)-N,N-dimethylacetamide hydrochloride|Oxygen	22.49	4
APC	324	Spinal Cord Injuries	MESH:D013119		4-hydroxy-2-nonenal|Hydrogen Peroxide|Indomethacin|N-(oxo-5,6-dihydrophenanthridin-2-yl)-N,N-dimethylacetamide hydrochloride|Oxygen|Quercetin|tamibarotene	22.48	6
GDNF	2668	Spinal Cord Injuries	MESH:D013119		geraniol|Hydrogen Peroxide|Lidocaine|Lipopolysaccharides|Oxygen|Progesterone|Simvastatin	22.48	9
ACTA1	58	Spinal Cord Injuries	MESH:D013119		4-hydroxy-2-nonenal|Acrylamide|Blood Glucose|Hydrogen Peroxide|Oxygen|Progesterone|Quercetin	22.44	7
CYP24A1	1591	Spinal Cord Injuries	MESH:D013119		Hydrogen Peroxide|Lipopolysaccharides|Progesterone|Quercetin|Rosiglitazone|tamibarotene|Tamoxifen	22.44	9
NT5E	4907	Spinal Cord Injuries	MESH:D013119		Cannabidiol|Indomethacin|Lipopolysaccharides|Oxygen|Progesterone|Quercetin|Rosiglitazone	22.44	8
FGD4	121512	Spinal Cord Injuries	MESH:D013119		Acrylamide|Cannabidiol|Indomethacin|Lipopolysaccharides|Progesterone|Tamoxifen	22.42	6
GPSM2	29899	Spinal Cord Injuries	MESH:D013119		Acrylamide|Hydrogen Peroxide|Oxygen|Progesterone|Quercetin|Tamoxifen	22.42	7
HEATR1	55127	Spinal Cord Injuries	MESH:D013119		Acrylamide|Hydrogen Peroxide|Lipopolysaccharides|Oxygen|Progesterone|Quercetin	22.42	7
GCK	2645	Spinal Cord Injuries	MESH:D013119		Acrylamide|Atorvastatin|N-(oxo-5,6-dihydrophenanthridin-2-yl)-N,N-dimethylacetamide hydrochloride|Oxygen|Rosiglitazone|Tamoxifen|Theophylline	22.41	9
FXR1	8087	Spinal Cord Injuries	MESH:D013119		Acrylamide|Hydrogen Peroxide|N-(oxo-5,6-dihydrophenanthridin-2-yl)-N,N-dimethylacetamide hydrochloride|Oxygen|Progesterone|Quercetin	22.37	6
ADSS1	122622	Spinal Cord Injuries	MESH:D013119		Acrylamide|Hydrogen Peroxide|Oxygen|Quercetin|Rosiglitazone|Tamoxifen	22.36	7
TLR9	54106	Spinal Cord Injuries	MESH:D013119		Acrylamide|Lidocaine|Lipopolysaccharides|Oxygen|Progesterone|Tamoxifen	22.36	7
ATF2	1386	Spinal Cord Injuries	MESH:D013119		Hydrogen Peroxide|Indomethacin|Lipopolysaccharides|Progesterone|Quercetin|Simvastatin|Tamoxifen	22.33	8
CYC1	1537	Spinal Cord Injuries	MESH:D013119		Cannabidiol|geraniol|Hydrogen Peroxide|Oxygen|Rosiglitazone|Tamoxifen	22.31	7
GALNT3	2591	Spinal Cord Injuries	MESH:D013119		Blood Glucose|Lidocaine|Lipopolysaccharides|Oxygen|Quercetin|Tamoxifen	22.31	5
TNFSF14	8740	Spinal Cord Injuries	MESH:D013119		Cannabidiol|Hydrogen Peroxide|Indomethacin|Lipopolysaccharides|Oxygen|tamibarotene	22.31	5
ALOX12	239	Spinal Cord Injuries	MESH:D013119		Acrylamide|Indomethacin|Lidocaine|Oxygen|Quercetin|Tamoxifen	22.30	6
BZW1	9689	Spinal Cord Injuries	MESH:D013119		4-hydroxy-2-nonenal|Acrylamide|Lipopolysaccharides|Oxygen|Rosiglitazone|Tamoxifen	22.30	7
SEMA3B	7869	Spinal Cord Injuries	MESH:D013119		Acrylamide|Hydrogen Peroxide|Indomethacin|Lipopolysaccharides|Progesterone|Tamoxifen	22.30	6
GAP43	2596	Spinal Cord Injuries	MESH:D013119		Acrylamide|Blood Glucose|Cannabidiol|Lipopolysaccharides|Oxygen|Progesterone|Quercetin	22.29	7
HSPB8	26353	Spinal Cord Injuries	MESH:D013119		Acrylamide|Hydrogen Peroxide|Indomethacin|Lipopolysaccharides|Oxygen|Progesterone|Tamoxifen	22.29	7
IDH1	3417	Spinal Cord Injuries	MESH:D013119		4-hydroxy-2-nonenal|Hydrogen Peroxide|Lipopolysaccharides|Oxygen|Progesterone|Quercetin|Rosiglitazone	22.29	9
BCL6	604	Spinal Cord Injuries	MESH:D013119		4-hydroxy-2-nonenal|Acrylamide|geraniol|Hydrogen Peroxide|Lipopolysaccharides|Progesterone|Tamoxifen	22.26	8
SFTPB	6439	Spinal Cord Injuries	MESH:D013119		Hydrogen Peroxide|Lipopolysaccharides|Oxygen|Progesterone|Rosiglitazone|Theophylline	22.25	10
ACY1	95	Spinal Cord Injuries	MESH:D013119		Acrylamide|Hydrogen Peroxide|Indomethacin|Progesterone|Quercetin|Rosiglitazone	22.24	8
KIF14	9928	Spinal Cord Injuries	MESH:D013119		Acrylamide|Indomethacin|Lidocaine|Lipopolysaccharides|Progesterone|Quercetin	22.24	6
LRIG1	26018	Spinal Cord Injuries	MESH:D013119		Indomethacin|Lipopolysaccharides|Oxygen|Progesterone|Quercetin|Tamoxifen	22.24	6
SLC39A4	55630	Spinal Cord Injuries	MESH:D013119		Acrylamide|Cannabidiol|Hydrogen Peroxide|Oxygen|Progesterone|Quercetin	22.24	7
SYTL2	54843	Spinal Cord Injuries	MESH:D013119		Acrylamide|Hydrogen Peroxide|Indomethacin|Oxygen|Progesterone|Tamoxifen	22.24	7
CDH2	1000	Spinal Cord Injuries	MESH:D013119		4-hydroxy-2-nonenal|Cannabidiol|Hydrogen Peroxide|Lipopolysaccharides|Oxygen|Progesterone|Quercetin|Tamoxifen	22.21	9
HP	3240	Spinal Cord Injuries	MESH:D013119		Cannabidiol|Hydrogen Peroxide|Indomethacin|Lipopolysaccharides|Progesterone|Quercetin|Rosiglitazone	22.19	8
MTTP	4547	Spinal Cord Injuries	MESH:D013119		Acrylamide|Atorvastatin|Cannabidiol|Indomethacin|Lipopolysaccharides|Quercetin|Rosiglitazone	22.19	7
ND1	4535	Spinal Cord Injuries	MESH:D013119		Blood Glucose|Hydrogen Peroxide|N-(oxo-5,6-dihydrophenanthridin-2-yl)-N,N-dimethylacetamide hydrochloride|Oxygen|Quercetin|Rosiglitazone	22.19	5
PARP9	83666	Spinal Cord Injuries	MESH:D013119		Blood Glucose|Cannabidiol|Hydrogen Peroxide|Lipopolysaccharides|Oxygen|Tamoxifen	22.19	5
GYS1	2997	Spinal Cord Injuries	MESH:D013119		Acrylamide|Cannabidiol|Lipopolysaccharides|Oxygen|Quercetin|Rosiglitazone	22.18	7
YPEL2	388403	Spinal Cord Injuries	MESH:D013119		Acrylamide|Indomethacin|Oxygen|Progesterone|Quercetin|Rosiglitazone	22.18	8
AR	367	Spinal Cord Injuries	MESH:D013119		Acrylamide|Clioquinol|Hydrogen Peroxide|Lipopolysaccharides|Methylprednisolone|Oxygen|Progesterone|Quercetin|Rosiglitazone|Superoxides|Tamoxifen	22.15	12
PTPRN	5798	Spinal Cord Injuries	MESH:D013119		Acetylcarnitine|Acrylamide|Blood Glucose|Oxygen|Quercetin|tamibarotene	22.14	5
DCN	1634	Spinal Cord Injuries	MESH:D013119		4-hydroxy-2-nonenal|Hydrogen Peroxide|Indomethacin|Lidocaine|Methylprednisolone Acetate|Rosiglitazone|Tamoxifen	22.13	8
ILK	3611	Spinal Cord Injuries	MESH:D013119		Hydrogen Peroxide|Indomethacin|Oxygen|tamibarotene|Tamoxifen|Theophylline	22.13	8
BMP6	654	Spinal Cord Injuries	MESH:D013119		Cannabidiol|geraniol|Indomethacin|Lipopolysaccharides|Oxygen|Progesterone|Quercetin	22.12	7
MIR34A	407040	Spinal Cord Injuries	MESH:D013119		Cannabidiol|Hydrogen Peroxide|Lipopolysaccharides|Oxygen|Quercetin|Tamoxifen	22.12	6
MRPL12	6182	Spinal Cord Injuries	MESH:D013119		Acrylamide|Hydrogen Peroxide|Indomethacin|Lipopolysaccharides|Oxygen|Rosiglitazone	22.12	6
CES2	8824	Spinal Cord Injuries	MESH:D013119		4-hydroxy-2-nonenal|Acrylamide|Lipopolysaccharides|Methylprednisolone Hemisuccinate|Quercetin|Rosiglitazone|Tamoxifen	22.09	8
ACAT2	39	Spinal Cord Injuries	MESH:D013119		Acrylamide|Hydrogen Peroxide|Indomethacin|Progesterone|Quercetin|Rosiglitazone|Tamoxifen	22.08	9
ALDOC	230	Spinal Cord Injuries	MESH:D013119		Acrylamide|Cannabidiol|Indomethacin|Oxygen|Progesterone|Quercetin|Theophylline	22.08	10
UBE2D3	7323	Spinal Cord Injuries	MESH:D013119		4-hydroxy-2-nonenal|Acrylamide|Cannabidiol|Oxygen|Tamoxifen|Theophylline	22.08	8
FXYD5	53827	Spinal Cord Injuries	MESH:D013119		Hydrogen Peroxide|Indomethacin|Lipopolysaccharides|Progesterone|Quercetin|Rosiglitazone	22.07	7
JAM2	58494	Spinal Cord Injuries	MESH:D013119		Acrylamide|Cannabidiol|Oxygen|Progesterone|Rosiglitazone|Tamoxifen	22.07	8
OSBPL3	26031	Spinal Cord Injuries	MESH:D013119		Acrylamide|Indomethacin|Lipopolysaccharides|Progesterone|Quercetin|Tamoxifen	22.06	6
PLAAT3	11145	Spinal Cord Injuries	MESH:D013119		Indomethacin|Lipopolysaccharides|Oxygen|Progesterone|Quercetin|Rosiglitazone	22.06	7
PYCR1	5831	Spinal Cord Injuries	MESH:D013119		Acrylamide|Hydrogen Peroxide|Lipopolysaccharides|Oxygen|Progesterone|Tamoxifen	22.06	7
NFKB2	4791	Spinal Cord Injuries	MESH:D013119		Cannabidiol|Indomethacin|Lipopolysaccharides|Oxygen|Progesterone|Quercetin|Tamoxifen	22.05	7
TRIM34	53840	Spinal Cord Injuries	MESH:D013119		Blood Glucose|Hydrogen Peroxide|Indomethacin|Oxygen|Tamoxifen	22.03	4
ATG7	10533	Spinal Cord Injuries	MESH:D013119		4-hydroxy-2-nonenal|geraniol|Hydrogen Peroxide|Indomethacin|Lipopolysaccharides|Quercetin|Tamoxifen	22.02	6
BCL2L2	599	Spinal Cord Injuries	MESH:D013119		Acrylamide|geraniol|Indomethacin|Lidocaine|Oxygen|Quercetin	22.02	6
ERCC6L	54821	Spinal Cord Injuries	MESH:D013119		4-hydroxy-2-nonenal|Hydrogen Peroxide|Lidocaine|N-(oxo-5,6-dihydrophenanthridin-2-yl)-N,N-dimethylacetamide hydrochloride|Oxygen|Quercetin	22.02	5
PKMYT1	9088	Spinal Cord Injuries	MESH:D013119		Acrylamide|Cannabidiol|geraniol|Oxygen|Quercetin|Simvastatin	22.02	7
CLEC7A	64581	Spinal Cord Injuries	MESH:D013119		Acrylamide|Blood Glucose|Indomethacin|Lidocaine|Lipopolysaccharides|Oxygen	22.01	4
ORM2	5005	Spinal Cord Injuries	MESH:D013119		Acrylamide|Lidocaine|Lipopolysaccharides|Progesterone|Quercetin|Rosiglitazone	22.01	8
POLA2	23649	Spinal Cord Injuries	MESH:D013119		Acrylamide|Cannabidiol|Hydrogen Peroxide|N-(oxo-5,6-dihydrophenanthridin-2-yl)-N,N-dimethylacetamide hydrochloride|Oxygen|Progesterone	22.01	6
GLRX	2745	Spinal Cord Injuries	MESH:D013119		Acrylamide|Blood Glucose|Hydrogen Peroxide|Lipopolysaccharides|Oxygen|Rosiglitazone|tamibarotene	21.98	7
JAG1	182	Spinal Cord Injuries	MESH:D013119		Hydrogen Peroxide|Indomethacin|Lidocaine|Lipopolysaccharides|Quercetin|Rosiglitazone|Tamoxifen	21.98	7
TPI1	7167	Spinal Cord Injuries	MESH:D013119		4-hydroxy-2-nonenal|Acrylamide|Indomethacin|Oxygen|Quercetin|Rosiglitazone|Tamoxifen	21.98	8
CD53	963	Spinal Cord Injuries	MESH:D013119		Blood Glucose|Lipopolysaccharides|Oxygen|Rosiglitazone|tamibarotene|Tamoxifen	21.96	6
NAB2	4665	Spinal Cord Injuries	MESH:D013119		4-hydroxy-2-nonenal|Acrylamide|Blood Glucose|Hydrogen Peroxide|Oxygen|Tamoxifen	21.96	5
OAS3	4940	Spinal Cord Injuries	MESH:D013119		4-hydroxy-2-nonenal|Lipopolysaccharides|Methylprednisolone|Oxygen|Quercetin|Tamoxifen	21.96	7
CH25H	9023	Spinal Cord Injuries	MESH:D013119		Acrylamide|Indomethacin|Lipopolysaccharides|Oxygen|Progesterone|Rosiglitazone	21.95	7
COL1A2	1278	Spinal Cord Injuries	MESH:D013119		Acrylamide|Blood Glucose|Cannabidiol|Lipopolysaccharides|Oxygen|Progesterone|Quercetin|Rosiglitazone	21.95	9
GFPT2	9945	Spinal Cord Injuries	MESH:D013119		Acrylamide|Cannabidiol|Indomethacin|Lipopolysaccharides|Oxygen|Progesterone	21.95	6
LMNB1	4001	Spinal Cord Injuries	MESH:D013119		Acrylamide|Hydrogen Peroxide|Lipopolysaccharides|Oxygen|Progesterone|Quercetin|tamibarotene	21.95	8
PKLR	5313	Spinal Cord Injuries	MESH:D013119		Atorvastatin|Indomethacin|Lipopolysaccharides|Naloxone|Rosiglitazone|Tamoxifen|Theophylline	21.95	10
SLC41A2	84102	Spinal Cord Injuries	MESH:D013119		Acrylamide|Lidocaine|Lipopolysaccharides|Oxygen|Progesterone|Quercetin	21.95	7
SLC46A3	283537	Spinal Cord Injuries	MESH:D013119		Acrylamide|Indomethacin|Lipopolysaccharides|Oxygen|Progesterone|Rosiglitazone	21.95	7
TUBB3	10381	Spinal Cord Injuries	MESH:D013119		Acrylamide|Atorvastatin|Indomethacin|Progesterone|Rosiglitazone|tamibarotene|Tamoxifen	21.95	9
LDHA	3939	Spinal Cord Injuries	MESH:D013119		Acrylamide|Indomethacin|Oxygen|Progesterone|Quercetin|Ropivacaine|Rosiglitazone|Tamoxifen	21.91	10
ACOT7	11332	Spinal Cord Injuries	MESH:D013119		Acrylamide|Hydrogen Peroxide|Indomethacin|Progesterone|Rosiglitazone|Theophylline	21.90	10
ADAMTS9	56999	Spinal Cord Injuries	MESH:D013119		Blood Glucose|Hydrogen Peroxide|Indomethacin|Oxygen|Progesterone|Rosiglitazone	21.90	7
CLTB	1212	Spinal Cord Injuries	MESH:D013119		Acrylamide|Lipopolysaccharides|Oxygen|Quercetin|tamibarotene|Tamoxifen	21.90	6
CXCL16	58191	Spinal Cord Injuries	MESH:D013119		Lidocaine|Lipopolysaccharides|Oxygen|Progesterone|Quercetin|Simvastatin	21.90	8
ABHD5	51099	Spinal Cord Injuries	MESH:D013119		Acrylamide|Indomethacin|Oxygen|Progesterone|Quercetin|Rosiglitazone	21.89	8
ECI2	10455	Spinal Cord Injuries	MESH:D013119		Acrylamide|Hydrogen Peroxide|Indomethacin|Progesterone|Quercetin|Rosiglitazone	21.89	8
TMT1A	25840	Spinal Cord Injuries	MESH:D013119		Acrylamide|Hydrogen Peroxide|Indomethacin|Oxygen|Progesterone|Quercetin	21.89	7
CYB5A	1528	Spinal Cord Injuries	MESH:D013119		Acrylamide|geraniol|Hydrogen Peroxide|Indomethacin|Progesterone|Quercetin|Rosiglitazone	21.88	9
MME	4311	Spinal Cord Injuries	MESH:D013119		Blood Glucose|Lipopolysaccharides|Naloxone|Oxygen|Progesterone|Rosiglitazone|Tamoxifen	21.88	9
STAT6	6778	Spinal Cord Compression	MESH:D013117		geraniol|Lidocaine|Methylprednisolone|Morphine|Nicotine	21.87	6
C5AR1	728	Spinal Cord Injuries	MESH:D013119		4-hydroxy-2-nonenal|Blood Glucose|Lipopolysaccharides|Oxygen|Quercetin|Simvastatin	21.85	6
GCH1	2643	Spinal Cord Injuries	MESH:D013119		4-hydroxy-2-nonenal|Hydrogen Peroxide|Lipopolysaccharides|Oxygen|Progesterone|Rosiglitazone|Superoxides	21.85	8
TBC1D4	9882	Spinal Cord Injuries	MESH:D013119		Hydrogen Peroxide|Lipopolysaccharides|N-(oxo-5,6-dihydrophenanthridin-2-yl)-N,N-dimethylacetamide hydrochloride|Oxygen|Quercetin|Rosiglitazone	21.85	6
ARHGAP18	93663	Spinal Cord Injuries	MESH:D013119		Cannabidiol|Hydrogen Peroxide|Lipopolysaccharides|Progesterone|Quercetin|Tamoxifen	21.84	7
BAG2	9532	Spinal Cord Injuries	MESH:D013119		Acrylamide|Hydrogen Peroxide|Indomethacin|Oxygen|Quercetin|Rosiglitazone	21.84	7
MCM5	4174	Spinal Cord Injuries	MESH:D013119		Cannabidiol|Hydrogen Peroxide|Indomethacin|Lidocaine|Oxygen|Progesterone|Tamoxifen	21.81	8
AICDA	57379	Spinal Cord Injuries	MESH:D013119		Acrylamide|Cannabidiol|Lipopolysaccharides|Progesterone|Tamoxifen	21.79	6
PLA1A	51365	Spinal Cord Injuries	MESH:D013119		Indomethacin|Lipopolysaccharides|Methylprednisolone|Oxygen|Progesterone|Rosiglitazone	21.79	7
SERPINI1	5274	Spinal Cord Injuries	MESH:D013119		4-hydroxy-2-nonenal|Blood Glucose|Lipopolysaccharides|Oxygen|Progesterone|Quercetin	21.79	6
ABCG5	64240	Spinal Cord Injuries	MESH:D013119		Atorvastatin|Lipopolysaccharides|Progesterone|Quercetin|Rosiglitazone|Simvastatin|Tamoxifen	21.78	10
FGB	2244	Spinal Cord Injuries	MESH:D013119		Acrylamide|Blood Glucose|Lipopolysaccharides|Oxygen|Progesterone|Quercetin|Theophylline	21.78	9
MPP3	4356	Spinal Cord Injuries	MESH:D013119		Acrylamide|Hydrogen Peroxide|Lipopolysaccharides|Oxygen|Progesterone	21.78	6
SYNJ2	8871	Spinal Cord Injuries	MESH:D013119		Acrylamide|Hydrogen Peroxide|Indomethacin|Progesterone|Rosiglitazone|Tamoxifen	21.78	8
ADAMTS1	9510	Spinal Cord Injuries	MESH:D013119		Blood Glucose|Indomethacin|Lipopolysaccharides|N-(oxo-5,6-dihydrophenanthridin-2-yl)-N,N-dimethylacetamide hydrochloride|Oxygen|Progesterone|Rosiglitazone	21.75	6
CXCL9	4283	Spinal Cord Injuries	MESH:D013119		Blood Glucose|Cannabidiol|Lipopolysaccharides|Oxygen|Progesterone|Rosiglitazone|tamibarotene	21.75	8
IL3	3562	Spinal Cord Injuries	MESH:D013119		4-hydroxy-2-nonenal|Cannabidiol|Lipopolysaccharides|N-(oxo-5,6-dihydrophenanthridin-2-yl)-N,N-dimethylacetamide hydrochloride|Oxygen|Theophylline	21.75	7
ALDH3B1	221	Spinal Cord Injuries	MESH:D013119		4-hydroxy-2-nonenal|Hydrogen Peroxide|Indomethacin|Lidocaine|Progesterone|Rosiglitazone	21.74	8
HCAR2	338442	Spinal Cord Injuries	MESH:D013119		4-hydroxy-2-nonenal|Acrylamide|Blood Glucose|Indomethacin|Lipopolysaccharides|Oxygen	21.74	4
HTR3A	3359	Spinal Cord Injuries	MESH:D013119		Acrylamide|geraniol|Lipopolysaccharides|Methylprednisolone|Rosiglitazone|Tamoxifen	21.74	7
SAT1	6303	Spinal Cord Injuries	MESH:D013119		Hydrogen Peroxide|Indomethacin|Lipopolysaccharides|Oxygen|Quercetin|Rosiglitazone|tamibarotene	21.72	7
EMC3	55831	Spinal Cord Injuries	MESH:D013119		Hydrogen Peroxide|Indomethacin|Progesterone|Tamoxifen|Theophylline	21.69	8
POLE	5426	Spinal Cord Injuries	MESH:D013119		4-hydroxy-2-nonenal|Acrylamide|Cannabidiol|geraniol|Lidocaine|Quercetin	21.69	6
PTTG1	9232	Spinal Cord Injuries	MESH:D013119		Acrylamide|Cannabidiol|geraniol|Lidocaine|Progesterone|Quercetin|Tamoxifen	21.69	8
CDKN2D	1032	Spinal Cord Injuries	MESH:D013119		4-hydroxy-2-nonenal|Hydrogen Peroxide|Indomethacin|Lipopolysaccharides|Oxygen|Simvastatin	21.68	6
COX5A	9377	Spinal Cord Injuries	MESH:D013119		Hydrogen Peroxide|Minocycline|Oxygen|Quercetin|Rosiglitazone|Tamoxifen	21.68	9
COX5B	1329	Spinal Cord Injuries	MESH:D013119		Hydrogen Peroxide|Oxygen|Quercetin|Rosiglitazone|Tamoxifen|Theophylline	21.68	9
EPOR	2057	Spinal Cord Injuries	MESH:D013119		Hydrogen Peroxide|Lidocaine|Lipopolysaccharides|Oxygen|Simvastatin|Tamoxifen	21.68	7
GAD1	2571	Spinal Cord Injuries	MESH:D013119		Acrylamide|Cannabidiol|Hydrogen Peroxide|Oxygen|Progesterone|Quercetin|Tamoxifen	21.68	8
HAMP	57817	Spinal Cord Injuries	MESH:D013119		Acrylamide|Blood Glucose|Hydrogen Peroxide|Lipopolysaccharides|Oxygen|Quercetin|Tamoxifen	21.68	6
KIF22	3835	Spinal Cord Injuries	MESH:D013119		Acrylamide|geraniol|Lidocaine|Oxygen|Progesterone|Tamoxifen	21.68	7
MIR25	407014	Spinal Cord Injuries	MESH:D013119		Cannabidiol|Hydrogen Peroxide|Progesterone|Quercetin|Tamoxifen	21.68	6
MMP8	4317	Spinal Cord Injuries	MESH:D013119		Blood Glucose|Indomethacin|Lipopolysaccharides|Oxygen|Progesterone|Simvastatin	21.68	6
PLP1	5354	Spinal Cord Injuries	MESH:D013119		Acrylamide|Hydrogen Peroxide|Lidocaine|Oxygen|Progesterone|Quercetin	21.68	7
SESN3	143686	Spinal Cord Injuries	MESH:D013119		Acrylamide|Hydrogen Peroxide|Progesterone|Quercetin|Rosiglitazone|Simvastatin	21.68	9
DGKA	1606	Spinal Cord Injuries	MESH:D013119		Acrylamide|Hydrogen Peroxide|Indomethacin|Oxygen|Progesterone|Quercetin	21.67	7
S100A4	6275	Spinal Cord Injuries	MESH:D013119		Hydrogen Peroxide|Lipopolysaccharides|manganese(III)-tetrakis(4-benzoic acid)porphyrin|Oxygen|Progesterone|Quercetin|tamibarotene	21.65	8
MECOM	2122	Spinal Cord Injuries	MESH:D013119		Acrylamide|Cannabidiol|Hydrogen Peroxide|Progesterone|Quercetin|Theophylline	21.63	9
GSTA2	2939	Spinal Cord Injuries	MESH:D013119		Acrylamide|Hydrogen Peroxide|Indomethacin|Lipopolysaccharides|Progesterone|Quercetin|Rosiglitazone|Tamoxifen	21.62	9
KCNJ8	3764	Spinal Cord Injuries	MESH:D013119		Acrylamide|Hydrogen Peroxide|Lipopolysaccharides|Progesterone|Rosiglitazone|Tamoxifen	21.62	8
KRT15	3866	Spinal Cord Injuries	MESH:D013119		Hydrogen Peroxide|Lipopolysaccharides|Oxygen|Progesterone|Quercetin|Simvastatin	21.62	8
RHOB	388	Spinal Cord Injuries	MESH:D013119		Acrylamide|Atorvastatin|Indomethacin|Lipopolysaccharides|Progesterone|Rosiglitazone|Tamoxifen	21.62	8
UCK2	7371	Spinal Cord Injuries	MESH:D013119		Acrylamide|Blood Glucose|Indomethacin|Oxygen|Progesterone|Tamoxifen	21.62	6
ATP5PD	10476	Spinal Cord Injuries	MESH:D013119		Acetylcarnitine|Hydrogen Peroxide|Indomethacin|Lipopolysaccharides|Minocycline|Rosiglitazone	21.59	8
GSK3A	2931	Spinal Cord Injuries	MESH:D013119		Cannabidiol|Hydrogen Peroxide|Indomethacin|N-(oxo-5,6-dihydrophenanthridin-2-yl)-N,N-dimethylacetamide hydrochloride|Quercetin|Rosiglitazone	21.58	7
SLC40A1	30061	Spinal Cord Injuries	MESH:D013119		Acrylamide|Cannabidiol|Indomethacin|Lipopolysaccharides|Progesterone|Quercetin|Tamoxifen	21.58	7
FAM162A	26355	Spinal Cord Injuries	MESH:D013119		Acrylamide|Indomethacin|Oxygen|Progesterone|Quercetin|Rosiglitazone	21.57	8
FANCA	2175	Spinal Cord Injuries	MESH:D013119		Acrylamide|Cannabidiol|Hydrogen Peroxide|Lipopolysaccharides|Oxygen|Tamoxifen	21.57	6
LHFPL6	10186	Spinal Cord Injuries	MESH:D013119		Cannabidiol|Hydrogen Peroxide|Indomethacin|Lipopolysaccharides|Progesterone|Theophylline	21.57	8
SAMHD1	25939	Spinal Cord Injuries	MESH:D013119		4-hydroxy-2-nonenal|Hydrogen Peroxide|Indomethacin|Lipopolysaccharides|Quercetin|Tamoxifen	21.57	5
CCL7	6354	Spinal Cord Injuries	MESH:D013119		4-hydroxy-2-nonenal|Cannabidiol|Hydrogen Peroxide|Lipopolysaccharides|Oxygen|Rosiglitazone|Tamoxifen	21.56	8
MFN2	9927	Spinal Cord Injuries	MESH:D013119		Atorvastatin|Blood Glucose|Hydrogen Peroxide|N-(oxo-5,6-dihydrophenanthridin-2-yl)-N,N-dimethylacetamide hydrochloride|Oxygen|Rosiglitazone|Tamoxifen	21.56	6
SERBP1	26135	Spinal Cord Injuries	MESH:D013119		4-hydroxy-2-nonenal|Hydrogen Peroxide|Lipopolysaccharides|N-(oxo-5,6-dihydrophenanthridin-2-yl)-N,N-dimethylacetamide hydrochloride|Progesterone|tamibarotene	21.53	7
BCL11A	53335	Spinal Cord Injuries	MESH:D013119		Acrylamide|geraniol|Lipopolysaccharides|Oxygen|Progesterone|tamibarotene	21.52	7
HERPUD1	9709	Spinal Cord Injuries	MESH:D013119		Acrylamide|Cannabidiol|Lipopolysaccharides|Oxygen|Progesterone|Quercetin|Tamoxifen	21.52	8
METRNL	284207	Spinal Cord Injuries	MESH:D013119		Hydrogen Peroxide|Indomethacin|Lipopolysaccharides|Oxygen|Quercetin|Rosiglitazone	21.52	6
PDK1	5163	Spinal Cord Injuries	MESH:D013119		Acrylamide|Hydrogen Peroxide|Indomethacin|Lipopolysaccharides|Oxygen|Quercetin|Rosiglitazone	21.52	7
EPB41L1	2036	Spinal Cord Injuries	MESH:D013119		Acrylamide|Hydrogen Peroxide|Indomethacin|Lipopolysaccharides|Quercetin|Rosiglitazone	21.51	6
ETFB	2109	Spinal Cord Injuries	MESH:D013119		Acrylamide|Indomethacin|Lipopolysaccharides|Progesterone|Quercetin|Rosiglitazone	21.51	7
CHAC1	79094	Spinal Cord Injuries	MESH:D013119		Acrylamide|Cannabidiol|Indomethacin|Lipopolysaccharides|Oxygen|Progesterone|Tamoxifen	21.49	7
CDH11	1009	Spinal Cord Injuries	MESH:D013119		Acrylamide|Hydrogen Peroxide|Lipopolysaccharides|Progesterone|Quercetin|Tamoxifen	21.46	7
CHST15	51363	Spinal Cord Injuries	MESH:D013119		Hydrogen Peroxide|Lipopolysaccharides|Oxygen|Progesterone|Quercetin|Rosiglitazone	21.46	8
IVD	3712	Spinal Cord Injuries	MESH:D013119		Acrylamide|Hydrogen Peroxide|Indomethacin|Oxygen|Progesterone|Rosiglitazone	21.46	8
SPSB2	84727	Spinal Cord Injuries	MESH:D013119		Acrylamide|Hydrogen Peroxide|Oxygen|Rosiglitazone|Tamoxifen	21.46	6
MAP4	4134	Spinal Cord Injuries	MESH:D013119		Acrylamide|Hydrogen Peroxide|Indomethacin|N-(oxo-5,6-dihydrophenanthridin-2-yl)-N,N-dimethylacetamide hydrochloride|Quercetin|Tamoxifen	21.42	6
STAT4	6775	Spinal Cord Injuries	MESH:D013119		Acrylamide|Cannabidiol|Indomethacin|Lipopolysaccharides|Methylprednisolone|Progesterone	21.42	7
SEMA6D	80031	Spinal Cord Injuries	MESH:D013119		Acrylamide|Cannabidiol|Hydrogen Peroxide|Indomethacin|Progesterone|Rosiglitazone	21.41	8
MIR15A	406948	Spinal Cord Injuries	MESH:D013119		Clioquinol|Hydrogen Peroxide|Lipopolysaccharides|Progesterone|Tamoxifen	21.39	6
CYP7A1	1581	Spinal Cord Injuries	MESH:D013119		Acrylamide|Atorvastatin|Cannabidiol|Lipopolysaccharides|Oxygen|Rosiglitazone|Simvastatin|Tamoxifen	21.38	10
KEAP1	9817	Spinal Cord Injuries	MESH:D013119		Acrylamide|Blood Glucose|Hydrogen Peroxide|Indomethacin|Lipopolysaccharides|Oxygen|Quercetin|Rosiglitazone	21.38	7
TUBD1	51174	Spinal Cord Injuries	MESH:D013119		Hydrogen Peroxide|Indomethacin|Progesterone|Quercetin|Theophylline	21.37	8
UBE2L6	9246	Spinal Cord Injuries	MESH:D013119		4-hydroxy-2-nonenal|Acrylamide|Blood Glucose|Lipopolysaccharides|Oxygen|Tamoxifen	21.37	5
MIR20B	574032	Spinal Cord Injuries	MESH:D013119		Hydrogen Peroxide|Lipopolysaccharides|Progesterone|Quercetin|Tamoxifen	21.36	6
PPP1CB	5500	Spinal Cord Injuries	MESH:D013119		Acrylamide|Cannabidiol|Hydrogen Peroxide|Indomethacin|Oxygen|tamibarotene	21.36	6
EXT2	2132	Spinal Cord Injuries	MESH:D013119		Acrylamide|Indomethacin|Lipopolysaccharides|Oxygen|Tamoxifen	21.35	4
MORC4	79710	Spinal Cord Injuries	MESH:D013119		Acrylamide|Hydrogen Peroxide|Oxygen|Progesterone|Quercetin	21.35	6
FZD7	8324	Spinal Cord Injuries	MESH:D013119		Hydrogen Peroxide|Indomethacin|Oxygen|Progesterone|Quercetin|Tamoxifen	21.31	7
HAT1	8520	Spinal Cord Injuries	MESH:D013119		Acrylamide|Cannabidiol|Hydrogen Peroxide|Indomethacin|Quercetin|Tamoxifen	21.31	6
SLC5A3	6526	Spinal Cord Injuries	MESH:D013119		Acrylamide|Hydrogen Peroxide|Lipopolysaccharides|Progesterone|Quercetin|Rosiglitazone	21.31	8
THRSP	7069	Spinal Cord Injuries	MESH:D013119		Indomethacin|Lipopolysaccharides|Naloxone|Progesterone|Rosiglitazone|Tamoxifen|Theophylline	21.31	11
JUND	3727	Spinal Cord Injuries	MESH:D013119		4-hydroxy-2-nonenal|geraniol|Hydrogen Peroxide|Lipopolysaccharides|Progesterone|Quercetin|Tamoxifen	21.28	8
DNAJB1	3337	Spinal Cord Injuries	MESH:D013119		Acrylamide|Cannabidiol|Hydrogen Peroxide|Indomethacin|Lipopolysaccharides|Progesterone|Tamoxifen	21.27	7
PIK3CB	5291	Spinal Cord Injuries	MESH:D013119		4-hydroxy-2-nonenal|Cannabidiol|Oxygen|Quercetin|Rosiglitazone|tamibarotene	21.27	7
SHPRH	257218	Spinal Cord Injuries	MESH:D013119		Acrylamide|Hydrogen Peroxide|Indomethacin|Quercetin|Theophylline	21.27	7
SPARC	6678	Spinal Cord Injuries	MESH:D013119		Acrylamide|Hydrogen Peroxide|Indomethacin|Lipopolysaccharides|Oxygen|Progesterone|Rosiglitazone	21.27	8
BBS5	129880	Spinal Cord Injuries	MESH:D013119		Acrylamide|Cannabidiol|Indomethacin|Progesterone|Quercetin	21.26	6
RASSF4	83937	Spinal Cord Injuries	MESH:D013119		Acrylamide|Hydrogen Peroxide|Indomethacin|Lipopolysaccharides|Oxygen|Progesterone	21.26	6
CREBBP	1387	Spinal Cord Injuries	MESH:D013119		4-hydroxy-2-nonenal|Hydrogen Peroxide|Lipopolysaccharides|Oxygen|pifithrin|Quercetin|Rosiglitazone	21.25	8
ZFYVE19	84936	Spinal Cord Injuries	MESH:D013119		Acrylamide|Hydrogen Peroxide|Indomethacin|Lipopolysaccharides|Quercetin	21.25	4
A2M	2	Spinal Cord Injuries	MESH:D013119		Acrylamide|Blood Glucose|Indomethacin|Lipopolysaccharides|Oxygen|Progesterone|Simvastatin	21.24	7
ACTC1	70	Spinal Cord Injuries	MESH:D013119		Hydrogen Peroxide|Oxygen|Progesterone|Quercetin|Rosiglitazone|Tamoxifen	21.21	8
CHAF1B	8208	Spinal Cord Injuries	MESH:D013119		Acrylamide|Indomethacin|Lidocaine|Oxygen|Progesterone|Quercetin	21.21	7
DDX39A	10212	Spinal Cord Injuries	MESH:D013119		Acrylamide|Indomethacin|Oxygen|Progesterone|Quercetin|Tamoxifen	21.21	7
DKK3	27122	Spinal Cord Injuries	MESH:D013119		Acrylamide|Blood Glucose|Indomethacin|Oxygen|Progesterone|Rosiglitazone	21.21	7
DTL	51514	Spinal Cord Injuries	MESH:D013119		Acrylamide|Lidocaine|Lipopolysaccharides|Oxygen|Progesterone|Quercetin	21.21	7
E2F3	1871	Spinal Cord Injuries	MESH:D013119		Indomethacin|Lidocaine|Lipopolysaccharides|Oxygen|Quercetin|Tamoxifen	21.21	5
PSRC1	84722	Spinal Cord Injuries	MESH:D013119		Hydrogen Peroxide|Lipopolysaccharides|Oxygen|Progesterone|Quercetin|Tamoxifen	21.21	7
WSB1	26118	Spinal Cord Injuries	MESH:D013119		Acrylamide|Blood Glucose|Lipopolysaccharides|Oxygen|Quercetin|Tamoxifen	21.21	5
FMR1	2332	Spinal Cord Injuries	MESH:D013119		Acrylamide|manganese(III)-tetrakis(4-benzoic acid)porphyrin|Minocycline|Quercetin|Superoxides|Tamoxifen	21.19	8
INHBA	3624	Spinal Cord Injuries	MESH:D013119		Acrylamide|Blood Glucose|Indomethacin|Lipopolysaccharides|Oxygen|Progesterone|Tamoxifen	21.18	6
CEBPG	1054	Spinal Cord Injuries	MESH:D013119		Acrylamide|geraniol|Hydrogen Peroxide|Lipopolysaccharides|Progesterone|tamibarotene	21.17	7
FBXO15	201456	Spinal Cord Injuries	MESH:D013119		4-hydroxy-2-nonenal|Indomethacin|Oxygen|Progesterone|Rosiglitazone	21.17	7
FDXR	2232	Spinal Cord Injuries	MESH:D013119		Hydrogen Peroxide|Indomethacin|Lipopolysaccharides|pifithrin|Quercetin|Theophylline	21.17	7
HMOX2	3163	Spinal Cord Injuries	MESH:D013119		Acetylcarnitine|Hydrogen Peroxide|Indomethacin|Lipopolysaccharides|Quercetin|Rosiglitazone	21.17	6
NFATC2	4773	Spinal Cord Injuries	MESH:D013119		Acrylamide|Cannabidiol|Clioquinol|Oxygen|Quercetin|Rosiglitazone	21.17	7
NOS2A	404036	Spinal Cord Injuries	MESH:D013119		4-hydroxy-2-nonenal|Hydrogen Peroxide|Indomethacin|Lipopolysaccharides|Quercetin	21.17	4
CCDC80	151887	Spinal Cord Injuries	MESH:D013119		Indomethacin|Lipopolysaccharides|Oxygen|Progesterone|Rosiglitazone|Tamoxifen	21.16	7
FANCI	55215	Spinal Cord Injuries	MESH:D013119		Cannabidiol|Hydrogen Peroxide|Indomethacin|Oxygen|Progesterone|Quercetin	21.16	7
FGL2	10875	Spinal Cord Injuries	MESH:D013119		Acrylamide|Blood Glucose|Lipopolysaccharides|Oxygen|Progesterone|Quercetin	21.16	6
SMOC1	64093	Spinal Cord Injuries	MESH:D013119		Acrylamide|Indomethacin|Lipopolysaccharides|Oxygen|Progesterone|Tamoxifen	21.16	6
CASP2	835	Spinal Cord Injuries	MESH:D013119		Cannabidiol|Hydrogen Peroxide|Lipopolysaccharides|pifithrin|Quercetin|Tamoxifen|Theophylline	21.13	9
TGFA	7039	Spinal Cord Injuries	MESH:D013119		Lidocaine|Lipopolysaccharides|Oxygen|pifithrin|Progesterone|Quercetin|Tamoxifen	21.13	8
CDA	978	Spinal Cord Injuries	MESH:D013119		Blood Glucose|Hydrogen Peroxide|Oxygen|Progesterone|Quercetin|Tamoxifen	21.11	6
ENTPD5	957	Spinal Cord Injuries	MESH:D013119		Acrylamide|Hydrogen Peroxide|Indomethacin|Progesterone|Quercetin|Theophylline	21.11	9
HSPG2	3339	Spinal Cord Injuries	MESH:D013119		Acrylamide|Indomethacin|Oxygen|Progesterone|Quercetin|Rosiglitazone	21.11	8
SPON2	10417	Spinal Cord Injuries	MESH:D013119		Acrylamide|Lipopolysaccharides|Progesterone|Quercetin|Simvastatin|Tamoxifen	21.11	8
RIMKLA	284716	Spinal Cord Injuries	MESH:D013119		1-butyl-3-methylimidazolium nitrate|Hydrogen Peroxide|Lipopolysaccharides|Oxygen|Quercetin	21.10	5
CLCF1	23529	Spinal Cord Injuries	MESH:D013119		Blood Glucose|Hydrogen Peroxide|Indomethacin|Lidocaine|Lipopolysaccharides|Oxygen	21.07	4
CRYL1	51084	Spinal Cord Injuries	MESH:D013119		Blood Glucose|Cannabidiol|Hydrogen Peroxide|Indomethacin|Oxygen|Quercetin	21.07	5
TAF1A	9015	Spinal Cord Injuries	MESH:D013119		Acrylamide|Cannabidiol|Indomethacin|Quercetin|Theophylline	21.07	7
OGG1	4968	Spinal Cord Injuries	MESH:D013119		Acrylamide|geraniol|Hydrogen Peroxide|Indomethacin|Oxygen|Quercetin|tamibarotene	21.04	7
RARA	5914	Spinal Cord Injuries	MESH:D013119		4-hydroxy-2-nonenal|Indomethacin|Lipopolysaccharides|Oxygen|Progesterone|tamibarotene|Tamoxifen	21.04	7
AURKA	6790	Spinal Cord Injuries	MESH:D013119		Hydrogen Peroxide|Lipopolysaccharides|Oxygen|Progesterone|Quercetin|Simvastatin|Tamoxifen	21.03	9
FDPS	2224	Spinal Cord Injuries	MESH:D013119		Acrylamide|Cannabidiol|Hydrogen Peroxide|Progesterone|Quercetin|Rosiglitazone|Simvastatin	21.03	10
TBXAS1	6916	Spinal Cord Injuries	MESH:D013119		Blood Glucose|Hydrogen Peroxide|Lipopolysaccharides|Oxygen|Simvastatin|Theophylline	21.03	8
CD40LG	959	Spinal Cord Injuries	MESH:D013119		Atorvastatin|Hydrogen Peroxide|Lipopolysaccharides|Oxygen|Quercetin|Simvastatin	21.02	7
FBLN2	2199	Spinal Cord Injuries	MESH:D013119		Acrylamide|Lidocaine|Oxygen|Progesterone|Quercetin|Tamoxifen	21.02	7
LRG1	116844	Spinal Cord Injuries	MESH:D013119		Blood Glucose|Lipopolysaccharides|Oxygen|Progesterone|Quercetin|Tamoxifen	21.02	6
MACF1	23499	Spinal Cord Injuries	MESH:D013119		Hydrogen Peroxide|Indomethacin|N-(oxo-5,6-dihydrophenanthridin-2-yl)-N,N-dimethylacetamide hydrochloride|Oxygen|tamibarotene|Tamoxifen	21.02	5
MAP3K6	9064	Spinal Cord Injuries	MESH:D013119		Acrylamide|Blood Glucose|Cannabidiol|Indomethacin|Oxygen|Rosiglitazone	21.02	6
NR1I2	8856	Spinal Cord Injuries	MESH:D013119		Atorvastatin|Hydrogen Peroxide|Lidocaine|Lipopolysaccharides|Oxygen|Progesterone|Quercetin|Rosiglitazone|Simvastatin|Tamoxifen	21.02	13
PPP1R10	5514	Spinal Cord Injuries	MESH:D013119		Acrylamide|Cannabidiol|Hydrogen Peroxide|N-(oxo-5,6-dihydrophenanthridin-2-yl)-N,N-dimethylacetamide hydrochloride|Progesterone|Tamoxifen	21.02	7
ANKRD37	353322	Spinal Cord Injuries	MESH:D013119		Acrylamide|Indomethacin|Lipopolysaccharides|Oxygen|Quercetin|Rosiglitazone	21.01	6
CAVIN2	8436	Spinal Cord Injuries	MESH:D013119		Hydrogen Peroxide|Indomethacin|Lipopolysaccharides|Oxygen|Quercetin|Rosiglitazone	21.01	6
FABP4	2167	Spinal Cord Injuries	MESH:D013119		geraniol|Indomethacin|Lipopolysaccharides|Methylprednisolone|Oxygen|Progesterone|Rosiglitazone|Tamoxifen	21.01	9
BIRC2	329	Spinal Cord Injuries	MESH:D013119		Cannabidiol|Hydrogen Peroxide|Indomethacin|Oxygen|Progesterone|Quercetin|Simvastatin	20.98	9
EFCAB7	84455	Spinal Cord Injuries	MESH:D013119		Acrylamide|Hydrogen Peroxide|Lipopolysaccharides|N-(oxo-5,6-dihydrophenanthridin-2-yl)-N,N-dimethylacetamide hydrochloride|Quercetin	20.98	5
NEMP1	23306	Spinal Cord Injuries	MESH:D013119		Acrylamide|Hydrogen Peroxide|Lipopolysaccharides|Quercetin|tamibarotene	20.97	5
PRODH	5625	Spinal Cord Injuries	MESH:D013119		Acrylamide|Indomethacin|Oxygen|Progesterone|Rosiglitazone|Superoxides	20.97	8
RANGRF	29098	Spinal Cord Injuries	MESH:D013119		Acrylamide|Indomethacin|Oxygen|Tamoxifen|Theophylline	20.97	7
C5AR2	27202	Spinal Cord Injuries	MESH:D013119		Acrylamide|Lipopolysaccharides|Progesterone|Quercetin|Rosiglitazone	20.96	7
MRPL52	122704	Spinal Cord Injuries	MESH:D013119		Acrylamide|Indomethacin|Lipopolysaccharides|Oxygen|Rosiglitazone	20.96	5
QSOX1	5768	Spinal Cord Injuries	MESH:D013119		Acrylamide|Hydrogen Peroxide|Lipopolysaccharides|Oxygen|Progesterone|Quercetin	20.96	7
GADD45G	10912	Spinal Cord Injuries	MESH:D013119		Acrylamide|Blood Glucose|Cannabidiol|Oxygen|Progesterone|Rosiglitazone|Tamoxifen	20.95	8
EIF4B	1975	Spinal Cord Injuries	MESH:D013119		Acrylamide|Cannabidiol|Hydrogen Peroxide|N-(oxo-5,6-dihydrophenanthridin-2-yl)-N,N-dimethylacetamide hydrochloride|tamibarotene|Theophylline	20.94	8
NR1I3	9970	Spinal Cord Injuries	MESH:D013119		4-hydroxy-2-nonenal|Atorvastatin|Lipopolysaccharides|Oxygen|Progesterone|Quercetin|Rosiglitazone|Simvastatin|Tamoxifen	20.94	12
ACLY	47	Spinal Cord Injuries	MESH:D013119		Indomethacin|Naloxone|Oxygen|Progesterone|Quercetin|Rosiglitazone|Tamoxifen	20.92	10
LMCD1	29995	Spinal Cord Injuries	MESH:D013119		Blood Glucose|Oxygen|Progesterone|Quercetin|Rosiglitazone|Tamoxifen	20.92	7
OPTN	10133	Spinal Cord Injuries	MESH:D013119		Acrylamide|Hydrogen Peroxide|Lipopolysaccharides|Oxygen|Quercetin|Tamoxifen	20.92	6
HPSE	10855	Spinal Cord Injuries	MESH:D013119		Acrylamide|Indomethacin|Lipopolysaccharides|Oxygen|Progesterone|Quercetin	20.91	6
CYP11A1	1583	Spinal Cord Injuries	MESH:D013119		Acrylamide|Atorvastatin|Hydrogen Peroxide|Lipopolysaccharides|Oxygen|Progesterone|Quercetin|Simvastatin	20.89	10
HAVCR1	26762	Spinal Cord Injuries	MESH:D013119		Acrylamide|geraniol|Hydrogen Peroxide|Indomethacin|Lidocaine|Lipopolysaccharides|Progesterone	20.89	7
UBXN7	26043	Spinal Cord Injuries	MESH:D013119		Hydrogen Peroxide|Indomethacin|N-(oxo-5,6-dihydrophenanthridin-2-yl)-N,N-dimethylacetamide hydrochloride|Quercetin|Rosiglitazone	20.89	6
AK1	203	Spinal Cord Injuries	MESH:D013119		Acrylamide|Cannabidiol|Clioquinol|Indomethacin|Oxygen|Progesterone	20.88	7
CC2D1B	200014	Spinal Cord Injuries	MESH:D013119		Acrylamide|Cannabidiol|Indomethacin|Quercetin|Tamoxifen	20.87	5
CDCA5	113130	Spinal Cord Injuries	MESH:D013119		Acrylamide|Cannabidiol|Indomethacin|Oxygen|Progesterone|Quercetin	20.87	7
CNN1	1264	Spinal Cord Injuries	MESH:D013119		Hydrogen Peroxide|Indomethacin|Progesterone|Quercetin|Rosiglitazone|Tamoxifen	20.87	8
EDC3	80153	Spinal Cord Injuries	MESH:D013119		Hydrogen Peroxide|Indomethacin|Oxygen|Quercetin|Tamoxifen	20.87	5
ELF3	1999	Spinal Cord Injuries	MESH:D013119		Cannabidiol|Hydrogen Peroxide|Lipopolysaccharides|Progesterone|Quercetin|Tamoxifen	20.87	7
KCNN4	3783	Spinal Cord Injuries	MESH:D013119		Hydrogen Peroxide|Indomethacin|Lidocaine|Lipopolysaccharides|Progesterone|Tamoxifen	20.87	6
MDH2	4191	Spinal Cord Injuries	MESH:D013119		Acrylamide|Hydrogen Peroxide|Indomethacin|Lipopolysaccharides|Rosiglitazone|Tamoxifen	20.87	6
MIF	4282	Spinal Cord Injuries	MESH:D013119		Acrylamide|Clioquinol|Hydrogen Peroxide|Lipopolysaccharides|Oxygen|Progesterone|Quercetin	20.86	8
TIMP3	7078	Spinal Cord Injuries	MESH:D013119		Acrylamide|Indomethacin|Methylprednisolone Acetate|Oxygen|Progesterone|Rosiglitazone|Tamoxifen	20.86	9
SNAI2	6591	Spinal Cord Injuries	MESH:D013119		Hydrogen Peroxide|Indomethacin|Lipopolysaccharides|Oxygen|pifithrin|Progesterone|Quercetin	20.83	7
SRRM2	23524	Spinal Cord Injuries	MESH:D013119		Hydrogen Peroxide|Indomethacin|Lipopolysaccharides|N-(oxo-5,6-dihydrophenanthridin-2-yl)-N,N-dimethylacetamide hydrochloride|Oxygen|Quercetin	20.83	4
HLA-DRA	3122	Spinal Cord Injuries	MESH:D013119		Lipopolysaccharides|Progesterone|Rosiglitazone|Simvastatin|tamibarotene	20.81	8
HES1	3280	Spinal Cord Injuries	MESH:D013119		Acrylamide|Hydrogen Peroxide|Indomethacin|Lipopolysaccharides|Oxygen|Progesterone|Quercetin	20.80	7
JUN	3725	Spinal Cord Compression	MESH:D013117		geraniol|Heparin|Morphine|Nicotine|Prednisolone|shikonin|Warfarin	20.80	9
RPP38	10557	Spinal Cord Injuries	MESH:D013119		4-hydroxy-2-nonenal|Blood Glucose|Hydrogen Peroxide|Oxygen|Quercetin	20.80	4
PA2G4	5036	Spinal Cord Injuries	MESH:D013119		4-hydroxy-2-nonenal|geraniol|Hydrogen Peroxide|Oxygen|Quercetin|Tamoxifen	20.79	6
SPRY2	10253	Spinal Cord Injuries	MESH:D013119		4-hydroxy-2-nonenal|Hydrogen Peroxide|Lipopolysaccharides|Oxygen|tamibarotene|Tamoxifen	20.79	6
DLG1	1739	Spinal Cord Injuries	MESH:D013119		Hydrogen Peroxide|Indomethacin|Oxygen|Quercetin|Rosiglitazone|Theophylline	20.78	9
FBN2	2201	Spinal Cord Injuries	MESH:D013119		Acrylamide|Indomethacin|Oxygen|Progesterone|Rosiglitazone|tamibarotene	20.78	8
PDZK1	5174	Spinal Cord Injuries	MESH:D013119		Acrylamide|Hydrogen Peroxide|Oxygen|Progesterone|Rosiglitazone|Tamoxifen	20.78	8
POLE2	5427	Spinal Cord Injuries	MESH:D013119		Acrylamide|Cannabidiol|Hydrogen Peroxide|Lidocaine|Oxygen|Quercetin	20.78	6
TRAF2	7186	Spinal Cord Injuries	MESH:D013119		Acrylamide|Hydrogen Peroxide|Indomethacin|Lipopolysaccharides|Quercetin|Simvastatin	20.78	6
APOC1	341	Spinal Cord Injuries	MESH:D013119		Indomethacin|Oxygen|Quercetin|Rosiglitazone|Simvastatin|Tamoxifen	20.74	8
RXRB	6257	Spinal Cord Injuries	MESH:D013119		4-hydroxy-2-nonenal|Acrylamide|Indomethacin|Lipopolysaccharides|Rosiglitazone|tamibarotene	20.74	6
IER5	51278	Spinal Cord Injuries	MESH:D013119		Acrylamide|Blood Glucose|Hydrogen Peroxide|Lipopolysaccharides|Oxygen|Quercetin	20.73	5
IRF7	3665	Spinal Cord Compression	MESH:D013117		geraniol|Methylprednisolone|Nicotine|Prednisolone|Warfarin	20.73	8
ITGA1	3672	Spinal Cord Injuries	MESH:D013119		Acrylamide|Cannabidiol|Indomethacin|Oxygen|Progesterone|Rosiglitazone	20.73	8
NUPR1	26471	Spinal Cord Injuries	MESH:D013119		Acrylamide|Cannabidiol|Lipopolysaccharides|Oxygen|Progesterone|Quercetin|Tamoxifen	20.72	8
BCLAF1	9774	Spinal Cord Injuries	MESH:D013119		geraniol|Hydrogen Peroxide|Indomethacin|Quercetin|tamibarotene|Tamoxifen	20.70	6
PRAM1	84106	Spinal Cord Injuries	MESH:D013119		Blood Glucose|Hydrogen Peroxide|Lipopolysaccharides|Oxygen|Rosiglitazone	20.70	5
PTAFR	5724	Spinal Cord Injuries	MESH:D013119		Acrylamide|Cannabidiol|Indomethacin|Lipopolysaccharides|Simvastatin|zileuton	20.70	6
RPS6KA3	6197	Spinal Cord Injuries	MESH:D013119		Cannabidiol|Hydrogen Peroxide|N-(oxo-5,6-dihydrophenanthridin-2-yl)-N,N-dimethylacetamide hydrochloride|Progesterone|Quercetin|tamibarotene	20.70	7
DEPTOR	64798	Spinal Cord Injuries	MESH:D013119		Cannabidiol|Indomethacin|Lipopolysaccharides|Progesterone|Quercetin|Tamoxifen	20.69	6
KNL1	57082	Spinal Cord Injuries	MESH:D013119		Acrylamide|Hydrogen Peroxide|Indomethacin|N-(oxo-5,6-dihydrophenanthridin-2-yl)-N,N-dimethylacetamide hydrochloride|Progesterone|Quercetin	20.69	7
MRPL30	51263	Spinal Cord Injuries	MESH:D013119		Acrylamide|Cannabidiol|Lipopolysaccharides|Progesterone|Rosiglitazone	20.69	7
SLC39A10	57181	Spinal Cord Injuries	MESH:D013119		Acrylamide|Cannabidiol|Hydrogen Peroxide|Lipopolysaccharides|Progesterone|Quercetin	20.68	7
CCND3	896	Spinal Cord Injuries	MESH:D013119		4-hydroxy-2-nonenal|Cannabidiol|N-(oxo-5,6-dihydrophenanthridin-2-yl)-N,N-dimethylacetamide hydrochloride|Progesterone|Quercetin|Rosiglitazone|Tamoxifen	20.67	9
TFF1	7031	Spinal Cord Injuries	MESH:D013119		Hydrogen Peroxide|Indomethacin|Lipopolysaccharides|Progesterone|Quercetin|Rosiglitazone|Tamoxifen	20.66	8
CCT2	10576	Spinal Cord Injuries	MESH:D013119		Acrylamide|Cannabidiol|Hydrogen Peroxide|Oxygen|Rosiglitazone|Tamoxifen	20.64	7
IFNGR1	3459	Spinal Cord Injuries	MESH:D013119		Acrylamide|Cannabidiol|Hydrogen Peroxide|Lipopolysaccharides|Progesterone|Quercetin	20.64	7
LOX	4015	Spinal Cord Injuries	MESH:D013119		Acrylamide|Clioquinol|Hydrogen Peroxide|Oxygen|Progesterone|Quercetin|Simvastatin	20.64	9
PTGER2	5732	Spinal Cord Injuries	MESH:D013119		Blood Glucose|Indomethacin|Lipopolysaccharides|Oxygen|Progesterone|Tamoxifen	20.64	5
SLCO2A1	6578	Spinal Cord Injuries	MESH:D013119		Hydrogen Peroxide|Indomethacin|Progesterone|Quercetin|Rosiglitazone|Tamoxifen	20.64	8
SPINK1	6690	Spinal Cord Injuries	MESH:D013119		Lipopolysaccharides|Oxygen|Progesterone|Quercetin|Rosiglitazone|Tamoxifen	20.64	8
OTUB1	55611	Spinal Cord Injuries	MESH:D013119		4-hydroxy-2-nonenal|Hydrogen Peroxide|Lipopolysaccharides|N-(oxo-5,6-dihydrophenanthridin-2-yl)-N,N-dimethylacetamide hydrochloride|Progesterone	20.63	6
STK35	140901	Spinal Cord Injuries	MESH:D013119		Blood Glucose|Cannabidiol|Hydrogen Peroxide|Oxygen|Theophylline	20.63	6
CLEC3B	7123	Spinal Cord Injuries	MESH:D013119		Blood Glucose|Indomethacin|Oxygen|Progesterone|Rosiglitazone	20.61	6
COPS7A	50813	Spinal Cord Injuries	MESH:D013119		Acrylamide|Hydrogen Peroxide|Indomethacin|N-(oxo-5,6-dihydrophenanthridin-2-yl)-N,N-dimethylacetamide hydrochloride|Progesterone	20.61	6
ADAM17	6868	Spinal Cord Injuries	MESH:D013119		Acrylamide|Atorvastatin|Indomethacin|Lipopolysaccharides|Progesterone|Tamoxifen	20.60	6
CKS1B	1163	Spinal Cord Injuries	MESH:D013119		4-hydroxy-2-nonenal|Acrylamide|Indomethacin|Lipopolysaccharides|Progesterone|Tamoxifen	20.60	6
ETV5	2119	Spinal Cord Injuries	MESH:D013119		Acrylamide|Indomethacin|Lipopolysaccharides|Oxygen|Progesterone|Quercetin	20.59	6
RFC4	5984	Spinal Cord Injuries	MESH:D013119		Acrylamide|Cannabidiol|Hydrogen Peroxide|Indomethacin|Oxygen|Quercetin	20.59	6
RGS5	8490	Spinal Cord Injuries	MESH:D013119		Acrylamide|Hydrogen Peroxide|Oxygen|Progesterone|Quercetin|Tamoxifen	20.59	7
MSMO1	6307	Spinal Cord Injuries	MESH:D013119		Hydrogen Peroxide|Indomethacin|Oxygen|Progesterone|Quercetin|Rosiglitazone|Tamoxifen	20.58	9
ABLIM1	3983	Spinal Cord Injuries	MESH:D013119		Hydrogen Peroxide|N-(oxo-5,6-dihydrophenanthridin-2-yl)-N,N-dimethylacetamide hydrochloride|Progesterone|Quercetin|Rosiglitazone|Tamoxifen	20.56	8
CXCL1	2919	Spinal Cord Compression	MESH:D013117		Lidocaine|Methylprednisolone|Morphine|Nicotine|Prednisolone|shikonin	20.54	9
CEP135	9662	Spinal Cord Injuries	MESH:D013119		Acrylamide|Cannabidiol|Indomethacin|Quercetin|tamibarotene	20.53	5
ANGPTL1	9068	Spinal Cord Injuries	MESH:D013119		Acrylamide|Blood Glucose|Indomethacin|Oxygen|Progesterone	20.52	5
INSR	3643	Spinal Cord Injuries	MESH:D013119		Hydrogen Peroxide|Indomethacin|N-(oxo-5,6-dihydrophenanthridin-2-yl)-N,N-dimethylacetamide hydrochloride|Oxygen|Progesterone|Quercetin|Rosiglitazone	20.52	8
STK11	6794	Spinal Cord Injuries	MESH:D013119		4-hydroxy-2-nonenal|Lipopolysaccharides|Quercetin|Rosiglitazone|Simvastatin|Tamoxifen	20.52	8
ATG12	9140	Spinal Cord Injuries	MESH:D013119		Cannabidiol|geraniol|Hydrogen Peroxide|Lipopolysaccharides|Oxygen|Quercetin	20.51	6
DNAH11	8701	Spinal Cord Injuries	MESH:D013119		Acrylamide|Indomethacin|Oxygen|Progesterone|Tamoxifen	20.51	6
H19	283120	Spinal Cord Injuries	MESH:D013119		Acrylamide|Hydrogen Peroxide|Indomethacin|Lidocaine|Progesterone|Tamoxifen	20.51	7
SPRY4	81848	Spinal Cord Injuries	MESH:D013119		Acrylamide|Blood Glucose|Hydrogen Peroxide|Indomethacin|Oxygen|Progesterone	20.51	6
SST	6750	Spinal Cord Injuries	MESH:D013119		Acrylamide|Hydrogen Peroxide|Lipopolysaccharides|Progesterone|Tamoxifen|Theophylline	20.51	9
AKR1B10	57016	Spinal Cord Injuries	MESH:D013119		4-hydroxy-2-nonenal|Hydrogen Peroxide|Indomethacin|Lipopolysaccharides|Progesterone|Quercetin|Rosiglitazone	20.50	8
MANF	7873	Spinal Cord Injuries	MESH:D013119		Acrylamide|Hydrogen Peroxide|Indomethacin|Oxygen|Progesterone|Tamoxifen	20.50	7
ALDH1A1	216	Spinal Cord Injuries	MESH:D013119		4-hydroxy-2-nonenal|Blood Glucose|Hydrogen Peroxide|Lipopolysaccharides|Oxygen|Progesterone|Quercetin|Rosiglitazone	20.48	9
CRELD2	79174	Spinal Cord Injuries	MESH:D013119		Blood Glucose|Hydrogen Peroxide|Oxygen|Progesterone|Quercetin|Tamoxifen	20.47	6
ABCC6	368	Spinal Cord Injuries	MESH:D013119		Acrylamide|Indomethacin|Lipopolysaccharides|Progesterone|Quercetin|Rosiglitazone	20.46	7
NUCB2	4925	Spinal Cord Injuries	MESH:D013119		Acrylamide|Lipopolysaccharides|Oxygen|Progesterone|Quercetin|Tamoxifen	20.46	7
LTB4R	1241	Spinal Cord Injuries	MESH:D013119		Acrylamide|Blood Glucose|Oxygen|Quercetin|tamibarotene	20.45	4
RC3H1	149041	Spinal Cord Injuries	MESH:D013119		Acrylamide|Hydrogen Peroxide|Indomethacin|Rosiglitazone|Theophylline	20.44	8
CMBL	134147	Spinal Cord Injuries	MESH:D013119		Acrylamide|Lipopolysaccharides|Oxygen|Progesterone|Quercetin|Rosiglitazone	20.42	8
AGO2	27161	Spinal Cord Injuries	MESH:D013119		4-hydroxy-2-nonenal|Clioquinol|Indomethacin|Oxygen|Quercetin|Tamoxifen	20.39	6
GRB10	2887	Spinal Cord Injuries	MESH:D013119		Acrylamide|Cannabidiol|Lipopolysaccharides|Progesterone|Quercetin|Tamoxifen	20.38	7
MLKL	197259	Spinal Cord Injuries	MESH:D013119		Blood Glucose|Hydrogen Peroxide|Indomethacin|Lipopolysaccharides|Oxygen|Rosiglitazone	20.38	5
NR3C1	2908	Spinal Cord Compression	MESH:D013117		geraniol|Methylprednisolone Acetate|Morphine|Nicotine|Prednisolone|Triamcinolone	20.38	7
SEMA3C	10512	Spinal Cord Injuries	MESH:D013119		Acrylamide|Lipopolysaccharides|Oxygen|Progesterone|Quercetin|Tamoxifen	20.37	7
APOD	347	Spinal Cord Injuries	MESH:D013119		4-hydroxy-2-nonenal|Acrylamide|Indomethacin|Oxygen|Progesterone|Tamoxifen	20.34	7
MRPS26	64949	Spinal Cord Injuries	MESH:D013119		Acrylamide|Hydrogen Peroxide|Lipopolysaccharides|Oxygen|Rosiglitazone	20.34	6
SLC25A16	8034	Spinal Cord Injuries	MESH:D013119		Acrylamide|Hydrogen Peroxide|Indomethacin|Progesterone|Quercetin	20.34	6
CRYAB	1410	Spinal Cord Injuries	MESH:D013119		Acrylamide|Hydrogen Peroxide|Indomethacin|Lipopolysaccharides|Progesterone|Rosiglitazone|Tamoxifen	20.33	8
GSTZ1	2954	Spinal Cord Injuries	MESH:D013119		Acrylamide|Hydrogen Peroxide|Oxygen|Progesterone|Quercetin|Rosiglitazone	20.33	8
BST2	684	Spinal Cord Injuries	MESH:D013119		Blood Glucose|Lipopolysaccharides|Methylprednisolone|Oxygen|tamibarotene|Tamoxifen	20.31	6
VDR	7421	Spinal Cord Injuries	MESH:D013119		Lipopolysaccharides|Oxygen|Quercetin|Rosiglitazone|Simvastatin|Superoxides|Tamoxifen	20.31	9
ARRB1	408	Spinal Cord Injuries	MESH:D013119		Blood Glucose|Lipopolysaccharides|Oxygen|Quercetin|Rosiglitazone|Tamoxifen	20.30	6
AHRR	57491	Spinal Cord Injuries	MESH:D013119		Acrylamide|Hydrogen Peroxide|Lipopolysaccharides|Oxygen|Progesterone|Quercetin	20.29	7
CHI3L1	1116	Spinal Cord Injuries	MESH:D013119		Blood Glucose|Indomethacin|Lipopolysaccharides|Oxygen|Progesterone|Rosiglitazone	20.29	6
CHKA	1119	Spinal Cord Injuries	MESH:D013119		Acrylamide|Hydrogen Peroxide|Lipopolysaccharides|Quercetin|tamibarotene|Tamoxifen	20.29	6
CHORDC1	26973	Spinal Cord Injuries	MESH:D013119		Acrylamide|Hydrogen Peroxide|Oxygen|Progesterone|Quercetin|Tamoxifen	20.29	7
CLDN3	1365	Spinal Cord Injuries	MESH:D013119		Hydrogen Peroxide|Lipopolysaccharides|Oxygen|Progesterone|Rosiglitazone|Tamoxifen	20.29	8
MAP2K4	6416	Spinal Cord Injuries	MESH:D013119		Acrylamide|Hydrogen Peroxide|Indomethacin|Lipopolysaccharides|Quercetin|Tamoxifen	20.29	5
RAD51AP1	10635	Spinal Cord Injuries	MESH:D013119		Acrylamide|Cannabidiol|Oxygen|Progesterone|Quercetin|Tamoxifen	20.29	7
CD200R1	131450	Spinal Cord Injuries	MESH:D013119		Acrylamide|Blood Glucose|Lidocaine|Lipopolysaccharides|Oxygen	20.28	4
HK2	3099	Spinal Cord Injuries	MESH:D013119		Acrylamide|Hydrogen Peroxide|Indomethacin|Lipopolysaccharides|Oxygen|Quercetin|Rosiglitazone	20.28	7
JAML	120425	Spinal Cord Injuries	MESH:D013119		Blood Glucose|Cannabidiol|Hydrogen Peroxide|Oxygen|Progesterone	20.28	5
PYCR2	29920	Spinal Cord Injuries	MESH:D013119		Hydrogen Peroxide|Indomethacin|Quercetin|Tamoxifen|Theophylline	20.28	7
ORC2	4999	Spinal Cord Injuries	MESH:D013119		Indomethacin|Oxygen|Progesterone|Quercetin|tamibarotene	20.27	6
PLEKHM1	9842	Spinal Cord Injuries	MESH:D013119		4-hydroxy-2-nonenal|Hydrogen Peroxide|Indomethacin|Lipopolysaccharides|Quercetin	20.27	4
CDT1	81620	Spinal Cord Injuries	MESH:D013119		Cannabidiol|geraniol|Lidocaine|Progesterone|Quercetin|Simvastatin	20.26	8
TP63	8626	Spinal Cord Injuries	MESH:D013119		4-hydroxy-2-nonenal|Acrylamide|Lipopolysaccharides|N-(oxo-5,6-dihydrophenanthridin-2-yl)-N,N-dimethylacetamide hydrochloride|Progesterone|Quercetin	20.26	7
ATP2B4	493	Spinal Cord Injuries	MESH:D013119		Acrylamide|Blood Glucose|Lipopolysaccharides|Oxygen|Progesterone|Rosiglitazone	20.25	7
AVPR1A	552	Spinal Cord Injuries	MESH:D013119		Acrylamide|Cannabidiol|Oxygen|Progesterone|Rosiglitazone|Tamoxifen	20.25	8
TNS1	7145	Spinal Cord Injuries	MESH:D013119		Acrylamide|Lipopolysaccharides|Oxygen|Progesterone|Quercetin|Rosiglitazone	20.25	8
TRIP13	9319	Spinal Cord Injuries	MESH:D013119		4-hydroxy-2-nonenal|Acrylamide|Indomethacin|Lidocaine|Oxygen|Quercetin	20.25	6
ACADVL	37	Spinal Cord Injuries	MESH:D013119		Cannabidiol|Indomethacin|Lipopolysaccharides|Oxygen|Quercetin|Rosiglitazone	20.21	6
CD300A	11314	Spinal Cord Injuries	MESH:D013119		4-hydroxy-2-nonenal|Lipopolysaccharides|Oxygen|Rosiglitazone|tamibarotene	20.21	6
CLIC4	25932	Spinal Cord Injuries	MESH:D013119		Acrylamide|Hydrogen Peroxide|Indomethacin|Lipopolysaccharides|N-(oxo-5,6-dihydrophenanthridin-2-yl)-N,N-dimethylacetamide hydrochloride|Progesterone	20.21	6
ELK1	2002	Spinal Cord Injuries	MESH:D013119		4-hydroxy-2-nonenal|Cannabidiol|Hydrogen Peroxide|Indomethacin|Oxygen|Quercetin	20.21	6
GPAT3	84803	Spinal Cord Injuries	MESH:D013119		Hydrogen Peroxide|Lipopolysaccharides|Oxygen|Quercetin|Rosiglitazone|Tamoxifen	20.21	7
PDLIM1	9124	Spinal Cord Injuries	MESH:D013119		Indomethacin|Lipopolysaccharides|Oxygen|Progesterone|Rosiglitazone|Tamoxifen	20.21	7
IGFBP1	3484	Spinal Cord Injuries	MESH:D013119		Cannabidiol|Hydrogen Peroxide|Lipopolysaccharides|Oxygen|Progesterone|Quercetin|Tamoxifen	20.20	8
PPP1R12A	4659	Spinal Cord Injuries	MESH:D013119		Hydrogen Peroxide|manganese(III)-tetrakis(4-benzoic acid)porphyrin|N-(oxo-5,6-dihydrophenanthridin-2-yl)-N,N-dimethylacetamide hydrochloride|Oxygen|Quercetin|Simvastatin	20.19	6
UBE2A	7319	Spinal Cord Injuries	MESH:D013119		4-hydroxy-2-nonenal|Cannabidiol|Hydrogen Peroxide|Lipopolysaccharides|Quercetin	20.19	5
ACSL1	2180	Spinal Cord Injuries	MESH:D013119		Hydrogen Peroxide|Indomethacin|Lipopolysaccharides|Oxygen|Progesterone|Rosiglitazone|Tamoxifen	20.18	8
ACTR1A	10121	Spinal Cord Injuries	MESH:D013119		Hydrogen Peroxide|Indomethacin|Lipopolysaccharides|Oxygen|Quercetin	20.18	4
FLNB	2317	Spinal Cord Injuries	MESH:D013119		Cannabidiol|Hydrogen Peroxide|Indomethacin|N-(oxo-5,6-dihydrophenanthridin-2-yl)-N,N-dimethylacetamide hydrochloride|Quercetin|Tamoxifen	20.17	6
KRT17	3872	Spinal Cord Injuries	MESH:D013119		Acrylamide|Cannabidiol|Lipopolysaccharides|Progesterone|Simvastatin|Tamoxifen	20.17	8
RETSAT	54884	Spinal Cord Injuries	MESH:D013119		Acrylamide|Cannabidiol|Indomethacin|Progesterone|Quercetin|Rosiglitazone	20.16	8
TGIF1	7050	Spinal Cord Injuries	MESH:D013119		Blood Glucose|geraniol|Oxygen|Progesterone|tamibarotene|Theophylline	20.14	8
ALDH1B1	219	Spinal Cord Injuries	MESH:D013119		Acrylamide|Hydrogen Peroxide|Indomethacin|Quercetin|tamibarotene|Tamoxifen	20.13	6
GATAD2B	57459	Spinal Cord Injuries	MESH:D013119		4-hydroxy-2-nonenal|Acrylamide|Cannabidiol|Hydrogen Peroxide|N-(oxo-5,6-dihydrophenanthridin-2-yl)-N,N-dimethylacetamide hydrochloride	20.13	5
SHMT1	6470	Spinal Cord Injuries	MESH:D013119		Indomethacin|Lidocaine|Lipopolysaccharides|Oxygen|Progesterone|Quercetin	20.13	6
GPX3	2878	Spinal Cord Injuries	MESH:D013119		Cannabidiol|Hydrogen Peroxide|Indomethacin|Lipopolysaccharides|Oxygen|Progesterone|Quercetin	20.12	7
VEGFA	7422	Spinal Cord Compression	MESH:D013117		geraniol|Heparin|Morphine|Nicotine|Prednisolone|Triamcinolone|Warfarin	20.12	9
CLDN23	137075	Spinal Cord Injuries	MESH:D013119		Acrylamide|Hydrogen Peroxide|Lidocaine|Progesterone|Rosiglitazone	20.11	7
H1-5	3009	Spinal Cord Injuries	MESH:D013119		Cannabidiol|Hydrogen Peroxide|Lipopolysaccharides|Oxygen|Quercetin	20.10	5
TNFSF11	8600	Spinal Cord Injuries	MESH:D013119		Cannabidiol|Hydrogen Peroxide|Indomethacin|Lipopolysaccharides|Progesterone|Quercetin|Rosiglitazone	20.10	8
CAPG	822	Spinal Cord Injuries	MESH:D013119		Acrylamide|Lidocaine|Lipopolysaccharides|Oxygen|tamibarotene|Tamoxifen	20.09	6
IFI44	10561	Spinal Cord Injuries	MESH:D013119		Blood Glucose|Lipopolysaccharides|Methylprednisolone|Oxygen|Quercetin|Tamoxifen	20.09	6
LIPE	3991	Spinal Cord Injuries	MESH:D013119		Acrylamide|Oxygen|Quercetin|Rosiglitazone|Tamoxifen|Theophylline	20.09	9
PMEPA1	56937	Spinal Cord Injuries	MESH:D013119		Blood Glucose|Indomethacin|Lipopolysaccharides|Oxygen|Progesterone|Rosiglitazone	20.09	6
ASAH1	427	Spinal Cord Injuries	MESH:D013119		Cannabidiol|Hydrogen Peroxide|Lipopolysaccharides|Progesterone|Quercetin|Tamoxifen	20.08	7
SLC39A14	23516	Spinal Cord Injuries	MESH:D013119		Cannabidiol|Indomethacin|Lipopolysaccharides|Oxygen|Progesterone|Quercetin	20.08	6
H2AC18	8337	Spinal Cord Injuries	MESH:D013119		Hydrogen Peroxide|Lipopolysaccharides|Progesterone|tamibarotene|Theophylline	20.05	8
GUCY1A1	2982	Spinal Cord Injuries	MESH:D013119		Acrylamide|Hydrogen Peroxide|Indomethacin|Lipopolysaccharides|Oxygen|Progesterone	20.04	6
OGDH	4967	Spinal Cord Injuries	MESH:D013119		Acrylamide|Hydrogen Peroxide|Indomethacin|Lipopolysaccharides|Progesterone|Rosiglitazone	20.04	7
TST	7263	Spinal Cord Injuries	MESH:D013119		Acrylamide|Indomethacin|Oxygen|Progesterone|Quercetin|Tamoxifen	20.04	7
NDUFA11	126328	Spinal Cord Injuries	MESH:D013119		Acrylamide|Indomethacin|Lipopolysaccharides|Progesterone|Rosiglitazone	20.02	6
RNF150	57484	Spinal Cord Injuries	MESH:D013119		Acrylamide|Hydrogen Peroxide|Indomethacin|Progesterone|Rosiglitazone	20.02	7
ROCK2	9475	Spinal Cord Injuries	MESH:D013119		Cannabidiol|Indomethacin|Lipopolysaccharides|Oxygen|Progesterone|Quercetin	20.00	6
GABRB2	2561	Spinal Cord Injuries	MESH:D013119		Acrylamide|Baclofen|Blood Glucose|Lipopolysaccharides|Oxygen|Theophylline	19.98	8
GSTM3	2947	Spinal Cord Injuries	MESH:D013119		4-hydroxy-2-nonenal|Indomethacin|Lipopolysaccharides|Naloxone|Quercetin|Tamoxifen|Theophylline	19.98	9
PRKACB	5567	Spinal Cord Injuries	MESH:D013119		Cannabidiol|Lipopolysaccharides|Progesterone|Rosiglitazone|tamibarotene|Tamoxifen	19.97	8
GLO1	2739	Spinal Cord Injuries	MESH:D013119		Acrylamide|Indomethacin|Lipopolysaccharides|Oxygen|Quercetin|Rosiglitazone	19.96	6
HMGA2	8091	Spinal Cord Injuries	MESH:D013119		4-hydroxy-2-nonenal|Acrylamide|Cannabidiol|Indomethacin|Oxygen|Progesterone	19.96	7
ANXA1	301	Spinal Cord Injuries	MESH:D013119		Hydrogen Peroxide|Lipopolysaccharides|Oxygen|Progesterone|Quercetin|Rosiglitazone|Simvastatin	19.95	10
FANCD2	2177	Spinal Cord Injuries	MESH:D013119		4-hydroxy-2-nonenal|Acrylamide|Cannabidiol|Lidocaine|N-(oxo-5,6-dihydrophenanthridin-2-yl)-N,N-dimethylacetamide hydrochloride|Oxygen	19.94	5
WDR54	84058	Spinal Cord Injuries	MESH:D013119		Acrylamide|Indomethacin|Oxygen|Progesterone|Quercetin	19.94	6
KRT18	3875	Spinal Cord Injuries	MESH:D013119		Acrylamide|Cannabidiol|Indomethacin|Lipopolysaccharides|Oxygen|Progesterone|Quercetin	19.92	7
CYP2C9	1559	Spinal Cord Injuries	MESH:D013119		Cannabidiol|Hydrogen Peroxide|Oxygen|Progesterone|Quercetin|Rosiglitazone|Simvastatin|Tamoxifen	19.91	11
CTTN	2017	Spinal Cord Injuries	MESH:D013119		4-hydroxy-2-nonenal|Acrylamide|Oxygen|Quercetin|Rosiglitazone|Simvastatin	19.89	8
EIF2A	83939	Spinal Cord Injuries	MESH:D013119		4-hydroxy-2-nonenal|Indomethacin|Lipopolysaccharides|Oxygen|Quercetin|tamibarotene	19.89	5
ABCD3	5825	Spinal Cord Injuries	MESH:D013119		Acrylamide|Indomethacin|Progesterone|Quercetin|Rosiglitazone|Tamoxifen	19.88	8
EGR3	1960	Spinal Cord Injuries	MESH:D013119		Acrylamide|Lipopolysaccharides|Oxygen|Progesterone|Quercetin|tamibarotene	19.88	7
FGFR4	2264	Spinal Cord Injuries	MESH:D013119		Acrylamide|Cannabidiol|Hydrogen Peroxide|Oxygen|Quercetin|Rosiglitazone	19.88	7
MCM10	55388	Spinal Cord Injuries	MESH:D013119		Acrylamide|Cannabidiol|Hydrogen Peroxide|Lidocaine|Oxygen|Quercetin	19.88	6
CDH16	1014	Spinal Cord Injuries	MESH:D013119		Acrylamide|Lipopolysaccharides|Oxygen|Progesterone|Rosiglitazone	19.87	7
CYP3A4	1576	Spinal Cord Compression	MESH:D013117		Lidocaine|Methylprednisolone|Nicotine|Prednisolone|shikonin|Steroids|Warfarin	19.87	10
TMEM156	80008	Spinal Cord Injuries	MESH:D013119		Acrylamide|Blood Glucose|Lipopolysaccharides|Oxygen|Quercetin	19.87	4
KAZALD1	81621	Spinal Cord Injuries	MESH:D013119		Hydrogen Peroxide|Indomethacin|Lipopolysaccharides|Oxygen|Progesterone	19.86	5
MRPS22	56945	Spinal Cord Injuries	MESH:D013119		Acrylamide|Indomethacin|Lipopolysaccharides|Oxygen|Quercetin	19.86	4
RTTN	25914	Spinal Cord Injuries	MESH:D013119		Acrylamide|Hydrogen Peroxide|Lipopolysaccharides|Oxygen|Progesterone	19.86	6
CD38	952	Spinal Cord Injuries	MESH:D013119		Acrylamide|Lipopolysaccharides|Progesterone|Superoxides|tamibarotene|Tamoxifen	19.85	7
EGF	1950	Spinal Cord Injuries	MESH:D013119		Cannabidiol|Hydrogen Peroxide|Indomethacin|Lipopolysaccharides|Progesterone|Quercetin|Rosiglitazone|Tamoxifen	19.85	9
KRAS	3845	Spinal Cord Injuries	MESH:D013119		Cannabidiol|geraniol|Hydrogen Peroxide|Lipopolysaccharides|Oxygen|Quercetin|Simvastatin	19.85	8
MSN	4478	Spinal Cord Injuries	MESH:D013119		Blood Glucose|Hydrogen Peroxide|Lipopolysaccharides|N-(oxo-5,6-dihydrophenanthridin-2-yl)-N,N-dimethylacetamide hydrochloride|Oxygen|Rosiglitazone	19.85	5
CAR3	12350	Spinal Cord Injuries	MESH:D013119		Cannabidiol|Hydrogen Peroxide|Lipopolysaccharides|Progesterone|Quercetin|Tamoxifen	19.84	7
CCNA1	8900	Spinal Cord Injuries	MESH:D013119		Hydrogen Peroxide|Lidocaine|Lipopolysaccharides|Oxygen|Progesterone|Quercetin	19.84	7
CISH	1154	Spinal Cord Injuries	MESH:D013119		4-hydroxy-2-nonenal|Acrylamide|Cannabidiol|Hydrogen Peroxide|Lipopolysaccharides|Progesterone	19.84	7
PNPLA2	57104	Spinal Cord Injuries	MESH:D013119		Cannabidiol|Indomethacin|Oxygen|Quercetin|Rosiglitazone|Tamoxifen	19.84	7
POSTN	10631	Spinal Cord Injuries	MESH:D013119		Acrylamide|Lidocaine|Lipopolysaccharides|Oxygen|Progesterone|Tamoxifen	19.84	7
PTGDS	5730	Spinal Cord Injuries	MESH:D013119		Acrylamide|Hydrogen Peroxide|Oxygen|Progesterone|Quercetin|Tamoxifen	19.84	7
TBC1D8B	54885	Spinal Cord Injuries	MESH:D013119		4-hydroxy-2-nonenal|Hydrogen Peroxide|N-(oxo-5,6-dihydrophenanthridin-2-yl)-N,N-dimethylacetamide hydrochloride|Oxygen|Quercetin	19.82	4
ANLN	54443	Spinal Cord Injuries	MESH:D013119		4-hydroxy-2-nonenal|Hydrogen Peroxide|Oxygen|Progesterone|Quercetin|Tamoxifen	19.81	7
MGST2	4258	Spinal Cord Injuries	MESH:D013119		Hydrogen Peroxide|Indomethacin|Oxygen|Progesterone|Quercetin|Theophylline	19.81	9
MYBL1	4603	Spinal Cord Injuries	MESH:D013119		geraniol|Indomethacin|Lipopolysaccharides|Oxygen|Progesterone|Quercetin	19.81	6
EPN3	55040	Spinal Cord Injuries	MESH:D013119		Acrylamide|Cannabidiol|Hydrogen Peroxide|Quercetin|Rosiglitazone	19.80	6
MRPS28	28957	Spinal Cord Injuries	MESH:D013119		Acrylamide|Cannabidiol|Indomethacin|Progesterone|Rosiglitazone	19.80	7
SHC1	6464	Spinal Cord Injuries	MESH:D013119		Acrylamide|Hydrogen Peroxide|Indomethacin|Oxygen|Progesterone|Quercetin	19.80	7
VIPR2	7434	Spinal Cord Injuries	MESH:D013119		Acrylamide|Blood Glucose|Lipopolysaccharides|Oxygen|Progesterone	19.80	5
EIF3F	8665	Spinal Cord Injuries	MESH:D013119		Hydrogen Peroxide|Indomethacin|Progesterone|Quercetin|Tamoxifen	19.79	6
AKR1B1	231	Spinal Cord Injuries	MESH:D013119		4-hydroxy-2-nonenal|Indomethacin|Lipopolysaccharides|Oxygen|Progesterone|Quercetin|Rosiglitazone	19.78	8
EFEMP1	2202	Spinal Cord Injuries	MESH:D013119		Indomethacin|Methylprednisolone|Oxygen|Progesterone|Quercetin|Tamoxifen	19.77	8
ID4	3400	Spinal Cord Injuries	MESH:D013119		Acrylamide|Cannabidiol|Lipopolysaccharides|Progesterone|Rosiglitazone|Tamoxifen	19.76	8
GCG	2641	Spinal Cord Injuries	MESH:D013119		Blood Glucose|Cannabidiol|geraniol|Indomethacin|Lipopolysaccharides|Rosiglitazone	19.74	6
PSEN1	5663	Spinal Cord Injuries	MESH:D013119		Cannabidiol|Lipopolysaccharides|N-(oxo-5,6-dihydrophenanthridin-2-yl)-N,N-dimethylacetamide hydrochloride|Oxygen|Progesterone|Simvastatin	19.74	7
RMND5A	64795	Spinal Cord Injuries	MESH:D013119		Acrylamide|Hydrogen Peroxide|Oxygen|tamibarotene|Theophylline	19.74	7
SDC1	6382	Spinal Cord Injuries	MESH:D013119		Acrylamide|Blood Glucose|Lipopolysaccharides|Oxygen|Progesterone|Simvastatin	19.73	7
UGCG	7357	Spinal Cord Injuries	MESH:D013119		Indomethacin|Oxygen|Progesterone|Quercetin|tamibarotene|Tamoxifen	19.73	7
POLD2	5425	Spinal Cord Injuries	MESH:D013119		Acrylamide|Hydrogen Peroxide|Oxygen|Quercetin|Tamoxifen	19.72	5
PPIA	5478	Spinal Cord Injuries	MESH:D013119		Acrylamide|Hydrogen Peroxide|Indomethacin|Lipopolysaccharides|Quercetin|Tamoxifen	19.72	5
TIMM23	100287932	Spinal Cord Injuries	MESH:D013119		Acrylamide|Hydrogen Peroxide|Oxygen|Rosiglitazone|Tamoxifen	19.72	6
VSIR	64115	Spinal Cord Injuries	MESH:D013119		Acrylamide|Blood Glucose|Indomethacin|Lipopolysaccharides|Oxygen	19.72	3
TNNI3	7137	Spinal Cord Injuries	MESH:D013119		Acetylcarnitine|Oxygen|Progesterone|Quercetin|Rosiglitazone|Simvastatin	19.70	9
ERO1A	30001	Spinal Cord Injuries	MESH:D013119		Blood Glucose|Indomethacin|Lipopolysaccharides|Oxygen|Progesterone|Rosiglitazone	19.69	6
IFITM1	8519	Spinal Cord Injuries	MESH:D013119		Cannabidiol|Hydrogen Peroxide|Indomethacin|Lipopolysaccharides|Progesterone|Tamoxifen	19.69	6
TBX3	6926	Spinal Cord Injuries	MESH:D013119		Cannabidiol|Hydrogen Peroxide|Indomethacin|Lipopolysaccharides|Quercetin|Rosiglitazone	19.69	6
WNT4	54361	Spinal Cord Injuries	MESH:D013119		Acrylamide|Indomethacin|Lipopolysaccharides|Progesterone|Simvastatin|Tamoxifen	19.69	7
ALOX15	246	Spinal Cord Injuries	MESH:D013119		Acrylamide|Indomethacin|Lipopolysaccharides|Oxygen|Progesterone|Quercetin	19.68	6
GLUL	2752	Spinal Cord Injuries	MESH:D013119		Acrylamide|Indomethacin|Lipopolysaccharides|Oxygen|Progesterone|Quercetin|Tamoxifen	19.68	7
MUC1	4582	Spinal Cord Injuries	MESH:D013119		Acrylamide|Lipopolysaccharides|Oxygen|Progesterone|Quercetin|Tamoxifen	19.68	7
RGCC	28984	Spinal Cord Injuries	MESH:D013119		Hydrogen Peroxide|Indomethacin|Lipopolysaccharides|Oxygen|Progesterone|Quercetin	19.68	6
GPRIN3	285513	Spinal Cord Injuries	MESH:D013119		Blood Glucose|Hydrogen Peroxide|Lipopolysaccharides|Oxygen|Progesterone	19.66	5
TOP1	7150	Spinal Cord Injuries	MESH:D013119		4-hydroxy-2-nonenal|Hydrogen Peroxide|Lipopolysaccharides|Oxygen|tamibarotene|Tamoxifen	19.66	6
AQP9	366	Spinal Cord Injuries	MESH:D013119		Blood Glucose|Cannabidiol|Lipopolysaccharides|Oxygen|Quercetin|Tamoxifen	19.65	5
CCR7	1236	Spinal Cord Injuries	MESH:D013119		Acrylamide|Indomethacin|Lipopolysaccharides|Oxygen|Quercetin|Rosiglitazone	19.65	6
HELLS	3070	Spinal Cord Injuries	MESH:D013119		4-hydroxy-2-nonenal|Acrylamide|Blood Glucose|Oxygen|Progesterone|Quercetin	19.65	6
GSTA4	2941	Spinal Cord Injuries	MESH:D013119		4-hydroxy-2-nonenal|Acrylamide|Hydrogen Peroxide|Lipopolysaccharides|Quercetin|Rosiglitazone|Tamoxifen	19.63	8
MFN1	55669	Spinal Cord Injuries	MESH:D013119		Bupivacaine|Hydrogen Peroxide|Lipopolysaccharides|N-(oxo-5,6-dihydrophenanthridin-2-yl)-N,N-dimethylacetamide hydrochloride|Oxygen|Quercetin	19.62	5
COL6A1	1291	Spinal Cord Injuries	MESH:D013119		Acrylamide|Indomethacin|Lipopolysaccharides|Progesterone|Quercetin|Rosiglitazone	19.61	7
GDF6	392255	Spinal Cord Injuries	MESH:D013119		Blood Glucose|Cannabidiol|Indomethacin|Oxygen|Tamoxifen	19.59	4
METTL1	4234	Spinal Cord Injuries	MESH:D013119		Blood Glucose|Hydrogen Peroxide|Indomethacin|Oxygen|Tamoxifen	19.59	4
UBE2D2	7322	Spinal Cord Injuries	MESH:D013119		Blood Glucose|Cannabidiol|Lipopolysaccharides|Oxygen|Tamoxifen	19.59	4
BLVRB	645	Spinal Cord Injuries	MESH:D013119		4-hydroxy-2-nonenal|Acrylamide|Cannabidiol|Lidocaine|Lipopolysaccharides|Quercetin	19.58	6
ECT2	1894	Spinal Cord Injuries	MESH:D013119		Cannabidiol|Hydrogen Peroxide|Lidocaine|Progesterone|Quercetin|Tamoxifen	19.58	7
FRMD3	257019	Spinal Cord Injuries	MESH:D013119		Acrylamide|Blood Glucose|Oxygen|Progesterone|Quercetin	19.58	5
GSTT1	2952	Spinal Cord Injuries	MESH:D013119		Acrylamide|Hydrogen Peroxide|Indomethacin|Lipopolysaccharides|Progesterone|Quercetin|Rosiglitazone	19.58	8
NECTIN1	5818	Spinal Cord Injuries	MESH:D013119		4-hydroxy-2-nonenal|Acrylamide|Hydrogen Peroxide|Oxygen|Tamoxifen	19.58	5
STXBP2	6813	Spinal Cord Injuries	MESH:D013119		Acrylamide|Indomethacin|Lidocaine|Lipopolysaccharides|Progesterone	19.58	5
TRAF6	7189	Spinal Cord Injuries	MESH:D013119		Atorvastatin|Hydrogen Peroxide|Lipopolysaccharides|Oxygen|Progesterone|Quercetin	19.58	7
SCRIB	23513	Spinal Cord Injuries	MESH:D013119		Acrylamide|Indomethacin|Lipopolysaccharides|Oxygen|Quercetin	19.57	4
MEF2C	4208	Spinal Cord Injuries	MESH:D013119		Acrylamide|Cannabidiol|Hydrogen Peroxide|Indomethacin|Oxygen|Rosiglitazone	19.54	7
SDHA	6389	Spinal Cord Injuries	MESH:D013119		Acrylamide|Indomethacin|Lipopolysaccharides|N-(oxo-5,6-dihydrophenanthridin-2-yl)-N,N-dimethylacetamide hydrochloride|Quercetin|Rosiglitazone	19.54	6
WARS1	7453	Spinal Cord Injuries	MESH:D013119		Acrylamide|Lipopolysaccharides|Oxygen|Progesterone|tamibarotene|Tamoxifen	19.54	7
GATM	2628	Spinal Cord Injuries	MESH:D013119		Acrylamide|Hydrogen Peroxide|Indomethacin|Progesterone|Quercetin|Tamoxifen	19.53	7
HLX	3142	Spinal Cord Injuries	MESH:D013119		4-hydroxy-2-nonenal|Acrylamide|Indomethacin|Rosiglitazone|tamibarotene	19.53	6
IRGM	345611	Spinal Cord Injuries	MESH:D013119		4-hydroxy-2-nonenal|Acrylamide|Blood Glucose|Oxygen|Tamoxifen	19.53	4
AKR1C1	1645	Spinal Cord Injuries	MESH:D013119		4-hydroxy-2-nonenal|geraniol|Hydrogen Peroxide|Indomethacin|Lipopolysaccharides|Progesterone|Simvastatin	19.52	8
CHIL3	12655	Spinal Cord Injuries	MESH:D013119		Acrylamide|Lipopolysaccharides|Minocycline|Progesterone|Quercetin	19.52	8
FAM171B	165215	Spinal Cord Injuries	MESH:D013119		Hydrogen Peroxide|Indomethacin|Progesterone|Tamoxifen|Theophylline	19.52	8
ILF2	3608	Spinal Cord Injuries	MESH:D013119		Acrylamide|Cannabidiol|geraniol|Indomethacin|Progesterone	19.52	6
NOX4	50507	Spinal Cord Injuries	MESH:D013119		Atorvastatin|Cannabidiol|Hydrogen Peroxide|Lipopolysaccharides|Oxygen|Rosiglitazone|Superoxides	19.52	7
TWF2	11344	Spinal Cord Injuries	MESH:D013119		Acrylamide|Cannabidiol|Progesterone|tamibarotene|Tamoxifen	19.52	6
CCL26	10344	Spinal Cord Injuries	MESH:D013119		Cannabidiol|Hydrogen Peroxide|Lipopolysaccharides|Oxygen|Progesterone	19.51	6
EHBP1L1	254102	Spinal Cord Injuries	MESH:D013119		Acrylamide|Hydrogen Peroxide|Lipopolysaccharides|N-(oxo-5,6-dihydrophenanthridin-2-yl)-N,N-dimethylacetamide hydrochloride|Quercetin	19.51	5
GATA2	2624	Spinal Cord Injuries	MESH:D013119		Clioquinol|Hydrogen Peroxide|Lipopolysaccharides|Progesterone|tamibarotene|Tamoxifen	19.51	7
MRPL45	84311	Spinal Cord Injuries	MESH:D013119		Acrylamide|Indomethacin|Lipopolysaccharides|Oxygen|Rosiglitazone	19.50	5
CAMK2B	816	Spinal Cord Injuries	MESH:D013119		Acrylamide|Blood Glucose|Cannabidiol|Oxygen|Progesterone|Tamoxifen	19.47	6
PRTN3	5657	Spinal Cord Injuries	MESH:D013119		Acrylamide|Lipopolysaccharides|Minocycline|tamibarotene|Tamoxifen	19.47	7
HTATIP2	10553	Spinal Cord Injuries	MESH:D013119		4-hydroxy-2-nonenal|Acrylamide|Cannabidiol|Hydrogen Peroxide|Lipopolysaccharides|Oxygen	19.46	6
LUM	4060	Spinal Cord Injuries	MESH:D013119		Blood Glucose|Indomethacin|Lipopolysaccharides|Oxygen|Progesterone|Tamoxifen	19.46	5
PDSS1	23590	Spinal Cord Injuries	MESH:D013119		4-hydroxy-2-nonenal|Hydrogen Peroxide|Lipopolysaccharides|Oxygen|Tamoxifen	19.45	5
AMPH	273	Spinal Cord Injuries	MESH:D013119		4-hydroxy-2-nonenal|Acrylamide|Hydrogen Peroxide|Indomethacin|Progesterone	19.44	6
PRDX1	5052	Spinal Cord Injuries	MESH:D013119		4-hydroxy-2-nonenal|Acrylamide|geraniol|Hydrogen Peroxide|Lipopolysaccharides|Oxygen|Quercetin	19.44	7
ALDH6A1	4329	Spinal Cord Injuries	MESH:D013119		4-hydroxy-2-nonenal|Hydrogen Peroxide|Oxygen|Progesterone|Quercetin|Rosiglitazone	19.43	8
BBC3	27113	Spinal Cord Injuries	MESH:D013119		4-hydroxy-2-nonenal|Hydrogen Peroxide|Indomethacin|Oxygen|pifithrin|Simvastatin|Tamoxifen	19.43	8
RO60	6738	Spinal Cord Injuries	MESH:D013119		Acrylamide|Hydrogen Peroxide|Indomethacin|Oxygen|Rosiglitazone	19.43	6
STAT5A	6776	Spinal Cord Injuries	MESH:D013119		4-hydroxy-2-nonenal|Acrylamide|Lipopolysaccharides|Progesterone|Simvastatin|Tamoxifen	19.43	8
USP2	9099	Spinal Cord Injuries	MESH:D013119		Acrylamide|Cannabidiol|Lipopolysaccharides|Quercetin|Rosiglitazone|Tamoxifen	19.43	7
CFTR	1080	Spinal Cord Injuries	MESH:D013119		Baclofen|Hydrogen Peroxide|Lipopolysaccharides|Progesterone|Quercetin|Simvastatin|Tamoxifen	19.42	10
ALDH7A1	501	Spinal Cord Injuries	MESH:D013119		4-hydroxy-2-nonenal|Acrylamide|Hydrogen Peroxide|Indomethacin|Quercetin|Tamoxifen	19.39	6
PHLDA3	23612	Spinal Cord Injuries	MESH:D013119		Blood Glucose|Lipopolysaccharides|Oxygen|Quercetin|Rosiglitazone|Tamoxifen	19.39	6
SIGMAR1	10280	Spinal Cord Injuries	MESH:D013119		Acrylamide|Indomethacin|Naloxone|Oxygen|Progesterone|Tamoxifen	19.39	8
ZC3H11A	9877	Spinal Cord Injuries	MESH:D013119		Hydrogen Peroxide|Indomethacin|N-(oxo-5,6-dihydrophenanthridin-2-yl)-N,N-dimethylacetamide hydrochloride|Quercetin|Rosiglitazone	19.39	6
ACSS2	55902	Spinal Cord Injuries	MESH:D013119		Acrylamide|Indomethacin|Lipopolysaccharides|Oxygen|Progesterone|Tamoxifen	19.38	6
BTG2	7832	Spinal Cord Injuries	MESH:D013119		Hydrogen Peroxide|Indomethacin|Lipopolysaccharides|Oxygen|Progesterone|Quercetin|tamibarotene	19.37	7
ITGA11	22801	Spinal Cord Injuries	MESH:D013119		Hydrogen Peroxide|Indomethacin|Lipopolysaccharides|Oxygen|Rosiglitazone	19.37	5
NLGN3	54413	Spinal Cord Injuries	MESH:D013119		Acrylamide|Hydrogen Peroxide|Oxygen|Progesterone|Simvastatin	19.37	7
ALCAM	214	Spinal Cord Injuries	MESH:D013119		Blood Glucose|Cannabidiol|Lipopolysaccharides|Oxygen|Progesterone|Tamoxifen	19.36	6
LRRC17	10234	Spinal Cord Injuries	MESH:D013119		Acrylamide|Lipopolysaccharides|Oxygen|Progesterone|Quercetin	19.36	6
RGS4	5999	Spinal Cord Injuries	MESH:D013119		Lipopolysaccharides|Methylprednisolone|Oxygen|Progesterone|Rosiglitazone|Tamoxifen	19.36	8
UBC	7316	Spinal Cord Injuries	MESH:D013119		Acrylamide|Cannabidiol|Hydrogen Peroxide|Lipopolysaccharides|Quercetin|Tamoxifen	19.35	6
ABCB4	5244	Spinal Cord Injuries	MESH:D013119		Atorvastatin|Cannabidiol|Lidocaine|Lipopolysaccharides|Quercetin|Simvastatin|Tamoxifen	19.33	8
PTK2B	2185	Spinal Cord Injuries	MESH:D013119		Acrylamide|Hydrogen Peroxide|manganese(III)-tetrakis(4-benzoic acid)porphyrin|Progesterone|tamibarotene|Tamoxifen	19.33	7
CYP19A1	1588	Spinal Cord Injuries	MESH:D013119		Atorvastatin|Cannabidiol|Indomethacin|Lipopolysaccharides|Oxygen|Progesterone|Quercetin|Tamoxifen	19.32	8
APBB3	10307	Spinal Cord Injuries	MESH:D013119		Acrylamide|Cannabidiol|Lipopolysaccharides|tamibarotene|Tamoxifen	19.31	5
TCF25	22980	Spinal Cord Injuries	MESH:D013119		Acrylamide|geraniol|Indomethacin|Lipopolysaccharides|Progesterone	19.31	5
SCAF11	9169	Spinal Cord Injuries	MESH:D013119		Indomethacin|Oxygen|Progesterone|Quercetin|Tamoxifen	19.30	6
LACC1	144811	Spinal Cord Injuries	MESH:D013119		Acrylamide|Cannabidiol|Hydrogen Peroxide|Indomethacin|Lipopolysaccharides	19.29	4
PLSCR4	57088	Spinal Cord Injuries	MESH:D013119		Indomethacin|Lipopolysaccharides|Oxygen|Progesterone|Quercetin	19.29	5
AHR	196	Spinal Cord Injuries	MESH:D013119		Blood Glucose|Cannabidiol|Hydrogen Peroxide|Lipopolysaccharides|Oxygen|pifithrin|Progesterone|Quercetin|Rosiglitazone|Tamoxifen	19.28	11
COX4I1	1327	Spinal Cord Injuries	MESH:D013119		Hydrogen Peroxide|Indomethacin|Lipopolysaccharides|Oxygen|Progesterone|Rosiglitazone	19.28	7
MSH2	4436	Spinal Cord Injuries	MESH:D013119		Acrylamide|Cannabidiol|Hydrogen Peroxide|Lipopolysaccharides|Oxygen|Quercetin	19.28	6
PMP22	5376	Spinal Cord Injuries	MESH:D013119		Hydrogen Peroxide|Indomethacin|Lipopolysaccharides|Progesterone|Quercetin|Rosiglitazone	19.28	7
ADRB2	154	Spinal Cord Injuries	MESH:D013119		4-hydroxy-2-nonenal|Acrylamide|Lipopolysaccharides|Oxygen|Progesterone|Rosiglitazone|Tamoxifen	19.26	9
PHB1	5245	Spinal Cord Injuries	MESH:D013119		4-hydroxy-2-nonenal|Cannabidiol|geraniol|Hydrogen Peroxide|Progesterone|Tamoxifen	19.26	7
EPHA2	1969	Spinal Cord Injuries	MESH:D013119		Hydrogen Peroxide|Lipopolysaccharides|N-(oxo-5,6-dihydrophenanthridin-2-yl)-N,N-dimethylacetamide hydrochloride|Oxygen|Quercetin|Rosiglitazone	19.25	6
TRPV1	7442	Spinal Cord Compression	MESH:D013117		geraniol|Lidocaine|Morphine|Nicotine|Tetracaine	19.25	4
CAMK1	8536	Spinal Cord Injuries	MESH:D013119		Acrylamide|Hydrogen Peroxide|Lipopolysaccharides|Quercetin|tamibarotene	19.24	5
SH2D5	400745	Spinal Cord Injuries	MESH:D013119		Acrylamide|Blood Glucose|Hydrogen Peroxide|Oxygen|Quercetin	19.24	4
ACO2	50	Spinal Cord Injuries	MESH:D013119		Hydrogen Peroxide|Indomethacin|manganese(III)-tetrakis(4-benzoic acid)porphyrin|Oxygen|Rosiglitazone|Superoxides	19.23	6
MRPL49	740	Spinal Cord Injuries	MESH:D013119		Acrylamide|Lipopolysaccharides|Progesterone|Quercetin|Rosiglitazone	19.23	7
MYH3	4621	Spinal Cord Injuries	MESH:D013119		Acrylamide|Cannabidiol|Oxygen|Progesterone|Quercetin	19.23	6
PKD1	5310	Spinal Cord Injuries	MESH:D013119		Acrylamide|Indomethacin|Oxygen|Progesterone|Tamoxifen	19.23	6
RETNLA	57262	Spinal Cord Injuries	MESH:D013119		Acrylamide|Lipopolysaccharides|Oxygen|Progesterone|Tamoxifen	19.23	6
SOCS5	9655	Spinal Cord Injuries	MESH:D013119		Acrylamide|Hydrogen Peroxide|Indomethacin|Lipopolysaccharides|Tamoxifen	19.23	4
ERCC1	2067	Spinal Cord Injuries	MESH:D013119		4-hydroxy-2-nonenal|Blood Glucose|Hydrogen Peroxide|Lipopolysaccharides|Oxygen|Quercetin	19.22	5
HSPA6	3310	Spinal Cord Injuries	MESH:D013119		Acrylamide|Cannabidiol|Hydrogen Peroxide|Lipopolysaccharides|Progesterone|Quercetin	19.21	7
SLC1A3	6507	Spinal Cord Injuries	MESH:D013119		Acrylamide|Atorvastatin|Hydrogen Peroxide|Oxygen|Progesterone|Tamoxifen	19.21	7
SLC7A1	6541	Spinal Cord Injuries	MESH:D013119		Acrylamide|Blood Glucose|Cannabidiol|Indomethacin|Lipopolysaccharides|Oxygen	19.21	4
MAOA	4128	Spinal Cord Injuries	MESH:D013119		geraniol|Indomethacin|Oxygen|Progesterone|Quercetin|Rosiglitazone|Tamoxifen	19.19	9
TBC1D5	9779	Spinal Cord Injuries	MESH:D013119		Acrylamide|Hydrogen Peroxide|Indomethacin|N-(oxo-5,6-dihydrophenanthridin-2-yl)-N,N-dimethylacetamide hydrochloride|tamibarotene	19.19	5
ANKRD44	91526	Spinal Cord Injuries	MESH:D013119		Hydrogen Peroxide|Lipopolysaccharides|Oxygen|Rosiglitazone|Theophylline	19.18	8
GBP6	163351	Spinal Cord Injuries	MESH:D013119		Blood Glucose|Indomethacin|Lipopolysaccharides|Oxygen|Tamoxifen	19.18	3
IGDCC4	57722	Spinal Cord Injuries	MESH:D013119		Acrylamide|Blood Glucose|Oxygen|Quercetin|Rosiglitazone	19.18	5
NEO1	4756	Spinal Cord Injuries	MESH:D013119		4-hydroxy-2-nonenal|Hydrogen Peroxide|Lipopolysaccharides|Oxygen|Progesterone	19.18	6
PLEKHO1	51177	Spinal Cord Injuries	MESH:D013119		4-hydroxy-2-nonenal|Hydrogen Peroxide|Progesterone|Quercetin|Rosiglitazone	19.18	7
PSTPIP1	9051	Spinal Cord Injuries	MESH:D013119		Blood Glucose|Lipopolysaccharides|Oxygen|Quercetin|Tamoxifen	19.18	4
SIRT6	51548	Spinal Cord Injuries	MESH:D013119		Acrylamide|Hydrogen Peroxide|N-(oxo-5,6-dihydrophenanthridin-2-yl)-N,N-dimethylacetamide hydrochloride|Quercetin|Rosiglitazone	19.18	6
EGFL6	25975	Spinal Cord Injuries	MESH:D013119		Blood Glucose|Indomethacin|Lipopolysaccharides|Oxygen|Progesterone	19.17	4
PITX2	5308	Spinal Cord Injuries	MESH:D013119		Acrylamide|Hydrogen Peroxide|Indomethacin|Quercetin|Simvastatin	19.17	6
RBP1	5947	Spinal Cord Injuries	MESH:D013119		Acrylamide|Lipopolysaccharides|Oxygen|Progesterone|Quercetin|Rosiglitazone	19.17	8
PARK7	11315	Spinal Cord Injuries	MESH:D013119		Cannabidiol|Hydrogen Peroxide|Indomethacin|Lipopolysaccharides|Quercetin|Superoxides	19.15	4
SNCA	6622	Spinal Cord Injuries	MESH:D013119		Acetylcarnitine|geraniol|Hydrogen Peroxide|Lipopolysaccharides|Oxygen|Quercetin|Tamoxifen	19.15	7
TRPA1	8989	Spinal Cord Injuries	MESH:D013119		4-hydroxy-2-nonenal|Acrylamide|Cannabidiol|Indomethacin|Lidocaine|Lipopolysaccharides	19.15	5
DAB2	1601	Spinal Cord Injuries	MESH:D013119		Acrylamide|Hydrogen Peroxide|Lipopolysaccharides|Progesterone|Quercetin|Theophylline	19.14	9
SERPINH1	871	Spinal Cord Injuries	MESH:D013119		Acrylamide|Hydrogen Peroxide|Lipopolysaccharides|Oxygen|Progesterone|Tamoxifen	19.14	7
IL6R	3570	Spinal Cord Injuries	MESH:D013119		4-hydroxy-2-nonenal|Cannabidiol|Lipopolysaccharides|Minocycline|Progesterone|Theophylline	19.12	11
FCGR3A	2214	Spinal Cord Injuries	MESH:D013119		Blood Glucose|Indomethacin|Lipopolysaccharides|Oxygen|Progesterone	19.11	4
HAS1	3036	Spinal Cord Injuries	MESH:D013119		Acrylamide|Blood Glucose|Indomethacin|Oxygen|Progesterone	19.11	5
MAN2B2	23324	Spinal Cord Injuries	MESH:D013119		Acrylamide|Indomethacin|Lidocaine|Progesterone|Tamoxifen	19.11	6
PLCB1	23236	Spinal Cord Injuries	MESH:D013119		Acrylamide|Indomethacin|Oxygen|Progesterone|Quercetin|Theophylline	19.11	9
SAPCD2	89958	Spinal Cord Injuries	MESH:D013119		Acrylamide|Hydrogen Peroxide|Lidocaine|Oxygen|Quercetin	19.11	5
MRPL17	63875	Spinal Cord Injuries	MESH:D013119		Indomethacin|Lipopolysaccharides|Oxygen|Rosiglitazone|Tamoxifen	19.10	5
OCIAD2	132299	Spinal Cord Injuries	MESH:D013119		Hydrogen Peroxide|Indomethacin|Oxygen|Progesterone|Tamoxifen	19.10	6
PNPT1	87178	Spinal Cord Injuries	MESH:D013119		Acrylamide|Hydrogen Peroxide|Lipopolysaccharides|Progesterone|Tamoxifen	19.10	6
PER3	8863	Spinal Cord Injuries	MESH:D013119		Acrylamide|Blood Glucose|Cannabidiol|Hydrogen Peroxide|Oxygen|Progesterone	19.07	6
EHF	26298	Spinal Cord Injuries	MESH:D013119		geraniol|Lipopolysaccharides|Oxygen|Progesterone|Rosiglitazone	19.06	7
MAN1A2	10905	Spinal Cord Injuries	MESH:D013119		Hydrogen Peroxide|Indomethacin|Oxygen|Quercetin|Rosiglitazone	19.04	6
PARG	8505	Spinal Cord Injuries	MESH:D013119		Acrylamide|Hydrogen Peroxide|Lipopolysaccharides|Quercetin|Tamoxifen	19.03	5
CDKN1A	1026	Spinal Cord Compression	MESH:D013117		geraniol|Heparin|Lidocaine|Morphine|Nicotine|shikonin|Warfarin	19.02	7
HSPA4	3308	Spinal Cord Injuries	MESH:D013119		Acrylamide|Cannabidiol|Progesterone|Quercetin|Simvastatin|Tamoxifen	19.01	8
NFKBIZ	64332	Spinal Cord Injuries	MESH:D013119		4-hydroxy-2-nonenal|Cannabidiol|Lipopolysaccharides|Oxygen|Progesterone|Tamoxifen	19.01	7
CLEC4E	26253	Spinal Cord Injuries	MESH:D013119		Blood Glucose|Cannabidiol|Lidocaine|Lipopolysaccharides|Oxygen	19.00	4
IFI16	3428	Spinal Cord Injuries	MESH:D013119		4-hydroxy-2-nonenal|Hydrogen Peroxide|Lipopolysaccharides|Progesterone|tamibarotene	19.00	6
SLC27A2	11001	Spinal Cord Injuries	MESH:D013119		Hydrogen Peroxide|Indomethacin|Oxygen|Progesterone|Quercetin|Rosiglitazone	19.00	8
HRH1	3269	Spinal Cord Injuries	MESH:D013119		Bupivacaine|Cannabidiol|Lidocaine|Lipopolysaccharides|Quercetin|Ropivacaine	18.99	6
SLN	6588	Spinal Cord Injuries	MESH:D013119		Acrylamide|Blood Glucose|Oxygen|Rosiglitazone|Tamoxifen	18.99	5
LIMK2	3985	Spinal Cord Injuries	MESH:D013119		Acrylamide|Cannabidiol|Lidocaine|Lipopolysaccharides|Progesterone	18.98	6
SULT1E1	6783	Spinal Cord Injuries	MESH:D013119		Hydrogen Peroxide|Lipopolysaccharides|Oxygen|Progesterone|Quercetin|Ropivacaine	18.98	7
ACE	1636	Spinal Cord Injuries	MESH:D013119		Acrylamide|Atorvastatin|Cannabidiol|Hydrogen Peroxide|Indomethacin|Oxygen|Quercetin	18.97	7
KBTBD11	9920	Spinal Cord Injuries	MESH:D013119		Hydrogen Peroxide|Indomethacin|Lipopolysaccharides|Oxygen|Progesterone	18.97	5
LEAP2	116842	Spinal Cord Injuries	MESH:D013119		Acrylamide|Indomethacin|Quercetin|Rosiglitazone|Tamoxifen	18.97	6
NFATC1	4772	Spinal Cord Injuries	MESH:D013119		4-hydroxy-2-nonenal|Hydrogen Peroxide|Lipopolysaccharides|Oxygen|Quercetin|Tamoxifen	18.97	6
SPHK2	56848	Spinal Cord Injuries	MESH:D013119		Acrylamide|Cannabidiol|Hydrogen Peroxide|Oxygen|Progesterone	18.97	6
TFB1M	51106	Spinal Cord Injuries	MESH:D013119		Acrylamide|Lipopolysaccharides|Progesterone|Quercetin|Rosiglitazone	18.97	7
RMI2	116028	Spinal Cord Injuries	MESH:D013119		Acrylamide|Hydrogen Peroxide|Indomethacin|Lipopolysaccharides|Oxygen	18.96	4
BCL2L11	10018	Spinal Cord Injuries	MESH:D013119		4-hydroxy-2-nonenal|Blood Glucose|Hydrogen Peroxide|Indomethacin|Oxygen|Quercetin|Tamoxifen	18.95	6
EME1	146956	Spinal Cord Injuries	MESH:D013119		4-hydroxy-2-nonenal|Blood Glucose|Cannabidiol|Lidocaine|Oxygen	18.95	4
ATAD5	79915	Spinal Cord Injuries	MESH:D013119		4-hydroxy-2-nonenal|Acrylamide|Cannabidiol|Lidocaine|Oxygen	18.94	5
CD2AP	23607	Spinal Cord Injuries	MESH:D013119		Acrylamide|Hydrogen Peroxide|N-(oxo-5,6-dihydrophenanthridin-2-yl)-N,N-dimethylacetamide hydrochloride|Quercetin|Simvastatin	18.94	6
COL1A1	1277	Spinal Cord Compression	MESH:D013117		geraniol|Methylprednisolone|Nicotine|Prednisolone|shikonin|Warfarin	18.94	9
MIR424	494336	Spinal Cord Injuries	MESH:D013119		Hydrogen Peroxide|Progesterone|Quercetin|Tamoxifen	18.93	5
IL17RA	23765	Spinal Cord Injuries	MESH:D013119		Acrylamide|Blood Glucose|Lipopolysaccharides|Oxygen|Tamoxifen	18.92	4
WSB2	55884	Spinal Cord Injuries	MESH:D013119		4-hydroxy-2-nonenal|Hydrogen Peroxide|Indomethacin|Progesterone|Tamoxifen	18.92	6
ABCB9	23457	Spinal Cord Injuries	MESH:D013119		Indomethacin|Lipopolysaccharides|Oxygen|Progesterone|Rosiglitazone	18.91	6
MLYCD	23417	Spinal Cord Injuries	MESH:D013119		Acrylamide|Cannabidiol|Indomethacin|Oxygen|Rosiglitazone	18.91	6
SRPX2	27286	Spinal Cord Injuries	MESH:D013119		Indomethacin|Oxygen|Progesterone|Quercetin|Tamoxifen	18.91	6
PPP1R13L	10848	Spinal Cord Injuries	MESH:D013119		Acrylamide|Hydrogen Peroxide|Indomethacin|Oxygen|Quercetin	18.90	5
ABHD11	83451	Spinal Cord Injuries	MESH:D013119		Hydrogen Peroxide|Indomethacin|Progesterone|Rosiglitazone|Theophylline	18.87	9
ASB2	51676	Spinal Cord Injuries	MESH:D013119		Cannabidiol|Progesterone|Quercetin|Rosiglitazone|tamibarotene	18.87	7
CLEC2D	29121	Spinal Cord Injuries	MESH:D013119		4-hydroxy-2-nonenal|Lidocaine|Lipopolysaccharides|Progesterone|Tamoxifen	18.87	6
GAS6	2621	Spinal Cord Injuries	MESH:D013119		Hydrogen Peroxide|Indomethacin|Lipopolysaccharides|Progesterone|Rosiglitazone|Tamoxifen	18.87	7
GSTM2	2946	Spinal Cord Injuries	MESH:D013119		4-hydroxy-2-nonenal|Hydrogen Peroxide|Indomethacin|Lipopolysaccharides|Progesterone|Quercetin|Theophylline	18.87	9
TCF4	6925	Spinal Cord Injuries	MESH:D013119		geraniol|Lipopolysaccharides|Oxygen|Progesterone|Quercetin|Tamoxifen	18.87	7
UBASH3B	84959	Spinal Cord Injuries	MESH:D013119		Blood Glucose|Lipopolysaccharides|Oxygen|Progesterone|Quercetin	18.86	5
UTP20	27340	Spinal Cord Injuries	MESH:D013119		Hydrogen Peroxide|Indomethacin|Oxygen|Quercetin|tamibarotene	18.86	5
RNF145	153830	Spinal Cord Injuries	MESH:D013119		Indomethacin|Lipopolysaccharides|Oxygen|Progesterone|Tamoxifen	18.85	5
BEX1	55859	Spinal Cord Injuries	MESH:D013119		Acrylamide|Hydrogen Peroxide|Indomethacin|Quercetin|Tamoxifen	18.84	5
CFD	1675	Spinal Cord Injuries	MESH:D013119		Cannabidiol|Indomethacin|Lidocaine|Progesterone|Rosiglitazone|Tamoxifen	18.84	8
STIP1	10963	Spinal Cord Injuries	MESH:D013119		Acrylamide|Cannabidiol|Hydrogen Peroxide|Indomethacin|Oxygen|Progesterone	18.83	7
MASP2	10747	Spinal Cord Injuries	MESH:D013119		Acrylamide|Blood Glucose|Oxygen|Quercetin|Rosiglitazone	18.80	5
PROM1	8842	Spinal Cord Injuries	MESH:D013119		Acrylamide|Oxygen|Progesterone|Quercetin|Rosiglitazone|Tamoxifen	18.80	8
RIT1	6016	Spinal Cord Injuries	MESH:D013119		4-hydroxy-2-nonenal|Acrylamide|Oxygen|Quercetin|Rosiglitazone	18.80	6
TPM3	7170	Spinal Cord Injuries	MESH:D013119		Cannabidiol|Hydrogen Peroxide|Indomethacin|Lipopolysaccharides|Rosiglitazone|Tamoxifen	18.80	6
ZNF248	57209	Spinal Cord Injuries	MESH:D013119		Acrylamide|geraniol|Indomethacin|Quercetin	18.80	4
BNC2	54796	Spinal Cord Injuries	MESH:D013119		Acrylamide|Cannabidiol|Indomethacin|Rosiglitazone|Tamoxifen	18.79	6
FSTL3	10272	Spinal Cord Injuries	MESH:D013119		Acrylamide|Blood Glucose|Lipopolysaccharides|Oxygen|Quercetin	18.79	4
NDUFS3	4722	Spinal Cord Injuries	MESH:D013119		Indomethacin|Lipopolysaccharides|Progesterone|Quercetin|Rosiglitazone	18.79	6
CDKN2C	1031	Spinal Cord Injuries	MESH:D013119		Cannabidiol|geraniol|Lidocaine|Oxygen|Progesterone|Quercetin	18.78	7
GJB2	2706	Spinal Cord Injuries	MESH:D013119		Blood Glucose|Lipopolysaccharides|Oxygen|Progesterone|Simvastatin|Tamoxifen	18.78	7
KDM5A	5927	Spinal Cord Injuries	MESH:D013119		Acrylamide|Hydrogen Peroxide|Lipopolysaccharides|Quercetin|Tamoxifen	18.78	5
LOXL4	84171	Spinal Cord Injuries	MESH:D013119		Acrylamide|Indomethacin|Lipopolysaccharides|Oxygen|Progesterone	18.78	5
MOGAT1	116255	Spinal Cord Injuries	MESH:D013119		Acrylamide|Indomethacin|Lipopolysaccharides|Progesterone|Quercetin	18.78	5
PTGR2	145482	Spinal Cord Injuries	MESH:D013119		Acrylamide|Hydrogen Peroxide|Indomethacin|Progesterone|Quercetin	18.78	6
CDC25B	994	Spinal Cord Injuries	MESH:D013119		Acrylamide|Cannabidiol|Hydrogen Peroxide|Progesterone|Simvastatin|Tamoxifen	18.77	8
EFNA1	1942	Spinal Cord Injuries	MESH:D013119		Hydrogen Peroxide|Lipopolysaccharides|Oxygen|Progesterone|Quercetin|Tamoxifen	18.77	7
CCDC38	120935	Spinal Cord Injuries	MESH:D013119		Hydrogen Peroxide|Lipopolysaccharides|Oxygen|Progesterone	18.76	5
GNB2	2783	Spinal Cord Injuries	MESH:D013119		4-hydroxy-2-nonenal|Cannabidiol|Hydrogen Peroxide|Lidocaine|Oxygen	18.76	5
KDR	3791	Spinal Cord Injuries	MESH:D013119		geraniol|Lipopolysaccharides|Oxygen|Progesterone|Quercetin|Simvastatin|Superoxides	18.75	9
HNRNPH3	3189	Spinal Cord Injuries	MESH:D013119		Hydrogen Peroxide|Indomethacin|Quercetin|Tamoxifen|Theophylline	18.74	7
SERPINA1	5265	Spinal Cord Injuries	MESH:D013119		Acrylamide|Cannabidiol|Hydrogen Peroxide|Indomethacin|Lipopolysaccharides|Theophylline	18.74	7
ABHD14B	84836	Spinal Cord Injuries	MESH:D013119		Acrylamide|Hydrogen Peroxide|Progesterone|Quercetin|Tamoxifen	18.73	6
FTH1	2495	Spinal Cord Injuries	MESH:D013119		Acrylamide|Atorvastatin|Cannabidiol|Lipopolysaccharides|Oxygen|pifithrin|zileuton	18.73	7
TLE2	7089	Spinal Cord Injuries	MESH:D013119		Hydrogen Peroxide|Indomethacin|Oxygen|Progesterone|Tamoxifen	18.73	6
ALDH3A2	224	Spinal Cord Injuries	MESH:D013119		Indomethacin|Lipopolysaccharides|Progesterone|Quercetin|Rosiglitazone|Tamoxifen	18.70	7
SLC38A2	54407	Spinal Cord Injuries	MESH:D013119		Acrylamide|Indomethacin|Lipopolysaccharides|Progesterone|Quercetin|Tamoxifen	18.70	6
ACAA2	10449	Spinal Cord Injuries	MESH:D013119		Indomethacin|Lipopolysaccharides|Oxygen|Quercetin|Rosiglitazone|Simvastatin	18.68	7
MASTL	84930	Spinal Cord Injuries	MESH:D013119		Acrylamide|Cannabidiol|Indomethacin|Lidocaine|Quercetin	18.68	5
OPA1	4976	Spinal Cord Injuries	MESH:D013119		Cannabidiol|Hydrogen Peroxide|N-(oxo-5,6-dihydrophenanthridin-2-yl)-N,N-dimethylacetamide hydrochloride|Oxygen|Rosiglitazone|Tamoxifen	18.68	6
CLSTN2	64084	Spinal Cord Injuries	MESH:D013119		Cannabidiol|Indomethacin|Lipopolysaccharides|Progesterone|Rosiglitazone	18.67	6
CTDSPL	10217	Spinal Cord Injuries	MESH:D013119		Indomethacin|Lipopolysaccharides|Progesterone|Rosiglitazone|Tamoxifen	18.67	6
PFKP	5214	Spinal Cord Injuries	MESH:D013119		Acrylamide|Blood Glucose|Indomethacin|Lipopolysaccharides|Oxygen|Quercetin	18.67	4
HACD4	401494	Spinal Cord Injuries	MESH:D013119		Acrylamide|Hydrogen Peroxide|Indomethacin|Oxygen|Progesterone	18.66	6
SLC22A3	6581	Spinal Cord Injuries	MESH:D013119		Atorvastatin|Hydrogen Peroxide|Lidocaine|Oxygen|Progesterone|Quercetin	18.65	7
ALPK1	80216	Spinal Cord Injuries	MESH:D013119		4-hydroxy-2-nonenal|Acrylamide|Blood Glucose|Indomethacin|Lidocaine	18.64	5
ITGB3	3690	Spinal Cord Injuries	MESH:D013119		Cannabidiol|Lipopolysaccharides|Progesterone|Quercetin|Rosiglitazone|Tamoxifen	18.64	8
CCDC110	256309	Spinal Cord Injuries	MESH:D013119		Cannabidiol|Lipopolysaccharides|Oxygen|Progesterone	18.63	5
NDUFB2	4708	Spinal Cord Injuries	MESH:D013119		Cannabidiol|Hydrogen Peroxide|Indomethacin|Rosiglitazone|Theophylline	18.63	8
RNASET2	8635	Spinal Cord Injuries	MESH:D013119		Acrylamide|Hydrogen Peroxide|Progesterone|Tamoxifen|Theophylline	18.62	8
CD302	9936	Spinal Cord Injuries	MESH:D013119		Cannabidiol|Indomethacin|Progesterone|Quercetin|Tamoxifen	18.61	6
FANCC	2176	Spinal Cord Injuries	MESH:D013119		Cannabidiol|Hydrogen Peroxide|Lipopolysaccharides|Progesterone|Tamoxifen	18.61	6
PRKAR1B	5575	Spinal Cord Injuries	MESH:D013119		Acrylamide|Indomethacin|Progesterone|Quercetin|Tamoxifen	18.61	6
SFN	2810	Spinal Cord Injuries	MESH:D013119		Cannabidiol|Lipopolysaccharides|Oxygen|Progesterone|Quercetin|Tamoxifen	18.61	7
SLC38A5	92745	Spinal Cord Injuries	MESH:D013119		Indomethacin|Oxygen|Quercetin|Rosiglitazone|Tamoxifen	18.61	6
WNT5A	7474	Spinal Cord Injuries	MESH:D013119		Cannabidiol|Hydrogen Peroxide|Lipopolysaccharides|Progesterone|Simvastatin|Tamoxifen	18.61	8
E2F8	79733	Spinal Cord Injuries	MESH:D013119		4-hydroxy-2-nonenal|geraniol|Lipopolysaccharides|Oxygen|Progesterone|Tamoxifen	18.59	7
POLH	5429	Spinal Cord Injuries	MESH:D013119		4-hydroxy-2-nonenal|Hydrogen Peroxide|Indomethacin|pifithrin|Quercetin	18.59	5
LRP1	4035	Spinal Cord Injuries	MESH:D013119		Hydrogen Peroxide|Indomethacin|Lipopolysaccharides|Oxygen|Rosiglitazone|Simvastatin	18.58	7
SORD	6652	Spinal Cord Injuries	MESH:D013119		Blood Glucose|Hydrogen Peroxide|Indomethacin|Lipopolysaccharides|Oxygen|Progesterone	18.58	5
BTG1	694	Spinal Cord Injuries	MESH:D013119		Acrylamide|Indomethacin|Lipopolysaccharides|Quercetin|Rosiglitazone|Tamoxifen	18.57	6
DNAJA1	3301	Spinal Cord Injuries	MESH:D013119		Acrylamide|Hydrogen Peroxide|Indomethacin|Lipopolysaccharides|Oxygen|Quercetin	18.57	5
CDCA7L	55536	Spinal Cord Injuries	MESH:D013119		Acrylamide|Indomethacin|Lidocaine|Quercetin|Tamoxifen	18.56	5
FADS3	3995	Spinal Cord Injuries	MESH:D013119		Hydrogen Peroxide|Indomethacin|Progesterone|Quercetin|Theophylline	18.56	8
HPGD	3248	Spinal Cord Injuries	MESH:D013119		Indomethacin|Lidocaine|Oxygen|Progesterone|Rosiglitazone|tamibarotene	18.56	8
APCDD1	147495	Spinal Cord Injuries	MESH:D013119		Acrylamide|Indomethacin|Lipopolysaccharides|Progesterone|Rosiglitazone	18.55	6
DNAJB4	11080	Spinal Cord Injuries	MESH:D013119		4-hydroxy-2-nonenal|Acrylamide|Cannabidiol|Lipopolysaccharides|Quercetin|Tamoxifen	18.55	6
RPIA	22934	Spinal Cord Injuries	MESH:D013119		Acrylamide|Hydrogen Peroxide|Indomethacin|Rosiglitazone|Tamoxifen	18.55	6
THYN1	29087	Spinal Cord Injuries	MESH:D013119		Hydrogen Peroxide|Indomethacin|Lipopolysaccharides|Quercetin|Tamoxifen	18.55	4
ATP1B1	481	Spinal Cord Injuries	MESH:D013119		Acrylamide|Lipopolysaccharides|Oxygen|Progesterone|Quercetin|Tamoxifen	18.54	7
PKDCC	91461	Spinal Cord Injuries	MESH:D013119		Acrylamide|Indomethacin|Lipopolysaccharides|Oxygen|Quercetin	18.54	4
ASPN	54829	Spinal Cord Injuries	MESH:D013119		Blood Glucose|Indomethacin|Lidocaine|Oxygen|Progesterone	18.52	5
BPTF	2186	Spinal Cord Injuries	MESH:D013119		Acrylamide|Oxygen|Quercetin|tamibarotene|Theophylline	18.52	7
SPATS2L	26010	Spinal Cord Injuries	MESH:D013119		Acrylamide|Blood Glucose|Oxygen|Progesterone|Theophylline	18.52	7
ARID5A	10865	Spinal Cord Injuries	MESH:D013119		4-hydroxy-2-nonenal|Acrylamide|Indomethacin|Oxygen|Rosiglitazone	18.51	6
GAR1	54433	Spinal Cord Injuries	MESH:D013119		Blood Glucose|Hydrogen Peroxide|Oxygen|Progesterone|Rosiglitazone	18.51	6
HECTD1	25831	Spinal Cord Injuries	MESH:D013119		Acrylamide|Hydrogen Peroxide|N-(oxo-5,6-dihydrophenanthridin-2-yl)-N,N-dimethylacetamide hydrochloride|Oxygen|Quercetin	18.51	4
IL10RB	3588	Spinal Cord Injuries	MESH:D013119		Indomethacin|Lipopolysaccharides|Quercetin|Rosiglitazone|tamibarotene	18.51	5
SLC12A8	84561	Spinal Cord Injuries	MESH:D013119		Acrylamide|Hydrogen Peroxide|Oxygen|Rosiglitazone|Theophylline	18.51	8
IFI44L	10964	Spinal Cord Compression	MESH:D013117		Lidocaine|Methylprednisolone|Nicotine|Prednisolone	18.50	7
MAVS	57506	Spinal Cord Injuries	MESH:D013119		Acrylamide|Blood Glucose|Hydrogen Peroxide|Lipopolysaccharides|Oxygen	18.50	4
MTG2	26164	Spinal Cord Injuries	MESH:D013119		Acrylamide|Hydrogen Peroxide|Indomethacin|Theophylline	18.50	6
RHBG	57127	Spinal Cord Injuries	MESH:D013119		Acrylamide|Cannabidiol|Hydrogen Peroxide|Quercetin|Tamoxifen	18.50	5
APOA4	337	Spinal Cord Injuries	MESH:D013119		Hydrogen Peroxide|Lipopolysaccharides|Quercetin|Rosiglitazone|Simvastatin|Tamoxifen	18.49	8
KAZN	23254	Spinal Cord Injuries	MESH:D013119		Acrylamide|Lipopolysaccharides|Progesterone|Quercetin|Tamoxifen	18.49	6
SIPA1L1	26037	Spinal Cord Injuries	MESH:D013119		Acrylamide|Oxygen|Progesterone|Quercetin|Tamoxifen	18.49	6
PIR	8544	Spinal Cord Injuries	MESH:D013119		Acrylamide|Hydrogen Peroxide|Indomethacin|Lipopolysaccharides|Oxygen|Quercetin	18.48	5
PENK	5179	Spinal Cord Injuries	MESH:D013119		4-hydroxy-2-nonenal|Baclofen|Cannabidiol|Progesterone|Tamoxifen|Theophylline	18.47	10
FHOD3	80206	Spinal Cord Injuries	MESH:D013119		Acrylamide|Blood Glucose|Lipopolysaccharides|Oxygen|Progesterone	18.44	5
GALNT16	57452	Spinal Cord Injuries	MESH:D013119		Acrylamide|Indomethacin|Lipopolysaccharides|Oxygen|Rosiglitazone	18.44	5
UQCRFS1	7386	Spinal Cord Injuries	MESH:D013119		Hydrogen Peroxide|Lipopolysaccharides|Oxygen|Rosiglitazone|Tamoxifen	18.44	6
UQCRH	7388	Spinal Cord Injuries	MESH:D013119		Cannabidiol|Hydrogen Peroxide|Indomethacin|Lipopolysaccharides|Rosiglitazone	18.44	5
FNBP1L	54874	Spinal Cord Injuries	MESH:D013119		Acrylamide|Hydrogen Peroxide|Indomethacin|Quercetin|Tamoxifen	18.43	5
IER5L	389792	Spinal Cord Injuries	MESH:D013119		Acrylamide|Lipopolysaccharides|Oxygen|Progesterone|Quercetin	18.43	6
SLC7A6	9057	Spinal Cord Injuries	MESH:D013119		Acrylamide|Indomethacin|Lipopolysaccharides|Oxygen|Tamoxifen	18.43	4
HSPE1	3336	Spinal Cord Injuries	MESH:D013119		Acrylamide|Hydrogen Peroxide|Indomethacin|Quercetin|Rosiglitazone|Tamoxifen	18.42	7
ORM1	5004	Spinal Cord Injuries	MESH:D013119		Indomethacin|Lidocaine|Lipopolysaccharides|Progesterone|Quercetin|Rosiglitazone	18.42	7
ACAN	176	Spinal Cord Injuries	MESH:D013119		Acrylamide|Indomethacin|Progesterone|Simvastatin|tamibarotene	18.41	7
CLCA1	1179	Spinal Cord Injuries	MESH:D013119		Cannabidiol|Hydrogen Peroxide|N-(oxo-5,6-dihydrophenanthridin-2-yl)-N,N-dimethylacetamide hydrochloride|Progesterone|Tamoxifen	18.41	6
CYTIP	9595	Spinal Cord Injuries	MESH:D013119		Blood Glucose|Cannabidiol|Lidocaine|Lipopolysaccharides|Oxygen	18.41	4
NUP50	10762	Spinal Cord Injuries	MESH:D013119		Cannabidiol|Hydrogen Peroxide|Indomethacin|Quercetin|Theophylline	18.40	7
P4HB	5034	Spinal Cord Injuries	MESH:D013119		4-hydroxy-2-nonenal|Indomethacin|Quercetin|Rosiglitazone|Simvastatin|Tamoxifen	18.40	8
TRAF5	7188	Spinal Cord Injuries	MESH:D013119		Acrylamide|Progesterone|Rosiglitazone|tamibarotene|Tamoxifen	18.40	7
CHTF18	63922	Spinal Cord Injuries	MESH:D013119		Acrylamide|Lidocaine|Oxygen|Quercetin|Tamoxifen	18.39	5
FTL	2512	Spinal Cord Injuries	MESH:D013119		Acrylamide|Cannabidiol|Hydrogen Peroxide|Lipopolysaccharides|Oxygen|Rosiglitazone	18.39	7
HEBP2	23593	Spinal Cord Injuries	MESH:D013119		Acrylamide|Hydrogen Peroxide|Lidocaine|Progesterone|Quercetin	18.39	6
SLC43A2	124935	Spinal Cord Injuries	MESH:D013119		Acrylamide|Blood Glucose|Indomethacin|Lipopolysaccharides|Oxygen	18.39	3
SSPN	8082	Spinal Cord Injuries	MESH:D013119		Acrylamide|Blood Glucose|Indomethacin|Oxygen|Progesterone	18.39	5
ZCCHC24	219654	Spinal Cord Injuries	MESH:D013119		Acrylamide|Indomethacin|Lipopolysaccharides|tamibarotene|Tamoxifen	18.39	4
ABCC4	10257	Spinal Cord Injuries	MESH:D013119		Acrylamide|Baclofen|Hydrogen Peroxide|Oxygen|Progesterone|Quercetin|Tamoxifen	18.38	9
ABCG1	9619	Spinal Cord Injuries	MESH:D013119		Lipopolysaccharides|Oxygen|Progesterone|Rosiglitazone|Simvastatin|Tamoxifen	18.37	9
TIMP4	7079	Spinal Cord Injuries	MESH:D013119		Acrylamide|Indomethacin|Lipopolysaccharides|Oxygen|Progesterone	18.37	5
GATA4	2626	Spinal Cord Injuries	MESH:D013119		Hydrogen Peroxide|Indomethacin|Lipopolysaccharides|Progesterone|Quercetin|Tamoxifen	18.36	6
IL1B	3553	Spinal Cord Compression	MESH:D013117		geraniol|Lidocaine|Methylprednisolone|Morphine|Nicotine|Prednisolone|shikonin|Warfarin	18.36	11
NCOA2	10499	Spinal Cord Injuries	MESH:D013119		Acrylamide|Lipopolysaccharides|Oxygen|Progesterone|Quercetin|Tamoxifen	18.36	7
MPO	4353	Spinal Cord Compression	MESH:D013117		geraniol|Heparin|Methylprednisolone|Nicotine|Prednisolone|Warfarin	18.35	9
CES1D	104158	Spinal Cord Injuries	MESH:D013119		Acrylamide|Lidocaine|Lipopolysaccharides|Oxygen|Rosiglitazone	18.34	6
EPCAM	4072	Spinal Cord Injuries	MESH:D013119		Acrylamide|Blood Glucose|Lidocaine|Oxygen|Progesterone|Tamoxifen	18.34	6
PPAN	56342	Spinal Cord Injuries	MESH:D013119		Acrylamide|Blood Glucose|Hydrogen Peroxide|Oxygen|Tamoxifen	18.34	4
ADORA2A	135	Spinal Cord Injuries	MESH:D013119		Acrylamide|Lipopolysaccharides|Methylprednisolone|Oxygen|Quercetin|Rosiglitazone	18.33	7
COL4A6	1288	Spinal Cord Injuries	MESH:D013119		Acrylamide|Hydrogen Peroxide|Indomethacin|Oxygen|Rosiglitazone	18.33	6
CRYGS	1427	Spinal Cord Injuries	MESH:D013119		Acrylamide|Progesterone|Quercetin|Tamoxifen	18.33	5
CTSE	1510	Spinal Cord Injuries	MESH:D013119		Hydrogen Peroxide|Lipopolysaccharides|Oxygen|Progesterone|Tamoxifen	18.33	6
PHLDB1	23187	Spinal Cord Injuries	MESH:D013119		Acrylamide|Indomethacin|Quercetin|Rosiglitazone|Tamoxifen	18.33	6
TMOD1	7111	Spinal Cord Injuries	MESH:D013119		Acrylamide|Oxygen|Progesterone|Rosiglitazone|Tamoxifen	18.33	7
SLC37A2	219855	Spinal Cord Injuries	MESH:D013119		Acrylamide|Hydrogen Peroxide|Lipopolysaccharides|Progesterone|Quercetin	18.32	6
TMEM140	55281	Spinal Cord Injuries	MESH:D013119		Hydrogen Peroxide|Indomethacin|Lipopolysaccharides|Progesterone|Quercetin	18.32	5
CD151	977	Spinal Cord Injuries	MESH:D013119		Cannabidiol|Oxygen|Progesterone|Quercetin|Simvastatin	18.29	7
MDN1	23195	Spinal Cord Injuries	MESH:D013119		Indomethacin|Progesterone|Quercetin|tamibarotene|Tamoxifen	18.29	6
CDKN2A	1029	Spinal Cord Injuries	MESH:D013119		Cannabidiol|Hydrogen Peroxide|Lidocaine|Lipopolysaccharides|Oxygen|Quercetin|Simvastatin	18.28	8
CSPG4	1464	Spinal Cord Injuries	MESH:D013119		Acrylamide|Lipopolysaccharides|Oxygen|Simvastatin|Tamoxifen	18.28	6
REV1	51455	Spinal Cord Injuries	MESH:D013119		4-hydroxy-2-nonenal|Acrylamide|Hydrogen Peroxide|Indomethacin|Oxygen	18.28	5
SYP	6855	Spinal Cord Injuries	MESH:D013119		4-hydroxy-2-nonenal|Acrylamide|Atorvastatin|Cannabidiol|Hydrogen Peroxide|Lipopolysaccharides	18.28	6
XRCC3	7517	Spinal Cord Injuries	MESH:D013119		Cannabidiol|Hydrogen Peroxide|Oxygen|Quercetin|Tamoxifen	18.28	5
CDCP1	64866	Spinal Cord Injuries	MESH:D013119		Acrylamide|Hydrogen Peroxide|Lipopolysaccharides|Oxygen|Tamoxifen	18.27	5
CUX2	23316	Spinal Cord Injuries	MESH:D013119		Acrylamide|Lipopolysaccharides|Progesterone|Quercetin|Tamoxifen	18.27	6
SALL1	6299	Spinal Cord Injuries	MESH:D013119		Acrylamide|Indomethacin|Lipopolysaccharides|Quercetin|Tamoxifen	18.27	4
TICAM1	148022	Spinal Cord Injuries	MESH:D013119		Indomethacin|Lipopolysaccharides|Oxygen|Progesterone|Quercetin	18.27	5
TUBA8	51807	Spinal Cord Injuries	MESH:D013119		Acrylamide|Indomethacin|Lipopolysaccharides|Quercetin|Tamoxifen	18.27	4
CSNK1E	1454	Spinal Cord Injuries	MESH:D013119		Acrylamide|Cannabidiol|Hydrogen Peroxide|N-(oxo-5,6-dihydrophenanthridin-2-yl)-N,N-dimethylacetamide hydrochloride|Theophylline	18.25	7
PDE4B	5142	Spinal Cord Injuries	MESH:D013119		Acrylamide|Lipopolysaccharides|Oxygen|Progesterone|Simvastatin|Tamoxifen	18.24	8
PTPN1	5770	Spinal Cord Injuries	MESH:D013119		4-hydroxy-2-nonenal|Hydrogen Peroxide|Lipopolysaccharides|Quercetin|Rosiglitazone|Tamoxifen	18.24	7
APOLD1	81575	Spinal Cord Injuries	MESH:D013119		Acrylamide|Hydrogen Peroxide|Lidocaine|Oxygen|Quercetin	18.23	5
PIK3R2	5296	Spinal Cord Injuries	MESH:D013119		4-hydroxy-2-nonenal|Acrylamide|Cannabidiol|Hydrogen Peroxide|Oxygen	18.23	5
PRL	5617	Spinal Cord Injuries	MESH:D013119		Cannabidiol|Indomethacin|Methylprednisolone|Naloxone|Progesterone|Quercetin|Tamoxifen	18.23	10
AQP5	362	Spinal Cord Injuries	MESH:D013119		Hydrogen Peroxide|Oxygen|Progesterone|Quercetin|Tamoxifen	18.22	6
AVPI1	60370	Spinal Cord Injuries	MESH:D013119		Lipopolysaccharides|Oxygen|Progesterone|Rosiglitazone|Tamoxifen	18.22	7
SLC25A29	123096	Spinal Cord Injuries	MESH:D013119		Acrylamide|Bupivacaine|Indomethacin|Progesterone|Ropivacaine	18.22	6
TIGAR	57103	Spinal Cord Injuries	MESH:D013119		Hydrogen Peroxide|Oxygen|Progesterone|Quercetin|Tamoxifen	18.22	6
CASP9	842	Spinal Cord Compression	MESH:D013117		geraniol|Lidocaine|Morphine|Nicotine|shikonin|Triamcinolone|Warfarin	18.21	7
LAP3	51056	Spinal Cord Injuries	MESH:D013119		Acrylamide|Hydrogen Peroxide|Lipopolysaccharides|Progesterone|Quercetin	18.21	6
MLPH	79083	Spinal Cord Injuries	MESH:D013119		Acrylamide|Lipopolysaccharides|Oxygen|Progesterone|Quercetin	18.21	6
SLCO4C1	353189	Spinal Cord Injuries	MESH:D013119		Acrylamide|Lipopolysaccharides|Progesterone|Quercetin|Tamoxifen	18.21	6
SPINT2	10653	Spinal Cord Injuries	MESH:D013119		Acrylamide|Hydrogen Peroxide|Indomethacin|Lipopolysaccharides|Tamoxifen	18.21	4
C4ORF3	401152	Spinal Cord Injuries	MESH:D013119		Acrylamide|Oxygen|Quercetin|Rosiglitazone	18.20	5
ADAR	103	Spinal Cord Injuries	MESH:D013119		Blood Glucose|Hydrogen Peroxide|Lipopolysaccharides|Oxygen|Tamoxifen	18.18	4
ANGPTL3	27329	Spinal Cord Injuries	MESH:D013119		Cannabidiol|Indomethacin|Progesterone|Simvastatin|Tamoxifen	18.18	7
FNBP4	23360	Spinal Cord Injuries	MESH:D013119		Hydrogen Peroxide|Indomethacin|Quercetin|Tamoxifen|Theophylline	18.18	7
IRF5	3663	Spinal Cord Injuries	MESH:D013119		Hydrogen Peroxide|Indomethacin|Lidocaine|Lipopolysaccharides|Tamoxifen	18.18	4
MICAL1	64780	Spinal Cord Injuries	MESH:D013119		Acrylamide|Cannabidiol|Indomethacin|Quercetin|Rosiglitazone	18.17	6
PDX1	3651	Spinal Cord Injuries	MESH:D013119		Acrylamide|Cannabidiol|Hydrogen Peroxide|Quercetin|Rosiglitazone	18.17	6
PPM1K	152926	Spinal Cord Injuries	MESH:D013119		Lipopolysaccharides|Oxygen|Progesterone|Quercetin|Rosiglitazone	18.17	7
RALGDS	5900	Spinal Cord Injuries	MESH:D013119		4-hydroxy-2-nonenal|Acrylamide|Lipopolysaccharides|Quercetin|Tamoxifen	18.17	5
ADORA1	134	Spinal Cord Injuries	MESH:D013119		4-hydroxy-2-nonenal|Hydrogen Peroxide|Lipopolysaccharides|Oxygen|Tamoxifen|Theophylline	18.16	8
KHSRP	8570	Spinal Cord Injuries	MESH:D013119		Cannabidiol|Hydrogen Peroxide|Lipopolysaccharides|N-(oxo-5,6-dihydrophenanthridin-2-yl)-N,N-dimethylacetamide hydrochloride|Quercetin	18.13	5
PDIA3	2923	Spinal Cord Injuries	MESH:D013119		4-hydroxy-2-nonenal|Hydrogen Peroxide|Oxygen|Progesterone|Quercetin|Rosiglitazone	18.13	8
PRR5L	79899	Spinal Cord Injuries	MESH:D013119		Blood Glucose|Cannabidiol|Lipopolysaccharides|Oxygen|Rosiglitazone	18.13	5
SAFB	6294	Spinal Cord Injuries	MESH:D013119		Hydrogen Peroxide|Indomethacin|N-(oxo-5,6-dihydrophenanthridin-2-yl)-N,N-dimethylacetamide hydrochloride|Quercetin|Tamoxifen	18.13	5
AJUBA	84962	Spinal Cord Injuries	MESH:D013119		Hydrogen Peroxide|Lipopolysaccharides|Quercetin|Rosiglitazone|Tamoxifen	18.12	6
H4C3	8364	Spinal Cord Injuries	MESH:D013119		Hydrogen Peroxide|Indomethacin|Lipopolysaccharides|Quercetin|tamibarotene	18.12	4
TGFBI	7045	Spinal Cord Injuries	MESH:D013119		Acrylamide|Lipopolysaccharides|Oxygen|Progesterone|Rosiglitazone|Tamoxifen	18.12	8
ADGRL2	23266	Spinal Cord Injuries	MESH:D013119		Acrylamide|Indomethacin|Progesterone|Quercetin|Rosiglitazone	18.11	7
IFNGR2	3460	Spinal Cord Injuries	MESH:D013119		Cannabidiol|Indomethacin|Lipopolysaccharides|Quercetin|Tamoxifen	18.11	4
SEMA4D	10507	Spinal Cord Injuries	MESH:D013119		Hydrogen Peroxide|Lipopolysaccharides|Oxygen|Progesterone|Rosiglitazone	18.11	7
MYH7	4625	Spinal Cord Injuries	MESH:D013119		Blood Glucose|Lipopolysaccharides|Oxygen|Progesterone|Rosiglitazone|Tamoxifen	18.10	7
CD101	9398	Spinal Cord Injuries	MESH:D013119		Acrylamide|Blood Glucose|Lipopolysaccharides|Oxygen	18.09	3
RPLP2	6181	Spinal Cord Injuries	MESH:D013119		Cannabidiol|Hydrogen Peroxide|Indomethacin|N-(oxo-5,6-dihydrophenanthridin-2-yl)-N,N-dimethylacetamide hydrochloride|Oxygen	18.08	4
CYP7B1	9420	Spinal Cord Injuries	MESH:D013119		Atorvastatin|Hydrogen Peroxide|Indomethacin|Lipopolysaccharides|Oxygen|Tamoxifen	18.07	5
KCND3	3752	Spinal Cord Injuries	MESH:D013119		Acrylamide|Lipopolysaccharides|Progesterone|Simvastatin|Tamoxifen	18.07	7
PGAM2	5224	Spinal Cord Injuries	MESH:D013119		Acrylamide|Cannabidiol|Indomethacin|Oxygen|Rosiglitazone	18.06	6
RPL22L1	200916	Spinal Cord Injuries	MESH:D013119		Acrylamide|Hydrogen Peroxide|Indomethacin|Progesterone|Tamoxifen	18.06	6
AKT2	208	Spinal Cord Injuries	MESH:D013119		Acrylamide|Blood Glucose|Cannabidiol|manganese(III)-tetrakis(4-benzoic acid)porphyrin|Oxygen|Quercetin	18.05	6
ELOVL1	64834	Spinal Cord Injuries	MESH:D013119		Acrylamide|Lipopolysaccharides|Progesterone|Quercetin|Tamoxifen	18.05	6
IL6	3569	Spinal Cord Compression	MESH:D013117		geraniol|Heparin|Lidocaine|Methylprednisolone|Morphine|Nicotine|Prednisolone|Warfarin	18.05	11
NFYB	4801	Spinal Cord Injuries	MESH:D013119		Acrylamide|geraniol|Indomethacin|N-(oxo-5,6-dihydrophenanthridin-2-yl)-N,N-dimethylacetamide hydrochloride|tamibarotene	18.05	5
SH3BGRL3	83442	Spinal Cord Injuries	MESH:D013119		Acrylamide|Indomethacin|Lipopolysaccharides|Quercetin|Tamoxifen	18.05	4
HINT1	3094	Spinal Cord Injuries	MESH:D013119		4-hydroxy-2-nonenal|Acrylamide|Hydrogen Peroxide|Tamoxifen|Theophylline	18.03	7
IL4RA	16190	Spinal Cord Injuries	MESH:D013119		4-hydroxy-2-nonenal|Lipopolysaccharides|Oxygen|Simvastatin|Tamoxifen	18.03	6
MPRIP	23164	Spinal Cord Injuries	MESH:D013119		Cannabidiol|Hydrogen Peroxide|Indomethacin|N-(oxo-5,6-dihydrophenanthridin-2-yl)-N,N-dimethylacetamide hydrochloride|Quercetin	18.03	5
PGM2L1	283209	Spinal Cord Injuries	MESH:D013119		4-hydroxy-2-nonenal|Oxygen|Progesterone|Quercetin|Rosiglitazone	18.02	7
XPOT	11260	Spinal Cord Injuries	MESH:D013119		Acrylamide|Indomethacin|Progesterone|Quercetin|tamibarotene	18.02	6
MMP2	4313	Spinal Cord Compression	MESH:D013117		geraniol|Heparin|Nicotine|Prednisolone|shikonin|Tetracaine	18.01	8
CADPS2	93664	Spinal Cord Injuries	MESH:D013119		Acrylamide|Lipopolysaccharides|Oxygen|Progesterone|Quercetin	18.00	6
GALM	130589	Spinal Cord Injuries	MESH:D013119		Acrylamide|Hydrogen Peroxide|Lipopolysaccharides|Progesterone|Quercetin	18.00	6
HTRA2	27429	Spinal Cord Injuries	MESH:D013119		Cannabidiol|Hydrogen Peroxide|Quercetin|Simvastatin|Theophylline	17.99	8
AQP3	360	Spinal Cord Injuries	MESH:D013119		Blood Glucose|Cannabidiol|Lipopolysaccharides|Oxygen|Progesterone|Quercetin	17.98	6
PRPS1	5631	Spinal Cord Injuries	MESH:D013119		Cannabidiol|Oxygen|Progesterone|tamibarotene|Tamoxifen	17.98	6
TRIM4	89122	Spinal Cord Injuries	MESH:D013119		Hydrogen Peroxide|Indomethacin|Quercetin|Theophylline	17.98	6
ZFPL1	7542	Spinal Cord Injuries	MESH:D013119		Acrylamide|Hydrogen Peroxide|Quercetin|Theophylline	17.98	6
ZNF557	79230	Spinal Cord Injuries	MESH:D013119		Acrylamide|geraniol|Hydrogen Peroxide|Quercetin	17.98	4
CPM	1368	Spinal Cord Injuries	MESH:D013119		Hydrogen Peroxide|Oxygen|Progesterone|Tamoxifen|Theophylline	17.97	8
DLL4	54567	Spinal Cord Injuries	MESH:D013119		Acrylamide|Cannabidiol|Lipopolysaccharides|Oxygen|Simvastatin	17.97	6
MPZL2	10205	Spinal Cord Injuries	MESH:D013119		Blood Glucose|Lipopolysaccharides|Oxygen|Progesterone|Tamoxifen	17.97	5
TAP2	6891	Spinal Cord Injuries	MESH:D013119		Indomethacin|Lipopolysaccharides|Oxygen|Progesterone|tamibarotene	17.97	5
CHCHD10	400916	Spinal Cord Injuries	MESH:D013119		Acrylamide|Indomethacin|Progesterone|Quercetin|Rosiglitazone	17.96	7
GALNT10	55568	Spinal Cord Injuries	MESH:D013119		Acrylamide|Progesterone|Quercetin|Rosiglitazone|Tamoxifen	17.96	7
RASGRP3	25780	Spinal Cord Injuries	MESH:D013119		4-hydroxy-2-nonenal|Acrylamide|Lipopolysaccharides|Oxygen|Quercetin	17.96	5
BLNK	29760	Spinal Cord Injuries	MESH:D013119		Hydrogen Peroxide|Lidocaine|Lipopolysaccharides|Progesterone|Theophylline	17.93	8
EREG	2069	Spinal Cord Injuries	MESH:D013119		Blood Glucose|Cannabidiol|Hydrogen Peroxide|Lipopolysaccharides|Oxygen|Quercetin	17.93	5
SLC6A4	6532	Spinal Cord Injuries	MESH:D013119		Atorvastatin|Cannabidiol|Hydrogen Peroxide|Progesterone|Quercetin|Simvastatin	17.93	8
AKT1	207	Spinal Cord Compression	MESH:D013117		Heparin|Methylprednisolone|Morphine|Nicotine|shikonin|Triamcinolone|Warfarin	17.92	8
ARSB	411	Spinal Cord Injuries	MESH:D013119		Acrylamide|Hydrogen Peroxide|Oxygen|Progesterone|Theophylline	17.92	8
RHOU	58480	Spinal Cord Injuries	MESH:D013119		Hydrogen Peroxide|Progesterone|Quercetin|tamibarotene|Tamoxifen	17.92	6
GYG1	2992	Spinal Cord Injuries	MESH:D013119		Acrylamide|Indomethacin|Progesterone|Rosiglitazone|Tamoxifen	17.91	7
IL17RB	55540	Spinal Cord Injuries	MESH:D013119		Acrylamide|Oxygen|Progesterone|Quercetin|Rosiglitazone	17.91	7
PDP1	54704	Spinal Cord Injuries	MESH:D013119		Hydrogen Peroxide|Indomethacin|Progesterone|Quercetin|Tamoxifen	17.91	6
SMTN	6525	Spinal Cord Injuries	MESH:D013119		Acrylamide|Cannabidiol|Progesterone|Quercetin|Tamoxifen	17.91	6
TLR13	279572	Spinal Cord Injuries	MESH:D013119		Blood Glucose|Cannabidiol|Lidocaine|Oxygen	17.91	3
ARHGAP29	9411	Spinal Cord Injuries	MESH:D013119		Hydrogen Peroxide|Indomethacin|Quercetin|Simvastatin|Tamoxifen	17.87	6
GBP4	115361	Spinal Cord Injuries	MESH:D013119		Blood Glucose|Lipopolysaccharides|Oxygen|Progesterone|Tamoxifen	17.87	5
ANKRD13C-DT	11147	Spinal Cord Injuries	MESH:D013119		Acrylamide|Hydrogen Peroxide|Quercetin|Theophylline	17.86	6
CCPG1	9236	Spinal Cord Injuries	MESH:D013119		Indomethacin|Oxygen|Progesterone|Quercetin|Tamoxifen	17.86	6
COX6A2	1339	Spinal Cord Injuries	MESH:D013119		Acrylamide|Cannabidiol|Lipopolysaccharides|Progesterone|Rosiglitazone	17.86	7
CTSZ	1522	Spinal Cord Injuries	MESH:D013119		Acrylamide|Hydrogen Peroxide|Lidocaine|Lipopolysaccharides|Progesterone	17.86	6
EPS8L2	64787	Spinal Cord Injuries	MESH:D013119		Acrylamide|Cannabidiol|Hydrogen Peroxide|Quercetin|Tamoxifen	17.86	5
GPR155	151556	Spinal Cord Injuries	MESH:D013119		Blood Glucose|Indomethacin|Lipopolysaccharides|Oxygen|Progesterone	17.86	4
PIMREG	54478	Spinal Cord Injuries	MESH:D013119		Acrylamide|Blood Glucose|Lipopolysaccharides|Oxygen|Quercetin	17.86	4
SH3BGRL	6451	Spinal Cord Injuries	MESH:D013119		Acrylamide|Blood Glucose|Indomethacin|Oxygen|Quercetin	17.86	4
WNT11	7481	Spinal Cord Injuries	MESH:D013119		Cannabidiol|Indomethacin|Lipopolysaccharides|Progesterone|Quercetin	17.86	5
ZNF23	7571	Spinal Cord Injuries	MESH:D013119		Acrylamide|geraniol|Indomethacin|Quercetin	17.86	4
FH	2271	Spinal Cord Injuries	MESH:D013119		Hydrogen Peroxide|Indomethacin|Lipopolysaccharides|Progesterone|Quercetin	17.85	5
LGALS12	85329	Spinal Cord Injuries	MESH:D013119		Indomethacin|Lidocaine|Lipopolysaccharides|Oxygen	17.85	3
FABP5	2171	Spinal Cord Injuries	MESH:D013119		Hydrogen Peroxide|Indomethacin|Oxygen|Progesterone|Quercetin|Rosiglitazone	17.84	8
PRNP	5621	Spinal Cord Injuries	MESH:D013119		Acrylamide|Hydrogen Peroxide|Lipopolysaccharides|Oxygen|Progesterone|tamibarotene	17.84	7
HDGF	3068	Spinal Cord Injuries	MESH:D013119		Acrylamide|Hydrogen Peroxide|Lipopolysaccharides|N-(oxo-5,6-dihydrophenanthridin-2-yl)-N,N-dimethylacetamide hydrochloride|Quercetin	17.82	5
RAD54B	25788	Spinal Cord Injuries	MESH:D013119		Acrylamide|Cannabidiol|geraniol|Indomethacin|Quercetin	17.82	5
APOA5	116519	Spinal Cord Injuries	MESH:D013119		Acrylamide|Hydrogen Peroxide|Indomethacin|Quercetin|Rosiglitazone	17.81	6
ATOX1	475	Spinal Cord Injuries	MESH:D013119		Clioquinol|Hydrogen Peroxide|Indomethacin|Lipopolysaccharides|Superoxides	17.81	3
EPHA3	2042	Spinal Cord Injuries	MESH:D013119		Acrylamide|Lipopolysaccharides|Oxygen|Progesterone|Simvastatin	17.81	7
FRMD4A	55691	Spinal Cord Injuries	MESH:D013119		Hydrogen Peroxide|Indomethacin|Lipopolysaccharides|Progesterone|Rosiglitazone	17.81	6
MMP19	4327	Spinal Cord Injuries	MESH:D013119		Hydrogen Peroxide|Indomethacin|Oxygen|Progesterone|Rosiglitazone	17.81	7
SGMS2	166929	Spinal Cord Injuries	MESH:D013119		Acrylamide|Blood Glucose|Indomethacin|Lipopolysaccharides|Oxygen	17.81	3
SNRPD1	6632	Spinal Cord Injuries	MESH:D013119		Acrylamide|Cannabidiol|Hydrogen Peroxide|Indomethacin|Tamoxifen	17.81	5
UBE2H	7328	Spinal Cord Injuries	MESH:D013119		Acrylamide|Hydrogen Peroxide|Indomethacin|Progesterone|Tamoxifen	17.80	6
ELOVL6	79071	Spinal Cord Injuries	MESH:D013119		Indomethacin|Oxygen|Progesterone|Quercetin|Rosiglitazone|Tamoxifen	17.78	8
SERPINB1	1992	Spinal Cord Injuries	MESH:D013119		Hydrogen Peroxide|Lipopolysaccharides|Quercetin|Rosiglitazone|tamibarotene	17.78	6
ZFR	51663	Spinal Cord Injuries	MESH:D013119		Cannabidiol|Hydrogen Peroxide|Indomethacin|N-(oxo-5,6-dihydrophenanthridin-2-yl)-N,N-dimethylacetamide hydrochloride|Progesterone	17.78	6
DAP	1611	Spinal Cord Injuries	MESH:D013119		4-hydroxy-2-nonenal|Indomethacin|Quercetin|Rosiglitazone|Tamoxifen	17.77	6
CCNG2	901	Spinal Cord Injuries	MESH:D013119		4-hydroxy-2-nonenal|Acrylamide|Indomethacin|Oxygen|Quercetin|Rosiglitazone	17.76	7
CXXC5	51523	Spinal Cord Injuries	MESH:D013119		Hydrogen Peroxide|Indomethacin|Lipopolysaccharides|Progesterone|Tamoxifen	17.76	5
EPB41L5	57669	Spinal Cord Injuries	MESH:D013119		Acrylamide|Hydrogen Peroxide|Progesterone|Quercetin|Rosiglitazone	17.76	7
GAB1	2549	Spinal Cord Injuries	MESH:D013119		Lipopolysaccharides|Oxygen|Progesterone|Quercetin|Tamoxifen	17.76	6
NTN4	59277	Spinal Cord Injuries	MESH:D013119		Acrylamide|Hydrogen Peroxide|Oxygen|Quercetin|Rosiglitazone	17.76	6
TJP3	27134	Spinal Cord Injuries	MESH:D013119		Acrylamide|Cannabidiol|Indomethacin|Progesterone|Tamoxifen	17.76	6
EMP2	2013	Spinal Cord Injuries	MESH:D013119		Acrylamide|Indomethacin|Lipopolysaccharides|Progesterone|Tamoxifen	17.75	5
P2RY1	5028	Spinal Cord Injuries	MESH:D013119		Acrylamide|Hydrogen Peroxide|Indomethacin|Lipopolysaccharides|pyridoxal phosphate-6-azophenyl-2',4'-disulfonic acid	17.75	4
PALMD	54873	Spinal Cord Injuries	MESH:D013119		Acrylamide|Indomethacin|Oxygen|Progesterone|Quercetin	17.75	6
FTMT	94033	Spinal Cord Injuries	MESH:D013119		Cannabidiol|Hydrogen Peroxide|Lipopolysaccharides|Rosiglitazone	17.73	5
CENPW	387103	Spinal Cord Injuries	MESH:D013119		Acrylamide|Indomethacin|Lidocaine|Progesterone|Quercetin	17.72	6
ENPP3	5169	Spinal Cord Injuries	MESH:D013119		Blood Glucose|Indomethacin|Oxygen|Progesterone|Quercetin	17.72	5
ARL4A	10124	Spinal Cord Injuries	MESH:D013119		Acrylamide|Lipopolysaccharides|Oxygen|Progesterone|Tamoxifen	17.70	6
IRS2	8660	Spinal Cord Injuries	MESH:D013119		Acrylamide|Lipopolysaccharides|Oxygen|Progesterone|Quercetin|Rosiglitazone	17.70	8
MIR335	442904	Spinal Cord Injuries	MESH:D013119		Hydrogen Peroxide|Lipopolysaccharides|Oxygen|Progesterone	17.70	5
OSM	5008	Spinal Cord Injuries	MESH:D013119		4-hydroxy-2-nonenal|Blood Glucose|Lipopolysaccharides|Oxygen|Simvastatin	17.70	5
PTPRO	5800	Spinal Cord Injuries	MESH:D013119		Acrylamide|Indomethacin|Lipopolysaccharides|Progesterone|Tamoxifen	17.70	5
TET1	80312	Spinal Cord Injuries	MESH:D013119		Acrylamide|Hydrogen Peroxide|Lipopolysaccharides|Oxygen|Quercetin	17.70	5
TMEM158	25907	Spinal Cord Injuries	MESH:D013119		Acrylamide|Hydrogen Peroxide|Indomethacin|Progesterone|Tamoxifen	17.70	6
ERCC5	2073	Spinal Cord Injuries	MESH:D013119		4-hydroxy-2-nonenal|Hydrogen Peroxide|Progesterone|Quercetin|Theophylline	17.69	8
MXD4	10608	Spinal Cord Injuries	MESH:D013119		Blood Glucose|geraniol|Indomethacin|Lipopolysaccharides|Oxygen	17.69	3
NFE2	4778	Spinal Cord Injuries	MESH:D013119		Hydrogen Peroxide|Lidocaine|Quercetin|tamibarotene|Tamoxifen	17.69	5
FGFR2	2263	Spinal Cord Injuries	MESH:D013119		Cannabidiol|Hydrogen Peroxide|Oxygen|Progesterone|Rosiglitazone|Tamoxifen	17.68	8
RIOK3	8780	Spinal Cord Injuries	MESH:D013119		4-hydroxy-2-nonenal|Acrylamide|Hydrogen Peroxide|Progesterone|Theophylline	17.68	8
SLC2A4RG	56731	Spinal Cord Injuries	MESH:D013119		geraniol|Hydrogen Peroxide|Indomethacin|tamibarotene	17.68	4
KRT19	3880	Spinal Cord Injuries	MESH:D013119		Hydrogen Peroxide|Indomethacin|Oxygen|Progesterone|Quercetin|Tamoxifen	17.67	7
KRT4	3851	Spinal Cord Injuries	MESH:D013119		Acrylamide|Blood Glucose|Lipopolysaccharides|Oxygen|Tamoxifen	17.67	4
EP300	2033	Spinal Cord Injuries	MESH:D013119		N-(oxo-5,6-dihydrophenanthridin-2-yl)-N,N-dimethylacetamide hydrochloride|Oxygen|Quercetin|Rosiglitazone|Superoxides|Tamoxifen	17.66	6
FBXO39	162517	Spinal Cord Injuries	MESH:D013119		4-hydroxy-2-nonenal|Blood Glucose|Lipopolysaccharides|Oxygen	17.66	3
HSP70	403612	Spinal Cord Injuries	MESH:D013119		Hydrogen Peroxide|Lipopolysaccharides|Oxygen|Quercetin|Tamoxifen	17.66	5
NEXN	91624	Spinal Cord Injuries	MESH:D013119		Acrylamide|Lipopolysaccharides|Progesterone|Quercetin|Tamoxifen	17.66	6
PDZD2	23037	Spinal Cord Injuries	MESH:D013119		Acrylamide|Lipopolysaccharides|Oxygen|Progesterone|Rosiglitazone	17.66	7
RETREG1	54463	Spinal Cord Injuries	MESH:D013119		Indomethacin|Lipopolysaccharides|Progesterone|Rosiglitazone|Tamoxifen	17.66	6
SERPINF2	5345	Spinal Cord Injuries	MESH:D013119		Acrylamide|Lipopolysaccharides|Quercetin|Rosiglitazone|Tamoxifen	17.66	6
ACSS1	84532	Spinal Cord Injuries	MESH:D013119		Acrylamide|Hydrogen Peroxide|Lipopolysaccharides|Oxygen|Progesterone	17.65	6
DEPDC1	55635	Spinal Cord Injuries	MESH:D013119		Acrylamide|Indomethacin|Lipopolysaccharides|Progesterone|Quercetin	17.65	5
EIF3B	8662	Spinal Cord Injuries	MESH:D013119		Cannabidiol|Hydrogen Peroxide|N-(oxo-5,6-dihydrophenanthridin-2-yl)-N,N-dimethylacetamide hydrochloride|Quercetin|Theophylline	17.65	7
RNF19B	127544	Spinal Cord Injuries	MESH:D013119		4-hydroxy-2-nonenal|Indomethacin|Lipopolysaccharides|Methylprednisolone|Quercetin	17.64	5
EHBP1	23301	Spinal Cord Injuries	MESH:D013119		Hydrogen Peroxide|Indomethacin|N-(oxo-5,6-dihydrophenanthridin-2-yl)-N,N-dimethylacetamide hydrochloride|Progesterone|Quercetin	17.63	6
EMB	133418	Spinal Cord Injuries	MESH:D013119		Acrylamide|Blood Glucose|Oxygen|Progesterone|Rosiglitazone	17.63	6
PPP1CA	5499	Spinal Cord Injuries	MESH:D013119		4-hydroxy-2-nonenal|Cannabidiol|Hydrogen Peroxide|Indomethacin|Oxygen	17.63	5
SMC3	9126	Spinal Cord Injuries	MESH:D013119		Hydrogen Peroxide|Indomethacin|N-(oxo-5,6-dihydrophenanthridin-2-yl)-N,N-dimethylacetamide hydrochloride|Oxygen|Quercetin	17.63	4
LPXN	9404	Spinal Cord Injuries	MESH:D013119		Acrylamide|Cannabidiol|Indomethacin|Lidocaine|Quercetin	17.62	5
MTA1	9112	Spinal Cord Injuries	MESH:D013119		Acrylamide|Lipopolysaccharides|Progesterone|Quercetin|tamibarotene	17.62	6
CCR6	1235	Spinal Cord Injuries	MESH:D013119		Acrylamide|Cannabidiol|Lipopolysaccharides|Oxygen|Quercetin	17.61	5
PSD3	23362	Spinal Cord Injuries	MESH:D013119		Lipopolysaccharides|Oxygen|Progesterone|Quercetin|Tamoxifen	17.61	6
TBK1	29110	Spinal Cord Injuries	MESH:D013119		Acrylamide|Lipopolysaccharides|Oxygen|Quercetin|Tamoxifen	17.61	5
TRA2A	29896	Spinal Cord Injuries	MESH:D013119		Acrylamide|Cannabidiol|Indomethacin|Progesterone|Quercetin	17.61	6
C5ORF34	375444	Spinal Cord Injuries	MESH:D013119		Acrylamide|Cannabidiol|Oxygen|Quercetin	17.60	4
MIR195	406971	Spinal Cord Injuries	MESH:D013119		Hydrogen Peroxide|Oxygen|Progesterone|Tamoxifen	17.60	5
MIEN1	84299	Spinal Cord Injuries	MESH:D013119		Acrylamide|Cannabidiol|Hydrogen Peroxide|Indomethacin	17.59	4
GNAI3	2773	Spinal Cord Injuries	MESH:D013119		4-iodo-2,5-dimethoxyphenylisopropylamine|Lipopolysaccharides|manganese(III)-tetrakis(4-benzoic acid)porphyrin|Progesterone|Quercetin	17.58	7
OIP5	11339	Spinal Cord Injuries	MESH:D013119		Hydrogen Peroxide|Indomethacin|Lidocaine|Oxygen|Quercetin	17.58	5
OSBPL1A	114876	Spinal Cord Injuries	MESH:D013119		Acrylamide|Oxygen|Progesterone|Simvastatin|Tamoxifen	17.58	7
SAA3	20210	Spinal Cord Injuries	MESH:D013119		4-hydroxy-2-nonenal|Cannabidiol|Lipopolysaccharides|Oxygen|Progesterone	17.58	6
TRIM25	7706	Spinal Cord Injuries	MESH:D013119		Acrylamide|Cannabidiol|Hydrogen Peroxide|Lipopolysaccharides|tamibarotene	17.58	5
DNAJB9	4189	Spinal Cord Injuries	MESH:D013119		Cannabidiol|Indomethacin|Lipopolysaccharides|Oxygen|Progesterone|Rosiglitazone	17.57	7
HMGCS2	3158	Spinal Cord Injuries	MESH:D013119		Acrylamide|Indomethacin|Progesterone|Quercetin|Rosiglitazone|Tamoxifen	17.57	8
IPO4	79711	Spinal Cord Injuries	MESH:D013119		Acrylamide|Cannabidiol|Hydrogen Peroxide|Progesterone|Tamoxifen	17.57	6
MIR155	406947	Spinal Cord Injuries	MESH:D013119		Cannabidiol|Hydrogen Peroxide|Lipopolysaccharides|Progesterone|Quercetin	17.57	6
PADI2	11240	Spinal Cord Injuries	MESH:D013119		Hydrogen Peroxide|Lipopolysaccharides|Oxygen|Progesterone|Tamoxifen	17.57	6
PDPN	10630	Spinal Cord Injuries	MESH:D013119		Blood Glucose|Indomethacin|Lipopolysaccharides|Oxygen|Progesterone	17.57	4
PHLDB2	90102	Spinal Cord Injuries	MESH:D013119		Cannabidiol|Lipopolysaccharides|Progesterone|Quercetin|Rosiglitazone	17.57	7
CYP2C8	1558	Spinal Cord Injuries	MESH:D013119		montelukast|Progesterone|Quercetin|Rosiglitazone|Simvastatin|Tamoxifen	17.56	9
GSTA1	2938	Spinal Cord Injuries	MESH:D013119		4-hydroxy-2-nonenal|Hydrogen Peroxide|Lipopolysaccharides|Oxygen|Progesterone|Quercetin|Tamoxifen	17.55	8
SPINK2	6691	Spinal Cord Injuries	MESH:D013119		Acrylamide|Lidocaine|Progesterone|tamibarotene	17.55	5
TFDP2	7029	Spinal Cord Injuries	MESH:D013119		4-hydroxy-2-nonenal|Oxygen|Quercetin|tamibarotene|Tamoxifen	17.55	5
ARHGEF3	50650	Spinal Cord Injuries	MESH:D013119		4-hydroxy-2-nonenal|Lidocaine|Lipopolysaccharides|Progesterone|Quercetin	17.54	6
CSF1	1435	Spinal Cord Injuries	MESH:D013119		Cannabidiol|Hydrogen Peroxide|Lipopolysaccharides|Oxygen|Rosiglitazone|Tamoxifen	17.54	7
PCYOX1	51449	Spinal Cord Injuries	MESH:D013119		4-hydroxy-2-nonenal|Cannabidiol|Indomethacin|Lipopolysaccharides|Rosiglitazone	17.54	5
SPRR2D	6703	Spinal Cord Injuries	MESH:D013119		Cannabidiol|Lipopolysaccharides|tamibarotene|Tamoxifen	17.54	4
ATP6V0D2	245972	Spinal Cord Injuries	MESH:D013119		Acrylamide|Lidocaine|Lipopolysaccharides|Oxygen|Tamoxifen	17.53	5
FIGNL1	63979	Spinal Cord Injuries	MESH:D013119		Acrylamide|Hydrogen Peroxide|Lidocaine|Quercetin|Rosiglitazone	17.53	6
[truncated: 19,901 more rows]
