# Supplementary material for: Exploring the therapeutic mechanism of curcumin in spinal cord injury treatment based on network pharmacology, molecular dynamics simulation, and experimental validation
Source: Front Chem. 2025 Mar 28;13:1568551. doi: 10.3389/fchem.2025.1568551 (PMC11985754; doi:10.3389/fchem.2025.1568551)
Supplement: Supplementary file 1 [file DataSheet1.zip › GeneCards data.csv]

Gene Symbol	Description	Category	Uniprot ID	Gifts	GC Id	Relevance score	GeneCards Link
IGHMBP2	Immunoglobulin Mu DNA Binding Protein 2	Protein Coding	P38935	50	GC11P068903	120.075836181641	https://www.genecards.org/cgi-bin/carddisp.pl?gene=IGHMBP2
BICD2	BICD Cargo Adaptor 2	Protein Coding	Q8TD16	50	GC09M092711	112.093482971191	https://www.genecards.org/cgi-bin/carddisp.pl?gene=BICD2
SMN1	Survival Of Motor Neuron 1, Telomeric	Protein Coding	Q16637	49	GC05P070924	90.7291717529297	https://www.genecards.org/cgi-bin/carddisp.pl?gene=SMN1
DARS2	Aspartyl-TRNA Synthetase 2, Mitochondrial	Protein Coding	Q6PI48	51	GC01P173824	88.4690246582031	https://www.genecards.org/cgi-bin/carddisp.pl?gene=DARS2
VAPB	VAMP Associated Protein B And C	Protein Coding	O95292	53	GC20P058389	80.1386413574219	https://www.genecards.org/cgi-bin/carddisp.pl?gene=VAPB
NF1	Neurofibromin 1	Protein Coding	P21359	56	GC17P031094	76.4568481445313	https://www.genecards.org/cgi-bin/carddisp.pl?gene=NF1
BDNF-AS	BDNF Antisense RNA	RNA Gene		28	GC11P027466	74.9431991577148	https://www.genecards.org/cgi-bin/carddisp.pl?gene=BDNF-AS
SMN2	Survival Of Motor Neuron 2, Centromeric	Protein Coding	Q16637	48	GC05P070049	70.7865753173828	https://www.genecards.org/cgi-bin/carddisp.pl?gene=SMN2
ATP7A	ATPase Copper Transporting Alpha	Protein Coding	Q04656	55	GC0XP078117	67.5212097167969	https://www.genecards.org/cgi-bin/carddisp.pl?gene=ATP7A
PLEKHG5	Pleckstrin Homology And RhoGEF Domain Containing G5	Protein Coding	O94827	50	GC01M013129	66.4457855224609	https://www.genecards.org/cgi-bin/carddisp.pl?gene=PLEKHG5
UBA1	Ubiquitin Like Modifier Activating Enzyme 1	Protein Coding	P22314	57	GC0XP047190	66.4104766845703	https://www.genecards.org/cgi-bin/carddisp.pl?gene=UBA1
DYNC1H1	Dynein Cytoplasmic 1 Heavy Chain 1	Protein Coding	Q14204	54	GC14P114644	65.4803314208984	https://www.genecards.org/cgi-bin/carddisp.pl?gene=DYNC1H1
GFAP	Glial Fibrillary Acidic Protein	Protein Coding	P14136	57	GC17M071851	61.4194259643555	https://www.genecards.org/cgi-bin/carddisp.pl?gene=GFAP
TRPV4	Transient Receptor Potential Cation Channel Subfamily V Member 4	Protein Coding	Q9HBA0	57	GC12M109783	60.033130645752	https://www.genecards.org/cgi-bin/carddisp.pl?gene=TRPV4
SOD1	Superoxide Dismutase 1	Protein Coding	P00441	61	GC21P031659	58.0524787902832	https://www.genecards.org/cgi-bin/carddisp.pl?gene=SOD1
DARS1	Aspartyl-TRNA Synthetase 1	Protein Coding	P14868	50	GC02M135905	57.4407081604004	https://www.genecards.org/cgi-bin/carddisp.pl?gene=DARS1
IL6	Interleukin 6	Protein Coding	P05231	60	GC07P022725	57.381477355957	https://www.genecards.org/cgi-bin/carddisp.pl?gene=IL6
AR	Androgen Receptor	Protein Coding	P10275	60	GC0XP067544	57.3783416748047	https://www.genecards.org/cgi-bin/carddisp.pl?gene=AR
TNF	Tumor Necrosis Factor	Protein Coding	P01375	61	GC06P125492	53.8176040649414	https://www.genecards.org/cgi-bin/carddisp.pl?gene=TNF
SIGMAR1	Sigma Non-Opioid Intracellular Receptor 1	Protein Coding	Q99720	55	GC09M034634	51.6717872619629	https://www.genecards.org/cgi-bin/carddisp.pl?gene=SIGMAR1
GDAP1	Ganglioside Induced Differentiation Associated Protein 1	Protein Coding	Q8TB36	52	GC08P074315	50.8668365478516	https://www.genecards.org/cgi-bin/carddisp.pl?gene=GDAP1
BRAF	B-Raf Proto-Oncogene, Serine/Threonine Kinase	Protein Coding	P15056	62	GC07M140762	49.9442329406738	https://www.genecards.org/cgi-bin/carddisp.pl?gene=BRAF
GARS1	Glycyl-TRNA Synthetase 1	Protein Coding	P41250	54	GC07P030580	46.9243202209473	https://www.genecards.org/cgi-bin/carddisp.pl?gene=GARS1
TP53	Tumor Protein P53	Protein Coding	P04637	62	GC17M007661	46.9191513061523	https://www.genecards.org/cgi-bin/carddisp.pl?gene=TP53
NAIP	NLR Family Apoptosis Inhibitory Protein	Protein Coding	Q13075	47	GC05M070968	46.8646774291992	https://www.genecards.org/cgi-bin/carddisp.pl?gene=NAIP
BDNF	Brain Derived Neurotrophic Factor	Protein Coding	P23560	58	GC11M027654	44.7327079772949	https://www.genecards.org/cgi-bin/carddisp.pl?gene=BDNF
CCL2	C-C Motif Chemokine Ligand 2	Protein Coding	P13500	58	GC17P034255	44.7074432373047	https://www.genecards.org/cgi-bin/carddisp.pl?gene=CCL2
CREBBP	CREB Binding Protein	Protein Coding	Q92793	62	GC16M017473	44.6297645568848	https://www.genecards.org/cgi-bin/carddisp.pl?gene=CREBBP
H19	H19 Imprinted Maternally Expressed Transcript	RNA Gene		34	GC11M001995	43.3942947387695	https://www.genecards.org/cgi-bin/carddisp.pl?gene=H19
ASAH1	N-Acylsphingosine Amidohydrolase 1	Protein Coding	Q13510	57	GC08M018055	42.7219657897949	https://www.genecards.org/cgi-bin/carddisp.pl?gene=ASAH1
CHCHD10	Coiled-Coil-Helix-Coiled-Coil-Helix Domain Containing 10	Protein Coding	Q8WYQ3	48	GC22M023765	42.3967323303223	https://www.genecards.org/cgi-bin/carddisp.pl?gene=CHCHD10
TARDBP	TAR DNA Binding Protein	Protein Coding	Q13148	56	GC01P012787	40.112117767334	https://www.genecards.org/cgi-bin/carddisp.pl?gene=TARDBP
NOS2	Nitric Oxide Synthase 2	Protein Coding	P35228	58	GC17M027756	40.0405426025391	https://www.genecards.org/cgi-bin/carddisp.pl?gene=NOS2
GDNF	Glial Cell Derived Neurotrophic Factor	Protein Coding	P39905	58	GC05M037812	38.910327911377	https://www.genecards.org/cgi-bin/carddisp.pl?gene=GDNF
IFNG	Interferon Gamma	Protein Coding	P01579	59	GC12M068154	38.4482765197754	https://www.genecards.org/cgi-bin/carddisp.pl?gene=IFNG
MTHFR	Methylenetetrahydrofolate Reductase	Protein Coding	P42898	56	GC01M011785	38.2724304199219	https://www.genecards.org/cgi-bin/carddisp.pl?gene=MTHFR
IL10	Interleukin 10	Protein Coding	P22301	56	GC01M206767	37.255687713623	https://www.genecards.org/cgi-bin/carddisp.pl?gene=IL10
MBP	Myelin Basic Protein	Protein Coding	P02686	53	GC18M076978	36.3610572814941	https://www.genecards.org/cgi-bin/carddisp.pl?gene=MBP
DCTN1	Dynactin Subunit 1	Protein Coding	Q14203	56	GC02M074361	36.3139495849609	https://www.genecards.org/cgi-bin/carddisp.pl?gene=DCTN1
TGFB1	Transforming Growth Factor Beta 1	Protein Coding	P01137	61	GC19M041301	34.7392807006836	https://www.genecards.org/cgi-bin/carddisp.pl?gene=TGFB1
CASP3	Caspase 3	Protein Coding	P42574	58	GC04M184627	34.613037109375	https://www.genecards.org/cgi-bin/carddisp.pl?gene=CASP3
VRK1	VRK Serine/Threonine Kinase 1	Protein Coding	Q99986	56	GC14P096797	34.2742958068848	https://www.genecards.org/cgi-bin/carddisp.pl?gene=VRK1
IL1B	Interleukin 1 Beta	Protein Coding	P01584	56	GC02M112829	34.0736846923828	https://www.genecards.org/cgi-bin/carddisp.pl?gene=IL1B
TLR4	Toll Like Receptor 4	Protein Coding	O00206	60	GC09P117704	33.4930229187012	https://www.genecards.org/cgi-bin/carddisp.pl?gene=TLR4
SETX	Senataxin	Protein Coding	Q7Z333	51	GC09M132261	33.4712448120117	https://www.genecards.org/cgi-bin/carddisp.pl?gene=SETX
LOC126861245	CDK7 Strongly-Dependent Group 2 Enhancer GRCh37_chr11:68701479-68702678	Functional Element		8	GC11P085414	32.8630523681641	https://www.genecards.org/cgi-bin/carddisp.pl?gene=LOC126861245
NEFL	Neurofilament Light Chain	Protein Coding	P07196	54	GC08M024950	32.8440246582031	https://www.genecards.org/cgi-bin/carddisp.pl?gene=NEFL
MMP9	Matrix Metallopeptidase 9	Protein Coding	P14780	62	GC20P046008	32.7762832641602	https://www.genecards.org/cgi-bin/carddisp.pl?gene=MMP9
NF2	NF2, Moesin-Ezrin-Radixin Like (MERLIN) Tumor Suppressor	Protein Coding	P35240	57	GC22P029603	32.7567749023438	https://www.genecards.org/cgi-bin/carddisp.pl?gene=NF2
NGF	Nerve Growth Factor	Protein Coding	P01138	60	GC01M115285	32.6857948303223	https://www.genecards.org/cgi-bin/carddisp.pl?gene=NGF
CXCL8	C-X-C Motif Chemokine Ligand 8	Protein Coding	P10145	52	GC04P073740	32.5971221923828	https://www.genecards.org/cgi-bin/carddisp.pl?gene=CXCL8
MATR3	Matrin 3	Protein Coding	P43243	51	GC05P139274	32.3179054260254	https://www.genecards.org/cgi-bin/carddisp.pl?gene=MATR3
S100B	S100 Calcium Binding Protein B	Protein Coding	P04271	53	GC21M053282	31.8376369476318	https://www.genecards.org/cgi-bin/carddisp.pl?gene=S100B
MEG3	Maternally Expressed 3	RNA Gene		34	GC14P115583	31.7695484161377	https://www.genecards.org/cgi-bin/carddisp.pl?gene=MEG3
FUS	FUS RNA Binding Protein	Protein Coding	P35637	53	GC16P031180	31.4522285461426	https://www.genecards.org/cgi-bin/carddisp.pl?gene=FUS
HLA-DRB1	Major Histocompatibility Complex, Class II, DR Beta 1	Protein Coding	P01911	55	GC06M090793	31.430908203125	https://www.genecards.org/cgi-bin/carddisp.pl?gene=HLA-DRB1
SLC5A7	Solute Carrier Family 5 Member 7	Protein Coding	Q9GZV3	52	GC02P107969	31.2670574188232	https://www.genecards.org/cgi-bin/carddisp.pl?gene=SLC5A7
AQP4	Aquaporin 4	Protein Coding	P55087	54	GC18M026852	31.2491245269775	https://www.genecards.org/cgi-bin/carddisp.pl?gene=AQP4
BSCL2	BSCL2 Lipid Droplet Biogenesis Associated, Seipin	Protein Coding	Q96G97	51	GC11M121074	31.0220127105713	https://www.genecards.org/cgi-bin/carddisp.pl?gene=BSCL2
SOX9	SRY-Box Transcription Factor 9	Protein Coding	P48436	54	GC17P072121	30.9255962371826	https://www.genecards.org/cgi-bin/carddisp.pl?gene=SOX9
OLIG2	Oligodendrocyte Transcription Factor 2	Protein Coding	Q13516	49	GC21P033025	30.8404407501221	https://www.genecards.org/cgi-bin/carddisp.pl?gene=OLIG2
ALB	Albumin	Protein Coding	P02768	57	GC04P073397	30.5448036193848	https://www.genecards.org/cgi-bin/carddisp.pl?gene=ALB
SOD2-OT1	SOD2 Overlapping Transcript 1	RNA Gene		18	GC06M159772	30.5065956115723	https://www.genecards.org/cgi-bin/carddisp.pl?gene=SOD2-OT1
PIK3CA	Phosphatidylinositol-4,5-Bisphosphate 3-Kinase Catalytic Subunit Alpha	Protein Coding	P42336	61	GC03P179148	30.4113693237305	https://www.genecards.org/cgi-bin/carddisp.pl?gene=PIK3CA
FGFR1	Fibroblast Growth Factor Receptor 1	Protein Coding	P11362	63	GC08M038400	30.3958282470703	https://www.genecards.org/cgi-bin/carddisp.pl?gene=FGFR1
LEP	Leptin	Protein Coding	P41159	55	GC07P128241	30.3911170959473	https://www.genecards.org/cgi-bin/carddisp.pl?gene=LEP
APOE	Apolipoprotein E	Protein Coding	P02649	58	GC19P103269	29.9467353820801	https://www.genecards.org/cgi-bin/carddisp.pl?gene=APOE
PTEN	Phosphatase And Tensin Homolog	Protein Coding	P60484	60	GC10P106636	29.7505111694336	https://www.genecards.org/cgi-bin/carddisp.pl?gene=PTEN
COL2A1	Collagen Type II Alpha 1 Chain	Protein Coding	P02458	58	GC12M047972	29.7036590576172	https://www.genecards.org/cgi-bin/carddisp.pl?gene=COL2A1
C9orf72	C9orf72-SMCR8 Complex Subunit	Protein Coding	Q96LT7	49	GC09M029474	29.6140098571777	https://www.genecards.org/cgi-bin/carddisp.pl?gene=C9orf72
MALAT1	Metastasis Associated Lung Adenocarcinoma Transcript 1	RNA Gene		31	GC11P084571	29.3402481079102	https://www.genecards.org/cgi-bin/carddisp.pl?gene=MALAT1
F2	Coagulation Factor II, Thrombin	Protein Coding	P00734	58	GC11P047386	29.3035163879395	https://www.genecards.org/cgi-bin/carddisp.pl?gene=F2
CERNA3	Competing Endogenous LncRNA 3 For MiR-645	RNA Gene		19	GC08P056101	29.2590370178223	https://www.genecards.org/cgi-bin/carddisp.pl?gene=CERNA3
PLP1	Proteolipid Protein 1	Protein Coding	P60201	52	GC0XP103773	29.2236995697021	https://www.genecards.org/cgi-bin/carddisp.pl?gene=PLP1
ICAM1	Intercellular Adhesion Molecule 1	Protein Coding	P05362	59	GC19P102315	29.0648899078369	https://www.genecards.org/cgi-bin/carddisp.pl?gene=ICAM1
AMOTL1	Angiomotin Like 1	Protein Coding	Q8IY63	45	GC11P094686	29.0621376037598	https://www.genecards.org/cgi-bin/carddisp.pl?gene=AMOTL1
NEFH	Neurofilament Heavy Chain	Protein Coding	P12036	54	GC22P029480	29.053466796875	https://www.genecards.org/cgi-bin/carddisp.pl?gene=NEFH
CHAT	Choline O-Acetyltransferase	Protein Coding	P28329	57	GC10P049609	28.9515495300293	https://www.genecards.org/cgi-bin/carddisp.pl?gene=CHAT
REEP1	Receptor Accessory Protein 1	Protein Coding	Q9H902	49	GC02M086213	28.6407165527344	https://www.genecards.org/cgi-bin/carddisp.pl?gene=REEP1
MAG	Myelin Associated Glycoprotein	Protein Coding	P20916	56	GC19P035292	28.6138877868652	https://www.genecards.org/cgi-bin/carddisp.pl?gene=MAG
AKT1	AKT Serine/Threonine Kinase 1	Protein Coding	P31749	62	GC14M104769	28.5448951721191	https://www.genecards.org/cgi-bin/carddisp.pl?gene=AKT1
ATXN2	Ataxin 2	Protein Coding	Q99700	52	GC12M111443	28.4894733428955	https://www.genecards.org/cgi-bin/carddisp.pl?gene=ATXN2
ITGB1	Integrin Subunit Beta 1	Protein Coding	P05556	58	GC10M035364	28.444314956665	https://www.genecards.org/cgi-bin/carddisp.pl?gene=ITGB1
TTR	Transthyretin	Protein Coding	P02766	57	GC18P031557	28.3307514190674	https://www.genecards.org/cgi-bin/carddisp.pl?gene=TTR
VANGL1	VANGL Planar Cell Polarity Protein 1	Protein Coding	Q8TAA9	50	GC01P115641	28.1446399688721	https://www.genecards.org/cgi-bin/carddisp.pl?gene=VANGL1
IL4	Interleukin 4	Protein Coding	P05112	55	GC05P132673	28.0182495117188	https://www.genecards.org/cgi-bin/carddisp.pl?gene=IL4
MIR21	MicroRNA 21	RNA Gene		31	GC17P102034	28.01584815979	https://www.genecards.org/cgi-bin/carddisp.pl?gene=MIR21
MIR17	MicroRNA 17	RNA Gene		26	GC13P091350	27.8523941040039	https://www.genecards.org/cgi-bin/carddisp.pl?gene=MIR17
CCND1	Cyclin D1	Protein Coding	P24385	62	GC11P069641	27.6595039367676	https://www.genecards.org/cgi-bin/carddisp.pl?gene=CCND1
MIR125A	MicroRNA 125a	RNA Gene		28	GC19P103569	27.6152191162109	https://www.genecards.org/cgi-bin/carddisp.pl?gene=MIR125A
ASCC1	Activating Signal Cointegrator 1 Complex Subunit 1	Protein Coding	Q8N9N2	50	GC10M072096	27.6111602783203	https://www.genecards.org/cgi-bin/carddisp.pl?gene=ASCC1
CRP	C-Reactive Protein	Protein Coding	P02741	54	GC01M160321	27.3813171386719	https://www.genecards.org/cgi-bin/carddisp.pl?gene=CRP
ENO2	Enolase 2	Protein Coding	P09104	56	GC12P006913	27.2441806793213	https://www.genecards.org/cgi-bin/carddisp.pl?gene=ENO2
VWF	Von Willebrand Factor	Protein Coding	P04275	56	GC12M027734	26.7605857849121	https://www.genecards.org/cgi-bin/carddisp.pl?gene=VWF
IGF1	Insulin Like Growth Factor 1	Protein Coding	P05019	57	GC12M102395	26.6281318664551	https://www.genecards.org/cgi-bin/carddisp.pl?gene=IGF1
SH3TC2	SH3 Domain And Tetratricopeptide Repeats 2	Protein Coding	Q8TF17	46	GC05M148923	26.6147708892822	https://www.genecards.org/cgi-bin/carddisp.pl?gene=SH3TC2
ALS2	Alsin Rho Guanine Nucleotide Exchange Factor ALS2	Protein Coding	Q96Q42	52	GC02M201701	26.4548492431641	https://www.genecards.org/cgi-bin/carddisp.pl?gene=ALS2
VANGL2	VANGL Planar Cell Polarity Protein 2	Protein Coding	Q9ULK5	51	GC01P160400	26.3916511535645	https://www.genecards.org/cgi-bin/carddisp.pl?gene=VANGL2
MAPK1	Mitogen-Activated Protein Kinase 1	Protein Coding	P28482	61	GC22M021759	26.3195838928223	https://www.genecards.org/cgi-bin/carddisp.pl?gene=MAPK1
CNTF	Ciliary Neurotrophic Factor	Protein Coding	P26441	50	GC11P058622	25.9082908630371	https://www.genecards.org/cgi-bin/carddisp.pl?gene=CNTF
MIR142	MicroRNA 142	RNA Gene		28	GC17M058331	25.7594585418701	https://www.genecards.org/cgi-bin/carddisp.pl?gene=MIR142
FGF2	Fibroblast Growth Factor 2	Protein Coding	P09038	54	GC04P122826	25.7499122619629	https://www.genecards.org/cgi-bin/carddisp.pl?gene=FGF2
CTNNB1	Catenin Beta 1	Protein Coding	P35222	62	GC03P041194	25.7371788024902	https://www.genecards.org/cgi-bin/carddisp.pl?gene=CTNNB1
SPG7	SPG7 Matrix AAA Peptidase Subunit, Paraplegin	Protein Coding	Q9UQ90	52	GC16P092710	25.7080154418945	https://www.genecards.org/cgi-bin/carddisp.pl?gene=SPG7
VCP	Valosin Containing Protein	Protein Coding	P55072	58	GC09M035056	25.61181640625	https://www.genecards.org/cgi-bin/carddisp.pl?gene=VCP
NTF3	Neurotrophin 3	Protein Coding	P20783	53	GC12P035909	25.4841461181641	https://www.genecards.org/cgi-bin/carddisp.pl?gene=NTF3
PDYN	Prodynorphin	Protein Coding	P01213	53	GC20M001978	25.4480972290039	https://www.genecards.org/cgi-bin/carddisp.pl?gene=PDYN
SMAD5-AS1	SMAD5 Antisense RNA 1	RNA Gene	Q9Y6J3	28	GC05M136129	25.4427032470703	https://www.genecards.org/cgi-bin/carddisp.pl?gene=SMAD5-AS1
NOS1	Nitric Oxide Synthase 1	Protein Coding	P29475	57	GC12M117208	25.397424697876	https://www.genecards.org/cgi-bin/carddisp.pl?gene=NOS1
VIM	Vimentin	Protein Coding	P08670	60	GC10P017227	25.3810806274414	https://www.genecards.org/cgi-bin/carddisp.pl?gene=VIM
SMARCB1	SWI/SNF Related, Matrix Associated, Actin Dependent Regulator Of Chromatin, Subfamily B, Member 1	Protein Coding	Q12824	55	GC22P023786	25.3332042694092	https://www.genecards.org/cgi-bin/carddisp.pl?gene=SMARCB1
VHL	Von Hippel-Lindau Tumor Suppressor	Protein Coding	P40337	56	GC03P020237	25.2816123962402	https://www.genecards.org/cgi-bin/carddisp.pl?gene=VHL
MNX1	Motor Neuron And Pancreas Homeobox 1	Protein Coding	P50219	50	GC07M156994	25.2251987457275	https://www.genecards.org/cgi-bin/carddisp.pl?gene=MNX1
GJB1	Gap Junction Protein Beta 1	Protein Coding	P08034	55	GC0XP071212	25.2150344848633	https://www.genecards.org/cgi-bin/carddisp.pl?gene=GJB1
SHH	Sonic Hedgehog Signaling Molecule	Protein Coding	Q15465	59	GC07M155799	25.1584415435791	https://www.genecards.org/cgi-bin/carddisp.pl?gene=SHH
IL1A	Interleukin 1 Alpha	Protein Coding	P01583	54	GC02M112773	25.1331653594971	https://www.genecards.org/cgi-bin/carddisp.pl?gene=IL1A
EGFR	Epidermal Growth Factor Receptor	Protein Coding	P00533	63	GC07P055019	25.0751323699951	https://www.genecards.org/cgi-bin/carddisp.pl?gene=EGFR
HSPB1	Heat Shock Protein Family B (Small) Member 1	Protein Coding	P04792	60	GC07P076302	25.0441398620605	https://www.genecards.org/cgi-bin/carddisp.pl?gene=HSPB1
NES	Nestin	Protein Coding	P48681	49	GC01M156668	24.9800071716309	https://www.genecards.org/cgi-bin/carddisp.pl?gene=NES
MAPT	Microtubule Associated Protein Tau	Protein Coding	P10636	58	GC17P045894	24.7294158935547	https://www.genecards.org/cgi-bin/carddisp.pl?gene=MAPT
GPHN	Gephyrin	Protein Coding	Q9NQX3	57	GC14P066507	24.6306819915771	https://www.genecards.org/cgi-bin/carddisp.pl?gene=GPHN
MPZ	Myelin Protein Zero	Protein Coding	P25189	52	GC01M161304	24.6252517700195	https://www.genecards.org/cgi-bin/carddisp.pl?gene=MPZ
MPO	Myeloperoxidase	Protein Coding	P05164	61	GC17M058269	24.5180492401123	https://www.genecards.org/cgi-bin/carddisp.pl?gene=MPO
TRIP4	Thyroid Hormone Receptor Interactor 4	Protein Coding	Q15650	49	GC15P148644	24.4766330718994	https://www.genecards.org/cgi-bin/carddisp.pl?gene=TRIP4
HLA-DQB1	Major Histocompatibility Complex, Class II, DQ Beta 1	Protein Coding	P01920	51	GC06M090802	24.2142868041992	https://www.genecards.org/cgi-bin/carddisp.pl?gene=HLA-DQB1
LINC02605	Long Intergenic Non-Protein Coding RNA 2605	RNA Gene		19	GC08P078838	24.0821723937988	https://www.genecards.org/cgi-bin/carddisp.pl?gene=LINC02605
MFN2	Mitofusin 2	Protein Coding	O95140	57	GC01P011980	24.0215606689453	https://www.genecards.org/cgi-bin/carddisp.pl?gene=MFN2
LMNA	Lamin A/C	Protein Coding	P02545	58	GC01P156082	23.9855327606201	https://www.genecards.org/cgi-bin/carddisp.pl?gene=LMNA
PTGS2	Prostaglandin-Endoperoxide Synthase 2	Protein Coding	P35354	58	GC01M186671	23.8771095275879	https://www.genecards.org/cgi-bin/carddisp.pl?gene=PTGS2
HMOX1	Heme Oxygenase 1	Protein Coding	P09601	61	GC22P035380	23.8720016479492	https://www.genecards.org/cgi-bin/carddisp.pl?gene=HMOX1
TBXT	T-Box Transcription Factor T	Protein Coding	O15178	52	GC06M166158	23.7815723419189	https://www.genecards.org/cgi-bin/carddisp.pl?gene=TBXT
TMX2-CTNND1	TMX2-CTNND1 Readthrough (NMD Candidate)	RNA Gene		23	GC11P057712	23.7782592773438	https://www.genecards.org/cgi-bin/carddisp.pl?gene=TMX2-CTNND1
ENG	Endoglin	Protein Coding	P17813	57	GC09M127815	23.7593574523926	https://www.genecards.org/cgi-bin/carddisp.pl?gene=ENG
IL2	Interleukin 2	Protein Coding	P60568	55	GC04M122451	23.3444118499756	https://www.genecards.org/cgi-bin/carddisp.pl?gene=IL2
NTRK1	Neurotrophic Receptor Tyrosine Kinase 1	Protein Coding	P04629	58	GC01P156815	23.3379688262939	https://www.genecards.org/cgi-bin/carddisp.pl?gene=NTRK1
FOS	Fos Proto-Oncogene, AP-1 Transcription Factor Subunit	Protein Coding	P01100	59	GC14P075278	23.2023963928223	https://www.genecards.org/cgi-bin/carddisp.pl?gene=FOS
EPHA4	EPH Receptor A4	Protein Coding	P54764	58	GC02M221418	23.127986907959	https://www.genecards.org/cgi-bin/carddisp.pl?gene=EPHA4
SYP	Synaptophysin	Protein Coding	P08247	55	GC0XM049187	22.9454879760742	https://www.genecards.org/cgi-bin/carddisp.pl?gene=SYP
MYC	MYC Proto-Oncogene, BHLH Transcription Factor	Protein Coding	P01106	61	GC08P127735	22.9408416748047	https://www.genecards.org/cgi-bin/carddisp.pl?gene=MYC
NTN1	Netrin 1	Protein Coding	O95631	54	GC17P100538	22.8693771362305	https://www.genecards.org/cgi-bin/carddisp.pl?gene=NTN1
CACNA1A	Calcium Voltage-Gated Channel Subunit Alpha1 A	Protein Coding	O00555	57	GC19M013206	22.8651371002197	https://www.genecards.org/cgi-bin/carddisp.pl?gene=CACNA1A
INS	Insulin	Protein Coding	P01308	56	GC11M002159	22.7353992462158	https://www.genecards.org/cgi-bin/carddisp.pl?gene=INS
SERPINE1	Serpin Family E Member 1	Protein Coding	P05121	59	GC07P101127	22.7334537506104	https://www.genecards.org/cgi-bin/carddisp.pl?gene=SERPINE1
RYR1	Ryanodine Receptor 1	Protein Coding	P21817	56	GC19P103024	22.6263885498047	https://www.genecards.org/cgi-bin/carddisp.pl?gene=RYR1
SDHB	Succinate Dehydrogenase Complex Iron Sulfur Subunit B	Protein Coding	P21912	57	GC01M019059	22.5864505767822	https://www.genecards.org/cgi-bin/carddisp.pl?gene=SDHB
CAPN3	Calpain 3	Protein Coding	P20807	56	GC15P042359	22.5833644866943	https://www.genecards.org/cgi-bin/carddisp.pl?gene=CAPN3
HLA-B	Major Histocompatibility Complex, Class I, B	Protein Coding	P01889	54	GC06M090698	22.5073318481445	https://www.genecards.org/cgi-bin/carddisp.pl?gene=HLA-B
FIG4	FIG4 Phosphoinositide 5-Phosphatase	Protein Coding	Q92562	52	GC06P126577	22.5059051513672	https://www.genecards.org/cgi-bin/carddisp.pl?gene=FIG4
VEGFA	Vascular Endothelial Growth Factor A	Protein Coding	P15692	57	GC06P043770	22.4098567962646	https://www.genecards.org/cgi-bin/carddisp.pl?gene=VEGFA
CELSR1	Cadherin EGF LAG Seven-Pass G-Type Receptor 1	Protein Coding	Q9NYQ6	49	GC22M046360	22.3778953552246	https://www.genecards.org/cgi-bin/carddisp.pl?gene=CELSR1
SCN9A	Sodium Voltage-Gated Channel Alpha Subunit 9	Protein Coding	Q15858	56	GC02M166195	22.3647270202637	https://www.genecards.org/cgi-bin/carddisp.pl?gene=SCN9A
POLG	DNA Polymerase Gamma, Catalytic Subunit	Protein Coding	P54098	56	GC15M144938	22.3383274078369	https://www.genecards.org/cgi-bin/carddisp.pl?gene=POLG
TERT	Telomerase Reverse Transcriptase	Protein Coding	O14746	60	GC05M001253	22.3120899200439	https://www.genecards.org/cgi-bin/carddisp.pl?gene=TERT
PTCH1	Patched 1	Protein Coding	Q13635	60	GC09M095442	22.2753105163574	https://www.genecards.org/cgi-bin/carddisp.pl?gene=PTCH1
HSPB8	Heat Shock Protein Family B (Small) Member 8	Protein Coding	Q9UJY1	54	GC12P119173	22.2048282623291	https://www.genecards.org/cgi-bin/carddisp.pl?gene=HSPB8
IDH1	Isocitrate Dehydrogenase (NADP(+)) 1	Protein Coding	O75874	61	GC02M208236	22.1242923736572	https://www.genecards.org/cgi-bin/carddisp.pl?gene=IDH1
HGF	Hepatocyte Growth Factor	Protein Coding	P14210	60	GC07M081699	22.11767578125	https://www.genecards.org/cgi-bin/carddisp.pl?gene=HGF
GAS5	Growth Arrest Specific 5	RNA Gene		30	GC01M173947	22.1106071472168	https://www.genecards.org/cgi-bin/carddisp.pl?gene=GAS5
HRAS	HRas Proto-Oncogene, GTPase	Protein Coding	P01112	61	GC11M010201	22.0996112823486	https://www.genecards.org/cgi-bin/carddisp.pl?gene=HRAS
SQSTM1	Sequestosome 1	Protein Coding	Q13501	58	GC05P179806	22.0956859588623	https://www.genecards.org/cgi-bin/carddisp.pl?gene=SQSTM1
IL18	Interleukin 18	Protein Coding	Q14116	53	GC11M112143	21.8655128479004	https://www.genecards.org/cgi-bin/carddisp.pl?gene=IL18
TNFRSF1A	TNF Receptor Superfamily Member 1A	Protein Coding	P19438	58	GC12M006328	21.8501377105713	https://www.genecards.org/cgi-bin/carddisp.pl?gene=TNFRSF1A
NGFR	Nerve Growth Factor Receptor	Protein Coding	P08138	56	GC17P049495	21.8242931365967	https://www.genecards.org/cgi-bin/carddisp.pl?gene=NGFR
SPAST	Spastin	Protein Coding	Q9UBP0	50	GC02P032063	21.8240814208984	https://www.genecards.org/cgi-bin/carddisp.pl?gene=SPAST
GRIN2B	Glutamate Ionotropic Receptor NMDA Type Subunit 2B	Protein Coding	Q13224	61	GC12M013437	21.8157825469971	https://www.genecards.org/cgi-bin/carddisp.pl?gene=GRIN2B
MIR223	MicroRNA 223	RNA Gene		28	GC0XP066018	21.7889919281006	https://www.genecards.org/cgi-bin/carddisp.pl?gene=MIR223
PRPH	Peripherin	Protein Coding	P41219	52	GC12P051359	21.7497615814209	https://www.genecards.org/cgi-bin/carddisp.pl?gene=PRPH
EPO	Erythropoietin	Protein Coding	P01588	51	GC07P100720	21.696403503418	https://www.genecards.org/cgi-bin/carddisp.pl?gene=EPO
FBN1	Fibrillin 1	Protein Coding	P35555	56	GC15M048408	21.6078071594238	https://www.genecards.org/cgi-bin/carddisp.pl?gene=FBN1
EXOSC3	Exosome Component 3	Protein Coding	Q9NQT5	52	GC09M037772	21.5462684631348	https://www.genecards.org/cgi-bin/carddisp.pl?gene=EXOSC3
PRX	Periaxin	Protein Coding	Q9BXM0	49	GC19M040393	21.5324096679688	https://www.genecards.org/cgi-bin/carddisp.pl?gene=PRX
FGFR3	Fibroblast Growth Factor Receptor 3	Protein Coding	P22607	63	GC04P003013	21.4623641967773	https://www.genecards.org/cgi-bin/carddisp.pl?gene=FGFR3
SNCA	Synuclein Alpha	Protein Coding	P37840	60	GC04M089724	21.4077491760254	https://www.genecards.org/cgi-bin/carddisp.pl?gene=SNCA
RTN4	Reticulon 4	Protein Coding	Q9NQC3	54	GC02M054934	21.407341003418	https://www.genecards.org/cgi-bin/carddisp.pl?gene=RTN4
NIPA1	NIPA Magnesium Transporter 1	Protein Coding	Q7RTP0	47	GC15P022773	21.3749923706055	https://www.genecards.org/cgi-bin/carddisp.pl?gene=NIPA1
TREM2	Triggering Receptor Expressed On Myeloid Cells 2	Protein Coding	Q9NZC2	53	GC06M090931	21.3525142669678	https://www.genecards.org/cgi-bin/carddisp.pl?gene=TREM2
LINC01672	Long Intergenic Non-Protein Coding RNA 1672	RNA Gene		18	GC01P011469	21.2949542999268	https://www.genecards.org/cgi-bin/carddisp.pl?gene=LINC01672
SOX10	SRY-Box Transcription Factor 10	Protein Coding	P56693	54	GC22M076600	21.1118946075439	https://www.genecards.org/cgi-bin/carddisp.pl?gene=SOX10
PMP22	Peripheral Myelin Protein 22	Protein Coding	Q01453	52	GC17M015229	21.0297565460205	https://www.genecards.org/cgi-bin/carddisp.pl?gene=PMP22
CCR5	C-C Motif Chemokine Receptor 5	Protein Coding	P51681	55	GC03P055845	20.9296379089355	https://www.genecards.org/cgi-bin/carddisp.pl?gene=CCR5
COL1A1	Collagen Type I Alpha 1 Chain	Protein Coding	P02452	57	GC17M072174	20.8284721374512	https://www.genecards.org/cgi-bin/carddisp.pl?gene=COL1A1
APP	Amyloid Beta Precursor Protein	Protein Coding	P05067	59	GC21M025880	20.7838459014893	https://www.genecards.org/cgi-bin/carddisp.pl?gene=APP
CXCL10	C-X-C Motif Chemokine Ligand 10	Protein Coding	P02778	53	GC04M076021	20.7692565917969	https://www.genecards.org/cgi-bin/carddisp.pl?gene=CXCL10
FXN	Frataxin	Protein Coding	Q16595	55	GC09P069035	20.7603302001953	https://www.genecards.org/cgi-bin/carddisp.pl?gene=FXN
ACAN	Aggrecan	Protein Coding	P16112	55	GC15P149200	20.7349891662598	https://www.genecards.org/cgi-bin/carddisp.pl?gene=ACAN
MIR145	MicroRNA 145	RNA Gene		30	GC05P149430	20.7273731231689	https://www.genecards.org/cgi-bin/carddisp.pl?gene=MIR145
ATXN1	Ataxin 1	Protein Coding	P54253	52	GC06M016299	20.7241096496582	https://www.genecards.org/cgi-bin/carddisp.pl?gene=ATXN1
CALCA	Calcitonin Related Polypeptide Alpha	Protein Coding	P06881	52	GC11M014966	20.6913661956787	https://www.genecards.org/cgi-bin/carddisp.pl?gene=CALCA
ATXN3	Ataxin 3	Protein Coding	P54252	54	GC14M118622	20.6633987426758	https://www.genecards.org/cgi-bin/carddisp.pl?gene=ATXN3
DNAJB2	DnaJ Heat Shock Protein Family (Hsp40) Member B2	Protein Coding	P25686	51	GC02P219279	20.6485366821289	https://www.genecards.org/cgi-bin/carddisp.pl?gene=DNAJB2
SPG11	SPG11 Vesicle Trafficking Associated, Spatacsin	Protein Coding	Q96JI7	49	GC15M044725	20.6207332611084	https://www.genecards.org/cgi-bin/carddisp.pl?gene=SPG11
MIR133B	MicroRNA 133b	RNA Gene		29	GC06P052148	20.6065406799316	https://www.genecards.org/cgi-bin/carddisp.pl?gene=MIR133B
FUZ	Fuzzy Planar Cell Polarity Protein	Protein Coding	Q9BT04	48	GC19M049806	20.5772361755371	https://www.genecards.org/cgi-bin/carddisp.pl?gene=FUZ
SLC1A2	Solute Carrier Family 1 Member 2	Protein Coding	P43004	58	GC11M035267	20.5455322265625	https://www.genecards.org/cgi-bin/carddisp.pl?gene=SLC1A2
XIST	X Inactive Specific Transcript	RNA Gene		30	GC0XM073820	20.5421447753906	https://www.genecards.org/cgi-bin/carddisp.pl?gene=XIST
TGFB2	Transforming Growth Factor Beta 2	Protein Coding	P61812	60	GC01P218345	20.5007724761963	https://www.genecards.org/cgi-bin/carddisp.pl?gene=TGFB2
FAS	Fas Cell Surface Death Receptor	Protein Coding	P25445	58	GC10P106652	20.4504776000977	https://www.genecards.org/cgi-bin/carddisp.pl?gene=FAS
CDKN2A	Cyclin Dependent Kinase Inhibitor 2A	Protein Coding	Q8N726	60	GC09M021967	20.3842697143555	https://www.genecards.org/cgi-bin/carddisp.pl?gene=CDKN2A
SPP1	Secreted Phosphoprotein 1	Protein Coding	P10451	54	GC04P087975	20.3685455322266	https://www.genecards.org/cgi-bin/carddisp.pl?gene=SPP1
GJA1	Gap Junction Protein Alpha 1	Protein Coding	P17302	59	GC06P126877	20.3139591217041	https://www.genecards.org/cgi-bin/carddisp.pl?gene=GJA1
HNRNPUL2-BSCL2	HNRNPUL2-BSCL2 Readthrough (NMD Candidate)	RNA Gene		23	GC11M121075	20.2883129119873	https://www.genecards.org/cgi-bin/carddisp.pl?gene=HNRNPUL2-BSCL2
GRIN1	Glutamate Ionotropic Receptor NMDA Type Subunit 1	Protein Coding	Q05586	59	GC09P137138	20.2488193511963	https://www.genecards.org/cgi-bin/carddisp.pl?gene=GRIN1
CBS	Cystathionine Beta-Synthase	Protein Coding	P35520	60	GC21M043053	20.1800937652588	https://www.genecards.org/cgi-bin/carddisp.pl?gene=CBS
PAX6	Paired Box 6	Protein Coding	P26367	56	GC11M031784	20.1557674407959	https://www.genecards.org/cgi-bin/carddisp.pl?gene=PAX6
RET	Ret Proto-Oncogene	Protein Coding	P07949	63	GC10P044088	20.1458034515381	https://www.genecards.org/cgi-bin/carddisp.pl?gene=RET
GALC	Galactosylceramidase	Protein Coding	P54803	54	GC14M087837	20.1226425170898	https://www.genecards.org/cgi-bin/carddisp.pl?gene=GALC
SUFU	SUFU Negative Regulator Of Hedgehog Signaling	Protein Coding	Q9UMX1	52	GC10P107032	20.0697765350342	https://www.genecards.org/cgi-bin/carddisp.pl?gene=SUFU
UBQLN2	Ubiquilin 2	Protein Coding	Q9UHD9	51	GC0XP056563	20.0328464508057	https://www.genecards.org/cgi-bin/carddisp.pl?gene=UBQLN2
TUG1	Taurine Up-Regulated 1	Protein Coding	A0A6I8PU40	32	GC22P030969	19.9992351531982	https://www.genecards.org/cgi-bin/carddisp.pl?gene=TUG1
DMD	Dystrophin	Protein Coding	P11532	54	GC0XM031097	19.9917011260986	https://www.genecards.org/cgi-bin/carddisp.pl?gene=DMD
STAT3	Signal Transducer And Activator Of Transcription 3	Protein Coding	P40763	62	GC17M042313	19.9840679168701	https://www.genecards.org/cgi-bin/carddisp.pl?gene=STAT3
MECP2	Methyl-CpG Binding Protein 2	Protein Coding	P51608	55	GC0XM154021	19.9808444976807	https://www.genecards.org/cgi-bin/carddisp.pl?gene=MECP2
OPTN	Optineurin	Protein Coding	Q96CV9	52	GC10P013099	19.9103717803955	https://www.genecards.org/cgi-bin/carddisp.pl?gene=OPTN
CD44	CD44 Molecule (Indian Blood Group)	Protein Coding	P16070	57	GC11P035139	19.8511295318604	https://www.genecards.org/cgi-bin/carddisp.pl?gene=CD44
IDUA	Alpha-L-Iduronidase	Protein Coding	P35475	54	GC04P000986	19.8488883972168	https://www.genecards.org/cgi-bin/carddisp.pl?gene=IDUA
GLE1	GLE1 RNA Export Mediator	Protein Coding	Q53GS7	50	GC09P128504	19.8365345001221	https://www.genecards.org/cgi-bin/carddisp.pl?gene=GLE1
NFE2L2	NFE2 Like BZIP Transcription Factor 2	Protein Coding	Q16236	60	GC02M177227	19.8330230712891	https://www.genecards.org/cgi-bin/carddisp.pl?gene=NFE2L2
FGFR2	Fibroblast Growth Factor Receptor 2	Protein Coding	P21802	64	GC10M121478	19.8197956085205	https://www.genecards.org/cgi-bin/carddisp.pl?gene=FGFR2
ABCD1	ATP Binding Cassette Subfamily D Member 1	Protein Coding	P33897	54	GC0XP153724	19.7650966644287	https://www.genecards.org/cgi-bin/carddisp.pl?gene=ABCD1
LCN2	Lipocalin 2	Protein Coding	P80188	54	GC09P128149	19.7493419647217	https://www.genecards.org/cgi-bin/carddisp.pl?gene=LCN2
LAMA2	Laminin Subunit Alpha 2	Protein Coding	P24043	53	GC06P130521	19.739896774292	https://www.genecards.org/cgi-bin/carddisp.pl?gene=LAMA2
BMP2	Bone Morphogenetic Protein 2	Protein Coding	P12643	55	GC20P006767	19.73899269104	https://www.genecards.org/cgi-bin/carddisp.pl?gene=BMP2
LOC130000622	ATAC-STARR-Seq Lymphoblastoid Active Region 27542	Functional Element		8	GC08P074351	19.7361221313477	https://www.genecards.org/cgi-bin/carddisp.pl?gene=LOC130000622
ATRX	ATRX Chromatin Remodeler	Protein Coding	P46100	55	GC0XM077504	19.7343215942383	https://www.genecards.org/cgi-bin/carddisp.pl?gene=ATRX
DACT1	Dishevelled Binding Antagonist Of Beta Catenin 1	Protein Coding	Q9NYF0	49	GC14P058633	19.6486644744873	https://www.genecards.org/cgi-bin/carddisp.pl?gene=DACT1
SCN11A	Sodium Voltage-Gated Channel Alpha Subunit 11	Protein Coding	Q9UI33	52	GC03M038862	19.6443901062012	https://www.genecards.org/cgi-bin/carddisp.pl?gene=SCN11A
TRA-TGC7-1	TRNA-Ala (Anticodon TGC) 7-1	RNA Gene		14	GC06M090560	19.6305637359619	https://www.genecards.org/cgi-bin/carddisp.pl?gene=TRA-TGC7-1
CST3	Cystatin C	Protein Coding	P01034	52	GC20M023882	19.6248645782471	https://www.genecards.org/cgi-bin/carddisp.pl?gene=CST3
NOS3	Nitric Oxide Synthase 3	Protein Coding	P29474	58	GC07P156074	19.5463600158691	https://www.genecards.org/cgi-bin/carddisp.pl?gene=NOS3
PPARGC1A	PPARG Coactivator 1 Alpha	Protein Coding	Q9UBK2	55	GC04M023755	19.4807167053223	https://www.genecards.org/cgi-bin/carddisp.pl?gene=PPARGC1A
GALNS	Galactosamine (N-Acetyl)-6-Sulfatase	Protein Coding	P34059	56	GC16M088813	19.4562492370605	https://www.genecards.org/cgi-bin/carddisp.pl?gene=GALNS
SPTLC1	Serine Palmitoyltransferase Long Chain Base Subunit 1	Protein Coding	O15269	55	GC09M107150	19.4381904602051	https://www.genecards.org/cgi-bin/carddisp.pl?gene=SPTLC1
ANG	Angiogenin	Protein Coding	P03950	54	GC14P043150	19.4228420257568	https://www.genecards.org/cgi-bin/carddisp.pl?gene=ANG
MT-ND1	Mitochondrially Encoded NADH:Ubiquinone Oxidoreductase Core Subunit 1	Protein Coding	P03886	40	GCMTP003309	19.4150295257568	https://www.genecards.org/cgi-bin/carddisp.pl?gene=MT-ND1
NLRP3	NLR Family Pyrin Domain Containing 3	Protein Coding	Q96P20	57	GC01P247416	19.3729362487793	https://www.genecards.org/cgi-bin/carddisp.pl?gene=NLRP3
HMGB1	High Mobility Group Box 1	Protein Coding	P09429	57	GC13M030456	19.2841415405273	https://www.genecards.org/cgi-bin/carddisp.pl?gene=HMGB1
CSF3	Colony Stimulating Factor 3	Protein Coding	P09919	49	GC17P040015	19.2674560546875	https://www.genecards.org/cgi-bin/carddisp.pl?gene=CSF3
MIR146A	MicroRNA 146a	RNA Gene		29	GC05P160485	19.2487010955811	https://www.genecards.org/cgi-bin/carddisp.pl?gene=MIR146A
BCL2	BCL2 Apoptosis Regulator	Protein Coding	P10415	59	GC18M063123	19.0949058532715	https://www.genecards.org/cgi-bin/carddisp.pl?gene=BCL2
KARS1	Lysyl-TRNA Synthetase 1	Protein Coding	Q15046	54	GC16M075973	19.0659427642822	https://www.genecards.org/cgi-bin/carddisp.pl?gene=KARS1
KRAS	KRAS Proto-Oncogene, GTPase	Protein Coding	P01116	61	GC12M028437	18.9975357055664	https://www.genecards.org/cgi-bin/carddisp.pl?gene=KRAS
PGR-AS1	PGR Antisense RNA 1	RNA Gene		16	GC11P101131	18.9588012695313	https://www.genecards.org/cgi-bin/carddisp.pl?gene=PGR-AS1
SCRIB	Scribble Planar Cell Polarity Protein	Protein Coding	C0HLS1	48	GC08M146445	18.950267791748	https://www.genecards.org/cgi-bin/carddisp.pl?gene=SCRIB
HNRNPA1	Heterogeneous Nuclear Ribonucleoprotein A1	Protein Coding	P09651	56	GC12P054280	18.932315826416	https://www.genecards.org/cgi-bin/carddisp.pl?gene=HNRNPA1
CD34	CD34 Molecule	Protein Coding	P28906	54	GC01M207880	18.9229297637939	https://www.genecards.org/cgi-bin/carddisp.pl?gene=CD34
ITGB2	Integrin Subunit Beta 2	Protein Coding	P05107	59	GC21M044885	18.9175453186035	https://www.genecards.org/cgi-bin/carddisp.pl?gene=ITGB2
MMP2	Matrix Metallopeptidase 2	Protein Coding	P08253	61	GC16P067771	18.9063663482666	https://www.genecards.org/cgi-bin/carddisp.pl?gene=MMP2
GAP43	Growth Associated Protein 43	Protein Coding	P17677	52	GC03P115623	18.8711318969727	https://www.genecards.org/cgi-bin/carddisp.pl?gene=GAP43
TUBB3	Tubulin Beta 3 Class III	Protein Coding	Q13509	59	GC16P092737	18.8468742370605	https://www.genecards.org/cgi-bin/carddisp.pl?gene=TUBB3
MIF	Macrophage Migration Inhibitory Factor	Protein Coding	P14174	56	GC22P023894	18.8172359466553	https://www.genecards.org/cgi-bin/carddisp.pl?gene=MIF
SELP	Selectin P	Protein Coding	P16109	54	GC01M169558	18.764575958252	https://www.genecards.org/cgi-bin/carddisp.pl?gene=SELP
ARX	Aristaless Related Homeobox	Protein Coding	Q96QS3	52	GC0XM025003	18.7282390594482	https://www.genecards.org/cgi-bin/carddisp.pl?gene=ARX
MIR34A	MicroRNA 34a	RNA Gene		29	GC01M013270	18.7179832458496	https://www.genecards.org/cgi-bin/carddisp.pl?gene=MIR34A
CHMP2B	Charged Multivesicular Body Protein 2B	Protein Coding	Q9UQN3	52	GC03P087227	18.5950202941895	https://www.genecards.org/cgi-bin/carddisp.pl?gene=CHMP2B
RTN4R	Reticulon 4 Receptor	Protein Coding	Q9BZR6	54	GC22M020241	18.5888767242432	https://www.genecards.org/cgi-bin/carddisp.pl?gene=RTN4R
GLB1	Galactosidase Beta 1	Protein Coding	P16278	57	GC03M032963	18.5789642333984	https://www.genecards.org/cgi-bin/carddisp.pl?gene=GLB1
TTN	Titin	Protein Coding	Q8WZ42	56	GC02M178525	18.5760898590088	https://www.genecards.org/cgi-bin/carddisp.pl?gene=TTN
ATXN7	Ataxin 7	Protein Coding	O15265	51	GC03P063874	18.5575771331787	https://www.genecards.org/cgi-bin/carddisp.pl?gene=ATXN7
F3	Coagulation Factor III, Tissue Factor	Protein Coding	P13726	54	GC01M094825	18.4690437316895	https://www.genecards.org/cgi-bin/carddisp.pl?gene=F3
GPT	Glutamic--Pyruvic Transaminase	Protein Coding	P24298	50	GC08P144502	18.431526184082	https://www.genecards.org/cgi-bin/carddisp.pl?gene=GPT
MYCN	MYCN Proto-Oncogene, BHLH Transcription Factor	Protein Coding	P04198	56	GC02P015964	18.4152240753174	https://www.genecards.org/cgi-bin/carddisp.pl?gene=MYCN
MIR20A	MicroRNA 20a	RNA Gene		27	GC13P091659	18.4145812988281	https://www.genecards.org/cgi-bin/carddisp.pl?gene=MIR20A
IL17A	Interleukin 17A	Protein Coding	Q16552	52	GC06P052186	18.4039211273193	https://www.genecards.org/cgi-bin/carddisp.pl?gene=IL17A
ZIC1	Zic Family Member 1	Protein Coding	Q15915	52	GC03P147393	18.3924579620361	https://www.genecards.org/cgi-bin/carddisp.pl?gene=ZIC1
SLC25A46	Solute Carrier Family 25 Member 46	Protein Coding	Q96AG3	47	GC05P110738	18.3915634155273	https://www.genecards.org/cgi-bin/carddisp.pl?gene=SLC25A46
NOTCH3	Notch Receptor 3	Protein Coding	Q9UM47	60	GC19M015159	18.386022567749	https://www.genecards.org/cgi-bin/carddisp.pl?gene=NOTCH3
NTRK2	Neurotrophic Receptor Tyrosine Kinase 2	Protein Coding	Q16620	62	GC09P084668	18.3702526092529	https://www.genecards.org/cgi-bin/carddisp.pl?gene=NTRK2
COL4A1	Collagen Type IV Alpha 1 Chain	Protein Coding	P02462	56	GC13M110148	18.3681144714355	https://www.genecards.org/cgi-bin/carddisp.pl?gene=COL4A1
VCAM1	Vascular Cell Adhesion Molecule 1	Protein Coding	P19320	55	GC01P100719	18.2905216217041	https://www.genecards.org/cgi-bin/carddisp.pl?gene=VCAM1
NRAS	NRAS Proto-Oncogene, GTPase	Protein Coding	P01111	59	GC01M114704	18.2574234008789	https://www.genecards.org/cgi-bin/carddisp.pl?gene=NRAS
PTPN11	Protein Tyrosine Phosphatase Non-Receptor Type 11	Protein Coding	Q06124	62	GC12P112418	18.2430973052979	https://www.genecards.org/cgi-bin/carddisp.pl?gene=PTPN11
PDCD1	Programmed Cell Death 1	Protein Coding	Q15116	56	GC02M241849	18.2287731170654	https://www.genecards.org/cgi-bin/carddisp.pl?gene=PDCD1
TLR2	Toll Like Receptor 2	Protein Coding	O60603	61	GC04P153684	18.1936702728271	https://www.genecards.org/cgi-bin/carddisp.pl?gene=TLR2
COMT	Catechol-O-Methyltransferase	Protein Coding	P21964	60	GC22P019941	18.1739864349365	https://www.genecards.org/cgi-bin/carddisp.pl?gene=COMT
HSPG2	Heparan Sulfate Proteoglycan 2	Protein Coding	P98160	56	GC01M021822	18.1491813659668	https://www.genecards.org/cgi-bin/carddisp.pl?gene=HSPG2
MOG	Myelin Oligodendrocyte Glycoprotein	Protein Coding	Q16653	54	GC06P125431	18.1135005950928	https://www.genecards.org/cgi-bin/carddisp.pl?gene=MOG
SMARCE1	SWI/SNF Related, Matrix Associated, Actin Dependent Regulator Of Chromatin, Subfamily E, Member 1	Protein Coding	Q969G3	52	GC17M040624	18.1112689971924	https://www.genecards.org/cgi-bin/carddisp.pl?gene=SMARCE1
EDN1	Endothelin 1	Protein Coding	P05305	57	GC06P012236	18.108772277832	https://www.genecards.org/cgi-bin/carddisp.pl?gene=EDN1
ESR1	Estrogen Receptor 1	Protein Coding	P03372	62	GC06P151656	18.1053123474121	https://www.genecards.org/cgi-bin/carddisp.pl?gene=ESR1
PLA2G6	Phospholipase A2 Group VI	Protein Coding	O60733	56	GC22M076500	18.0973834991455	https://www.genecards.org/cgi-bin/carddisp.pl?gene=PLA2G6
EMSLR	E2F1 MRNA Stabilizing LncRNA	RNA Gene		19	GC07P105158	18.0956993103027	https://www.genecards.org/cgi-bin/carddisp.pl?gene=EMSLR
EGF	Epidermal Growth Factor	Protein Coding	P01133	60	GC04P109912	18.0139102935791	https://www.genecards.org/cgi-bin/carddisp.pl?gene=EGF
SMAD3	SMAD Family Member 3	Protein Coding	P84022	61	GC15P067063	17.9832820892334	https://www.genecards.org/cgi-bin/carddisp.pl?gene=SMAD3
CNP	2',3'-Cyclic Nucleotide 3' Phosphodiesterase	Protein Coding	P09543	52	GC17P041966	17.9798545837402	https://www.genecards.org/cgi-bin/carddisp.pl?gene=CNP
TGFBR2	Transforming Growth Factor Beta Receptor 2	Protein Coding	P37173	61	GC03P030623	17.9721908569336	https://www.genecards.org/cgi-bin/carddisp.pl?gene=TGFBR2
LGALS3	Galectin 3	Protein Coding	P17931	53	GC14P055124	17.9530162811279	https://www.genecards.org/cgi-bin/carddisp.pl?gene=LGALS3
FBXO38	F-Box Protein 38	Protein Coding	Q6PIJ6	44	GC05P148383	17.9461517333984	https://www.genecards.org/cgi-bin/carddisp.pl?gene=FBXO38
MAP2	Microtubule Associated Protein 2	Protein Coding	P11137	52	GC02P209424	17.9288883209229	https://www.genecards.org/cgi-bin/carddisp.pl?gene=MAP2
SOX2	SRY-Box Transcription Factor 2	Protein Coding	P48431	54	GC03P181711	17.9031829833984	https://www.genecards.org/cgi-bin/carddisp.pl?gene=SOX2
SMO	Smoothened, Frizzled Class Receptor	Protein Coding	Q99835	60	GC07P135032	17.8986511230469	https://www.genecards.org/cgi-bin/carddisp.pl?gene=SMO
NOTCH1	Notch Receptor 1	Protein Coding	P46531	61	GC09M138590	17.8830718994141	https://www.genecards.org/cgi-bin/carddisp.pl?gene=NOTCH1
SLIT2	Slit Guidance Ligand 2	Protein Coding	O94813	54	GC04P023841	17.8436965942383	https://www.genecards.org/cgi-bin/carddisp.pl?gene=SLIT2
SLIT1	Slit Guidance Ligand 1	Protein Coding	O75093	52	GC10M096998	17.7942199707031	https://www.genecards.org/cgi-bin/carddisp.pl?gene=SLIT1
THBD	Thrombomodulin	Protein Coding	P07204	55	GC20M023026	17.7757778167725	https://www.genecards.org/cgi-bin/carddisp.pl?gene=THBD
MUC1	Mucin 1, Cell Surface Associated	Protein Coding	P15941	56	GC01M155185	17.7256946563721	https://www.genecards.org/cgi-bin/carddisp.pl?gene=MUC1
TRAF7	TNF Receptor Associated Factor 7	Protein Coding	Q6Q0C0	48	GC16P065025	17.6881237030029	https://www.genecards.org/cgi-bin/carddisp.pl?gene=TRAF7
TACR1	Tachykinin Receptor 1	Protein Coding	P25103	52	GC02M075536	17.6838645935059	https://www.genecards.org/cgi-bin/carddisp.pl?gene=TACR1
KCNK18	Potassium Two Pore Domain Channel Subfamily K Member 18	Protein Coding	Q7Z418	48	GC10P117197	17.6616992950439	https://www.genecards.org/cgi-bin/carddisp.pl?gene=KCNK18
AFP	Alpha Fetoprotein	Protein Coding	P02771	56	GC04P073431	17.6492099761963	https://www.genecards.org/cgi-bin/carddisp.pl?gene=AFP
PDGFB	Platelet Derived Growth Factor Subunit B	Protein Coding	P01127	60	GC22M075721	17.6304016113281	https://www.genecards.org/cgi-bin/carddisp.pl?gene=PDGFB
KIF1A	Kinesin Family Member 1A	Protein Coding	Q12756	51	GC02M240713	17.5517406463623	https://www.genecards.org/cgi-bin/carddisp.pl?gene=KIF1A
IDH2	Isocitrate Dehydrogenase (NADP(+)) 2	Protein Coding	P48735	60	GC15M090083	17.5504875183105	https://www.genecards.org/cgi-bin/carddisp.pl?gene=IDH2
LIF	LIF Interleukin 6 Family Cytokine	Protein Coding	P15018	52	GC22M030240	17.5368022918701	https://www.genecards.org/cgi-bin/carddisp.pl?gene=LIF
NFIA	Nuclear Factor I A	Protein Coding	Q12857	51	GC01P060865	17.4778099060059	https://www.genecards.org/cgi-bin/carddisp.pl?gene=NFIA
SILC1	Sciatic Injury Induced LincRNA Upregulator Of SOX11	RNA Gene		21	GC02P005933	17.4100341796875	https://www.genecards.org/cgi-bin/carddisp.pl?gene=SILC1
CD4	CD4 Molecule	Protein Coding	P01730	58	GC12P006786	17.3927249908447	https://www.genecards.org/cgi-bin/carddisp.pl?gene=CD4
ACE	Angiotensin I Converting Enzyme	Protein Coding	P12821	60	GC17P063477	17.3689918518066	https://www.genecards.org/cgi-bin/carddisp.pl?gene=ACE
IGF2	Insulin Like Growth Factor 2	Protein Coding	P01344	57	GC11M010286	17.3633098602295	https://www.genecards.org/cgi-bin/carddisp.pl?gene=IGF2
NAGLU	N-Acetyl-Alpha-Glucosaminidase	Protein Coding	P54802	51	GC17P101608	17.3152027130127	https://www.genecards.org/cgi-bin/carddisp.pl?gene=NAGLU
CSF2	Colony Stimulating Factor 2	Protein Coding	P04141	54	GC05P132073	17.2969932556152	https://www.genecards.org/cgi-bin/carddisp.pl?gene=CSF2
MORC2	MORC Family CW-Type Zinc Finger 2	Protein Coding	Q9Y6X9	48	GC22M030925	17.2394714355469	https://www.genecards.org/cgi-bin/carddisp.pl?gene=MORC2
TRPV1	Transient Receptor Potential Cation Channel Subfamily V Member 1	Protein Coding	Q8NER1	56	GC17M003565	17.2357978820801	https://www.genecards.org/cgi-bin/carddisp.pl?gene=TRPV1
DNMT1	DNA Methyltransferase 1	Protein Coding	P26358	61	GC19M010133	17.2102661132813	https://www.genecards.org/cgi-bin/carddisp.pl?gene=DNMT1
MME	Membrane Metalloendopeptidase	Protein Coding	P08473	58	GC03P155024	17.1961040496826	https://www.genecards.org/cgi-bin/carddisp.pl?gene=MME
SCN8A	Sodium Voltage-Gated Channel Alpha Subunit 8	Protein Coding	Q9UQD0	58	GC12P051590	17.182804107666	https://www.genecards.org/cgi-bin/carddisp.pl?gene=SCN8A
CDK4	Cyclin Dependent Kinase 4	Protein Coding	P11802	62	GC12M059168	17.1523532867432	https://www.genecards.org/cgi-bin/carddisp.pl?gene=CDK4
NEAT1	Nuclear Paraspeckle Assembly Transcript 1	RNA Gene		32	GC11P084565	17.1357841491699	https://www.genecards.org/cgi-bin/carddisp.pl?gene=NEAT1
F5	Coagulation Factor V	Protein Coding	P12259	56	GC01M169511	17.1090621948242	https://www.genecards.org/cgi-bin/carddisp.pl?gene=F5
B2M	Beta-2-Microglobulin	Protein Coding	P61769	58	GC15P044711	17.091890335083	https://www.genecards.org/cgi-bin/carddisp.pl?gene=B2M
SCO2	Synthesis Of Cytochrome C Oxidase 2	Protein Coding	O43819	53	GC22M050523	17.0886058807373	https://www.genecards.org/cgi-bin/carddisp.pl?gene=SCO2
TBK1	TANK Binding Kinase 1	Protein Coding	Q9UHD2	57	GC12P064451	17.0878772735596	https://www.genecards.org/cgi-bin/carddisp.pl?gene=TBK1
KIF1B	Kinesin Family Member 1B	Protein Coding	O60333	52	GC01P010210	17.0850105285645	https://www.genecards.org/cgi-bin/carddisp.pl?gene=KIF1B
RELA	RELA Proto-Oncogene, NF-KB Subunit	Protein Coding	Q04206	59	GC11M065653	17.0478191375732	https://www.genecards.org/cgi-bin/carddisp.pl?gene=RELA
FN1	Fibronectin 1	Protein Coding	P02751	59	GC02M215360	17.0025806427002	https://www.genecards.org/cgi-bin/carddisp.pl?gene=FN1
TAC1	Tachykinin Precursor 1	Protein Coding	P20366	49	GC07P097734	16.9910678863525	https://www.genecards.org/cgi-bin/carddisp.pl?gene=TAC1
RTN4IP1	Reticulon 4 Interacting Protein 1	Protein Coding	Q8WWV3	47	GC06M106571	16.9141292572021	https://www.genecards.org/cgi-bin/carddisp.pl?gene=RTN4IP1
ATL1	Atlastin GTPase 1	Protein Coding	Q8WXF7	50	GC14P050532	16.8997268676758	https://www.genecards.org/cgi-bin/carddisp.pl?gene=ATL1
ERBB4	Erb-B2 Receptor Tyrosine Kinase 4	Protein Coding	Q15303	63	GC02M211375	16.8938045501709	https://www.genecards.org/cgi-bin/carddisp.pl?gene=ERBB4
MT-ATP6	Mitochondrially Encoded ATP Synthase Membrane Subunit 6	Protein Coding	P00846	41	GCMTP008531	16.8643684387207	https://www.genecards.org/cgi-bin/carddisp.pl?gene=MT-ATP6
DLC1	DLC1 Rho GTPase Activating Protein	Protein Coding	Q96QB1	54	GC08M013083	16.8623065948486	https://www.genecards.org/cgi-bin/carddisp.pl?gene=DLC1
GLI2	GLI Family Zinc Finger 2	Protein Coding	P10070	57	GC02P120735	16.7862396240234	https://www.genecards.org/cgi-bin/carddisp.pl?gene=GLI2
SLC1A3	Solute Carrier Family 1 Member 3	Protein Coding	P43003	57	GC05P036680	16.7837753295898	https://www.genecards.org/cgi-bin/carddisp.pl?gene=SLC1A3
KITLG	KIT Ligand	Protein Coding	P21583	55	GC12M088492	16.7666130065918	https://www.genecards.org/cgi-bin/carddisp.pl?gene=KITLG
CXCR4	C-X-C Motif Chemokine Receptor 4	Protein Coding	P61073	61	GC02M136114	16.7646293640137	https://www.genecards.org/cgi-bin/carddisp.pl?gene=CXCR4
MTOR	Mechanistic Target Of Rapamycin Kinase	Protein Coding	P42345	64	GC01M011106	16.7619667053223	https://www.genecards.org/cgi-bin/carddisp.pl?gene=MTOR
MIR140	MicroRNA 140	RNA Gene		30	GC16P076899	16.7592105865479	https://www.genecards.org/cgi-bin/carddisp.pl?gene=MIR140
IL1R1	Interleukin 1 Receptor Type 1	Protein Coding	P14778	56	GC02P102136	16.7174434661865	https://www.genecards.org/cgi-bin/carddisp.pl?gene=IL1R1
SELENON	Selenoprotein N	Protein Coding	Q9NZV5	47	GC01P025800	16.651065826416	https://www.genecards.org/cgi-bin/carddisp.pl?gene=SELENON
MEFV	MEFV Innate Immunity Regulator, Pyrin	Protein Coding	O15553	52	GC16M017438	16.6496543884277	https://www.genecards.org/cgi-bin/carddisp.pl?gene=MEFV
PPARG	Peroxisome Proliferator Activated Receptor Gamma	Protein Coding	P37231	61	GC03P012287	16.6166381835938	https://www.genecards.org/cgi-bin/carddisp.pl?gene=PPARG
GBA1	Glucosylceramidase Beta 1	Protein Coding	P04062	58	GC01M159917	16.6162986755371	https://www.genecards.org/cgi-bin/carddisp.pl?gene=GBA1
PFN1	Profilin 1	Protein Coding	P07737	55	GC17M004945	16.613790512085	https://www.genecards.org/cgi-bin/carddisp.pl?gene=PFN1
MIR155	MicroRNA 155	RNA Gene		28	GC21P025573	16.6008453369141	https://www.genecards.org/cgi-bin/carddisp.pl?gene=MIR155
CD40LG	CD40 Ligand	Protein Coding	P29965	58	GC0XP136649	16.5593109130859	https://www.genecards.org/cgi-bin/carddisp.pl?gene=CD40LG
PARD3	Par-3 Family Cell Polarity Regulator	Protein Coding	Q8TEW0	50	GC10M035382	16.5060710906982	https://www.genecards.org/cgi-bin/carddisp.pl?gene=PARD3
FLVCR1	FLVCR Choline And Heme Transporter 1	Protein Coding	Q9Y5Y0	48	GC01P212858	16.4980506896973	https://www.genecards.org/cgi-bin/carddisp.pl?gene=FLVCR1
PNPLA6	Patatin Like Phospholipase Domain Containing 6	Protein Coding	Q8IY17	52	GC19P007534	16.4636039733887	https://www.genecards.org/cgi-bin/carddisp.pl?gene=PNPLA6
TSC2	TSC Complex Subunit 2	Protein Coding	P49815	60	GC16P065017	16.446605682373	https://www.genecards.org/cgi-bin/carddisp.pl?gene=TSC2
NRG1	Neuregulin 1	Protein Coding	Q02297	57	GC08P031639	16.4100074768066	https://www.genecards.org/cgi-bin/carddisp.pl?gene=NRG1
BGLAP	Bone Gamma-Carboxyglutamate Protein	Protein Coding	P02818	49	GC01P156242	16.4095420837402	https://www.genecards.org/cgi-bin/carddisp.pl?gene=BGLAP
F8	Coagulation Factor VIII	Protein Coding	P00451	56	GC0XM154835	16.3617382049561	https://www.genecards.org/cgi-bin/carddisp.pl?gene=F8
TNFSF13B	TNF Superfamily Member 13b	Protein Coding	Q9Y275	54	GC13P108251	16.3373775482178	https://www.genecards.org/cgi-bin/carddisp.pl?gene=TNFSF13B
GRM1	Glutamate Metabotropic Receptor 1	Protein Coding	Q13255	58	GC06P145973	16.2967052459717	https://www.genecards.org/cgi-bin/carddisp.pl?gene=GRM1
CXCL1	C-X-C Motif Chemokine Ligand 1	Protein Coding	P09341	51	GC04P073869	16.2902069091797	https://www.genecards.org/cgi-bin/carddisp.pl?gene=CXCL1
GABBR1	Gamma-Aminobutyric Acid Type B Receptor Subunit 1	Protein Coding	Q9UBS5	56	GC06M029555	16.2533206939697	https://www.genecards.org/cgi-bin/carddisp.pl?gene=GABBR1
CDH2	Cadherin 2	Protein Coding	P19022	60	GC18M033085	16.2504577636719	https://www.genecards.org/cgi-bin/carddisp.pl?gene=CDH2
HTR2A	5-Hydroxytryptamine Receptor 2A	Protein Coding	P28223	56	GC13M046831	16.2429656982422	https://www.genecards.org/cgi-bin/carddisp.pl?gene=HTR2A
VWA1	Von Willebrand Factor A Domain Containing 1	Protein Coding	Q6PCB0	47	GC01P001434	16.230993270874	https://www.genecards.org/cgi-bin/carddisp.pl?gene=VWA1
EXOSC9	Exosome Component 9	Protein Coding	Q06265	50	GC04P121801	16.2180938720703	https://www.genecards.org/cgi-bin/carddisp.pl?gene=EXOSC9
CDKN1B	Cyclin Dependent Kinase Inhibitor 1B	Protein Coding	P46527	57	GC12P036153	16.211799621582	https://www.genecards.org/cgi-bin/carddisp.pl?gene=CDKN1B
KCNA1	Potassium Voltage-Gated Channel Subfamily A Member 1	Protein Coding	Q09470	54	GC12P035905	16.2065410614014	https://www.genecards.org/cgi-bin/carddisp.pl?gene=KCNA1
MIR494	MicroRNA 494	RNA Gene		24	GC14P115619	16.199161529541	https://www.genecards.org/cgi-bin/carddisp.pl?gene=MIR494
HSPA4	Heat Shock Protein Family A (Hsp70) Member 4	Protein Coding	P34932	51	GC05P133062	16.1860771179199	https://www.genecards.org/cgi-bin/carddisp.pl?gene=HSPA4
IL3	Interleukin 3	Protein Coding	P08700	54	GC05P132060	16.1781444549561	https://www.genecards.org/cgi-bin/carddisp.pl?gene=IL3
ACHE	Acetylcholinesterase (Yt Blood Group)	Protein Coding	P22303	55	GC07M100889	16.1535511016846	https://www.genecards.org/cgi-bin/carddisp.pl?gene=ACHE
DES	Desmin	Protein Coding	P17661	56	GC02P219418	16.1090965270996	https://www.genecards.org/cgi-bin/carddisp.pl?gene=DES
RELN	Reelin	Protein Coding	P78509	53	GC07M103471	16.0854301452637	https://www.genecards.org/cgi-bin/carddisp.pl?gene=RELN
BRCA2	BRCA2 DNA Repair Associated	Protein Coding	P51587	56	GC13P032315	16.0791244506836	https://www.genecards.org/cgi-bin/carddisp.pl?gene=BRCA2
BMP6	Bone Morphogenetic Protein 6	Protein Coding	P22004	53	GC06P007726	16.0513877868652	https://www.genecards.org/cgi-bin/carddisp.pl?gene=BMP6
KIF5A	Kinesin Family Member 5A	Protein Coding	Q12840	53	GC12P059700	16.0243339538574	https://www.genecards.org/cgi-bin/carddisp.pl?gene=KIF5A
PARP1	Poly(ADP-Ribose) Polymerase 1	Protein Coding	P09874	59	GC01M226360	16.0079345703125	https://www.genecards.org/cgi-bin/carddisp.pl?gene=PARP1
PRNP	Prion Protein (Kanno Blood Group)	Protein Coding	F7VJQ1	57	GC20P004686	15.9971237182617	https://www.genecards.org/cgi-bin/carddisp.pl?gene=PRNP
FMR1	Fragile X Messenger Ribonucleoprotein 1	Protein Coding	Q06787	53	GC0XP148000	15.995813369751	https://www.genecards.org/cgi-bin/carddisp.pl?gene=FMR1
PSEN1	Presenilin 1	Protein Coding	P49768	61	GC14P073136	15.9431858062744	https://www.genecards.org/cgi-bin/carddisp.pl?gene=PSEN1
PRL	Prolactin	Protein Coding	P01236	52	GC06M022287	15.9426803588867	https://www.genecards.org/cgi-bin/carddisp.pl?gene=PRL
SCN4A	Sodium Voltage-Gated Channel Alpha Subunit 4	Protein Coding	P35499	54	GC17M063938	15.9254035949707	https://www.genecards.org/cgi-bin/carddisp.pl?gene=SCN4A
MAP1B	Microtubule Associated Protein 1B	Protein Coding	P46821	52	GC05P072107	15.8859977722168	https://www.genecards.org/cgi-bin/carddisp.pl?gene=MAP1B
NFKB1	Nuclear Factor Kappa B Subunit 1	Protein Coding	P19838	61	GC04P102501	15.8475646972656	https://www.genecards.org/cgi-bin/carddisp.pl?gene=NFKB1
PSAP	Prosaposin	Protein Coding	P07602	56	GC10M071816	15.8404598236084	https://www.genecards.org/cgi-bin/carddisp.pl?gene=PSAP
GRIA2	Glutamate Ionotropic Receptor AMPA Type Subunit 2	Protein Coding	P42262	60	GC04P157204	15.8199901580811	https://www.genecards.org/cgi-bin/carddisp.pl?gene=GRIA2
NDUFS4	NADH:Ubiquinone Oxidoreductase Subunit S4	Protein Coding	O43181	51	GC05P053560	15.8025321960449	https://www.genecards.org/cgi-bin/carddisp.pl?gene=NDUFS4
EXOSC8	Exosome Component 8	Protein Coding	Q96B26	49	GC13P036998	15.8016786575317	https://www.genecards.org/cgi-bin/carddisp.pl?gene=EXOSC8
PDGFRB	Platelet Derived Growth Factor Receptor Beta	Protein Coding	P09619	62	GC05M150113	15.7933597564697	https://www.genecards.org/cgi-bin/carddisp.pl?gene=PDGFRB
JAG1	Jagged Canonical Notch Ligand 1	Protein Coding	P78504	59	GC20M010637	15.6851863861084	https://www.genecards.org/cgi-bin/carddisp.pl?gene=JAG1
FASLG	Fas Ligand	Protein Coding	P48023	57	GC01P172659	15.6819715499878	https://www.genecards.org/cgi-bin/carddisp.pl?gene=FASLG
SST	Somatostatin	Protein Coding	P61278	49	GC03M187668	15.6558103561401	https://www.genecards.org/cgi-bin/carddisp.pl?gene=SST
ARSA	Arylsulfatase A	Protein Coding	P15289	56	GC22M050622	15.6470890045166	https://www.genecards.org/cgi-bin/carddisp.pl?gene=ARSA
PWAR1	Prader Willi/Angelman Region RNA 1	RNA Gene		21	GC15P025135	15.6328048706055	https://www.genecards.org/cgi-bin/carddisp.pl?gene=PWAR1
MMP12	Matrix Metallopeptidase 12	Protein Coding	P39900	55	GC11M102862	15.6258382797241	https://www.genecards.org/cgi-bin/carddisp.pl?gene=MMP12
HAVCR1	Hepatitis A Virus Cellular Receptor 1	Protein Coding	Q96D42	50	GC05M157028	15.6182298660278	https://www.genecards.org/cgi-bin/carddisp.pl?gene=HAVCR1
SMARCA4	SWI/SNF Related, Matrix Associated, Actin Dependent Regulator Of Chromatin, Subfamily A, Member 4	Protein Coding	P51532	60	GC19P102331	15.6063194274902	https://www.genecards.org/cgi-bin/carddisp.pl?gene=SMARCA4
ARSB	Arylsulfatase B	Protein Coding	P15848	55	GC05M078777	15.586314201355	https://www.genecards.org/cgi-bin/carddisp.pl?gene=ARSB
RHOA	Ras Homolog Family Member A	Protein Coding	P61586	58	GC03M049359	15.5855312347412	https://www.genecards.org/cgi-bin/carddisp.pl?gene=RHOA
ITGAM	Integrin Subunit Alpha M	Protein Coding	P11215	56	GC16P066102	15.5844764709473	https://www.genecards.org/cgi-bin/carddisp.pl?gene=ITGAM
ITGA4	Integrin Subunit Alpha 4	Protein Coding	P13612	57	GC02P181459	15.5629434585571	https://www.genecards.org/cgi-bin/carddisp.pl?gene=ITGA4
KNG1	Kininogen 1	Protein Coding	P01042	57	GC03P186717	15.5542907714844	https://www.genecards.org/cgi-bin/carddisp.pl?gene=KNG1
ELN	Elastin	Protein Coding	P15502	52	GC07P074027	15.5470428466797	https://www.genecards.org/cgi-bin/carddisp.pl?gene=ELN
ZFYVE26	Zinc Finger FYVE-Type Containing 26	Protein Coding	Q68DK2	48	GC14M067727	15.5273380279541	https://www.genecards.org/cgi-bin/carddisp.pl?gene=ZFYVE26
SPTAN1	Spectrin Alpha, Non-Erythrocytic 1	Protein Coding	Q13813	57	GC09P128552	15.5265464782715	https://www.genecards.org/cgi-bin/carddisp.pl?gene=SPTAN1
PLAT	Plasminogen Activator, Tissue Type	Protein Coding	P00750	57	GC08M042174	15.5149421691895	https://www.genecards.org/cgi-bin/carddisp.pl?gene=PLAT
YAP1	Yes1 Associated Transcriptional Regulator	Protein Coding	P46937	56	GC11P102110	15.4888343811035	https://www.genecards.org/cgi-bin/carddisp.pl?gene=YAP1
GRIA3	Glutamate Ionotropic Receptor AMPA Type Subunit 3	Protein Coding	P42263	58	GC0XP123184	15.4811172485352	https://www.genecards.org/cgi-bin/carddisp.pl?gene=GRIA3
IL13	Interleukin 13	Protein Coding	P35225	52	GC05P132656	15.4756202697754	https://www.genecards.org/cgi-bin/carddisp.pl?gene=IL13
OLIG1	Oligodendrocyte Transcription Factor 1	Protein Coding	Q8TAK6	45	GC21P033070	15.4705276489258	https://www.genecards.org/cgi-bin/carddisp.pl?gene=OLIG1
CYP27A1	Cytochrome P450 Family 27 Subfamily A Member 1	Protein Coding	Q02318	55	GC02P218781	15.4668197631836	https://www.genecards.org/cgi-bin/carddisp.pl?gene=CYP27A1
MIR126	MicroRNA 126	RNA Gene		29	GC09P136670	15.4599590301514	https://www.genecards.org/cgi-bin/carddisp.pl?gene=MIR126
KMT5B	Lysine Methyltransferase 5B	Protein Coding	Q4FZB7	50	GC11M121348	15.457670211792	https://www.genecards.org/cgi-bin/carddisp.pl?gene=KMT5B
LZTR1	Leucine Zipper Like Post Translational Regulator 1	Protein Coding	Q8N653	52	GC22P064537	15.4507236480713	https://www.genecards.org/cgi-bin/carddisp.pl?gene=LZTR1
DICER1	Dicer 1, Ribonuclease III	Protein Coding	Q9UPY3	57	GC14M095086	15.4440546035767	https://www.genecards.org/cgi-bin/carddisp.pl?gene=DICER1
SOD2	Superoxide Dismutase 2	Protein Coding	P04179	56	GC06M159669	15.4350891113281	https://www.genecards.org/cgi-bin/carddisp.pl?gene=SOD2
NPY	Neuropeptide Y	Protein Coding	P01303	52	GC07P024290	15.4275188446045	https://www.genecards.org/cgi-bin/carddisp.pl?gene=NPY
PRKCG	Protein Kinase C Gamma	Protein Coding	P05129	59	GC19P053879	15.4195337295532	https://www.genecards.org/cgi-bin/carddisp.pl?gene=PRKCG
AIF1	Allograft Inflammatory Factor 1	Protein Coding	P55008	48	GC06P125491	15.4173669815063	https://www.genecards.org/cgi-bin/carddisp.pl?gene=AIF1
SBF2	SET Binding Factor 2	Protein Coding	Q86WG5	47	GC11M011554	15.4171895980835	https://www.genecards.org/cgi-bin/carddisp.pl?gene=SBF2
CSPG4	Chondroitin Sulfate Proteoglycan 4	Protein Coding	Q6UVK1	54	GC15M075674	15.414213180542	https://www.genecards.org/cgi-bin/carddisp.pl?gene=CSPG4
ARG1	Arginase 1	Protein Coding	P05089	58	GC06P133532	15.4010028839111	https://www.genecards.org/cgi-bin/carddisp.pl?gene=ARG1
CXCL12	C-X-C Motif Chemokine Ligand 12	Protein Coding	P48061	54	GC10M044370	15.4004068374634	https://www.genecards.org/cgi-bin/carddisp.pl?gene=CXCL12
DLL1	Delta Like Canonical Notch Ligand 1	Protein Coding	O00548	54	GC06M170282	15.3802919387817	https://www.genecards.org/cgi-bin/carddisp.pl?gene=DLL1
CD46	CD46 Molecule	Protein Coding	P15529	56	GC01P207752	15.3798751831055	https://www.genecards.org/cgi-bin/carddisp.pl?gene=CD46
MIR29A	MicroRNA 29a	RNA Gene		28	GC07M130876	15.3481950759888	https://www.genecards.org/cgi-bin/carddisp.pl?gene=MIR29A
MIR221	MicroRNA 221	RNA Gene		27	GC0XM045746	15.3290786743164	https://www.genecards.org/cgi-bin/carddisp.pl?gene=MIR221
PON1	Paraoxonase 1	Protein Coding	P27169	56	GC07M095297	15.3262567520142	https://www.genecards.org/cgi-bin/carddisp.pl?gene=PON1
COL5A1	Collagen Type V Alpha 1 Chain	Protein Coding	P20908	55	GC09P134641	15.3078861236572	https://www.genecards.org/cgi-bin/carddisp.pl?gene=COL5A1
GJC2	Gap Junction Protein Gamma 2	Protein Coding	Q5T442	50	GC01P230923	15.2987718582153	https://www.genecards.org/cgi-bin/carddisp.pl?gene=GJC2
COL9A2	Collagen Type IX Alpha 2 Chain	Protein Coding	Q14055	51	GC01M040300	15.2913694381714	https://www.genecards.org/cgi-bin/carddisp.pl?gene=COL9A2
EGR1	Early Growth Response 1	Protein Coding	P18146	53	GC05P138465	15.2444715499878	https://www.genecards.org/cgi-bin/carddisp.pl?gene=EGR1
NCAM1	Neural Cell Adhesion Molecule 1	Protein Coding	P13591	57	GC11P112961	15.2364177703857	https://www.genecards.org/cgi-bin/carddisp.pl?gene=NCAM1
GRIN2A	Glutamate Ionotropic Receptor NMDA Type Subunit 2A	Protein Coding	Q12879	60	GC16M009753	15.2360467910767	https://www.genecards.org/cgi-bin/carddisp.pl?gene=GRIN2A
MIR326	MicroRNA 326	RNA Gene		28	GC11M075335	15.2345504760742	https://www.genecards.org/cgi-bin/carddisp.pl?gene=MIR326
ATM	ATM Serine/Threonine Kinase	Protein Coding	Q13315	61	GC11P108223	15.1553602218628	https://www.genecards.org/cgi-bin/carddisp.pl?gene=ATM
KRIT1	KRIT1 Ankyrin Repeat Containing	Protein Coding	O00522	50	GC07M092198	15.1545639038086	https://www.genecards.org/cgi-bin/carddisp.pl?gene=KRIT1
ELANE	Elastase, Neutrophil Expressed	Protein Coding	P08246	60	GC19P101835	15.1517448425293	https://www.genecards.org/cgi-bin/carddisp.pl?gene=ELANE
BMP4	Bone Morphogenetic Protein 4	Protein Coding	P12644	58	GC14M053949	15.1213092803955	https://www.genecards.org/cgi-bin/carddisp.pl?gene=BMP4
TH	Tyrosine Hydroxylase	Protein Coding	P07101	59	GC11M002163	15.1133556365967	https://www.genecards.org/cgi-bin/carddisp.pl?gene=TH
SERPINC1	Serpin Family C Member 1	Protein Coding	P01008	58	GC01M174899	15.0932893753052	https://www.genecards.org/cgi-bin/carddisp.pl?gene=SERPINC1
KIAA1549	KIAA1549	Protein Coding	Q9HCM3	43	GC07M138831	15.0909118652344	https://www.genecards.org/cgi-bin/carddisp.pl?gene=KIAA1549
IFNB1	Interferon Beta 1	Protein Coding	P01574	52	GC09M021077	15.073070526123	https://www.genecards.org/cgi-bin/carddisp.pl?gene=IFNB1
OPRM1	Opioid Receptor Mu 1	Protein Coding	P35372	56	GC06P154243	15.0666904449463	https://www.genecards.org/cgi-bin/carddisp.pl?gene=OPRM1
HIF1A	Hypoxia Inducible Factor 1 Subunit Alpha	Protein Coding	Q16665	57	GC14P061695	15.062912940979	https://www.genecards.org/cgi-bin/carddisp.pl?gene=HIF1A
UCHL1	Ubiquitin C-Terminal Hydrolase L1	Protein Coding	P09936	61	GC04P041256	15.0586547851563	https://www.genecards.org/cgi-bin/carddisp.pl?gene=UCHL1
XDH	Xanthine Dehydrogenase	Protein Coding	P47989	56	GC02M031334	15.0578327178955	https://www.genecards.org/cgi-bin/carddisp.pl?gene=XDH
CCL3	C-C Motif Chemokine Ligand 3	Protein Coding	P10147	49	GC17M036088	15.0477180480957	https://www.genecards.org/cgi-bin/carddisp.pl?gene=CCL3
SLC2A1	Solute Carrier Family 2 Member 1	Protein Coding	P11166	61	GC01M042925	15.0370502471924	https://www.genecards.org/cgi-bin/carddisp.pl?gene=SLC2A1
RUNX2	RUNX Family Transcription Factor 2	Protein Coding	Q13950	55	GC06P125726	15.0358600616455	https://www.genecards.org/cgi-bin/carddisp.pl?gene=RUNX2
MAPK3	Mitogen-Activated Protein Kinase 3	Protein Coding	P27361	57	GC16M043239	15.008994102478	https://www.genecards.org/cgi-bin/carddisp.pl?gene=MAPK3
SELE	Selectin E	Protein Coding	P16581	52	GC01M169722	14.9993867874146	https://www.genecards.org/cgi-bin/carddisp.pl?gene=SELE
RMRP	RNA Component Of Mitochondrial RNA Processing Endoribonuclease	RNA Gene		30	GC09M035655	14.986608505249	https://www.genecards.org/cgi-bin/carddisp.pl?gene=RMRP
CD36	CD36 Molecule	Protein Coding	P16671	58	GC07P080369	14.9628105163574	https://www.genecards.org/cgi-bin/carddisp.pl?gene=CD36
WASHC5	WASH Complex Subunit 5	Protein Coding	Q12768	47	GC08M135834	14.9497175216675	https://www.genecards.org/cgi-bin/carddisp.pl?gene=WASHC5
PROM1	Prominin 1	Protein Coding	O43490	55	GC04M015965	14.9368057250977	https://www.genecards.org/cgi-bin/carddisp.pl?gene=PROM1
ASCL1	Achaete-Scute Family BHLH Transcription Factor 1	Protein Coding	P50553	50	GC12P102957	14.9189319610596	https://www.genecards.org/cgi-bin/carddisp.pl?gene=ASCL1
CYCS	Cytochrome C, Somatic	Protein Coding	P99999	57	GC07M025118	14.9135494232178	https://www.genecards.org/cgi-bin/carddisp.pl?gene=CYCS
GAL	Galanin And GMAP Prepropeptide	Protein Coding	P22466	54	GC11P084764	14.9059286117554	https://www.genecards.org/cgi-bin/carddisp.pl?gene=GAL
HTT	Huntingtin	Protein Coding	P42858	52	GC04P003041	14.9058704376221	https://www.genecards.org/cgi-bin/carddisp.pl?gene=HTT
GLUL	Glutamate-Ammonia Ligase	Protein Coding	P15104	57	GC01M182378	14.8717050552368	https://www.genecards.org/cgi-bin/carddisp.pl?gene=GLUL
MMP1	Matrix Metallopeptidase 1	Protein Coding	P03956	58	GC11M121934	14.85009765625	https://www.genecards.org/cgi-bin/carddisp.pl?gene=MMP1
NKX2-2	NK2 Homeobox 2	Protein Coding	O95096	49	GC20M021511	14.8463649749756	https://www.genecards.org/cgi-bin/carddisp.pl?gene=NKX2-2
MMP3	Matrix Metallopeptidase 3	Protein Coding	P08254	58	GC11M102835	14.8412475585938	https://www.genecards.org/cgi-bin/carddisp.pl?gene=MMP3
EP300	E1A Binding Protein P300	Protein Coding	Q09472	61	GC22P065232	14.828800201416	https://www.genecards.org/cgi-bin/carddisp.pl?gene=EP300
MIR20B	MicroRNA 20b	RNA Gene		21	GC0XM134434	14.795482635498	https://www.genecards.org/cgi-bin/carddisp.pl?gene=MIR20B
ADIPOQ	Adiponectin, C1Q And Collagen Domain Containing	Protein Coding	Q15848	55	GC03P186842	14.7844619750977	https://www.genecards.org/cgi-bin/carddisp.pl?gene=ADIPOQ
HFE	Homeostatic Iron Regulator	Protein Coding	Q30201	54	GC06P026087	14.7291564941406	https://www.genecards.org/cgi-bin/carddisp.pl?gene=HFE
H3-3A	H3.3 Histone A	Protein Coding	P84243	50	GC01P226062	14.7251062393188	https://www.genecards.org/cgi-bin/carddisp.pl?gene=H3-3A
CAT	Catalase	Protein Coding	P04040	60	GC11P034460	14.7047061920166	https://www.genecards.org/cgi-bin/carddisp.pl?gene=CAT
PRKCA	Protein Kinase C Alpha	Protein Coding	P17252	59	GC17P066302	14.6995906829834	https://www.genecards.org/cgi-bin/carddisp.pl?gene=PRKCA
TIMP1	TIMP Metallopeptidase Inhibitor 1	Protein Coding	P01033	54	GC0XP056576	14.6957397460938	https://www.genecards.org/cgi-bin/carddisp.pl?gene=TIMP1
RPS27A	Ribosomal Protein S27a	Protein Coding	P62979	51	GC02P055231	14.6887702941895	https://www.genecards.org/cgi-bin/carddisp.pl?gene=RPS27A
DYSF	Dysferlin	Protein Coding	O75923	51	GC02P071453	14.6640825271606	https://www.genecards.org/cgi-bin/carddisp.pl?gene=DYSF
SDHA	Succinate Dehydrogenase Complex Flavoprotein Subunit A	Protein Coding	P31040	57	GC05P000223	14.6485958099365	https://www.genecards.org/cgi-bin/carddisp.pl?gene=SDHA
SMAD2	SMAD Family Member 2	Protein Coding	Q15796	61	GC18M047809	14.5903377532959	https://www.genecards.org/cgi-bin/carddisp.pl?gene=SMAD2
MIR96	MicroRNA 96	RNA Gene		27	GC07M129774	14.5773258209229	https://www.genecards.org/cgi-bin/carddisp.pl?gene=MIR96
COL9A3	Collagen Type IX Alpha 3 Chain	Protein Coding	Q14050	51	GC20P062816	14.5694561004639	https://www.genecards.org/cgi-bin/carddisp.pl?gene=COL9A3
BCHE	Butyrylcholinesterase	Protein Coding	P06276	58	GC03M165772	14.5447692871094	https://www.genecards.org/cgi-bin/carddisp.pl?gene=BCHE
KDR	Kinase Insert Domain Receptor	Protein Coding	P35968	62	GC04M055078	14.5340347290039	https://www.genecards.org/cgi-bin/carddisp.pl?gene=KDR
GRIA1	Glutamate Ionotropic Receptor AMPA Type Subunit 1	Protein Coding	P42261	58	GC05P153467	14.530592918396	https://www.genecards.org/cgi-bin/carddisp.pl?gene=GRIA1
APOA1	Apolipoprotein A1	Protein Coding	P02647	59	GC11M116835	14.5304126739502	https://www.genecards.org/cgi-bin/carddisp.pl?gene=APOA1
BCL2L1	BCL2 Like 1	Protein Coding	Q07817	57	GC20M031664	14.4986305236816	https://www.genecards.org/cgi-bin/carddisp.pl?gene=BCL2L1
PVT1	Pvt1 Oncogene	RNA Gene		32	GC08P128043	14.4964027404785	https://www.genecards.org/cgi-bin/carddisp.pl?gene=PVT1
MAPK14	Mitogen-Activated Protein Kinase 14	Protein Coding	Q16539	59	GC06P125627	14.4757099151611	https://www.genecards.org/cgi-bin/carddisp.pl?gene=MAPK14
MTR	5-Methyltetrahydrofolate-Homocysteine Methyltransferase	Protein Coding	Q99707	56	GC01P236795	14.4743423461914	https://www.genecards.org/cgi-bin/carddisp.pl?gene=MTR
BMP7	Bone Morphogenetic Protein 7	Protein Coding	P18075	55	GC20M057168	14.4638862609863	https://www.genecards.org/cgi-bin/carddisp.pl?gene=BMP7
LITAF	Lipopolysaccharide Induced TNF Factor	Protein Coding	Q99732	51	GC16M011547	14.4550094604492	https://www.genecards.org/cgi-bin/carddisp.pl?gene=LITAF
LOC109504728	Chromosome 9 Open Reading Frame 72 Repeat Instability Region	Functional Element		9	GC09P027646	14.445595741272	https://www.genecards.org/cgi-bin/carddisp.pl?gene=LOC109504728
TBP	TATA-Box Binding Protein	Protein Coding	P20226	57	GC06P170554	14.413782119751	https://www.genecards.org/cgi-bin/carddisp.pl?gene=TBP
RAD9B	RAD9 Checkpoint Clamp Component B	Protein Coding	Q6WBX8	43	GC12P110502	14.4110202789307	https://www.genecards.org/cgi-bin/carddisp.pl?gene=RAD9B
GAN	Gigaxonin	Protein Coding	Q9H2C0	49	GC16P081319	14.4033241271973	https://www.genecards.org/cgi-bin/carddisp.pl?gene=GAN
CDC42	Cell Division Cycle 42	Protein Coding	P60953	59	GC01P022052	14.4010906219482	https://www.genecards.org/cgi-bin/carddisp.pl?gene=CDC42
SLC17A5	Solute Carrier Family 17 Member 5	Protein Coding	Q9NRA2	54	GC06M073593	14.3981857299805	https://www.genecards.org/cgi-bin/carddisp.pl?gene=SLC17A5
FA2H	Fatty Acid 2-Hydroxylase	Protein Coding	Q7L5A8	53	GC16M074712	14.3972015380859	https://www.genecards.org/cgi-bin/carddisp.pl?gene=FA2H
SNAP25	Synaptosome Associated Protein 25	Protein Coding	P60880	58	GC20P010222	14.3768301010132	https://www.genecards.org/cgi-bin/carddisp.pl?gene=SNAP25
TGFB3	Transforming Growth Factor Beta 3	Protein Coding	P10600	56	GC14M075958	14.3699855804443	https://www.genecards.org/cgi-bin/carddisp.pl?gene=TGFB3
CALB2	Calbindin 2	Protein Coding	P22676	48	GC16P071358	14.3572559356689	https://www.genecards.org/cgi-bin/carddisp.pl?gene=CALB2
ZPR1	ZPR1 Zinc Finger	Protein Coding	O75312	48	GC11M122225	14.3556509017944	https://www.genecards.org/cgi-bin/carddisp.pl?gene=ZPR1
VCAN	Versican	Protein Coding	P13611	55	GC05P083471	14.3470659255981	https://www.genecards.org/cgi-bin/carddisp.pl?gene=VCAN
PECAM1	Platelet And Endothelial Cell Adhesion Molecule 1	Protein Coding	P16284	50	GC17M064319	14.3342561721802	https://www.genecards.org/cgi-bin/carddisp.pl?gene=PECAM1
NR1H3	Nuclear Receptor Subfamily 1 Group H Member 3	Protein Coding	Q13133	55	GC11P047248	14.3010082244873	https://www.genecards.org/cgi-bin/carddisp.pl?gene=NR1H3
FLNB	Filamin B	Protein Coding	O75369	55	GC03P058008	14.2646598815918	https://www.genecards.org/cgi-bin/carddisp.pl?gene=FLNB
WNT1	Wnt Family Member 1	Protein Coding	P04628	56	GC12P051341	14.2193813323975	https://www.genecards.org/cgi-bin/carddisp.pl?gene=WNT1
HEXA	Hexosaminidase Subunit Alpha	Protein Coding	P06865	55	GC15M072340	14.2153310775757	https://www.genecards.org/cgi-bin/carddisp.pl?gene=HEXA
B3GALT6	Beta-1,3-Galactosyltransferase 6	Protein Coding	Q96L58	48	GC01P001232	14.2036876678467	https://www.genecards.org/cgi-bin/carddisp.pl?gene=B3GALT6
FLT3	Fms Related Receptor Tyrosine Kinase 3	Protein Coding	P36888	61	GC13M028003	14.1911725997925	https://www.genecards.org/cgi-bin/carddisp.pl?gene=FLT3
AIFM1	Apoptosis Inducing Factor Mitochondria Associated 1	Protein Coding	O95831	58	GC0XM130129	14.1858234405518	https://www.genecards.org/cgi-bin/carddisp.pl?gene=AIFM1
MIR200A	MicroRNA 200a	RNA Gene		27	GC01P011074	14.1703109741211	https://www.genecards.org/cgi-bin/carddisp.pl?gene=MIR200A
IL1RN	Interleukin 1 Receptor Antagonist	Protein Coding	P18510	58	GC02P141242	14.1642780303955	https://www.genecards.org/cgi-bin/carddisp.pl?gene=IL1RN
AARS1	Alanyl-TRNA Synthetase 1	Protein Coding	P49588	53	GC16M072907	14.1474952697754	https://www.genecards.org/cgi-bin/carddisp.pl?gene=AARS1
PLA2G2A	Phospholipase A2 Group IIA	Protein Coding	P14555	55	GC01M019975	14.128210067749	https://www.genecards.org/cgi-bin/carddisp.pl?gene=PLA2G2A
MEN1	Menin 1	Protein Coding	O00255	54	GC11M064803	14.124828338623	https://www.genecards.org/cgi-bin/carddisp.pl?gene=MEN1
TGFBR1	Transforming Growth Factor Beta Receptor 1	Protein Coding	P36897	62	GC09P099696	14.0568866729736	https://www.genecards.org/cgi-bin/carddisp.pl?gene=TGFBR1
SLC6A5	Solute Carrier Family 6 Member 5	Protein Coding	Q9Y345	52	GC11P020599	14.0553941726685	https://www.genecards.org/cgi-bin/carddisp.pl?gene=SLC6A5
IDS	Iduronate 2-Sulfatase	Protein Coding	P22304	56	GC0XM149476	13.9792976379395	https://www.genecards.org/cgi-bin/carddisp.pl?gene=IDS
CNTNAP1	Contactin Associated Protein 1	Protein Coding	P78357	51	GC17P042682	13.9733114242554	https://www.genecards.org/cgi-bin/carddisp.pl?gene=CNTNAP1
NEK1	NIMA Related Kinase 1	Protein Coding	Q96PY6	52	GC04M169393	13.9703226089478	https://www.genecards.org/cgi-bin/carddisp.pl?gene=NEK1
HLA-A	Major Histocompatibility Complex, Class I, A	Protein Coding	P04439	54	GC06P125450	13.9676990509033	https://www.genecards.org/cgi-bin/carddisp.pl?gene=HLA-A
RASA1	RAS P21 Protein Activator 1	Protein Coding	P20936	55	GC05P087267	13.9455080032349	https://www.genecards.org/cgi-bin/carddisp.pl?gene=RASA1
PDGFRA	Platelet Derived Growth Factor Receptor Alpha	Protein Coding	P16234	62	GC04P054229	13.9360485076904	https://www.genecards.org/cgi-bin/carddisp.pl?gene=PDGFRA
COL3A1	Collagen Type III Alpha 1 Chain	Protein Coding	P02461	56	GC02P188974	13.9198265075684	https://www.genecards.org/cgi-bin/carddisp.pl?gene=COL3A1
MB	Myoglobin	Protein Coding	P02144	54	GC22M035606	13.9168481826782	https://www.genecards.org/cgi-bin/carddisp.pl?gene=MB
CXCR2	C-X-C Motif Chemokine Receptor 2	Protein Coding	P25025	59	GC02P218125	13.9101448059082	https://www.genecards.org/cgi-bin/carddisp.pl?gene=CXCR2
ERBB2	Erb-B2 Receptor Tyrosine Kinase 2	Protein Coding	P04626	63	GC17P039687	13.9015054702759	https://www.genecards.org/cgi-bin/carddisp.pl?gene=ERBB2
CASP1	Caspase 1	Protein Coding	P29466	57	GC11M105025	13.8823661804199	https://www.genecards.org/cgi-bin/carddisp.pl?gene=CASP1
CCNF	Cyclin F	Protein Coding	P41002	49	GC16P002429	13.8809070587158	https://www.genecards.org/cgi-bin/carddisp.pl?gene=CCNF
JUN	Jun Proto-Oncogene, AP-1 Transcription Factor Subunit	Protein Coding	P05412	58	GC01M058780	13.8693389892578	https://www.genecards.org/cgi-bin/carddisp.pl?gene=JUN
MIR186	MicroRNA 186	RNA Gene		27	GC01M071067	13.8688745498657	https://www.genecards.org/cgi-bin/carddisp.pl?gene=MIR186
LRRK2	Leucine Rich Repeat Kinase 2	Protein Coding	Q5S007	58	GC12P040196	13.8590135574341	https://www.genecards.org/cgi-bin/carddisp.pl?gene=LRRK2
GRN	Granulin Precursor	Protein Coding	P28799	56	GC17P044345	13.8379526138306	https://www.genecards.org/cgi-bin/carddisp.pl?gene=GRN
MT-ND6	Mitochondrially Encoded NADH:Ubiquinone Oxidoreductase Core Subunit 6	Protein Coding	P03923	40	GCMTM014151	13.8282165527344	https://www.genecards.org/cgi-bin/carddisp.pl?gene=MT-ND6
FKRP	Fukutin Related Protein	Protein Coding	Q9H9S5	48	GC19P103314	13.8273611068726	https://www.genecards.org/cgi-bin/carddisp.pl?gene=FKRP
STUB1	STIP1 Homology And U-Box Containing Protein 1	Protein Coding	Q9UNE7	54	GC16P064961	13.8150281906128	https://www.genecards.org/cgi-bin/carddisp.pl?gene=STUB1
CFH	Complement Factor H	Protein Coding	P08603	56	GC01P196621	13.8145170211792	https://www.genecards.org/cgi-bin/carddisp.pl?gene=CFH
SIRT1	Sirtuin 1	Protein Coding	Q96EB6	57	GC10P067884	13.7979106903076	https://www.genecards.org/cgi-bin/carddisp.pl?gene=SIRT1
IL7	Interleukin 7	Protein Coding	P13232	52	GC08M078689	13.7865009307861	https://www.genecards.org/cgi-bin/carddisp.pl?gene=IL7
RB1	RB Transcriptional Corepressor 1	Protein Coding	P06400	57	GC13P048303	13.7294311523438	https://www.genecards.org/cgi-bin/carddisp.pl?gene=RB1
PPP2R2B	Protein Phosphatase 2 Regulatory Subunit Bbeta	Protein Coding	Q00005	54	GC05M146582	13.7053956985474	https://www.genecards.org/cgi-bin/carddisp.pl?gene=PPP2R2B
TNFRSF1B	TNF Receptor Superfamily Member 1B	Protein Coding	P20333	57	GC01P014314	13.7030038833618	https://www.genecards.org/cgi-bin/carddisp.pl?gene=TNFRSF1B
CNR1	Cannabinoid Receptor 1	Protein Coding	P21554	55	GC06M088139	13.6957874298096	https://www.genecards.org/cgi-bin/carddisp.pl?gene=CNR1
MAPK8	Mitogen-Activated Protein Kinase 8	Protein Coding	P45983	58	GC10P048306	13.6937122344971	https://www.genecards.org/cgi-bin/carddisp.pl?gene=MAPK8
HTR1A	5-Hydroxytryptamine Receptor 1A	Protein Coding	P08908	55	GC05M063960	13.691180229187	https://www.genecards.org/cgi-bin/carddisp.pl?gene=HTR1A
COL1A2	Collagen Type I Alpha 2 Chain	Protein Coding	P08123	56	GC07P094394	13.6897277832031	https://www.genecards.org/cgi-bin/carddisp.pl?gene=COL1A2
LRRC56	Leucine Rich Repeat Containing 56	Protein Coding	Q8IYG6	44	GC11P007362	13.6801471710205	https://www.genecards.org/cgi-bin/carddisp.pl?gene=LRRC56
ISL1	ISL LIM Homeobox 1	Protein Coding	P61371	52	GC05P051383	13.6672496795654	https://www.genecards.org/cgi-bin/carddisp.pl?gene=ISL1
NPPB	Natriuretic Peptide B	Protein Coding	P16860	51	GC01M013631	13.6558628082275	https://www.genecards.org/cgi-bin/carddisp.pl?gene=NPPB
GJB2	Gap Junction Protein Beta 2	Protein Coding	P29033	54	GC13M020187	13.6432733535767	https://www.genecards.org/cgi-bin/carddisp.pl?gene=GJB2
MIR491	MicroRNA 491	RNA Gene		27	GC09P020716	13.6311283111572	https://www.genecards.org/cgi-bin/carddisp.pl?gene=MIR491
SOST	Sclerostin	Protein Coding	Q9BQB4	51	GC17M043753	13.6199607849121	https://www.genecards.org/cgi-bin/carddisp.pl?gene=SOST
DRP2	Dystrophin Related Protein 2	Protein Coding	Q13474	44	GC0XP101219	13.6124219894409	https://www.genecards.org/cgi-bin/carddisp.pl?gene=DRP2
DGCR5	DiGeorge Syndrome Critical Region Gene 5	RNA Gene		27	GC22P064446	13.6093816757202	https://www.genecards.org/cgi-bin/carddisp.pl?gene=DGCR5
FGF1	Fibroblast Growth Factor 1	Protein Coding	P05230	56	GC05M142555	13.5737257003784	https://www.genecards.org/cgi-bin/carddisp.pl?gene=FGF1
AQP1	Aquaporin 1 (Colton Blood Group)	Protein Coding	P29972	56	GC07P030911	13.5729608535767	https://www.genecards.org/cgi-bin/carddisp.pl?gene=AQP1
HOTAIR	HOX Transcript Antisense RNA	RNA Gene		31	GC12M053962	13.5611152648926	https://www.genecards.org/cgi-bin/carddisp.pl?gene=HOTAIR
POMC	Proopiomelanocortin	Protein Coding	P01189	56	GC02M025160	13.5588941574097	https://www.genecards.org/cgi-bin/carddisp.pl?gene=POMC
RAI1	Retinoic Acid Induced 1	Protein Coding	Q7Z5J4	49	GC17P100798	13.5292720794678	https://www.genecards.org/cgi-bin/carddisp.pl?gene=RAI1
DKK1	Dickkopf WNT Signaling Pathway Inhibitor 1	Protein Coding	O94907	52	GC10P052314	13.5234498977661	https://www.genecards.org/cgi-bin/carddisp.pl?gene=DKK1
SYNE1	Spectrin Repeat Containing Nuclear Envelope Protein 1	Protein Coding	Q8NF91	49	GC06M152121	13.5063209533691	https://www.genecards.org/cgi-bin/carddisp.pl?gene=SYNE1
PTPRZ1	Protein Tyrosine Phosphatase Receptor Type Z1	Protein Coding	P23471	52	GC07P121873	13.4987926483154	https://www.genecards.org/cgi-bin/carddisp.pl?gene=PTPRZ1
FOXO3	Forkhead Box O3	Protein Coding	O43524	56	GC06P108559	13.488673210144	https://www.genecards.org/cgi-bin/carddisp.pl?gene=FOXO3
ARID1B	AT-Rich Interaction Domain 1B	Protein Coding	Q8NFD5	52	GC06P156777	13.4869766235352	https://www.genecards.org/cgi-bin/carddisp.pl?gene=ARID1B
GSR	Glutathione-Disulfide Reductase	Protein Coding	P00390	58	GC08M030678	13.45973777771	https://www.genecards.org/cgi-bin/carddisp.pl?gene=GSR
ACTA1	Actin Alpha 1, Skeletal Muscle	Protein Coding	P68133	56	GC01M230136	13.4225845336914	https://www.genecards.org/cgi-bin/carddisp.pl?gene=ACTA1
PIK3C2A	Phosphatidylinositol-4-Phosphate 3-Kinase Catalytic Subunit Type 2 Alpha	Protein Coding	O00443	55	GC11M017898	13.3977565765381	https://www.genecards.org/cgi-bin/carddisp.pl?gene=PIK3C2A
ALPP	Alkaline Phosphatase, Placental	Protein Coding	P05187	52	GC02P232378	13.354832649231	https://www.genecards.org/cgi-bin/carddisp.pl?gene=ALPP
CC2D2A	Coiled-Coil And C2 Domain Containing 2A	Protein Coding	Q9P2K1	48	GC04P023768	13.3502922058105	https://www.genecards.org/cgi-bin/carddisp.pl?gene=CC2D2A
KIT	KIT Proto-Oncogene, Receptor Tyrosine Kinase	Protein Coding	P10721	62	GC04P054657	13.3402585983276	https://www.genecards.org/cgi-bin/carddisp.pl?gene=KIT
LAS1L	LAS1 Like Ribosome Biogenesis Factor	Protein Coding	Q9Y4W2	44	GC0XM065440	13.3399972915649	https://www.genecards.org/cgi-bin/carddisp.pl?gene=LAS1L
AGER	Advanced Glycosylation End-Product Specific Receptor	Protein Coding	Q15109	55	GC06M032180	13.3305969238281	https://www.genecards.org/cgi-bin/carddisp.pl?gene=AGER
MIR9-1	MicroRNA 9-1	RNA Gene		27	GC01M156420	13.3283681869507	https://www.genecards.org/cgi-bin/carddisp.pl?gene=MIR9-1
OMG	Oligodendrocyte Myelin Glycoprotein	Protein Coding	P23515	48	GC17M071178	13.324257850647	https://www.genecards.org/cgi-bin/carddisp.pl?gene=OMG
HMGCR	3-Hydroxy-3-Methylglutaryl-CoA Reductase	Protein Coding	P04035	56	GC05P075336	13.3202648162842	https://www.genecards.org/cgi-bin/carddisp.pl?gene=HMGCR
MIR18B	MicroRNA 18b	RNA Gene		21	GC0XM134435	13.3197460174561	https://www.genecards.org/cgi-bin/carddisp.pl?gene=MIR18B
MT-ND2	Mitochondrially Encoded NADH:Ubiquinone Oxidoreductase Core Subunit 2	Protein Coding	P03891	42	GCMTP004472	13.3108024597168	https://www.genecards.org/cgi-bin/carddisp.pl?gene=MT-ND2
HSP90AA1	Heat Shock Protein 90 Alpha Family Class A Member 1	Protein Coding	P07900	60	GC14M102080	13.3028621673584	https://www.genecards.org/cgi-bin/carddisp.pl?gene=HSP90AA1
KCNJ10	Potassium Inwardly Rectifying Channel Subfamily J Member 10	Protein Coding	P78508	54	GC01M159998	13.2699518203735	https://www.genecards.org/cgi-bin/carddisp.pl?gene=KCNJ10
IGFBP3	Insulin Like Growth Factor Binding Protein 3	Protein Coding	P17936	55	GC07M045912	13.2689619064331	https://www.genecards.org/cgi-bin/carddisp.pl?gene=IGFBP3
ADORA1	Adenosine A1 Receptor	Protein Coding	P30542	55	GC01P203090	13.2583656311035	https://www.genecards.org/cgi-bin/carddisp.pl?gene=ADORA1
ENPP1	Ectonucleotide Pyrophosphatase/Phosphodiesterase 1	Protein Coding	P22413	58	GC06P131808	13.2197074890137	https://www.genecards.org/cgi-bin/carddisp.pl?gene=ENPP1
NOG	Noggin	Protein Coding	Q13253	56	GC17P056593	13.2066812515259	https://www.genecards.org/cgi-bin/carddisp.pl?gene=NOG
AGTPBP1	ATP/GTP Binding Carboxypeptidase 1	Protein Coding	Q9UPW5	49	GC09M085546	13.2002506256104	https://www.genecards.org/cgi-bin/carddisp.pl?gene=AGTPBP1
CXCL2	C-X-C Motif Chemokine Ligand 2	Protein Coding	P19875	48	GC04M074097	13.1913375854492	https://www.genecards.org/cgi-bin/carddisp.pl?gene=CXCL2
SCN10A	Sodium Voltage-Gated Channel Alpha Subunit 10	Protein Coding	Q9Y5Y9	56	GC03M038713	13.166841506958	https://www.genecards.org/cgi-bin/carddisp.pl?gene=SCN10A
NINJ1	Ninjurin 1	Protein Coding	Q92982	46	GC09M093121	13.1603164672852	https://www.genecards.org/cgi-bin/carddisp.pl?gene=NINJ1
SCN1A	Sodium Voltage-Gated Channel Alpha Subunit 1	Protein Coding	P35498	56	GC02M165989	13.1532897949219	https://www.genecards.org/cgi-bin/carddisp.pl?gene=SCN1A
PNPO	Pyridoxamine 5'-Phosphate Oxidase	Protein Coding	Q9NVS9	54	GC17P047941	13.1432590484619	https://www.genecards.org/cgi-bin/carddisp.pl?gene=PNPO
TF	Transferrin	Protein Coding	P02787	59	GC03P138152	13.1302433013916	https://www.genecards.org/cgi-bin/carddisp.pl?gene=TF
TBC1D24	TBC1 Domain Family Member 24	Protein Coding	Q9ULP9	48	GC16P002475	13.1199913024902	https://www.genecards.org/cgi-bin/carddisp.pl?gene=TBC1D24
ALK	ALK Receptor Tyrosine Kinase	Protein Coding	Q9UM73	59	GC02M029190	13.1171913146973	https://www.genecards.org/cgi-bin/carddisp.pl?gene=ALK
CASP8	Caspase 8	Protein Coding	Q14790	61	GC02P201233	13.115306854248	https://www.genecards.org/cgi-bin/carddisp.pl?gene=CASP8
DAO	D-Amino Acid Oxidase	Protein Coding	P14920	54	GC12P108862	13.1110343933105	https://www.genecards.org/cgi-bin/carddisp.pl?gene=DAO
KLK6	Kallikrein Related Peptidase 6	Protein Coding	Q92876	53	GC19M050958	13.1031684875488	https://www.genecards.org/cgi-bin/carddisp.pl?gene=KLK6
CP	Ceruloplasmin	Protein Coding	P00450	57	GC03M149162	13.0444374084473	https://www.genecards.org/cgi-bin/carddisp.pl?gene=CP
SLC18A3	Solute Carrier Family 18 Member A3	Protein Coding	Q16572	51	GC10P049610	13.0389795303345	https://www.genecards.org/cgi-bin/carddisp.pl?gene=SLC18A3
COMP	Cartilage Oligomeric Matrix Protein	Protein Coding	P49747	55	GC19M088538	13.0355777740479	https://www.genecards.org/cgi-bin/carddisp.pl?gene=COMP
IGF1R	Insulin Like Growth Factor 1 Receptor	Protein Coding	P08069	63	GC15P098648	13.0036058425903	https://www.genecards.org/cgi-bin/carddisp.pl?gene=IGF1R
C3	Complement C3	Protein Coding	P01024	58	GC19M006677	12.9847946166992	https://www.genecards.org/cgi-bin/carddisp.pl?gene=C3
SLC6A4	Solute Carrier Family 6 Member 4	Protein Coding	P31645	56	GC17M030194	12.9715805053711	https://www.genecards.org/cgi-bin/carddisp.pl?gene=SLC6A4
MYD88	MYD88 Innate Immune Signal Transduction Adaptor	Protein Coding	Q99836	57	GC03P038257	12.971134185791	https://www.genecards.org/cgi-bin/carddisp.pl?gene=MYD88
HCRT	Hypocretin Neuropeptide Precursor	Protein Coding	O43612	48	GC17M071692	12.95276927948	https://www.genecards.org/cgi-bin/carddisp.pl?gene=HCRT
PIK3R1	Phosphoinositide-3-Kinase Regulatory Subunit 1	Protein Coding	P27986	60	GC05P068215	12.9401092529297	https://www.genecards.org/cgi-bin/carddisp.pl?gene=PIK3R1
COL11A1	Collagen Type XI Alpha 1 Chain	Protein Coding	P12107	51	GC01M102876	12.9386758804321	https://www.genecards.org/cgi-bin/carddisp.pl?gene=COL11A1
MGMT	O-6-Methylguanine-DNA Methyltransferase	Protein Coding	P16455	57	GC10P129467	12.9372777938843	https://www.genecards.org/cgi-bin/carddisp.pl?gene=MGMT
HPRT1	Hypoxanthine Phosphoribosyltransferase 1	Protein Coding	P00492	57	GC0XP134460	12.9368982315063	https://www.genecards.org/cgi-bin/carddisp.pl?gene=HPRT1
FLT1	Fms Related Receptor Tyrosine Kinase 1	Protein Coding	P17948	59	GC13M028300	12.9354782104492	https://www.genecards.org/cgi-bin/carddisp.pl?gene=FLT1
NOTCH2	Notch Receptor 2	Protein Coding	Q04721	60	GC01M119911	12.9245080947876	https://www.genecards.org/cgi-bin/carddisp.pl?gene=NOTCH2
MIR1275	MicroRNA 1275	RNA Gene		23	GC06M090866	12.9208745956421	https://www.genecards.org/cgi-bin/carddisp.pl?gene=MIR1275
ABCB1	ATP Binding Cassette Subfamily B Member 1	Protein Coding	P08183	60	GC07M087504	12.9168319702148	https://www.genecards.org/cgi-bin/carddisp.pl?gene=ABCB1
BAX	BCL2 Associated X, Apoptosis Regulator	Protein Coding	Q07812	60	GC19P048954	12.8829898834229	https://www.genecards.org/cgi-bin/carddisp.pl?gene=BAX
DRD2	Dopamine Receptor D2	Protein Coding	P14416	57	GC11M113409	12.8593711853027	https://www.genecards.org/cgi-bin/carddisp.pl?gene=DRD2
CCL5	C-C Motif Chemokine Ligand 5	Protein Coding	P13501	52	GC17M035871	12.8423900604248	https://www.genecards.org/cgi-bin/carddisp.pl?gene=CCL5
CD40	CD40 Molecule	Protein Coding	P25942	59	GC20P046118	12.842191696167	https://www.genecards.org/cgi-bin/carddisp.pl?gene=CD40
CDH1	Cadherin 1	Protein Coding	P12830	58	GC16P068737	12.8371343612671	https://www.genecards.org/cgi-bin/carddisp.pl?gene=CDH1
CCR1	C-C Motif Chemokine Receptor 1	Protein Coding	P32246	51	GC03M046218	12.8249797821045	https://www.genecards.org/cgi-bin/carddisp.pl?gene=CCR1
IL15	Interleukin 15	Protein Coding	P40933	51	GC04P141636	12.8056087493896	https://www.genecards.org/cgi-bin/carddisp.pl?gene=IL15
SDHD	Succinate Dehydrogenase Complex Subunit D	Protein Coding	O14521	53	GC11P112400	12.7980489730835	https://www.genecards.org/cgi-bin/carddisp.pl?gene=SDHD
GDF6	Growth Differentiation Factor 6	Protein Coding	Q6KF10	51	GC08M096142	12.7887868881226	https://www.genecards.org/cgi-bin/carddisp.pl?gene=GDF6
DNM1	Dynamin 1	Protein Coding	Q05193	58	GC09P128191	12.7814207077026	https://www.genecards.org/cgi-bin/carddisp.pl?gene=DNM1
CRYAB	Crystallin Alpha B	Protein Coding	P02511	55	GC11M111908	12.7104530334473	https://www.genecards.org/cgi-bin/carddisp.pl?gene=CRYAB
CDKN1A	Cyclin Dependent Kinase Inhibitor 1A	Protein Coding	P38936	58	GC06P125635	12.7044219970703	https://www.genecards.org/cgi-bin/carddisp.pl?gene=CDKN1A
CFAP410	Cilia And Flagella Associated Protein 410	Protein Coding	O43822	44	GC21M044330	12.7013425827026	https://www.genecards.org/cgi-bin/carddisp.pl?gene=CFAP410
AFG3L2	AFG3 Like Matrix AAA Peptidase Subunit 2	Protein Coding	Q9Y4W6	54	GC18M012328	12.6822986602783	https://www.genecards.org/cgi-bin/carddisp.pl?gene=AFG3L2
MIR146B	MicroRNA 146b	RNA Gene		28	GC10P102436	12.6807556152344	https://www.genecards.org/cgi-bin/carddisp.pl?gene=MIR146B
IL5	Interleukin 5	Protein Coding	P05113	54	GC05M132541	12.6749000549316	https://www.genecards.org/cgi-bin/carddisp.pl?gene=IL5
SYNGAP1	Synaptic Ras GTPase Activating Protein 1	Protein Coding	Q96PV0	56	GC06P125570	12.6638460159302	https://www.genecards.org/cgi-bin/carddisp.pl?gene=SYNGAP1
CDK1	Cyclin Dependent Kinase 1	Protein Coding	P06493	56	GC10P060772	12.6598224639893	https://www.genecards.org/cgi-bin/carddisp.pl?gene=CDK1
PAX3	Paired Box 3	Protein Coding	P23760	55	GC02M222199	12.6144208908081	https://www.genecards.org/cgi-bin/carddisp.pl?gene=PAX3
CAV1	Caveolin 1	Protein Coding	Q03135	57	GC07P116524	12.6079120635986	https://www.genecards.org/cgi-bin/carddisp.pl?gene=CAV1
TMEM67	Transmembrane Protein 67	Protein Coding	Q5HYA8	49	GC08P093754	12.6030387878418	https://www.genecards.org/cgi-bin/carddisp.pl?gene=TMEM67
RBP4	Retinol Binding Protein 4	Protein Coding	P02753	54	GC10M093591	12.5992183685303	https://www.genecards.org/cgi-bin/carddisp.pl?gene=RBP4
WT1	WT1 Transcription Factor	Protein Coding	P19544	56	GC11M032365	12.5826349258423	https://www.genecards.org/cgi-bin/carddisp.pl?gene=WT1
TSC1	TSC Complex Subunit 1	Protein Coding	Q92574	56	GC09M132891	12.5703001022339	https://www.genecards.org/cgi-bin/carddisp.pl?gene=TSC1
CASP9	Caspase 9	Protein Coding	P55211	56	GC01M015491	12.5479984283447	https://www.genecards.org/cgi-bin/carddisp.pl?gene=CASP9
ANXA11	Annexin A11	Protein Coding	P50995	52	GC10M080150	12.5337896347046	https://www.genecards.org/cgi-bin/carddisp.pl?gene=ANXA11
E2F1	E2F Transcription Factor 1	Protein Coding	Q01094	52	GC20M033675	12.5234041213989	https://www.genecards.org/cgi-bin/carddisp.pl?gene=E2F1
MIR122	MicroRNA 122	RNA Gene		28	GC18P058451	12.5095348358154	https://www.genecards.org/cgi-bin/carddisp.pl?gene=MIR122
CHST3	Carbohydrate Sulfotransferase 3	Protein Coding	Q7LGC8	51	GC10P071964	12.5085344314575	https://www.genecards.org/cgi-bin/carddisp.pl?gene=CHST3
ALDH18A1	Aldehyde Dehydrogenase 18 Family Member A1	Protein Coding	P54886	54	GC10M095605	12.4816150665283	https://www.genecards.org/cgi-bin/carddisp.pl?gene=ALDH18A1
MYOD1	Myogenic Differentiation 1	Protein Coding	P15172	55	GC11P017719	12.4777793884277	https://www.genecards.org/cgi-bin/carddisp.pl?gene=MYOD1
TSEN54	TRNA Splicing Endonuclease Subunit 54	Protein Coding	Q7Z6J9	47	GC17P075515	12.4688816070557	https://www.genecards.org/cgi-bin/carddisp.pl?gene=TSEN54
LTA	Lymphotoxin Alpha	Protein Coding	P01374	51	GC06P125490	12.467474937439	https://www.genecards.org/cgi-bin/carddisp.pl?gene=LTA
MT-CYB	Mitochondrially Encoded Cytochrome B	Protein Coding	P00156	40	GCMTP014749	12.4646091461182	https://www.genecards.org/cgi-bin/carddisp.pl?gene=MT-CYB
STXBP1	Syntaxin Binding Protein 1	Protein Coding	P61764	58	GC09P127678	12.4134674072266	https://www.genecards.org/cgi-bin/carddisp.pl?gene=STXBP1
PDGFC	Platelet Derived Growth Factor C	Protein Coding	Q9NRA1	51	GC04M156760	12.4113788604736	https://www.genecards.org/cgi-bin/carddisp.pl?gene=PDGFC
NOD2	Nucleotide Binding Oligomerization Domain Containing 2	Protein Coding	Q9HC29	56	GC16P050693	12.4040613174438	https://www.genecards.org/cgi-bin/carddisp.pl?gene=NOD2
PMP2	Peripheral Myelin Protein 2	Protein Coding	P02689	51	GC08M081440	12.400538444519	https://www.genecards.org/cgi-bin/carddisp.pl?gene=PMP2
CDKL5	Cyclin Dependent Kinase Like 5	Protein Coding	O76039	52	GC0XP018425	12.3849849700928	https://www.genecards.org/cgi-bin/carddisp.pl?gene=CDKL5
PTPRC	Protein Tyrosine Phosphatase Receptor Type C	Protein Coding	P08575	61	GC01P198607	12.3783493041992	https://www.genecards.org/cgi-bin/carddisp.pl?gene=PTPRC
CD47	CD47 Molecule	Protein Coding	Q08722	53	GC03M108043	12.361499786377	https://www.genecards.org/cgi-bin/carddisp.pl?gene=CD47
POLGARF	POLG Alternative Reading Frame	Protein Coding	A0A3B3IS91	17	GC15M147740	12.3574142456055	https://www.genecards.org/cgi-bin/carddisp.pl?gene=POLGARF
COL6A2	Collagen Type VI Alpha 2 Chain	Protein Coding	P12110	54	GC21P046098	12.3481197357178	https://www.genecards.org/cgi-bin/carddisp.pl?gene=COL6A2
LHX3	LIM Homeobox 3	Protein Coding	Q9UBR4	50	GC09M136196	12.3404006958008	https://www.genecards.org/cgi-bin/carddisp.pl?gene=LHX3
TUBA1A	Tubulin Alpha 1a	Protein Coding	Q71U36	57	GC12M049184	12.3393316268921	https://www.genecards.org/cgi-bin/carddisp.pl?gene=TUBA1A
DST	Dystonin	Protein Coding	Q03001	51	GC06M056457	12.319766998291	https://www.genecards.org/cgi-bin/carddisp.pl?gene=DST
FKTN	Fukutin	Protein Coding	O75072	49	GC09P105558	12.3186855316162	https://www.genecards.org/cgi-bin/carddisp.pl?gene=FKTN
CTLA4	Cytotoxic T-Lymphocyte Associated Protein 4	Protein Coding	P16410	57	GC02P203854	12.2832069396973	https://www.genecards.org/cgi-bin/carddisp.pl?gene=CTLA4
POU5F1	POU Class 5 Homeobox 1	Protein Coding	Q01860	55	GC06M090691	12.2812662124634	https://www.genecards.org/cgi-bin/carddisp.pl?gene=POU5F1
DNAAF11	Dynein Axonemal Assembly Factor 11	Protein Coding	Q86X45	45	GC08M135440	12.2765331268311	https://www.genecards.org/cgi-bin/carddisp.pl?gene=DNAAF11
SCN2A	Sodium Voltage-Gated Channel Alpha Subunit 2	Protein Coding	Q99250	57	GC02P165194	12.2726564407349	https://www.genecards.org/cgi-bin/carddisp.pl?gene=SCN2A
TIMP2	TIMP Metallopeptidase Inhibitor 2	Protein Coding	P16035	50	GC17M078852	12.2539806365967	https://www.genecards.org/cgi-bin/carddisp.pl?gene=TIMP2
APEX1	Apurinic/Apyrimidinic Endodeoxyribonuclease 1	Protein Coding	P27695	54	GC14P020455	12.2530059814453	https://www.genecards.org/cgi-bin/carddisp.pl?gene=APEX1
GSK3B	Glycogen Synthase Kinase 3 Beta	Protein Coding	P49841	59	GC03M119821	12.2467412948608	https://www.genecards.org/cgi-bin/carddisp.pl?gene=GSK3B
FGA	Fibrinogen Alpha Chain	Protein Coding	P02671	58	GC04M154583	12.2378664016724	https://www.genecards.org/cgi-bin/carddisp.pl?gene=FGA
FZD3	Frizzled Class Receptor 3	Protein Coding	Q9NPG1	52	GC08P028494	12.2362546920776	https://www.genecards.org/cgi-bin/carddisp.pl?gene=FZD3
CSF1	Colony Stimulating Factor 1	Protein Coding	P09603	53	GC01P109911	12.2313508987427	https://www.genecards.org/cgi-bin/carddisp.pl?gene=CSF1
NR4A1	Nuclear Receptor Subfamily 4 Group A Member 1	Protein Coding	P22736	56	GC12P052022	12.2286243438721	https://www.genecards.org/cgi-bin/carddisp.pl?gene=NR4A1
MESP2	Mesoderm Posterior BHLH Transcription Factor 2	Protein Coding	Q0VG99	44	GC15P149240	12.2217979431152	https://www.genecards.org/cgi-bin/carddisp.pl?gene=MESP2
ACTB	Actin Beta	Protein Coding	P60709	58	GC07M005527	12.2155694961548	https://www.genecards.org/cgi-bin/carddisp.pl?gene=ACTB
KCNA2	Potassium Voltage-Gated Channel Subfamily A Member 2	Protein Coding	P16389	55	GC01M110519	12.1880874633789	https://www.genecards.org/cgi-bin/carddisp.pl?gene=KCNA2
REN	Renin	Protein Coding	P00797	57	GC01M204154	12.1832132339478	https://www.genecards.org/cgi-bin/carddisp.pl?gene=REN
GAPDH	Glyceraldehyde-3-Phosphate Dehydrogenase	Protein Coding	P04406	59	GC12P035940	12.1810817718506	https://www.genecards.org/cgi-bin/carddisp.pl?gene=GAPDH
CD8A	CD8 Subunit Alpha	Protein Coding	P01732	56	GC02M086784	12.1797142028809	https://www.genecards.org/cgi-bin/carddisp.pl?gene=CD8A
TFG	Trafficking From ER To Golgi Regulator	Protein Coding	Q92734	51	GC03P100709	12.1715230941772	https://www.genecards.org/cgi-bin/carddisp.pl?gene=TFG
SEMA3A	Semaphorin 3A	Protein Coding	Q14563	55	GC07M083955	12.1694011688232	https://www.genecards.org/cgi-bin/carddisp.pl?gene=SEMA3A
HSPA8	Heat Shock Protein Family A (Hsp70) Member 8	Protein Coding	P11142	58	GC11M123057	12.1689434051514	https://www.genecards.org/cgi-bin/carddisp.pl?gene=HSPA8
NCAPH2	Non-SMC Condensin II Complex Subunit H2	Protein Coding	Q6IBW4	47	GC22P050508	12.1686038970947	https://www.genecards.org/cgi-bin/carddisp.pl?gene=NCAPH2
CCDC88C	Coiled-Coil Domain Containing 88C	Protein Coding	Q9P219	47	GC14M091271	12.1680221557617	https://www.genecards.org/cgi-bin/carddisp.pl?gene=CCDC88C
EWSR1	EWS RNA Binding Protein 1	Protein Coding	Q01844	54	GC22P064837	12.1668586730957	https://www.genecards.org/cgi-bin/carddisp.pl?gene=EWSR1
GNAO1	G Protein Subunit Alpha O1	Protein Coding	P09471	55	GC16P067791	12.1605968475342	https://www.genecards.org/cgi-bin/carddisp.pl?gene=GNAO1
HSPB3	Heat Shock Protein Family B (Small) Member 3	Protein Coding	Q12988	46	GC05P054730	12.1514186859131	https://www.genecards.org/cgi-bin/carddisp.pl?gene=HSPB3
IL2RA	Interleukin 2 Receptor Subunit Alpha	Protein Coding	P01589	59	GC10M006010	12.1292991638184	https://www.genecards.org/cgi-bin/carddisp.pl?gene=IL2RA
PMM2	Phosphomannomutase 2	Protein Coding	O15305	55	GC16P008788	12.102147102356	https://www.genecards.org/cgi-bin/carddisp.pl?gene=PMM2
TPP1	Tripeptidyl Peptidase 1	Protein Coding	O14773	54	GC11M011443	12.0773315429688	https://www.genecards.org/cgi-bin/carddisp.pl?gene=TPP1
SPTBN2	Spectrin Beta, Non-Erythrocytic 2	Protein Coding	O15020	51	GC11M121287	12.0770559310913	https://www.genecards.org/cgi-bin/carddisp.pl?gene=SPTBN2
TRIM2	Tripartite Motif Containing 2	Protein Coding	Q9C040	49	GC04P153152	12.0424661636353	https://www.genecards.org/cgi-bin/carddisp.pl?gene=TRIM2
LRP2	LDL Receptor Related Protein 2	Protein Coding	P98164	57	GC02M169127	12.0288467407227	https://www.genecards.org/cgi-bin/carddisp.pl?gene=LRP2
SIX3	SIX Homeobox 3	Protein Coding	O95343	51	GC02P044941	12.0213680267334	https://www.genecards.org/cgi-bin/carddisp.pl?gene=SIX3
MIR106A	MicroRNA 106a	RNA Gene		25	GC0XM134436	12.0164985656738	https://www.genecards.org/cgi-bin/carddisp.pl?gene=MIR106A
MIR210	MicroRNA 210	RNA Gene		28	GC11M010207	12.0069484710693	https://www.genecards.org/cgi-bin/carddisp.pl?gene=MIR210
C5	Complement C5	Protein Coding	P01031	55	GC09M120933	12.003586769104	https://www.genecards.org/cgi-bin/carddisp.pl?gene=C5
HSPD1	Heat Shock Protein Family D (Hsp60) Member 1	Protein Coding	P10809	57	GC02M197486	12.0005435943604	https://www.genecards.org/cgi-bin/carddisp.pl?gene=HSPD1
GNA11	G Protein Subunit Alpha 11	Protein Coding	P29992	55	GC19P003094	12.0002193450928	https://www.genecards.org/cgi-bin/carddisp.pl?gene=GNA11
PTGS1	Prostaglandin-Endoperoxide Synthase 1	Protein Coding	P23219	55	GC09P122370	11.9967918395996	https://www.genecards.org/cgi-bin/carddisp.pl?gene=PTGS1
GNAS	GNAS Complex Locus	Protein Coding	P84996	58	GC20P058839	11.9886569976807	https://www.genecards.org/cgi-bin/carddisp.pl?gene=GNAS
MIR106B	MicroRNA 106b	RNA Gene		28	GC07M104831	11.9881801605225	https://www.genecards.org/cgi-bin/carddisp.pl?gene=MIR106B
SCN1A-AS1	SCN1A And SCN9A Antisense RNA 1	RNA Gene		22	GC02P165959	11.9868011474609	https://www.genecards.org/cgi-bin/carddisp.pl?gene=SCN1A-AS1
THPO	Thrombopoietin	Protein Coding	P40225	52	GC03M184371	11.9854221343994	https://www.genecards.org/cgi-bin/carddisp.pl?gene=THPO
WNK1	WNK Lysine Deficient Protein Kinase 1	Protein Coding	Q9H4A3	57	GC12P000757	11.9716854095459	https://www.genecards.org/cgi-bin/carddisp.pl?gene=WNK1
ATXN10	Ataxin 10	Protein Coding	Q9UBB4	51	GC22P065362	11.9604234695435	https://www.genecards.org/cgi-bin/carddisp.pl?gene=ATXN10
NTF4	Neurotrophin 4	Protein Coding	P34130	55	GC19M089187	11.9595069885254	https://www.genecards.org/cgi-bin/carddisp.pl?gene=NTF4
MIR93	MicroRNA 93	RNA Gene		28	GC07M104746	11.9540777206421	https://www.genecards.org/cgi-bin/carddisp.pl?gene=MIR93
BAG3	BAG Cochaperone 3	Protein Coding	O95817	51	GC10P119651	11.9531402587891	https://www.genecards.org/cgi-bin/carddisp.pl?gene=BAG3
FCGR2A	Fc Gamma Receptor IIa	Protein Coding	P12318	57	GC01P161505	11.9508991241455	https://www.genecards.org/cgi-bin/carddisp.pl?gene=FCGR2A
TFRC	Transferrin Receptor	Protein Coding	P02786	59	GC03M196259	11.9499244689941	https://www.genecards.org/cgi-bin/carddisp.pl?gene=TFRC
CCR2	C-C Motif Chemokine Receptor 2	Protein Coding	P41597	52	GC03P055844	11.9487152099609	https://www.genecards.org/cgi-bin/carddisp.pl?gene=CCR2
RNF217	Ring Finger Protein 217	Protein Coding	Q8TC41	40	GC06P124962	11.9455757141113	https://www.genecards.org/cgi-bin/carddisp.pl?gene=RNF217
SNORA40	Small Nucleolar RNA, H/ACA Box 40	RNA Gene		23	GC11M121834	11.9455757141113	https://www.genecards.org/cgi-bin/carddisp.pl?gene=SNORA40
PIK3CG	Phosphatidylinositol-4,5-Bisphosphate 3-Kinase Catalytic Subunit Gamma	Protein Coding	P48736	57	GC07P106865	11.9428176879883	https://www.genecards.org/cgi-bin/carddisp.pl?gene=PIK3CG
CCL4	C-C Motif Chemokine Ligand 4	Protein Coding	P13236	49	GC17P036103	11.938684463501	https://www.genecards.org/cgi-bin/carddisp.pl?gene=CCL4
SLC12A5	Solute Carrier Family 12 Member 5	Protein Coding	Q9H2X9	57	GC20P046021	11.9227161407471	https://www.genecards.org/cgi-bin/carddisp.pl?gene=SLC12A5
HBB	Hemoglobin Subunit Beta	Protein Coding	P68871	54	GC11M010416	11.9223690032959	https://www.genecards.org/cgi-bin/carddisp.pl?gene=HBB
ADAMTS13	ADAM Metallopeptidase With Thrombospondin Type 1 Motif 13	Protein Coding	Q76LX8	56	GC09P133414	11.8931922912598	https://www.genecards.org/cgi-bin/carddisp.pl?gene=ADAMTS13
P2RX3	Purinergic Receptor P2X 3	Protein Coding	P56373	51	GC11P057335	11.886890411377	https://www.genecards.org/cgi-bin/carddisp.pl?gene=P2RX3
CPLANE1	Ciliogenesis And Planar Polarity Effector Complex Subunit 1	Protein Coding	Q9H799	42	GC05M038296	11.8802442550659	https://www.genecards.org/cgi-bin/carddisp.pl?gene=CPLANE1
MBL2	Mannose Binding Lectin 2	Protein Coding	P11226	55	GC10M052760	11.868558883667	https://www.genecards.org/cgi-bin/carddisp.pl?gene=MBL2
EXT1	Exostosin Glycosyltransferase 1	Protein Coding	Q16394	55	GC08M117798	11.8647193908691	https://www.genecards.org/cgi-bin/carddisp.pl?gene=EXT1
GAD1	Glutamate Decarboxylase 1	Protein Coding	Q99259	58	GC02P170813	11.8540344238281	https://www.genecards.org/cgi-bin/carddisp.pl?gene=GAD1
DNMT3A	DNA Methyltransferase 3 Alpha	Protein Coding	Q9Y6K1	60	GC02M025228	11.8512487411499	https://www.genecards.org/cgi-bin/carddisp.pl?gene=DNMT3A
LRSAM1	Leucine Rich Repeat And Sterile Alpha Motif Containing 1	Protein Coding	Q6UWE0	49	GC09P127451	11.8485584259033	https://www.genecards.org/cgi-bin/carddisp.pl?gene=LRSAM1
KMT2D	Lysine Methyltransferase 2D	Protein Coding	O14686	52	GC12M049018	11.840765953064	https://www.genecards.org/cgi-bin/carddisp.pl?gene=KMT2D
TWNK	Twinkle MtDNA Helicase	Protein Coding	Q96RR1	49	GC10P106938	11.8125171661377	https://www.genecards.org/cgi-bin/carddisp.pl?gene=TWNK
HDAC4	Histone Deacetylase 4	Protein Coding	P56524	61	GC02M239048	11.7950525283813	https://www.genecards.org/cgi-bin/carddisp.pl?gene=HDAC4
SELL	Selectin L	Protein Coding	P14151	51	GC01M169690	11.7935075759888	https://www.genecards.org/cgi-bin/carddisp.pl?gene=SELL
MAPK10	Mitogen-Activated Protein Kinase 10	Protein Coding	P53779	55	GC04M085990	11.735668182373	https://www.genecards.org/cgi-bin/carddisp.pl?gene=MAPK10
POMGNT1	Protein O-Linked Mannose N-Acetylglucosaminyltransferase 1 (Beta 1,2-)	Protein Coding	Q8WZA1	54	GC01M046188	11.7269248962402	https://www.genecards.org/cgi-bin/carddisp.pl?gene=POMGNT1
CFI	Complement Factor I	Protein Coding	P05156	55	GC04M109732	11.7236804962158	https://www.genecards.org/cgi-bin/carddisp.pl?gene=CFI
ITGAL	Integrin Subunit Alpha L	Protein Coding	P20701	55	GC16P030472	11.7023878097534	https://www.genecards.org/cgi-bin/carddisp.pl?gene=ITGAL
NEFM	Neurofilament Medium Chain	Protein Coding	P07197	51	GC08P024913	11.6978597640991	https://www.genecards.org/cgi-bin/carddisp.pl?gene=NEFM
ARSL	Arylsulfatase L	Protein Coding	P51690	49	GC0XM002934	11.6975727081299	https://www.genecards.org/cgi-bin/carddisp.pl?gene=ARSL
TNFRSF11B	TNF Receptor Superfamily Member 11b	Protein Coding	O00300	55	GC08M118923	11.6839895248413	https://www.genecards.org/cgi-bin/carddisp.pl?gene=TNFRSF11B
PLOD1	Procollagen-Lysine,2-Oxoglutarate 5-Dioxygenase 1	Protein Coding	Q02809	53	GC01P011934	11.6796073913574	https://www.genecards.org/cgi-bin/carddisp.pl?gene=PLOD1
DLL4	Delta Like Canonical Notch Ligand 4	Protein Coding	Q9NR61	55	GC15P040929	11.6723756790161	https://www.genecards.org/cgi-bin/carddisp.pl?gene=DLL4
CCK	Cholecystokinin	Protein Coding	P06307	51	GC03M042274	11.6566801071167	https://www.genecards.org/cgi-bin/carddisp.pl?gene=CCK
PAX1	Paired Box 1	Protein Coding	P15863	51	GC20P021705	11.6526002883911	https://www.genecards.org/cgi-bin/carddisp.pl?gene=PAX1
ATXN8OS	ATXN8 Opposite Strand LncRNA	RNA Gene	P0DMR3	32	GC13P070107	11.651575088501	https://www.genecards.org/cgi-bin/carddisp.pl?gene=ATXN8OS
TSPO	Translocator Protein	Protein Coding	B1AH88	53	GC22P043151	11.61985206604	https://www.genecards.org/cgi-bin/carddisp.pl?gene=TSPO
HP	Haptoglobin	Protein Coding	P00738	54	GC16P077017	11.6039276123047	https://www.genecards.org/cgi-bin/carddisp.pl?gene=HP
CYP7B1	Cytochrome P450 Family 7 Subfamily B Member 1	Protein Coding	O75881	53	GC08M064587	11.6005859375	https://www.genecards.org/cgi-bin/carddisp.pl?gene=CYP7B1
GUSB	Glucuronidase Beta	Protein Coding	P08236	56	GC07M065960	11.5996427536011	https://www.genecards.org/cgi-bin/carddisp.pl?gene=GUSB
PRKN	Parkin RBR E3 Ubiquitin Protein Ligase	Protein Coding	O60260	57	GC06M161348	11.5702381134033	https://www.genecards.org/cgi-bin/carddisp.pl?gene=PRKN
TUBB4A	Tubulin Beta 4A Class IVa	Protein Coding	P04350	56	GC19M019027	11.5691318511963	https://www.genecards.org/cgi-bin/carddisp.pl?gene=TUBB4A
TBCE	Tubulin Folding Cofactor E	Protein Coding	Q15813	49	GC01P235367	11.5605382919312	https://www.genecards.org/cgi-bin/carddisp.pl?gene=TBCE
MIR27A	MicroRNA 27a	RNA Gene		30	GC19M019647	11.5538005828857	https://www.genecards.org/cgi-bin/carddisp.pl?gene=MIR27A
TNC	Tenascin C	Protein Coding	P24821	58	GC09M115019	11.5432567596436	https://www.genecards.org/cgi-bin/carddisp.pl?gene=TNC
PON2	Paraoxonase 2	Protein Coding	Q15165	51	GC07M095404	11.5301733016968	https://www.genecards.org/cgi-bin/carddisp.pl?gene=PON2
MIR599	MicroRNA 599	RNA Gene		21	GC08M099537	11.5152454376221	https://www.genecards.org/cgi-bin/carddisp.pl?gene=MIR599
DCN	Decorin	Protein Coding	P07585	56	GC12M091140	11.5067100524902	https://www.genecards.org/cgi-bin/carddisp.pl?gene=DCN
SLC6A3	Solute Carrier Family 6 Member 3	Protein Coding	Q01959	58	GC05M001392	11.5006084442139	https://www.genecards.org/cgi-bin/carddisp.pl?gene=SLC6A3
GRM5	Glutamate Metabotropic Receptor 5	Protein Coding	P41594	55	GC11M088504	11.4960823059082	https://www.genecards.org/cgi-bin/carddisp.pl?gene=GRM5
NPPA	Natriuretic Peptide A	Protein Coding	P01160	53	GC01M013630	11.4892597198486	https://www.genecards.org/cgi-bin/carddisp.pl?gene=NPPA
PALS1	Protein Associated With LIN7 1, MAGUK P55 Family Member	Protein Coding	Q8N3R9	47	GC14P067240	11.4752607345581	https://www.genecards.org/cgi-bin/carddisp.pl?gene=PALS1
RHO	Rhodopsin	Protein Coding	P08100	56	GC03P138086	11.4663639068604	https://www.genecards.org/cgi-bin/carddisp.pl?gene=RHO
VDR	Vitamin D Receptor	Protein Coding	P11473	57	GC12M047841	11.4472179412842	https://www.genecards.org/cgi-bin/carddisp.pl?gene=VDR
HLA-DQA1	Major Histocompatibility Complex, Class II, DQ Alpha 1	Protein Coding	P01909	51	GC06P125521	11.4395790100098	https://www.genecards.org/cgi-bin/carddisp.pl?gene=HLA-DQA1
BTD	Biotinidase	Protein Coding	P43251	54	GC03P020404	11.4393253326416	https://www.genecards.org/cgi-bin/carddisp.pl?gene=BTD
MIR422A	MicroRNA 422a	RNA Gene		23	GC15M063870	11.4389514923096	https://www.genecards.org/cgi-bin/carddisp.pl?gene=MIR422A
MIR664A	MicroRNA 664a	RNA Gene		18	GC01M220200	11.4389514923096	https://www.genecards.org/cgi-bin/carddisp.pl?gene=MIR664A
MIR214	MicroRNA 214	RNA Gene		29	GC01M172234	11.4356784820557	https://www.genecards.org/cgi-bin/carddisp.pl?gene=MIR214
LARGE1	LARGE Xylosyl- And Glucuronyltransferase 1	Protein Coding	O95461	50	GC22M074782	11.426736831665	https://www.genecards.org/cgi-bin/carddisp.pl?gene=LARGE1
NT5E	5'-Nucleotidase Ecto	Protein Coding	P21589	60	GC06P085449	11.4234161376953	https://www.genecards.org/cgi-bin/carddisp.pl?gene=NT5E
KCNC3	Potassium Voltage-Gated Channel Subfamily C Member 3	Protein Coding	Q14003	55	GC19M089263	11.4148082733154	https://www.genecards.org/cgi-bin/carddisp.pl?gene=KCNC3
MIR15A	MicroRNA 15a	RNA Gene		23	GC13M050049	11.4126129150391	https://www.genecards.org/cgi-bin/carddisp.pl?gene=MIR15A
RETREG1	Reticulophagy Regulator 1	Protein Coding	Q9H6L5	47	GC05M016559	11.4101333618164	https://www.genecards.org/cgi-bin/carddisp.pl?gene=RETREG1
IFNA1	Interferon Alpha 1	Protein Coding	P01562	48	GC09P021743	11.4064865112305	https://www.genecards.org/cgi-bin/carddisp.pl?gene=IFNA1
MYH7	Myosin Heavy Chain 7	Protein Coding	P12883	56	GC14M023412	11.3902988433838	https://www.genecards.org/cgi-bin/carddisp.pl?gene=MYH7
WWOX	WW Domain Containing Oxidoreductase	Protein Coding	Q9NZC7	54	GC16P078099	11.3896446228027	https://www.genecards.org/cgi-bin/carddisp.pl?gene=WWOX
PGR	Progesterone Receptor	Protein Coding	P06401	58	GC11M121910	11.3751745223999	https://www.genecards.org/cgi-bin/carddisp.pl?gene=PGR
B4GALT7	Beta-1,4-Galactosyltransferase 7	Protein Coding	Q9UBV7	49	GC05P177600	11.3718814849854	https://www.genecards.org/cgi-bin/carddisp.pl?gene=B4GALT7
EDNRB	Endothelin Receptor Type B	Protein Coding	P24530	58	GC13M077895	11.3616971969604	https://www.genecards.org/cgi-bin/carddisp.pl?gene=EDNRB
HSPA5	Heat Shock Protein Family A (Hsp70) Member 5	Protein Coding	P11021	57	GC09M125234	11.3536911010742	https://www.genecards.org/cgi-bin/carddisp.pl?gene=HSPA5
C4A	Complement C4A (Chido/Rodgers Blood Group)	Protein Coding	P0C0L4	52	GC06P125513	11.3308410644531	https://www.genecards.org/cgi-bin/carddisp.pl?gene=C4A
PLEC	Plectin	Protein Coding	Q15149	52	GC08M146461	11.3233222961426	https://www.genecards.org/cgi-bin/carddisp.pl?gene=PLEC
CREB1	CAMP Responsive Element Binding Protein 1	Protein Coding	P16220	58	GC02P207529	11.3200702667236	https://www.genecards.org/cgi-bin/carddisp.pl?gene=CREB1
STAT1	Signal Transducer And Activator Of Transcription 1	Protein Coding	P42224	61	GC02M190908	11.3165073394775	https://www.genecards.org/cgi-bin/carddisp.pl?gene=STAT1
ALMS1	ALMS1 Centrosome And Basal Body Associated Protein	Protein Coding	Q8TCU4	49	GC02P073385	11.3014698028564	https://www.genecards.org/cgi-bin/carddisp.pl?gene=ALMS1
MIRLET7B	MicroRNA Let-7b	RNA Gene		27	GC22P065374	11.2924957275391	https://www.genecards.org/cgi-bin/carddisp.pl?gene=MIRLET7B
VPS13D	Vacuolar Protein Sorting 13 Homolog D	Protein Coding	Q5THJ4	43	GC01P014317	11.2862949371338	https://www.genecards.org/cgi-bin/carddisp.pl?gene=VPS13D
SPART	Spartin	Protein Coding	Q8N0X7	48	GC13M039636	11.2807731628418	https://www.genecards.org/cgi-bin/carddisp.pl?gene=SPART
OTX2	Orthodenticle Homeobox 2	Protein Coding	P32243	55	GC14M056799	11.2772312164307	https://www.genecards.org/cgi-bin/carddisp.pl?gene=OTX2
CEP290	Centrosomal Protein 290	Protein Coding	O15078	50	GC12M088049	11.2754135131836	https://www.genecards.org/cgi-bin/carddisp.pl?gene=CEP290
GLI1	GLI Family Zinc Finger 1	Protein Coding	P08151	56	GC12P059687	11.2583684921265	https://www.genecards.org/cgi-bin/carddisp.pl?gene=GLI1
CTSB	Cathepsin B	Protein Coding	P07858	60	GC08M011842	11.2555990219116	https://www.genecards.org/cgi-bin/carddisp.pl?gene=CTSB
DNM2	Dynamin 2	Protein Coding	P50570	58	GC19P010718	11.2528142929077	https://www.genecards.org/cgi-bin/carddisp.pl?gene=DNM2
GHRL	Ghrelin And Obestatin Prepropeptide	Protein Coding	Q9UBU3	50	GC03M010285	11.2356090545654	https://www.genecards.org/cgi-bin/carddisp.pl?gene=GHRL
DMRT3	Doublesex And Mab-3 Related Transcription Factor 3	Protein Coding	Q9NQL9	42	GC09P000976	11.2355928421021	https://www.genecards.org/cgi-bin/carddisp.pl?gene=DMRT3
LMNB1	Lamin B1	Protein Coding	P20700	55	GC05P126776	11.2308502197266	https://www.genecards.org/cgi-bin/carddisp.pl?gene=LMNB1
CEP126	Centrosomal Protein 126	Protein Coding	Q9P2H0	39	GC11P101916	11.2203102111816	https://www.genecards.org/cgi-bin/carddisp.pl?gene=CEP126
GRP	Gastrin Releasing Peptide	Protein Coding	P07492	49	GC18P059220	11.2196207046509	https://www.genecards.org/cgi-bin/carddisp.pl?gene=GRP
AGRN	Agrin	Protein Coding	O00468	54	GC01P001020	11.2112264633179	https://www.genecards.org/cgi-bin/carddisp.pl?gene=AGRN
DPYSL5	Dihydropyrimidinase Like 5	Protein Coding	Q9BPU6	49	GC02P026847	11.2008848190308	https://www.genecards.org/cgi-bin/carddisp.pl?gene=DPYSL5
SFTA3	Surfactant Associated 3	RNA Gene	P0C7M3	38	GC14M036474	11.1978540420532	https://www.genecards.org/cgi-bin/carddisp.pl?gene=SFTA3
CCAT1	Colon Cancer Associated Transcript 1	RNA Gene		21	GC08M127207	11.1965389251709	https://www.genecards.org/cgi-bin/carddisp.pl?gene=CCAT1
BRCA1	BRCA1 DNA Repair Associated	Protein Coding	P38398	59	GC17M043044	11.1948709487915	https://www.genecards.org/cgi-bin/carddisp.pl?gene=BRCA1
PHGDH	Phosphoglycerate Dehydrogenase	Protein Coding	O43175	59	GC01P119660	11.1887264251709	https://www.genecards.org/cgi-bin/carddisp.pl?gene=PHGDH
VSX2	Visual System Homeobox 2	Protein Coding	P58304	48	GC14P074239	11.1760406494141	https://www.genecards.org/cgi-bin/carddisp.pl?gene=VSX2
CTSD	Cathepsin D	Protein Coding	P07339	61	GC11M001752	11.1739301681519	https://www.genecards.org/cgi-bin/carddisp.pl?gene=CTSD
TLR3	Toll Like Receptor 3	Protein Coding	O15455	60	GC04P186059	11.1684722900391	https://www.genecards.org/cgi-bin/carddisp.pl?gene=TLR3
SARM1	Sterile Alpha And TIR Motif Containing 1	Protein Coding	Q6SZW1	50	GC17P028364	11.1678524017334	https://www.genecards.org/cgi-bin/carddisp.pl?gene=SARM1
MET	MET Proto-Oncogene, Receptor Tyrosine Kinase	Protein Coding	P08581	63	GC07P116672	11.1411476135254	https://www.genecards.org/cgi-bin/carddisp.pl?gene=MET
NOX4	NADPH Oxidase 4	Protein Coding	Q9NPH5	51	GC11M089324	11.1276969909668	https://www.genecards.org/cgi-bin/carddisp.pl?gene=NOX4
SEMA6A	Semaphorin 6A	Protein Coding	Q9H2E6	47	GC05M116443	11.1238708496094	https://www.genecards.org/cgi-bin/carddisp.pl?gene=SEMA6A
CX3CR1	C-X3-C Motif Chemokine Receptor 1	Protein Coding	P49238	52	GC03M039279	11.1144723892212	https://www.genecards.org/cgi-bin/carddisp.pl?gene=CX3CR1
POMT2	Protein O-Mannosyltransferase 2	Protein Coding	Q9UKY4	52	GC14M077274	11.1021175384521	https://www.genecards.org/cgi-bin/carddisp.pl?gene=POMT2
MIR10A	MicroRNA 10a	RNA Gene		27	GC17M048579	11.101692199707	https://www.genecards.org/cgi-bin/carddisp.pl?gene=MIR10A
H3-3B	H3.3 Histone B	Protein Coding	P84243	48	GC17M075839	11.1003665924072	https://www.genecards.org/cgi-bin/carddisp.pl?gene=H3-3B
NKX2-1	NK2 Homeobox 1	Protein Coding	P43699	56	GC14M036516	11.0995349884033	https://www.genecards.org/cgi-bin/carddisp.pl?gene=NKX2-1
PLG	Plasminogen	Protein Coding	P00747	58	GC06P160702	11.0972309112549	https://www.genecards.org/cgi-bin/carddisp.pl?gene=PLG
FANCD2	FA Complementation Group D2	Protein Coding	Q9BXW9	55	GC03P010026	11.0935573577881	https://www.genecards.org/cgi-bin/carddisp.pl?gene=FANCD2
RPE65	Retinoid Isomerohydrolase RPE65	Protein Coding	Q16518	53	GC01M068428	11.0918350219727	https://www.genecards.org/cgi-bin/carddisp.pl?gene=RPE65
NAT2	N-Acetyltransferase 2	Protein Coding	P11245	51	GC08P018391	11.0762882232666	https://www.genecards.org/cgi-bin/carddisp.pl?gene=NAT2
MYLK	Myosin Light Chain Kinase	Protein Coding	Q15746	60	GC03M123610	11.0634307861328	https://www.genecards.org/cgi-bin/carddisp.pl?gene=MYLK
BAP1	BRCA1 Associated Protein 1	Protein Coding	Q92560	56	GC03M052401	11.0481758117676	https://www.genecards.org/cgi-bin/carddisp.pl?gene=BAP1
OXT	Oxytocin/Neurophysin I Prepropeptide	Protein Coding	P01178	47	GC20P007587	11.0463495254517	https://www.genecards.org/cgi-bin/carddisp.pl?gene=OXT
PVALB	Parvalbumin	Protein Coding	P20472	49	GC22M036800	11.0153274536133	https://www.genecards.org/cgi-bin/carddisp.pl?gene=PVALB
F9	Coagulation Factor IX	Protein Coding	P00740	56	GC0XP139530	11.0149488449097	https://www.genecards.org/cgi-bin/carddisp.pl?gene=F9
CDKN2B-AS1	CDKN2B Antisense RNA 1	RNA Gene		30	GC09P021994	11.0126371383667	https://www.genecards.org/cgi-bin/carddisp.pl?gene=CDKN2B-AS1
GLRA1	Glycine Receptor Alpha 1	Protein Coding	P23415	55	GC05M151822	11.0057554244995	https://www.genecards.org/cgi-bin/carddisp.pl?gene=GLRA1
HES7	Hes Family BHLH Transcription Factor 7	Protein Coding	Q9BYE0	45	GC17M008120	11.0044355392456	https://www.genecards.org/cgi-bin/carddisp.pl?gene=HES7
MIAT	Myocardial Infarction Associated Transcript	RNA Gene		32	GC22P026646	10.9908618927002	https://www.genecards.org/cgi-bin/carddisp.pl?gene=MIAT
AGT	Angiotensinogen	Protein Coding	P01019	58	GC01M230690	10.9870977401733	https://www.genecards.org/cgi-bin/carddisp.pl?gene=AGT
CDK2	Cyclin Dependent Kinase 2	Protein Coding	P24941	60	GC12P055966	10.9842929840088	https://www.genecards.org/cgi-bin/carddisp.pl?gene=CDK2
HBEGF	Heparin Binding EGF Like Growth Factor	Protein Coding	Q99075	52	GC05M140332	10.9793529510498	https://www.genecards.org/cgi-bin/carddisp.pl?gene=HBEGF
MKS1	MKS Transition Zone Complex Subunit 1	Protein Coding	Q9NXB0	49	GC17M058205	10.9729156494141	https://www.genecards.org/cgi-bin/carddisp.pl?gene=MKS1
PALB2	Partner And Localizer Of BRCA2	Protein Coding	Q86YC2	53	GC16M023603	10.9653205871582	https://www.genecards.org/cgi-bin/carddisp.pl?gene=PALB2
TXN	Thioredoxin	Protein Coding	P10599	54	GC09M110243	10.9591007232666	https://www.genecards.org/cgi-bin/carddisp.pl?gene=TXN
LRP12	LDL Receptor Related Protein 12	Protein Coding	Q9Y561	49	GC08M104489	10.9412746429443	https://www.genecards.org/cgi-bin/carddisp.pl?gene=LRP12
MIR34C	MicroRNA 34c	RNA Gene		28	GC11P112372	10.9140110015869	https://www.genecards.org/cgi-bin/carddisp.pl?gene=MIR34C
GLI3	GLI Family Zinc Finger 3	Protein Coding	P10071	57	GC07M041960	10.9124755859375	https://www.genecards.org/cgi-bin/carddisp.pl?gene=GLI3
AARS2	Alanyl-TRNA Synthetase 2, Mitochondrial	Protein Coding	Q5JTZ9	51	GC06M091004	10.9043388366699	https://www.genecards.org/cgi-bin/carddisp.pl?gene=AARS2
FGF9	Fibroblast Growth Factor 9	Protein Coding	P31371	53	GC13P021671	10.8987150192261	https://www.genecards.org/cgi-bin/carddisp.pl?gene=FGF9
HLA-G	Major Histocompatibility Complex, Class I, G	Protein Coding	P17693	53	GC06P125439	10.8981084823608	https://www.genecards.org/cgi-bin/carddisp.pl?gene=HLA-G
RNF170	Ring Finger Protein 170	Protein Coding	Q96K19	46	GC08M044136	10.8957290649414	https://www.genecards.org/cgi-bin/carddisp.pl?gene=RNF170
CHMP1A	Charged Multivesicular Body Protein 1A	Protein Coding	Q9HD42	49	GC16M089644	10.8706970214844	https://www.genecards.org/cgi-bin/carddisp.pl?gene=CHMP1A
TCTN2	Tectonic Family Member 2	Protein Coding	Q96GX1	48	GC12P123671	10.86155128479	https://www.genecards.org/cgi-bin/carddisp.pl?gene=TCTN2
SACS	Sacsin Molecular Chaperone	Protein Coding	Q9NZJ4	47	GC13M023288	10.8455829620361	https://www.genecards.org/cgi-bin/carddisp.pl?gene=SACS
CD99	CD99 Molecule (Xg Blood Group)	Protein Coding	P14209	47	GC0XP002691	10.8449850082397	https://www.genecards.org/cgi-bin/carddisp.pl?gene=CD99
PAX7	Paired Box 7	Protein Coding	P23759	51	GC01P019768	10.8391447067261	https://www.genecards.org/cgi-bin/carddisp.pl?gene=PAX7
ARID1A	AT-Rich Interaction Domain 1A	Protein Coding	O14497	54	GC01P026693	10.8342905044556	https://www.genecards.org/cgi-bin/carddisp.pl?gene=ARID1A
PLS3	Plastin 3	Protein Coding	P13797	50	GC0XP115560	10.8246831893921	https://www.genecards.org/cgi-bin/carddisp.pl?gene=PLS3
MIR132	MicroRNA 132	RNA Gene		29	GC17M002049	10.8165168762207	https://www.genecards.org/cgi-bin/carddisp.pl?gene=MIR132
CHRNA3	Cholinergic Receptor Nicotinic Alpha 3 Subunit	Protein Coding	P32297	54	GC15M144612	10.8120040893555	https://www.genecards.org/cgi-bin/carddisp.pl?gene=CHRNA3
ADA	Adenosine Deaminase	Protein Coding	P00813	60	GC20M044620	10.8109016418457	https://www.genecards.org/cgi-bin/carddisp.pl?gene=ADA
SURF1	SURF1 Cytochrome C Oxidase Assembly Factor	Protein Coding	Q15526	50	GC09M133351	10.80517578125	https://www.genecards.org/cgi-bin/carddisp.pl?gene=SURF1
TEK	TEK Receptor Tyrosine Kinase	Protein Coding	Q02763	60	GC09P027109	10.7892303466797	https://www.genecards.org/cgi-bin/carddisp.pl?gene=TEK
SMAD4	SMAD Family Member 4	Protein Coding	Q13485	61	GC18P051028	10.7881183624268	https://www.genecards.org/cgi-bin/carddisp.pl?gene=SMAD4
IL7R	Interleukin 7 Receptor	Protein Coding	P16871	55	GC05P035852	10.7852630615234	https://www.genecards.org/cgi-bin/carddisp.pl?gene=IL7R
RAC1	Rac Family Small GTPase 1	Protein Coding	P63000	57	GC07P010187	10.7831783294678	https://www.genecards.org/cgi-bin/carddisp.pl?gene=RAC1
MIR451A	MicroRNA 451a	RNA Gene		24	GC17M028861	10.7805471420288	https://www.genecards.org/cgi-bin/carddisp.pl?gene=MIR451A
CD274	CD274 Molecule	Protein Coding	Q9NZQ7	54	GC09P005450	10.7795696258545	https://www.genecards.org/cgi-bin/carddisp.pl?gene=CD274
NDRG1	N-Myc Downstream Regulated 1	Protein Coding	Q92597	54	GC08M133237	10.7766361236572	https://www.genecards.org/cgi-bin/carddisp.pl?gene=NDRG1
MT-ND3	Mitochondrially Encoded NADH:Ubiquinone Oxidoreductase Core Subunit 3	Protein Coding	P03897	41	GCMTP010061	10.7731161117554	https://www.genecards.org/cgi-bin/carddisp.pl?gene=MT-ND3
ACTA2	Actin Alpha 2, Smooth Muscle	Protein Coding	P62736	56	GC10M088935	10.7654361724854	https://www.genecards.org/cgi-bin/carddisp.pl?gene=ACTA2
INPP5E	Inositol Polyphosphate-5-Phosphatase E	Protein Coding	Q9NRR6	49	GC09M136428	10.7636909484863	https://www.genecards.org/cgi-bin/carddisp.pl?gene=INPP5E
PCNA	Proliferating Cell Nuclear Antigen	Protein Coding	P12004	59	GC20M005114	10.763129234314	https://www.genecards.org/cgi-bin/carddisp.pl?gene=PCNA
BTG2	BTG Anti-Proliferation Factor 2	Protein Coding	P78543	47	GC01P203305	10.7498292922974	https://www.genecards.org/cgi-bin/carddisp.pl?gene=BTG2
MSTN	Myostatin	Protein Coding	O14793	55	GC02M190055	10.7363061904907	https://www.genecards.org/cgi-bin/carddisp.pl?gene=MSTN
NTRK3	Neurotrophic Receptor Tyrosine Kinase 3	Protein Coding	Q16288	61	GC15M087859	10.7357940673828	https://www.genecards.org/cgi-bin/carddisp.pl?gene=NTRK3
DDHD2	DDHD Domain Containing 2	Protein Coding	O94830	48	GC08P038225	10.7223062515259	https://www.genecards.org/cgi-bin/carddisp.pl?gene=DDHD2
RYR3	Ryanodine Receptor 3	Protein Coding	Q15413	50	GC15P033310	10.7190275192261	https://www.genecards.org/cgi-bin/carddisp.pl?gene=RYR3
POMT1	Protein O-Mannosyltransferase 1	Protein Coding	Q9Y6A1	54	GC09P131502	10.7101602554321	https://www.genecards.org/cgi-bin/carddisp.pl?gene=POMT1
BACE1	Beta-Secretase 1	Protein Coding	P56817	56	GC11M117285	10.7076377868652	https://www.genecards.org/cgi-bin/carddisp.pl?gene=BACE1
MIR335	MicroRNA 335	RNA Gene		27	GC07P130496	10.7075748443604	https://www.genecards.org/cgi-bin/carddisp.pl?gene=MIR335
PON3	Paraoxonase 3	Protein Coding	Q15166	52	GC07M095359	10.7004318237305	https://www.genecards.org/cgi-bin/carddisp.pl?gene=PON3
LRP5	LDL Receptor Related Protein 5	Protein Coding	O75197	58	GC11P068298	10.6960849761963	https://www.genecards.org/cgi-bin/carddisp.pl?gene=LRP5
MIR22	MicroRNA 22	RNA Gene		29	GC17M001713	10.6901817321777	https://www.genecards.org/cgi-bin/carddisp.pl?gene=MIR22
APC	APC Regulator Of WNT Signaling Pathway	Protein Coding	P25054	58	GC05P112707	10.6832513809204	https://www.genecards.org/cgi-bin/carddisp.pl?gene=APC
FBN2	Fibrillin 2	Protein Coding	P35556	50	GC05M128257	10.6505002975464	https://www.genecards.org/cgi-bin/carddisp.pl?gene=FBN2
ARHGEF10	Rho Guanine Nucleotide Exchange Factor 10	Protein Coding	O15013	51	GC08P001823	10.6502656936646	https://www.genecards.org/cgi-bin/carddisp.pl?gene=ARHGEF10
XYLT1	Xylosyltransferase 1	Protein Coding	Q86Y38	51	GC16M017101	10.640772819519	https://www.genecards.org/cgi-bin/carddisp.pl?gene=XYLT1
WARS1	Tryptophanyl-TRNA Synthetase 1	Protein Coding	P23381	54	GC14M118710	10.6045627593994	https://www.genecards.org/cgi-bin/carddisp.pl?gene=WARS1
ODC1	Ornithine Decarboxylase 1	Protein Coding	P11926	57	GC02M010432	10.6010389328003	https://www.genecards.org/cgi-bin/carddisp.pl?gene=ODC1
GNAQ	G Protein Subunit Alpha Q	Protein Coding	P50148	57	GC09M077716	10.5959854125977	https://www.genecards.org/cgi-bin/carddisp.pl?gene=GNAQ
IL11	Interleukin 11	Protein Coding	P20809	49	GC19M055364	10.592113494873	https://www.genecards.org/cgi-bin/carddisp.pl?gene=IL11
FOXP3	Forkhead Box P3	Protein Coding	Q9BZS1	56	GC0XM049250	10.5866861343384	https://www.genecards.org/cgi-bin/carddisp.pl?gene=FOXP3
FOLH1	Folate Hydrolase 1	Protein Coding	Q04609	56	GC11M120871	10.5853328704834	https://www.genecards.org/cgi-bin/carddisp.pl?gene=FOLH1
CTDP1	CTD Phosphatase Subunit 1	Protein Coding	Q9Y5B0	49	GC18P079679	10.5656814575195	https://www.genecards.org/cgi-bin/carddisp.pl?gene=CTDP1
GBE1	1,4-Alpha-Glucan Branching Enzyme 1	Protein Coding	Q04446	52	GC03M081489	10.5645332336426	https://www.genecards.org/cgi-bin/carddisp.pl?gene=GBE1
RRM2B	Ribonucleotide Reductase Regulatory TP53 Inducible Subunit M2B	Protein Coding	Q7LG56	57	GC08M102204	10.5603055953979	https://www.genecards.org/cgi-bin/carddisp.pl?gene=RRM2B
MIR144	MicroRNA 144	RNA Gene		25	GC17M071103	10.5573215484619	https://www.genecards.org/cgi-bin/carddisp.pl?gene=MIR144
CLDN11	Claudin 11	Protein Coding	O75508	50	GC03P170418	10.5542144775391	https://www.genecards.org/cgi-bin/carddisp.pl?gene=CLDN11
MIR25	MicroRNA 25	RNA Gene		26	GC07M100093	10.5466728210449	https://www.genecards.org/cgi-bin/carddisp.pl?gene=MIR25
NR4A2	Nuclear Receptor Subfamily 4 Group A Member 2	Protein Coding	P43354	54	GC02M156324	10.5466365814209	https://www.genecards.org/cgi-bin/carddisp.pl?gene=NR4A2
AGTR1	Angiotensin II Receptor Type 1	Protein Coding	P30556	60	GC03P148697	10.5375137329102	https://www.genecards.org/cgi-bin/carddisp.pl?gene=AGTR1
SNX14	Sorting Nexin 14	Protein Coding	Q9Y5W7	45	GC06M091462	10.5018196105957	https://www.genecards.org/cgi-bin/carddisp.pl?gene=SNX14
ERLIN2	ER Lipid Raft Associated 2	Protein Coding	O94905	51	GC08P037736	10.4831037521362	https://www.genecards.org/cgi-bin/carddisp.pl?gene=ERLIN2
BECN1	Beclin 1	Protein Coding	Q14457	55	GC17M042810	10.4655685424805	https://www.genecards.org/cgi-bin/carddisp.pl?gene=BECN1
CDK5	Cyclin Dependent Kinase 5	Protein Coding	Q00535	62	GC07M151053	10.4430379867554	https://www.genecards.org/cgi-bin/carddisp.pl?gene=CDK5
CRH	Corticotropin Releasing Hormone	Protein Coding	P06850	51	GC08M066176	10.4342861175537	https://www.genecards.org/cgi-bin/carddisp.pl?gene=CRH
NR3C1	Nuclear Receptor Subfamily 3 Group C Member 1	Protein Coding	P04150	58	GC05M143277	10.4328374862671	https://www.genecards.org/cgi-bin/carddisp.pl?gene=NR3C1
ACE2	Angiotensin Converting Enzyme 2	Protein Coding	Q9BYF1	57	GC0XM015494	10.4325332641602	https://www.genecards.org/cgi-bin/carddisp.pl?gene=ACE2
FGB	Fibrinogen Beta Chain	Protein Coding	P02675	55	GC04P154678	10.4311485290527	https://www.genecards.org/cgi-bin/carddisp.pl?gene=FGB
FKBP1A	FKBP Prolyl Isomerase 1A	Protein Coding	P62942	57	GC20M001369	10.3967218399048	https://www.genecards.org/cgi-bin/carddisp.pl?gene=FKBP1A
COL18A1	Collagen Type XVIII Alpha 1 Chain	Protein Coding	P39060	55	GC21P045405	10.3811473846436	https://www.genecards.org/cgi-bin/carddisp.pl?gene=COL18A1
SOX3	SRY-Box Transcription Factor 3	Protein Coding	P41225	52	GC0XM140502	10.3797340393066	https://www.genecards.org/cgi-bin/carddisp.pl?gene=SOX3
CLU	Clusterin	Protein Coding	P10909	56	GC08M027596	10.3761749267578	https://www.genecards.org/cgi-bin/carddisp.pl?gene=CLU
CNTNAP2	Contactin Associated Protein 2	Protein Coding	Q9UHC6	54	GC07P146116	10.367359161377	https://www.genecards.org/cgi-bin/carddisp.pl?gene=CNTNAP2
SRC	SRC Proto-Oncogene, Non-Receptor Tyrosine Kinase	Protein Coding	P12931	60	GC20P037344	10.3665552139282	https://www.genecards.org/cgi-bin/carddisp.pl?gene=SRC
MIRLET7C	MicroRNA Let-7c	RNA Gene		28	GC21P017033	10.3582601547241	https://www.genecards.org/cgi-bin/carddisp.pl?gene=MIRLET7C
CYBB	Cytochrome B-245 Beta Chain	Protein Coding	P04839	57	GC0XP037780	10.3464736938477	https://www.genecards.org/cgi-bin/carddisp.pl?gene=CYBB
NMNAT1	Nicotinamide Nucleotide Adenylyltransferase 1	Protein Coding	Q9HAN9	56	GC01P011674	10.3358211517334	https://www.genecards.org/cgi-bin/carddisp.pl?gene=NMNAT1
MIR15B	MicroRNA 15b	RNA Gene		27	GC03P160404	10.3299341201782	https://www.genecards.org/cgi-bin/carddisp.pl?gene=MIR15B
SLC33A1	Solute Carrier Family 33 Member 1	Protein Coding	O00400	52	GC03M155821	10.3179121017456	https://www.genecards.org/cgi-bin/carddisp.pl?gene=SLC33A1
GATA2	GATA Binding Protein 2	Protein Coding	P23769	57	GC03M128479	10.3106164932251	https://www.genecards.org/cgi-bin/carddisp.pl?gene=GATA2
WNT5A	Wnt Family Member 5A	Protein Coding	P41221	60	GC03M055465	10.3011207580566	https://www.genecards.org/cgi-bin/carddisp.pl?gene=WNT5A
COL6A3	Collagen Type VI Alpha 3 Chain	Protein Coding	P12111	54	GC02M237324	10.2921581268311	https://www.genecards.org/cgi-bin/carddisp.pl?gene=COL6A3
MUSK	Muscle Associated Receptor Tyrosine Kinase	Protein Coding	O15146	57	GC09P110668	10.2873678207397	https://www.genecards.org/cgi-bin/carddisp.pl?gene=MUSK
ABCG2	ATP Binding Cassette Subfamily G Member 2 (JR Blood Group)	Protein Coding	Q9UNQ0	58	GC04M088090	10.2866830825806	https://www.genecards.org/cgi-bin/carddisp.pl?gene=ABCG2
PLAU	Plasminogen Activator, Urokinase	Protein Coding	P00749	60	GC10P073909	10.2829704284668	https://www.genecards.org/cgi-bin/carddisp.pl?gene=PLAU
ITGB4	Integrin Subunit Beta 4	Protein Coding	P16144	57	GC17P075721	10.276273727417	https://www.genecards.org/cgi-bin/carddisp.pl?gene=ITGB4
MIR181A2	MicroRNA 181a-2	RNA Gene		27	GC09P124692	10.2652435302734	https://www.genecards.org/cgi-bin/carddisp.pl?gene=MIR181A2
NEU1	Neuraminidase 1	Protein Coding	Q99519	55	GC06M031857	10.2648258209229	https://www.genecards.org/cgi-bin/carddisp.pl?gene=NEU1
COX5A	Cytochrome C Oxidase Subunit 5A	Protein Coding	P20674	52	GC15M074919	10.2586793899536	https://www.genecards.org/cgi-bin/carddisp.pl?gene=COX5A
MT-ND5	Mitochondrially Encoded NADH:Ubiquinone Oxidoreductase Core Subunit 5	Protein Coding	P03915	41	GCMTP012339	10.2424745559692	https://www.genecards.org/cgi-bin/carddisp.pl?gene=MT-ND5
MIR143	MicroRNA 143	RNA Gene		30	GC05P150871	10.2371158599854	https://www.genecards.org/cgi-bin/carddisp.pl?gene=MIR143
MOBP	Myelin Associated Oligodendrocyte Basic Protein	Protein Coding	Q13875	45	GC03P040667	10.2353286743164	https://www.genecards.org/cgi-bin/carddisp.pl?gene=MOBP
FOXC2	Forkhead Box C2	Protein Coding	Q99958	52	GC16P086657	10.2316761016846	https://www.genecards.org/cgi-bin/carddisp.pl?gene=FOXC2
GNPTAB	N-Acetylglucosamine-1-Phosphate Transferase Subunits Alpha And Beta	Protein Coding	Q3T906	50	GC12M101745	10.2055311203003	https://www.genecards.org/cgi-bin/carddisp.pl?gene=GNPTAB
THBS2	Thrombospondin 2	Protein Coding	P35442	55	GC06M169215	10.2045488357544	https://www.genecards.org/cgi-bin/carddisp.pl?gene=THBS2
THY1	Thy-1 Cell Surface Antigen	Protein Coding	P04216	51	GC11M122331	10.2033653259277	https://www.genecards.org/cgi-bin/carddisp.pl?gene=THY1
INHA	Inhibin Subunit Alpha	Protein Coding	P05111	51	GC02P219569	10.1914567947388	https://www.genecards.org/cgi-bin/carddisp.pl?gene=INHA
MT-CO1	Mitochondrially Encoded Cytochrome C Oxidase I	Protein Coding	P00395	41	GCMTP005906	10.1907758712769	https://www.genecards.org/cgi-bin/carddisp.pl?gene=MT-CO1
ACTC1	Actin Alpha Cardiac Muscle 1	Protein Coding	P68032	52	GC15M034790	10.186936378479	https://www.genecards.org/cgi-bin/carddisp.pl?gene=ACTC1
IFT172	Intraflagellar Transport 172	Protein Coding	Q9UG01	48	GC02M028794	10.145658493042	https://www.genecards.org/cgi-bin/carddisp.pl?gene=IFT172
KCNQ1OT1	KCNQ1 Opposite Strand/Antisense Transcript 1	RNA Gene		34	GC11M010310	10.1456413269043	https://www.genecards.org/cgi-bin/carddisp.pl?gene=KCNQ1OT1
IGFBP2	Insulin Like Growth Factor Binding Protein 2	Protein Coding	P18065	52	GC02P216632	10.1450710296631	https://www.genecards.org/cgi-bin/carddisp.pl?gene=IGFBP2
KDSR	3-Ketodihydrosphingosine Reductase	Protein Coding	Q06136	50	GC18M063327	10.1390380859375	https://www.genecards.org/cgi-bin/carddisp.pl?gene=KDSR
FGF14	Fibroblast Growth Factor 14	Protein Coding	Q92915	51	GC13M101710	10.1302795410156	https://www.genecards.org/cgi-bin/carddisp.pl?gene=FGF14
PTGDS	Prostaglandin D2 Synthase	Protein Coding	P41222	54	GC09P139895	10.1242723464966	https://www.genecards.org/cgi-bin/carddisp.pl?gene=PTGDS
BLVRB	Biliverdin Reductase B	Protein Coding	P30043	49	GC19M040447	10.1231203079224	https://www.genecards.org/cgi-bin/carddisp.pl?gene=BLVRB
CACNA1C	Calcium Voltage-Gated Channel Subunit Alpha1 C	Protein Coding	Q13936	57	GC12P001970	10.1032953262329	https://www.genecards.org/cgi-bin/carddisp.pl?gene=CACNA1C
MAOA	Monoamine Oxidase A	Protein Coding	P21397	57	GC0XP043654	10.0775833129883	https://www.genecards.org/cgi-bin/carddisp.pl?gene=MAOA
WNT3A	Wnt Family Member 3A	Protein Coding	P56704	56	GC01P230919	10.060037612915	https://www.genecards.org/cgi-bin/carddisp.pl?gene=WNT3A
CHI3L1	Chitinase 3 Like 1	Protein Coding	P36222	54	GC01M203148	10.041579246521	https://www.genecards.org/cgi-bin/carddisp.pl?gene=CHI3L1
CD79A	CD79a Molecule	Protein Coding	P11912	56	GC19P041877	10.0387496948242	https://www.genecards.org/cgi-bin/carddisp.pl?gene=CD79A
ADCYAP1	Adenylate Cyclase Activating Polypeptide 1	Protein Coding	P18509	50	GC18P000895	10.0350494384766	https://www.genecards.org/cgi-bin/carddisp.pl?gene=ADCYAP1
ACVRL1	Activin A Receptor Like Type 1	Protein Coding	P37023	59	GC12P051906	10.019588470459	https://www.genecards.org/cgi-bin/carddisp.pl?gene=ACVRL1
CDH5	Cadherin 5	Protein Coding	P33151	55	GC16P066366	10.0121841430664	https://www.genecards.org/cgi-bin/carddisp.pl?gene=CDH5
FGF8	Fibroblast Growth Factor 8	Protein Coding	P55075	57	GC10M101770	10.0053415298462	https://www.genecards.org/cgi-bin/carddisp.pl?gene=FGF8
ALDH1A2	Aldehyde Dehydrogenase 1 Family Member A2	Protein Coding	O94788	57	GC15M144174	10.0045003890991	https://www.genecards.org/cgi-bin/carddisp.pl?gene=ALDH1A2
CD14	CD14 Molecule	Protein Coding	P08571	55	GC05M140631	10.0040264129639	https://www.genecards.org/cgi-bin/carddisp.pl?gene=CD14
TGFA	Transforming Growth Factor Alpha	Protein Coding	P01135	54	GC02M070447	10.0022878646851	https://www.genecards.org/cgi-bin/carddisp.pl?gene=TGFA
SMPD1	Sphingomyelin Phosphodiesterase 1	Protein Coding	P17405	57	GC11P006390	9.99692916870117	https://www.genecards.org/cgi-bin/carddisp.pl?gene=SMPD1
EGR2	Early Growth Response 2	Protein Coding	P11161	52	GC10M062811	9.99625778198242	https://www.genecards.org/cgi-bin/carddisp.pl?gene=EGR2
L1CAM	L1 Cell Adhesion Molecule	Protein Coding	P32004	56	GC0XM153864	9.98997402191162	https://www.genecards.org/cgi-bin/carddisp.pl?gene=L1CAM
GFRA1	GDNF Family Receptor Alpha 1	Protein Coding	P56159	55	GC10M116056	9.98449420928955	https://www.genecards.org/cgi-bin/carddisp.pl?gene=GFRA1
MIR19A	MicroRNA 19a	RNA Gene		26	GC13P091658	9.9702787399292	https://www.genecards.org/cgi-bin/carddisp.pl?gene=MIR19A
MT-TL1	Mitochondrially Encoded TRNA-Leu (UUA/G) 1	RNA Gene		23	GCMTP003232	9.96556568145752	https://www.genecards.org/cgi-bin/carddisp.pl?gene=MT-TL1
SNHG16	Small Nucleolar RNA Host Gene 16	RNA Gene		26	GC17P102459	9.96428203582764	https://www.genecards.org/cgi-bin/carddisp.pl?gene=SNHG16
TET2	Tet Methylcytosine Dioxygenase 2	Protein Coding	Q6N021	54	GC04P105145	9.95813751220703	https://www.genecards.org/cgi-bin/carddisp.pl?gene=TET2
SCN5A	Sodium Voltage-Gated Channel Alpha Subunit 5	Protein Coding	Q14524	58	GC03M038672	9.95515155792236	https://www.genecards.org/cgi-bin/carddisp.pl?gene=SCN5A
TNFSF11	TNF Superfamily Member 11	Protein Coding	O14788	58	GC13P042562	9.94827270507813	https://www.genecards.org/cgi-bin/carddisp.pl?gene=TNFSF11
VIP	Vasoactive Intestinal Peptide	Protein Coding	P01282	53	GC06P152750	9.94367694854736	https://www.genecards.org/cgi-bin/carddisp.pl?gene=VIP
ERBB3	Erb-B2 Receptor Tyrosine Kinase 3	Protein Coding	P21860	62	GC12P059621	9.93205451965332	https://www.genecards.org/cgi-bin/carddisp.pl?gene=ERBB3
DAAM2	Dishevelled Associated Activator Of Morphogenesis 2	Protein Coding	Q86T65	48	GC06P039792	9.91695213317871	https://www.genecards.org/cgi-bin/carddisp.pl?gene=DAAM2
ROBO3	Roundabout Guidance Receptor 3	Protein Coding	Q96MS0	52	GC11P124865	9.91467475891113	https://www.genecards.org/cgi-bin/carddisp.pl?gene=ROBO3
TTN-AS1	TTN Antisense RNA 1	RNA Gene		24	GC02P178521	9.91263961791992	https://www.genecards.org/cgi-bin/carddisp.pl?gene=TTN-AS1
EPHB4	EPH Receptor B4	Protein Coding	P54760	62	GC07M105015	9.90880298614502	https://www.genecards.org/cgi-bin/carddisp.pl?gene=EPHB4
TSEN2	TRNA Splicing Endonuclease Subunit 2	Protein Coding	Q8NCE0	50	GC03P020278	9.89444828033447	https://www.genecards.org/cgi-bin/carddisp.pl?gene=TSEN2
XIAP	X-Linked Inhibitor Of Apoptosis	Protein Coding	P98170	60	GC0XP123859	9.88976955413818	https://www.genecards.org/cgi-bin/carddisp.pl?gene=XIAP
NKX6-2	NK6 Homeobox 2	Protein Coding	Q9C056	47	GC10M132783	9.8865909576416	https://www.genecards.org/cgi-bin/carddisp.pl?gene=NKX6-2
AHI1	Abelson Helper Integration Site 1	Protein Coding	Q8N157	50	GC06M135283	9.87214756011963	https://www.genecards.org/cgi-bin/carddisp.pl?gene=AHI1
ATP1A2	ATPase Na+/K+ Transporting Subunit Alpha 2	Protein Coding	P50993	57	GC01P160115	9.87144660949707	https://www.genecards.org/cgi-bin/carddisp.pl?gene=ATP1A2
MTRR	5-Methyltetrahydrofolate-Homocysteine Methyltransferase Reductase	Protein Coding	Q9UBK8	52	GC05P007851	9.8681468963623	https://www.genecards.org/cgi-bin/carddisp.pl?gene=MTRR
ATP1A3	ATPase Na+/K+ Transporting Subunit Alpha 3	Protein Coding	P13637	57	GC19M041966	9.86777305603027	https://www.genecards.org/cgi-bin/carddisp.pl?gene=ATP1A3
BCAN	Brevican	Protein Coding	Q96GW7	50	GC01P156641	9.86632823944092	https://www.genecards.org/cgi-bin/carddisp.pl?gene=BCAN
GP1BA	Glycoprotein Ib Platelet Subunit Alpha	Protein Coding	P07359	56	GC17P004932	9.85631275177002	https://www.genecards.org/cgi-bin/carddisp.pl?gene=GP1BA
DCC	DCC Netrin 1 Receptor	Protein Coding	P43146	55	GC18P052340	9.85628795623779	https://www.genecards.org/cgi-bin/carddisp.pl?gene=DCC
RGMA	Repulsive Guidance Molecule BMP Co-Receptor A	Protein Coding	Q96B86	48	GC15M093035	9.84958839416504	https://www.genecards.org/cgi-bin/carddisp.pl?gene=RGMA
CNTN2	Contactin 2	Protein Coding	Q02246	54	GC01P205043	9.84805011749268	https://www.genecards.org/cgi-bin/carddisp.pl?gene=CNTN2
ANGPT2	Angiopoietin 2	Protein Coding	O15123	57	GC08M006499	9.84522724151611	https://www.genecards.org/cgi-bin/carddisp.pl?gene=ANGPT2
SNHG14	Small Nucleolar RNA Host Gene 14	RNA Gene		24	GC15P147532	9.84195041656494	https://www.genecards.org/cgi-bin/carddisp.pl?gene=SNHG14
NEB	Nebulin	Protein Coding	P20929	49	GC02M151485	9.84013080596924	https://www.genecards.org/cgi-bin/carddisp.pl?gene=NEB
ADAR	Adenosine Deaminase RNA Specific	Protein Coding	P55265	54	GC01M159863	9.83336639404297	https://www.genecards.org/cgi-bin/carddisp.pl?gene=ADAR
MIR320A	MicroRNA 320a	RNA Gene		28	GC08M022301	9.82624626159668	https://www.genecards.org/cgi-bin/carddisp.pl?gene=MIR320A
ANO5	Anoctamin 5	Protein Coding	Q75V66	49	GC11P021799	9.8122386932373	https://www.genecards.org/cgi-bin/carddisp.pl?gene=ANO5
DNM1L	Dynamin 1 Like	Protein Coding	O00429	57	GC12P032679	9.79779148101807	https://www.genecards.org/cgi-bin/carddisp.pl?gene=DNM1L
RAD51	RAD51 Recombinase	Protein Coding	Q06609	59	GC15P040694	9.79424667358398	https://www.genecards.org/cgi-bin/carddisp.pl?gene=RAD51
IL6ST	Interleukin 6 Cytokine Family Signal Transducer	Protein Coding	P40189	59	GC05M055935	9.79337692260742	https://www.genecards.org/cgi-bin/carddisp.pl?gene=IL6ST
TP73	Tumor Protein P73	Protein Coding	O15350	54	GC01P003652	9.75890731811523	https://www.genecards.org/cgi-bin/carddisp.pl?gene=TP73
ADRB2	Adrenoceptor Beta 2	Protein Coding	P07550	56	GC05P150836	9.75813674926758	https://www.genecards.org/cgi-bin/carddisp.pl?gene=ADRB2
RPGRIP1L	RPGRIP1 Like	Protein Coding	Q68CZ1	50	GC16M053672	9.75434398651123	https://www.genecards.org/cgi-bin/carddisp.pl?gene=RPGRIP1L
PRICKLE1	Prickle Planar Cell Polarity Protein 1	Protein Coding	Q96MT3	54	GC12M042456	9.75377941131592	https://www.genecards.org/cgi-bin/carddisp.pl?gene=PRICKLE1
PAPPA	Pappalysin 1	Protein Coding	Q13219	51	GC09P123212	9.74470138549805	https://www.genecards.org/cgi-bin/carddisp.pl?gene=PAPPA
SNHG1	Small Nucleolar RNA Host Gene 1	RNA Gene		27	GC11M121080	9.74410247802734	https://www.genecards.org/cgi-bin/carddisp.pl?gene=SNHG1
AP4M1	Adaptor Related Protein Complex 4 Subunit Mu 1	Protein Coding	O00189	47	GC07P104864	9.73889923095703	https://www.genecards.org/cgi-bin/carddisp.pl?gene=AP4M1
RNASEH2B	Ribonuclease H2 Subunit B	Protein Coding	Q5TBB1	46	GC13P050909	9.7368278503418	https://www.genecards.org/cgi-bin/carddisp.pl?gene=RNASEH2B
PRKAR1A	Protein Kinase CAMP-Dependent Type I Regulatory Subunit Alpha	Protein Coding	P10644	59	GC17P102266	9.72488784790039	https://www.genecards.org/cgi-bin/carddisp.pl?gene=PRKAR1A
MDM2	MDM2 Proto-Oncogene	Protein Coding	Q00987	62	GC12P068808	9.70494365692139	https://www.genecards.org/cgi-bin/carddisp.pl?gene=MDM2
LPAR1	Lysophosphatidic Acid Receptor 1	Protein Coding	Q92633	55	GC09M110873	9.69684028625488	https://www.genecards.org/cgi-bin/carddisp.pl?gene=LPAR1
CDKN3	Cyclin Dependent Kinase Inhibitor 3	Protein Coding	Q16667	50	GC14P054398	9.69628810882568	https://www.genecards.org/cgi-bin/carddisp.pl?gene=CDKN3
EFNB2	Ephrin B2	Protein Coding	P52799	52	GC13M106489	9.68965816497803	https://www.genecards.org/cgi-bin/carddisp.pl?gene=EFNB2
LIG4	DNA Ligase 4	Protein Coding	P49917	56	GC13M108207	9.68704319000244	https://www.genecards.org/cgi-bin/carddisp.pl?gene=LIG4
MIR124-1	MicroRNA 124-1	RNA Gene		25	GC08M009903	9.68190479278564	https://www.genecards.org/cgi-bin/carddisp.pl?gene=MIR124-1
HTR3A	5-Hydroxytryptamine Receptor 3A	Protein Coding	P46098	54	GC11P113975	9.6732873916626	https://www.genecards.org/cgi-bin/carddisp.pl?gene=HTR3A
TBX1	T-Box Transcription Factor 1	Protein Coding	O43435	51	GC22P064466	9.66520595550537	https://www.genecards.org/cgi-bin/carddisp.pl?gene=TBX1
CALB1	Calbindin 1	Protein Coding	P05937	51	GC08M090058	9.66073608398438	https://www.genecards.org/cgi-bin/carddisp.pl?gene=CALB1
SNORD15A	Small Nucleolar RNA, C/D Box 15A	RNA Gene		23	GC11P075400	9.64131546020508	https://www.genecards.org/cgi-bin/carddisp.pl?gene=SNORD15A
SAMHD1	SAM And HD Domain Containing Deoxynucleoside Triphosphate Triphosphohydrolase 1	Protein Coding	Q9Y3Z3	52	GC20M036890	9.62902927398682	https://www.genecards.org/cgi-bin/carddisp.pl?gene=SAMHD1
CASC2	Cancer Susceptibility 2	RNA Gene	Q8IU53	31	GC10P118053	9.62079429626465	https://www.genecards.org/cgi-bin/carddisp.pl?gene=CASC2
EIF2B5	Eukaryotic Translation Initiation Factor 2B Subunit Epsilon	Protein Coding	Q13144	50	GC03P184135	9.61588478088379	https://www.genecards.org/cgi-bin/carddisp.pl?gene=EIF2B5
LDLR	Low Density Lipoprotein Receptor	Protein Coding	P01130	60	GC19P102336	9.6054744720459	https://www.genecards.org/cgi-bin/carddisp.pl?gene=LDLR
GMPPB	GDP-Mannose Pyrophosphorylase B	Protein Coding	Q9Y5P6	52	GC03M049716	9.59761142730713	https://www.genecards.org/cgi-bin/carddisp.pl?gene=GMPPB
NR5A1	Nuclear Receptor Subfamily 5 Group A Member 1	Protein Coding	Q13285	58	GC09M124481	9.59572505950928	https://www.genecards.org/cgi-bin/carddisp.pl?gene=NR5A1
EPOR	Erythropoietin Receptor	Protein Coding	P19235	57	GC19M011377	9.59448432922363	https://www.genecards.org/cgi-bin/carddisp.pl?gene=EPOR
PTN	Pleiotrophin	Protein Coding	P21246	50	GC07M137227	9.58599281311035	https://www.genecards.org/cgi-bin/carddisp.pl?gene=PTN
IFNGR1	Interferon Gamma Receptor 1	Protein Coding	P15260	60	GC06M137197	9.58587074279785	https://www.genecards.org/cgi-bin/carddisp.pl?gene=IFNGR1
KCNQ2	Potassium Voltage-Gated Channel Subfamily Q Member 2	Protein Coding	O43526	56	GC20M063400	9.57057666778564	https://www.genecards.org/cgi-bin/carddisp.pl?gene=KCNQ2
MAOB	Monoamine Oxidase B	Protein Coding	P27338	52	GC0XM043766	9.56759738922119	https://www.genecards.org/cgi-bin/carddisp.pl?gene=MAOB
BCS1L	BCS1 Homolog, Ubiquinol-Cytochrome C Reductase Complex Chaperone	Protein Coding	Q9Y276	54	GC02P218658	9.56152153015137	https://www.genecards.org/cgi-bin/carddisp.pl?gene=BCS1L
IFT140	Intraflagellar Transport 140	Protein Coding	Q96RY7	49	GC16M017278	9.53810501098633	https://www.genecards.org/cgi-bin/carddisp.pl?gene=IFT140
P2RX7	Purinergic Receptor P2X 7	Protein Coding	Q99572	55	GC12P131053	9.5329475402832	https://www.genecards.org/cgi-bin/carddisp.pl?gene=P2RX7
SYNE2	Spectrin Repeat Containing Nuclear Envelope Protein 2	Protein Coding	Q8WXH0	49	GC14P063761	9.52480697631836	https://www.genecards.org/cgi-bin/carddisp.pl?gene=SYNE2
TBX6	T-Box Transcription Factor 6	Protein Coding	O95947	50	GC16M030085	9.52245330810547	https://www.genecards.org/cgi-bin/carddisp.pl?gene=TBX6
MIR29C	MicroRNA 29c	RNA Gene		25	GC01M207829	9.51139831542969	https://www.genecards.org/cgi-bin/carddisp.pl?gene=MIR29C
HNRNPK	Heterogeneous Nuclear Ribonucleoprotein K	Protein Coding	P61978	54	GC09M106943	9.49407005310059	https://www.genecards.org/cgi-bin/carddisp.pl?gene=HNRNPK
HDAC9	Histone Deacetylase 9	Protein Coding	Q9UKV0	58	GC07P018086	9.48646640777588	https://www.genecards.org/cgi-bin/carddisp.pl?gene=HDAC9
TCF4	Transcription Factor 4	Protein Coding	P15884	56	GC18M055222	9.48504066467285	https://www.genecards.org/cgi-bin/carddisp.pl?gene=TCF4
MTMR2	Myotubularin Related Protein 2	Protein Coding	Q13614	54	GC11M121873	9.4838809967041	https://www.genecards.org/cgi-bin/carddisp.pl?gene=MTMR2
PIGA	Phosphatidylinositol Glycan Anchor Biosynthesis Class A	Protein Coding	P37287	52	GC0XM015319	9.48361015319824	https://www.genecards.org/cgi-bin/carddisp.pl?gene=PIGA
ABCA1	ATP Binding Cassette Subfamily A Member 1	Protein Coding	O95477	56	GC09M104781	9.47422981262207	https://www.genecards.org/cgi-bin/carddisp.pl?gene=ABCA1
MAP2K1	Mitogen-Activated Protein Kinase Kinase 1	Protein Coding	Q02750	63	GC15P066386	9.47150611877441	https://www.genecards.org/cgi-bin/carddisp.pl?gene=MAP2K1
PDGFD	Platelet Derived Growth Factor D	Protein Coding	Q9GZP0	49	GC11M103907	9.47079944610596	https://www.genecards.org/cgi-bin/carddisp.pl?gene=PDGFD
GBA2	Glucosylceramidase Beta 2	Protein Coding	Q9HCG7	49	GC09M035736	9.46114540100098	https://www.genecards.org/cgi-bin/carddisp.pl?gene=GBA2
MIR199A1	MicroRNA 199a-1	RNA Gene		26	GC19M010817	9.45979595184326	https://www.genecards.org/cgi-bin/carddisp.pl?gene=MIR199A1
SLC12A6	Solute Carrier Family 12 Member 6	Protein Coding	Q9UHW9	54	GC15M034229	9.45923709869385	https://www.genecards.org/cgi-bin/carddisp.pl?gene=SLC12A6
APOH	Apolipoprotein H	Protein Coding	P02749	53	GC17M066212	9.45203876495361	https://www.genecards.org/cgi-bin/carddisp.pl?gene=APOH
ATP2B3	ATPase Plasma Membrane Ca2+ Transporting 3	Protein Coding	Q16720	54	GC0XP153517	9.45162582397461	https://www.genecards.org/cgi-bin/carddisp.pl?gene=ATP2B3
GSTM1	Glutathione S-Transferase Mu 1	Protein Coding	P09488	51	GC01P109687	9.44604396820068	https://www.genecards.org/cgi-bin/carddisp.pl?gene=GSTM1
KRT5	Keratin 5	Protein Coding	P13647	54	GC12M052514	9.44529151916504	https://www.genecards.org/cgi-bin/carddisp.pl?gene=KRT5
SLC1A1	Solute Carrier Family 1 Member 1	Protein Coding	P43005	57	GC09P004490	9.44325828552246	https://www.genecards.org/cgi-bin/carddisp.pl?gene=SLC1A1
JAK2	Janus Kinase 2	Protein Coding	O60674	62	GC09P004985	9.44083404541016	https://www.genecards.org/cgi-bin/carddisp.pl?gene=JAK2
EDNRA	Endothelin Receptor Type A	Protein Coding	P25101	58	GC04P147480	9.41137981414795	https://www.genecards.org/cgi-bin/carddisp.pl?gene=EDNRA
VPS13B	Vacuolar Protein Sorting 13 Homolog B	Protein Coding	Q7Z7G8	49	GC08P099024	9.40918922424316	https://www.genecards.org/cgi-bin/carddisp.pl?gene=VPS13B
SMARCC2	SWI/SNF Related, Matrix Associated, Actin Dependent Regulator Of Chromatin Subfamily C Member 2	Protein Coding	Q8TAQ2	51	GC12M059079	9.40246200561523	https://www.genecards.org/cgi-bin/carddisp.pl?gene=SMARCC2
KIF7	Kinesin Family Member 7	Protein Coding	Q2M1P5	47	GC15M089608	9.39929008483887	https://www.genecards.org/cgi-bin/carddisp.pl?gene=KIF7
ERCC2	ERCC Excision Repair 2, TFIIH Core Complex Helicase Subunit	Protein Coding	P18074	56	GC19M045349	9.39423179626465	https://www.genecards.org/cgi-bin/carddisp.pl?gene=ERCC2
MIR193A	MicroRNA 193a	RNA Gene		27	GC17P031559	9.39334392547607	https://www.genecards.org/cgi-bin/carddisp.pl?gene=MIR193A
HEXB	Hexosaminidase Subunit Beta	Protein Coding	P07686	56	GC05P074640	9.38586139678955	https://www.genecards.org/cgi-bin/carddisp.pl?gene=HEXB
TNNT2	Troponin T2, Cardiac Type	Protein Coding	P45379	56	GC01M201359	9.3852653503418	https://www.genecards.org/cgi-bin/carddisp.pl?gene=TNNT2
SMC1A	Structural Maintenance Of Chromosomes 1A	Protein Coding	Q14683	56	GC0XM053374	9.37317562103271	https://www.genecards.org/cgi-bin/carddisp.pl?gene=SMC1A
PPARA	Peroxisome Proliferator Activated Receptor Alpha	Protein Coding	Q07869	53	GC22P046150	9.36715507507324	https://www.genecards.org/cgi-bin/carddisp.pl?gene=PPARA
PDE4A	Phosphodiesterase 4A	Protein Coding	P27815	54	GC19P010416	9.36549949645996	https://www.genecards.org/cgi-bin/carddisp.pl?gene=PDE4A
TREX1	Three Prime Repair Exonuclease 1	Protein Coding	Q9NSU2	51	GC03P055966	9.36469554901123	https://www.genecards.org/cgi-bin/carddisp.pl?gene=TREX1
KLK8	Kallikrein Related Peptidase 8	Protein Coding	O60259	50	GC19M050996	9.36076736450195	https://www.genecards.org/cgi-bin/carddisp.pl?gene=KLK8
GH1	Growth Hormone 1	Protein Coding	P01241	52	GC17M063917	9.3570442199707	https://www.genecards.org/cgi-bin/carddisp.pl?gene=GH1
PAX2	Paired Box 2	Protein Coding	Q02962	55	GC10P100735	9.35470962524414	https://www.genecards.org/cgi-bin/carddisp.pl?gene=PAX2
KCND3	Potassium Voltage-Gated Channel Subfamily D Member 3	Protein Coding	Q9UK17	55	GC01M111770	9.35318756103516	https://www.genecards.org/cgi-bin/carddisp.pl?gene=KCND3
MIR23B	MicroRNA 23b	RNA Gene		27	GC09P095085	9.3514518737793	https://www.genecards.org/cgi-bin/carddisp.pl?gene=MIR23B
GNB1	G Protein Subunit Beta 1	Protein Coding	P62873	54	GC01M001785	9.34124755859375	https://www.genecards.org/cgi-bin/carddisp.pl?gene=GNB1
DAB1	DAB Adaptor Protein 1	Protein Coding	O75553	52	GC01M056994	9.33719730377197	https://www.genecards.org/cgi-bin/carddisp.pl?gene=DAB1
CHKB-CPT1B	CHKB-CPT1B Readthrough (NMD Candidate)	RNA Gene		23	GC22M050568	9.33099842071533	https://www.genecards.org/cgi-bin/carddisp.pl?gene=CHKB-CPT1B
PHEX	Phosphate Regulating Endopeptidase X-Linked	Protein Coding	P78562	51	GC0XP022032	9.32894515991211	https://www.genecards.org/cgi-bin/carddisp.pl?gene=PHEX
ATG7	Autophagy Related 7	Protein Coding	O95352	52	GC03P020252	9.32668495178223	https://www.genecards.org/cgi-bin/carddisp.pl?gene=ATG7
CXCR3	C-X-C Motif Chemokine Receptor 3	Protein Coding	P49682	52	GC0XM071615	9.31625080108643	https://www.genecards.org/cgi-bin/carddisp.pl?gene=CXCR3
NDUFV1	NADH:Ubiquinone Oxidoreductase Core Subunit V1	Protein Coding	P49821	54	GC11P084723	9.3135929107666	https://www.genecards.org/cgi-bin/carddisp.pl?gene=NDUFV1
SOX6	SRY-Box Transcription Factor 6	Protein Coding	P35712	52	GC11M015949	9.30972003936768	https://www.genecards.org/cgi-bin/carddisp.pl?gene=SOX6
CD86	CD86 Molecule	Protein Coding	P42081	53	GC03P122055	9.29574871063232	https://www.genecards.org/cgi-bin/carddisp.pl?gene=CD86
TNFSF10	TNF Superfamily Member 10	Protein Coding	P50591	53	GC03M172505	9.28707313537598	https://www.genecards.org/cgi-bin/carddisp.pl?gene=TNFSF10
MIR7-3HG	MIR7-3 Host Gene	RNA Gene	Q8N6C7	33	GC19P102033	9.27940845489502	https://www.genecards.org/cgi-bin/carddisp.pl?gene=MIR7-3HG
MMP13	Matrix Metallopeptidase 13	Protein Coding	P45452	58	GC11M102942	9.26510429382324	https://www.genecards.org/cgi-bin/carddisp.pl?gene=MMP13
PLD3	Phospholipase D Family Member 3	Protein Coding	Q8IV08	50	GC19P040348	9.25452995300293	https://www.genecards.org/cgi-bin/carddisp.pl?gene=PLD3
THBS4	Thrombospondin 4	Protein Coding	P35443	50	GC05P079991	9.25272941589355	https://www.genecards.org/cgi-bin/carddisp.pl?gene=THBS4
MIR342	MicroRNA 342	RNA Gene		27	GC14P100109	9.25129890441895	https://www.genecards.org/cgi-bin/carddisp.pl?gene=MIR342
LINC-ROR	Long Intergenic Non-Protein Coding RNA, Regulator Of Reprogramming	RNA Gene		23	GC18M057054	9.24950504302979	https://www.genecards.org/cgi-bin/carddisp.pl?gene=LINC-ROR
ATP1A1	ATPase Na+/K+ Transporting Subunit Alpha 1	Protein Coding	P05023	58	GC01P116372	9.24584865570068	https://www.genecards.org/cgi-bin/carddisp.pl?gene=ATP1A1
PNOC	Prepronociceptin	Protein Coding	Q13519	46	GC08P028316	9.24280738830566	https://www.genecards.org/cgi-bin/carddisp.pl?gene=PNOC
TJP1	Tight Junction Protein 1	Protein Coding	Q07157	53	GC15M029699	9.23791122436523	https://www.genecards.org/cgi-bin/carddisp.pl?gene=TJP1
POU4F1	POU Class 4 Homeobox 1	Protein Coding	Q01851	48	GC13M078598	9.23268127441406	https://www.genecards.org/cgi-bin/carddisp.pl?gene=POU4F1
CLCN1	Chloride Voltage-Gated Channel 1	Protein Coding	P35523	52	GC07P143316	9.22452545166016	https://www.genecards.org/cgi-bin/carddisp.pl?gene=CLCN1
MIR30A	MicroRNA 30a	RNA Gene		26	GC06M071403	9.2215633392334	https://www.genecards.org/cgi-bin/carddisp.pl?gene=MIR30A
CFTR	CF Transmembrane Conductance Regulator	Protein Coding	P13569	60	GC07P117287	9.20693778991699	https://www.genecards.org/cgi-bin/carddisp.pl?gene=CFTR
ATF6	Activating Transcription Factor 6	Protein Coding	P18850	57	GC01P161766	9.20604133605957	https://www.genecards.org/cgi-bin/carddisp.pl?gene=ATF6
CHKB	Choline Kinase Beta	Protein Coding	Q9Y259	52	GC22M050578	9.2041015625	https://www.genecards.org/cgi-bin/carddisp.pl?gene=CHKB
UTS2	Urotensin 2	Protein Coding	O95399	48	GC01M007843	9.19908905029297	https://www.genecards.org/cgi-bin/carddisp.pl?gene=UTS2
RNU4ATAC	RNA, U4atac Small Nuclear	RNA Gene		27	GC02P141352	9.19767570495605	https://www.genecards.org/cgi-bin/carddisp.pl?gene=RNU4ATAC
STMN1	Stathmin 1	Protein Coding	P16949	53	GC01M025884	9.19753456115723	https://www.genecards.org/cgi-bin/carddisp.pl?gene=STMN1
ADGRG6	Adhesion G Protein-Coupled Receptor G6	Protein Coding	Q86SQ4	51	GC06P142301	9.1973123550415	https://www.genecards.org/cgi-bin/carddisp.pl?gene=ADGRG6
MT-TK	Mitochondrially Encoded TRNA-Lys (AAA/G)	RNA Gene		20	GCMTP008297	9.19237995147705	https://www.genecards.org/cgi-bin/carddisp.pl?gene=MT-TK
TOP2A	DNA Topoisomerase II Alpha	Protein Coding	P11388	58	GC17M040388	9.18285846710205	https://www.genecards.org/cgi-bin/carddisp.pl?gene=TOP2A
NINJ2	Ninjurin 2	Protein Coding	Q9NZG7	41	GC12M000564	9.18221092224121	https://www.genecards.org/cgi-bin/carddisp.pl?gene=NINJ2
B4GAT1	Beta-1,4-Glucuronyltransferase 1	Protein Coding	O43505	45	GC11M066345	9.18157386779785	https://www.genecards.org/cgi-bin/carddisp.pl?gene=B4GAT1
PDE4D	Phosphodiesterase 4D	Protein Coding	Q08499	57	GC05M058969	9.1726131439209	https://www.genecards.org/cgi-bin/carddisp.pl?gene=PDE4D
NPC2	NPC Intracellular Cholesterol Transporter 2	Protein Coding	P61916	52	GC14M074476	9.15756034851074	https://www.genecards.org/cgi-bin/carddisp.pl?gene=NPC2
NDUFS1	NADH:Ubiquinone Oxidoreductase Core Subunit S1	Protein Coding	P28331	53	GC02M206114	9.15464687347412	https://www.genecards.org/cgi-bin/carddisp.pl?gene=NDUFS1
FOXG1	Forkhead Box G1	Protein Coding	P55316	54	GC14P043412	9.15088272094727	https://www.genecards.org/cgi-bin/carddisp.pl?gene=FOXG1
SOX2-OT	SOX2 Overlapping Transcript	RNA Gene		32	GC03P180989	9.1397705078125	https://www.genecards.org/cgi-bin/carddisp.pl?gene=SOX2-OT
THBS1	Thrombospondin 1	Protein Coding	P07996	54	GC15P039581	9.13651275634766	https://www.genecards.org/cgi-bin/carddisp.pl?gene=THBS1
OPRD1	Opioid Receptor Delta 1	Protein Coding	P41143	50	GC01P028812	9.12938690185547	https://www.genecards.org/cgi-bin/carddisp.pl?gene=OPRD1
IFIH1	Interferon Induced With Helicase C Domain 1	Protein Coding	Q9BYX4	57	GC02M162267	9.12895393371582	https://www.genecards.org/cgi-bin/carddisp.pl?gene=IFIH1
TK2	Thymidine Kinase 2	Protein Coding	O00142	51	GC16M066508	9.12655067443848	https://www.genecards.org/cgi-bin/carddisp.pl?gene=TK2
GLA	Galactosidase Alpha	Protein Coding	P06280	58	GC0XM101393	9.11770057678223	https://www.genecards.org/cgi-bin/carddisp.pl?gene=GLA
CDH23	Cadherin Related 23	Protein Coding	Q9H251	53	GC10P071396	9.11220932006836	https://www.genecards.org/cgi-bin/carddisp.pl?gene=CDH23
CSF1R	Colony Stimulating Factor 1 Receptor	Protein Coding	P07333	61	GC05M150053	9.09530639648438	https://www.genecards.org/cgi-bin/carddisp.pl?gene=CSF1R
PRF1	Perforin 1	Protein Coding	P14222	55	GC10M070597	9.0935640335083	https://www.genecards.org/cgi-bin/carddisp.pl?gene=PRF1
ITPR1	Inositol 1,4,5-Trisphosphate Receptor Type 1	Protein Coding	Q14643	57	GC03P004486	9.09062480926514	https://www.genecards.org/cgi-bin/carddisp.pl?gene=ITPR1
ANXA5	Annexin A5	Protein Coding	P08758	56	GC04M121667	9.08640098571777	https://www.genecards.org/cgi-bin/carddisp.pl?gene=ANXA5
MSH2	MutS Homolog 2	Protein Coding	P43246	57	GC02P047403	9.08100032806396	https://www.genecards.org/cgi-bin/carddisp.pl?gene=MSH2
COL7A1	Collagen Type VII Alpha 1 Chain	Protein Coding	Q02388	52	GC03M048564	9.07034873962402	https://www.genecards.org/cgi-bin/carddisp.pl?gene=COL7A1
TBX4	T-Box Transcription Factor 4	Protein Coding	P57082	49	GC17P102087	9.06665992736816	https://www.genecards.org/cgi-bin/carddisp.pl?gene=TBX4
DHFR	Dihydrofolate Reductase	Protein Coding	P00374	57	GC05M080626	9.05402755737305	https://www.genecards.org/cgi-bin/carddisp.pl?gene=DHFR
PRICKLE2	Prickle Planar Cell Polarity Protein 2	Protein Coding	Q7Z3G6	48	GC03M064092	9.05118370056152	https://www.genecards.org/cgi-bin/carddisp.pl?gene=PRICKLE2
S1PR1	Sphingosine-1-Phosphate Receptor 1	Protein Coding	P21453	54	GC01P101236	9.05086135864258	https://www.genecards.org/cgi-bin/carddisp.pl?gene=S1PR1
TIA1	TIA1 Cytotoxic Granule Associated RNA Binding Protein	Protein Coding	P31483	51	GC02M070209	9.05018997192383	https://www.genecards.org/cgi-bin/carddisp.pl?gene=TIA1
HDAC6	Histone Deacetylase 6	Protein Coding	Q9UBN7	62	GC0XP048801	9.04673957824707	https://www.genecards.org/cgi-bin/carddisp.pl?gene=HDAC6
GUCY2D	Guanylate Cyclase 2D, Retinal	Protein Coding	Q02846	54	GC17P008002	9.04188442230225	https://www.genecards.org/cgi-bin/carddisp.pl?gene=GUCY2D
SCARNA5	Small Cajal Body-Specific RNA 5	RNA Gene		23	GC02P233275	9.0255298614502	https://www.genecards.org/cgi-bin/carddisp.pl?gene=SCARNA5
IL1RAPL2	Interleukin 1 Receptor Accessory Protein Like 2	Protein Coding	Q9NP60	48	GC0XP104566	9.02276420593262	https://www.genecards.org/cgi-bin/carddisp.pl?gene=IL1RAPL2
GM2A	Ganglioside GM2 Activator	Protein Coding	P17900	51	GC05P151212	9.01946067810059	https://www.genecards.org/cgi-bin/carddisp.pl?gene=GM2A
UCP2	Uncoupling Protein 2	Protein Coding	P55851	55	GC11M073974	9.01816082000732	https://www.genecards.org/cgi-bin/carddisp.pl?gene=UCP2
PARK7	Parkinsonism Associated Deglycase	Protein Coding	Q99497	56	GC01P011539	9.01424026489258	https://www.genecards.org/cgi-bin/carddisp.pl?gene=PARK7
TCF3	Transcription Factor 3	Protein Coding	P15923	54	GC19M001609	9.01001167297363	https://www.genecards.org/cgi-bin/carddisp.pl?gene=TCF3
SPG21	SPG21 Abhydrolase Domain Containing, Maspardin	Protein Coding	Q9NZD8	46	GC15M064963	9.0064868927002	https://www.genecards.org/cgi-bin/carddisp.pl?gene=SPG21
DVL1	Dishevelled Segment Polarity Protein 1	Protein Coding	O14640	55	GC01M001335	9.0025634765625	https://www.genecards.org/cgi-bin/carddisp.pl?gene=DVL1
MIR328	MicroRNA 328	RNA Gene		27	GC16M067272	9.00223445892334	https://www.genecards.org/cgi-bin/carddisp.pl?gene=MIR328
SP1	Sp1 Transcription Factor	Protein Coding	P08047	55	GC12P053380	8.99761199951172	https://www.genecards.org/cgi-bin/carddisp.pl?gene=SP1
NCAN	Neurocan	Protein Coding	O14594	49	GC19P102658	8.99650764465332	https://www.genecards.org/cgi-bin/carddisp.pl?gene=NCAN
KLF4	KLF Transcription Factor 4	Protein Coding	O43474	55	GC09M107484	8.99490070343018	https://www.genecards.org/cgi-bin/carddisp.pl?gene=KLF4
NEUROG2	Neurogenin 2	Protein Coding	Q9H2A3	47	GC04M112513	8.97501564025879	https://www.genecards.org/cgi-bin/carddisp.pl?gene=NEUROG2
IL23R	Interleukin 23 Receptor	Protein Coding	Q5VWK5	54	GC01P067138	8.97378063201904	https://www.genecards.org/cgi-bin/carddisp.pl?gene=IL23R
MIR98	MicroRNA 98	RNA Gene		25	GC0XM053716	8.97245407104492	https://www.genecards.org/cgi-bin/carddisp.pl?gene=MIR98
GSN	Gelsolin	Protein Coding	P06396	57	GC09P121201	8.96984481811523	https://www.genecards.org/cgi-bin/carddisp.pl?gene=GSN
MIR184	MicroRNA 184	RNA Gene		29	GC15P079209	8.96732902526855	https://www.genecards.org/cgi-bin/carddisp.pl?gene=MIR184
EIF2AK3	Eukaryotic Translation Initiation Factor 2 Alpha Kinase 3	Protein Coding	Q9NZJ5	58	GC02M088556	8.96103477478027	https://www.genecards.org/cgi-bin/carddisp.pl?gene=EIF2AK3
MIR199B	MicroRNA 199b	RNA Gene		26	GC09M128244	8.96020126342773	https://www.genecards.org/cgi-bin/carddisp.pl?gene=MIR199B
PPT1	Palmitoyl-Protein Thioesterase 1	Protein Coding	P50897	56	GC01M040185	8.95175647735596	https://www.genecards.org/cgi-bin/carddisp.pl?gene=PPT1
DDC	Dopa Decarboxylase	Protein Coding	P20711	58	GC07M050458	8.94714164733887	https://www.genecards.org/cgi-bin/carddisp.pl?gene=DDC
ITGB3	Integrin Subunit Beta 3	Protein Coding	P05106	61	GC17P101809	8.94524765014648	https://www.genecards.org/cgi-bin/carddisp.pl?gene=ITGB3
PDPN	Podoplanin	Protein Coding	Q86YL7	49	GC01P013583	8.94381713867188	https://www.genecards.org/cgi-bin/carddisp.pl?gene=PDPN
CD80	CD80 Molecule	Protein Coding	P33681	52	GC03M119524	8.94230365753174	https://www.genecards.org/cgi-bin/carddisp.pl?gene=CD80
FOXL2	Forkhead Box L2	Protein Coding	P58012	50	GC03M138944	8.94077396392822	https://www.genecards.org/cgi-bin/carddisp.pl?gene=FOXL2
RDH12	Retinol Dehydrogenase 12	Protein Coding	Q96NR8	53	GC14P067701	8.93596839904785	https://www.genecards.org/cgi-bin/carddisp.pl?gene=RDH12
ADA2	Adenosine Deaminase 2	Protein Coding	Q9NZK5	50	GC22M017307	8.9354133605957	https://www.genecards.org/cgi-bin/carddisp.pl?gene=ADA2
HTRA1	HtrA Serine Peptidase 1	Protein Coding	Q92743	54	GC10P122461	8.9293155670166	https://www.genecards.org/cgi-bin/carddisp.pl?gene=HTRA1
KRT19	Keratin 19	Protein Coding	P08727	52	GC17M041523	8.92759895324707	https://www.genecards.org/cgi-bin/carddisp.pl?gene=KRT19
FGF7	Fibroblast Growth Factor 7	Protein Coding	P21781	52	GC15P049423	8.92462825775146	https://www.genecards.org/cgi-bin/carddisp.pl?gene=FGF7
KCNAB2	Potassium Voltage-Gated Channel Subfamily A Regulatory Beta Subunit 2	Protein Coding	Q13303	49	GC01P011263	8.91913318634033	https://www.genecards.org/cgi-bin/carddisp.pl?gene=KCNAB2
SERPINF1	Serpin Family F Member 1	Protein Coding	P36955	53	GC17P100163	8.91076278686523	https://www.genecards.org/cgi-bin/carddisp.pl?gene=SERPINF1
STAT4	Signal Transducer And Activator Of Transcription 4	Protein Coding	Q14765	55	GC02M191029	8.90862655639648	https://www.genecards.org/cgi-bin/carddisp.pl?gene=STAT4
CHRNG	Cholinergic Receptor Nicotinic Gamma Subunit	Protein Coding	P07510	50	GC02P232539	8.90480899810791	https://www.genecards.org/cgi-bin/carddisp.pl?gene=CHRNG
KRT14	Keratin 14	Protein Coding	P02533	55	GC17M041582	8.90047073364258	https://www.genecards.org/cgi-bin/carddisp.pl?gene=KRT14
DBH	Dopamine Beta-Hydroxylase	Protein Coding	P09172	60	GC09P133636	8.89052963256836	https://www.genecards.org/cgi-bin/carddisp.pl?gene=DBH
TMEM231	Transmembrane Protein 231	Protein Coding	Q9H6L2	47	GC16M075536	8.8868465423584	https://www.genecards.org/cgi-bin/carddisp.pl?gene=TMEM231
SPRED1	Sprouty Related EVH1 Domain Containing 1	Protein Coding	Q7Z699	51	GC15P038252	8.88632011413574	https://www.genecards.org/cgi-bin/carddisp.pl?gene=SPRED1
CHIT1	Chitinase 1	Protein Coding	Q13231	52	GC01M203213	8.87512016296387	https://www.genecards.org/cgi-bin/carddisp.pl?gene=CHIT1
TOR1A	Torsin Family 1 Member A	Protein Coding	O14656	55	GC09M129812	8.87109851837158	https://www.genecards.org/cgi-bin/carddisp.pl?gene=TOR1A
CACNA1G	Calcium Voltage-Gated Channel Subunit Alpha1 G	Protein Coding	O43497	58	GC17P101920	8.86597061157227	https://www.genecards.org/cgi-bin/carddisp.pl?gene=CACNA1G
MMACHC	Metabolism Of Cobalamin Associated C	Protein Coding	Q9Y4U1	52	GC01P045500	8.86589336395264	https://www.genecards.org/cgi-bin/carddisp.pl?gene=MMACHC
CYLD	CYLD Lysine 63 Deubiquitinase	Protein Coding	Q9NQC7	56	GC16P050742	8.86457633972168	https://www.genecards.org/cgi-bin/carddisp.pl?gene=CYLD
PRRT2	Proline Rich Transmembrane Protein 2	Protein Coding	Q7Z6L0	49	GC16P029811	8.8624324798584	https://www.genecards.org/cgi-bin/carddisp.pl?gene=PRRT2
CKB	Creatine Kinase B	Protein Coding	P12277	53	GC14M103519	8.85774230957031	https://www.genecards.org/cgi-bin/carddisp.pl?gene=CKB
FOXP1	Forkhead Box P1	Protein Coding	Q9H334	53	GC03M070954	8.8455638885498	https://www.genecards.org/cgi-bin/carddisp.pl?gene=FOXP1
PINK1	PTEN Induced Kinase 1	Protein Coding	Q9BXM7	55	GC01P020634	8.84539222717285	https://www.genecards.org/cgi-bin/carddisp.pl?gene=PINK1
ATN1	Atrophin 1	Protein Coding	P54259	51	GC12P035962	8.84531021118164	https://www.genecards.org/cgi-bin/carddisp.pl?gene=ATN1
BPTF	Bromodomain PHD Finger Transcription Factor	Protein Coding	Q12830	50	GC17P067825	8.84426498413086	https://www.genecards.org/cgi-bin/carddisp.pl?gene=BPTF
FGF23	Fibroblast Growth Factor 23	Protein Coding	Q9GZV9	55	GC12M004368	8.82382392883301	https://www.genecards.org/cgi-bin/carddisp.pl?gene=FGF23
DSE	Dermatan Sulfate Epimerase	Protein Coding	Q9UL01	50	GC06P126775	8.81046390533447	https://www.genecards.org/cgi-bin/carddisp.pl?gene=DSE
LBR	Lamin B Receptor	Protein Coding	Q14739	55	GC01M225401	8.80211639404297	https://www.genecards.org/cgi-bin/carddisp.pl?gene=LBR
MIR23A	MicroRNA 23a	RNA Gene		28	GC19M019649	8.79594707489014	https://www.genecards.org/cgi-bin/carddisp.pl?gene=MIR23A
CERS1	Ceramide Synthase 1	Protein Coding	P27544	50	GC19M018868	8.78908538818359	https://www.genecards.org/cgi-bin/carddisp.pl?gene=CERS1
NFIX	Nuclear Factor I X	Protein Coding	Q14938	52	GC19P102474	8.78751754760742	https://www.genecards.org/cgi-bin/carddisp.pl?gene=NFIX
PRDX3	Peroxiredoxin 3	Protein Coding	P30048	53	GC10M119167	8.78571033477783	https://www.genecards.org/cgi-bin/carddisp.pl?gene=PRDX3
RAB9B	RAB9B, Member RAS Oncogene Family	Protein Coding	Q9NP90	43	GC0XM103783	8.7839994430542	https://www.genecards.org/cgi-bin/carddisp.pl?gene=RAB9B
CCT5	Chaperonin Containing TCP1 Subunit 5	Protein Coding	P48643	52	GC05P010249	8.76383018493652	https://www.genecards.org/cgi-bin/carddisp.pl?gene=CCT5
MIR211	MicroRNA 211	RNA Gene		28	GC15M031065	8.76129341125488	https://www.genecards.org/cgi-bin/carddisp.pl?gene=MIR211
CXCL9	C-X-C Motif Chemokine Ligand 9	Protein Coding	Q07325	48	GC04M076001	8.75805187225342	https://www.genecards.org/cgi-bin/carddisp.pl?gene=CXCL9
PANK2	Pantothenate Kinase 2	Protein Coding	Q9BZ23	54	GC20P007617	8.74973678588867	https://www.genecards.org/cgi-bin/carddisp.pl?gene=PANK2
NPTX1	Neuronal Pentraxin 1	Protein Coding	Q15818	49	GC17M080466	8.74552345275879	https://www.genecards.org/cgi-bin/carddisp.pl?gene=NPTX1
PROC	Protein C, Inactivator Of Coagulation Factors Va And VIIIa	Protein Coding	P04070	60	GC02P127418	8.74437427520752	https://www.genecards.org/cgi-bin/carddisp.pl?gene=PROC
NLRP1	NLR Family Pyrin Domain Containing 1	Protein Coding	Q9C000	52	GC17M005499	8.73819923400879	https://www.genecards.org/cgi-bin/carddisp.pl?gene=NLRP1
OFD1	OFD1 Centriole And Centriolar Satellite Protein	Protein Coding	O75665	51	GC0XP013714	8.73148727416992	https://www.genecards.org/cgi-bin/carddisp.pl?gene=OFD1
SEPSECS	Sep (O-Phosphoserine) TRNA:Sec (Selenocysteine) TRNA Synthase	Protein Coding	Q9HD40	52	GC04M025121	8.72664928436279	https://www.genecards.org/cgi-bin/carddisp.pl?gene=SEPSECS
BIRC5	Baculoviral IAP Repeat Containing 5	Protein Coding	O15392	54	GC17P078214	8.72028923034668	https://www.genecards.org/cgi-bin/carddisp.pl?gene=BIRC5
PRICKLE3	Prickle Planar Cell Polarity Protein 3	Protein Coding	O43900	45	GC0XM049673	8.71904945373535	https://www.genecards.org/cgi-bin/carddisp.pl?gene=PRICKLE3
MIR196A1	MicroRNA 196a-1	RNA Gene		28	GC17M048632	8.71016502380371	https://www.genecards.org/cgi-bin/carddisp.pl?gene=MIR196A1
SLC26A1	Solute Carrier Family 26 Member 1	Protein Coding	Q9H2B4	47	GC04M004526	8.69814872741699	https://www.genecards.org/cgi-bin/carddisp.pl?gene=SLC26A1
ANGPT1	Angiopoietin 1	Protein Coding	Q15389	54	GC08M107246	8.69766044616699	https://www.genecards.org/cgi-bin/carddisp.pl?gene=ANGPT1
CIZ1	CDKN1A Interacting Zinc Finger Protein 1	Protein Coding	Q9ULV3	45	GC09M129221	8.69723987579346	https://www.genecards.org/cgi-bin/carddisp.pl?gene=CIZ1
NENF	Neudesin Neurotrophic Factor	Protein Coding	Q9UMX5	43	GC01P212432	8.6968879699707	https://www.genecards.org/cgi-bin/carddisp.pl?gene=NENF
F10	Coagulation Factor X	Protein Coding	P00742	58	GC13P113122	8.68652534484863	https://www.genecards.org/cgi-bin/carddisp.pl?gene=F10
CR1	Complement C3b/C4b Receptor 1 (Knops Blood Group)	Protein Coding	P17927	54	GC01P207496	8.68360614776611	https://www.genecards.org/cgi-bin/carddisp.pl?gene=CR1
PRPS1	Phosphoribosyl Pyrophosphate Synthetase 1	Protein Coding	P60891	56	GC0XP107628	8.67753982543945	https://www.genecards.org/cgi-bin/carddisp.pl?gene=PRPS1
KRT18	Keratin 18	Protein Coding	P05783	58	GC12P052948	8.67318344116211	https://www.genecards.org/cgi-bin/carddisp.pl?gene=KRT18
SPARC	Secreted Protein Acidic And Cysteine Rich	Protein Coding	P09486	57	GC05M151661	8.67315196990967	https://www.genecards.org/cgi-bin/carddisp.pl?gene=SPARC
TPPP3	Tubulin Polymerization Promoting Protein Family Member 3	Protein Coding	Q9BW30	45	GC16M067389	8.67103099822998	https://www.genecards.org/cgi-bin/carddisp.pl?gene=TPPP3
CCL11	C-C Motif Chemokine Ligand 11	Protein Coding	P51671	54	GC17P034285	8.63338279724121	https://www.genecards.org/cgi-bin/carddisp.pl?gene=CCL11
RHOB	Ras Homolog Family Member B	Protein Coding	P62745	52	GC02P020447	8.63318061828613	https://www.genecards.org/cgi-bin/carddisp.pl?gene=RHOB
KIF1C	Kinesin Family Member 1C	Protein Coding	O43896	49	GC17P100330	8.63054656982422	https://www.genecards.org/cgi-bin/carddisp.pl?gene=KIF1C
CAMK2G	Calcium/Calmodulin Dependent Protein Kinase II Gamma	Protein Coding	Q13555	57	GC10M073812	8.627685546875	https://www.genecards.org/cgi-bin/carddisp.pl?gene=CAMK2G
EPHB2	EPH Receptor B2	Protein Coding	P29323	60	GC01P022710	8.6041259765625	https://www.genecards.org/cgi-bin/carddisp.pl?gene=EPHB2
PKD1	Polycystin 1, Transient Receptor Potential Channel Interacting	Protein Coding	P98161	54	GC16M017307	8.60168361663818	https://www.genecards.org/cgi-bin/carddisp.pl?gene=PKD1
TUBA4A	Tubulin Alpha 4a	Protein Coding	P68366	56	GC02M219249	8.59657573699951	https://www.genecards.org/cgi-bin/carddisp.pl?gene=TUBA4A
MYH3	Myosin Heavy Chain 3	Protein Coding	P11055	52	GC17M010628	8.59626483917236	https://www.genecards.org/cgi-bin/carddisp.pl?gene=MYH3
SCYL1	SCY1 Like Pseudokinase 1	Protein Coding	Q96KG9	47	GC11P065525	8.59457588195801	https://www.genecards.org/cgi-bin/carddisp.pl?gene=SCYL1
GC	GC Vitamin D Binding Protein	Protein Coding	P02774	53	GC04M071741	8.59316444396973	https://www.genecards.org/cgi-bin/carddisp.pl?gene=GC
CRB1	Crumbs Cell Polarity Complex Component 1	Protein Coding	P82279	51	GC01P197208	8.59088897705078	https://www.genecards.org/cgi-bin/carddisp.pl?gene=CRB1
HLA-C	Major Histocompatibility Complex, Class I, C	Protein Coding	P10321	52	GC06M090697	8.58468151092529	https://www.genecards.org/cgi-bin/carddisp.pl?gene=HLA-C
NFIB	Nuclear Factor I B	Protein Coding	O00712	53	GC09M014077	8.5823335647583	https://www.genecards.org/cgi-bin/carddisp.pl?gene=NFIB
KCNJ13	Potassium Inwardly Rectifying Channel Subfamily J Member 13	Protein Coding	O60928	50	GC02M232765	8.58119964599609	https://www.genecards.org/cgi-bin/carddisp.pl?gene=KCNJ13
CXCL13	C-X-C Motif Chemokine Ligand 13	Protein Coding	O43927	49	GC04P077511	8.58000373840332	https://www.genecards.org/cgi-bin/carddisp.pl?gene=CXCL13
DLG4	Discs Large MAGUK Scaffold Protein 4	Protein Coding	P78352	57	GC17M016914	8.57568359375	https://www.genecards.org/cgi-bin/carddisp.pl?gene=DLG4
IARS2	Isoleucyl-TRNA Synthetase 2, Mitochondrial	Protein Coding	Q9NSE4	49	GC01P220094	8.55880546569824	https://www.genecards.org/cgi-bin/carddisp.pl?gene=IARS2
RUNX1	RUNX Family Transcription Factor 1	Protein Coding	Q01196	58	GC21M034787	8.55796051025391	https://www.genecards.org/cgi-bin/carddisp.pl?gene=RUNX1
CD19	CD19 Molecule	Protein Coding	P15391	60	GC16P065894	8.54939079284668	https://www.genecards.org/cgi-bin/carddisp.pl?gene=CD19
CFLAR	CASP8 And FADD Like Apoptosis Regulator	Protein Coding	O15519	53	GC02P201446	8.54868507385254	https://www.genecards.org/cgi-bin/carddisp.pl?gene=CFLAR
TUBB2B	Tubulin Beta 2B Class IIb	Protein Coding	Q9BVA1	52	GC06M003684	8.54178524017334	https://www.genecards.org/cgi-bin/carddisp.pl?gene=TUBB2B
CRBN	Cereblon	Protein Coding	Q96SW2	52	GC03M003144	8.53250503540039	https://www.genecards.org/cgi-bin/carddisp.pl?gene=CRBN
MIR338	MicroRNA 338	RNA Gene		24	GC17M081402	8.53204441070557	https://www.genecards.org/cgi-bin/carddisp.pl?gene=MIR338
MED25	Mediator Complex Subunit 25	Protein Coding	Q71SY5	48	GC19P103470	8.53056240081787	https://www.genecards.org/cgi-bin/carddisp.pl?gene=MED25
ARL13B	ADP Ribosylation Factor Like GTPase 13B	Protein Coding	Q3SXY8	48	GC03P093980	8.51902866363525	https://www.genecards.org/cgi-bin/carddisp.pl?gene=ARL13B
MIR150	MicroRNA 150	RNA Gene		28	GC19M049500	8.5124397277832	https://www.genecards.org/cgi-bin/carddisp.pl?gene=MIR150
NFKBIA	NFKB Inhibitor Alpha	Protein Coding	P25963	59	GC14M035401	8.51155757904053	https://www.genecards.org/cgi-bin/carddisp.pl?gene=NFKBIA
MAP3K7	Mitogen-Activated Protein Kinase Kinase Kinase 7	Protein Coding	O43318	59	GC06M090513	8.51106357574463	https://www.genecards.org/cgi-bin/carddisp.pl?gene=MAP3K7
GDF7	Growth Differentiation Factor 7	Protein Coding	Q7Z4P5	44	GC02P020667	8.51077842712402	https://www.genecards.org/cgi-bin/carddisp.pl?gene=GDF7
TYROBP	Transmembrane Immune Signaling Adaptor TYROBP	Protein Coding	O43914	51	GC19M035904	8.50796699523926	https://www.genecards.org/cgi-bin/carddisp.pl?gene=TYROBP
VLDLR	Very Low Density Lipoprotein Receptor	Protein Coding	P98155	57	GC09P002611	8.50637340545654	https://www.genecards.org/cgi-bin/carddisp.pl?gene=VLDLR
EMD	Emerin	Protein Coding	P50402	54	GC0XP154379	8.50531578063965	https://www.genecards.org/cgi-bin/carddisp.pl?gene=EMD
MIR18A	MicroRNA 18a	RNA Gene		25	GC13P091665	8.50064754486084	https://www.genecards.org/cgi-bin/carddisp.pl?gene=MIR18A
TRE-TTC3-1	TRNA-Glu (Anticodon TTC) 3-1	RNA Gene		15	GC01P019713	8.50030136108398	https://www.genecards.org/cgi-bin/carddisp.pl?gene=TRE-TTC3-1
GNS	Glucosamine (N-Acetyl)-6-Sulfatase	Protein Coding	P15586	51	GC12M064713	8.49984836578369	https://www.genecards.org/cgi-bin/carddisp.pl?gene=GNS
IL12B	Interleukin 12B	Protein Coding	P29460	54	GC05M159314	8.49647808074951	https://www.genecards.org/cgi-bin/carddisp.pl?gene=IL12B
ROS1	ROS Proto-Oncogene 1, Receptor Tyrosine Kinase	Protein Coding	P08922	55	GC06M117287	8.49526977539063	https://www.genecards.org/cgi-bin/carddisp.pl?gene=ROS1
SPEG	Striated Muscle Enriched Protein Kinase	Protein Coding	Q15772	49	GC02P219434	8.48972797393799	https://www.genecards.org/cgi-bin/carddisp.pl?gene=SPEG
AMPH	Amphiphysin	Protein Coding	P49418	52	GC07M039448	8.48260021209717	https://www.genecards.org/cgi-bin/carddisp.pl?gene=AMPH
MEGF10	Multiple EGF Like Domains 10	Protein Coding	Q96KG7	51	GC05P127230	8.48222637176514	https://www.genecards.org/cgi-bin/carddisp.pl?gene=MEGF10
GLS	Glutaminase	Protein Coding	O94925	58	GC02P190880	8.47334480285645	https://www.genecards.org/cgi-bin/carddisp.pl?gene=GLS
LOC106627981	GBA Recombination Region	Functional Element		10	GC01P155233	8.46725177764893	https://www.genecards.org/cgi-bin/carddisp.pl?gene=LOC106627981
LPL	Lipoprotein Lipase	Protein Coding	P06858	58	GC08P019901	8.46721458435059	https://www.genecards.org/cgi-bin/carddisp.pl?gene=LPL
MSH6	MutS Homolog 6	Protein Coding	P52701	57	GC02P047695	8.46097278594971	https://www.genecards.org/cgi-bin/carddisp.pl?gene=MSH6
F7	Coagulation Factor VII	Protein Coding	P08709	56	GC13P113105	8.45163440704346	https://www.genecards.org/cgi-bin/carddisp.pl?gene=F7
HLA-DPB1	Major Histocompatibility Complex, Class II, DP Beta 1	Protein Coding	P04440	53	GC06P125529	8.44764804840088	https://www.genecards.org/cgi-bin/carddisp.pl?gene=HLA-DPB1
RECQL4	RecQ Like Helicase 4	Protein Coding	O94761	50	GC08M146489	8.44633197784424	https://www.genecards.org/cgi-bin/carddisp.pl?gene=RECQL4
DDR2	Discoidin Domain Receptor Tyrosine Kinase 2	Protein Coding	Q16832	59	GC01P163748	8.43983459472656	https://www.genecards.org/cgi-bin/carddisp.pl?gene=DDR2
LILRB3	Leukocyte Immunoglobulin Like Receptor B3	Protein Coding	O75022	44	GC19M054216	8.43814277648926	https://www.genecards.org/cgi-bin/carddisp.pl?gene=LILRB3
IL22	Interleukin 22	Protein Coding	Q9GZX6	51	GC12M068248	8.43106651306152	https://www.genecards.org/cgi-bin/carddisp.pl?gene=IL22
NDE1	NudE Neurodevelopment Protein 1	Protein Coding	Q9NXR1	51	GC16P065385	8.42553234100342	https://www.genecards.org/cgi-bin/carddisp.pl?gene=NDE1
MPDZ	Multiple PDZ Domain Crumbs Cell Polarity Complex Component	Protein Coding	O75970	51	GC09M013105	8.41284847259521	https://www.genecards.org/cgi-bin/carddisp.pl?gene=MPDZ
EPRS1	Glutamyl-Prolyl-TRNA Synthetase 1	Protein Coding	P07814	53	GC01M219969	8.41152095794678	https://www.genecards.org/cgi-bin/carddisp.pl?gene=EPRS1
ZIC2	Zic Family Member 2	Protein Coding	O95409	52	GC13P099981	8.40516471862793	https://www.genecards.org/cgi-bin/carddisp.pl?gene=ZIC2
HYLS1	HYLS1 Centriolar And Ciliogenesis Associated	Protein Coding	Q96M11	47	GC11P125883	8.39908123016357	https://www.genecards.org/cgi-bin/carddisp.pl?gene=HYLS1
TNFSF13	TNF Superfamily Member 13	Protein Coding	O75888	53	GC17P007558	8.39646148681641	https://www.genecards.org/cgi-bin/carddisp.pl?gene=TNFSF13
IL33	Interleukin 33	Protein Coding	O95760	48	GC09P008905	8.3939847946167	https://www.genecards.org/cgi-bin/carddisp.pl?gene=IL33
CDKN1C	Cyclin Dependent Kinase Inhibitor 1C	Protein Coding	P49918	54	GC11M010313	8.38840389251709	https://www.genecards.org/cgi-bin/carddisp.pl?gene=CDKN1C
DAG1	Dystroglycan 1	Protein Coding	Q14118	55	GC03P055996	8.38591003417969	https://www.genecards.org/cgi-bin/carddisp.pl?gene=DAG1
DSCAM	DS Cell Adhesion Molecule	Protein Coding	O60469	50	GC21M040010	8.3822193145752	https://www.genecards.org/cgi-bin/carddisp.pl?gene=DSCAM
COL4A2	Collagen Type IV Alpha 2 Chain	Protein Coding	P08572	55	GC13P110305	8.37982749938965	https://www.genecards.org/cgi-bin/carddisp.pl?gene=COL4A2
CTNNA1	Catenin Alpha 1	Protein Coding	P35221	55	GC05P138671	8.36701488494873	https://www.genecards.org/cgi-bin/carddisp.pl?gene=CTNNA1
ABCB7	ATP Binding Cassette Subfamily B Member 7	Protein Coding	O75027	53	GC0XM075053	8.36448860168457	https://www.genecards.org/cgi-bin/carddisp.pl?gene=ABCB7
TDP1	Tyrosyl-DNA Phosphodiesterase 1	Protein Coding	Q9NUW8	54	GC14P089954	8.36145401000977	https://www.genecards.org/cgi-bin/carddisp.pl?gene=TDP1
NPC1	NPC Intracellular Cholesterol Transporter 1	Protein Coding	O15118	58	GC18M023506	8.36081409454346	https://www.genecards.org/cgi-bin/carddisp.pl?gene=NPC1
CDKN2C	Cyclin Dependent Kinase Inhibitor 2C	Protein Coding	P42773	52	GC01P050960	8.35992527008057	https://www.genecards.org/cgi-bin/carddisp.pl?gene=CDKN2C
G6PD	Glucose-6-Phosphate Dehydrogenase	Protein Coding	P11413	59	GC0XM154593	8.35678863525391	https://www.genecards.org/cgi-bin/carddisp.pl?gene=G6PD
MT3	Metallothionein 3	Protein Coding	P25713	48	GC16P056589	8.35457992553711	https://www.genecards.org/cgi-bin/carddisp.pl?gene=MT3
SMARCC1	SWI/SNF Related, Matrix Associated, Actin Dependent Regulator Of Chromatin Subfamily C Member 1	Protein Coding	Q92922	52	GC03M047585	8.34334182739258	https://www.genecards.org/cgi-bin/carddisp.pl?gene=SMARCC1
SETBP1	SET Binding Protein 1	Protein Coding	Q9Y6X0	50	GC18P044680	8.3428955078125	https://www.genecards.org/cgi-bin/carddisp.pl?gene=SETBP1
SOX1	SRY-Box Transcription Factor 1	Protein Coding	O00570	46	GC13P112067	8.34121036529541	https://www.genecards.org/cgi-bin/carddisp.pl?gene=SOX1
SNRPN	Small Nuclear Ribonucleoprotein Polypeptide N	Protein Coding	P63162	53	GC15P024823	8.31603527069092	https://www.genecards.org/cgi-bin/carddisp.pl?gene=SNRPN
CUBN	Cubilin	Protein Coding	O60494	54	GC10M016824	8.31061935424805	https://www.genecards.org/cgi-bin/carddisp.pl?gene=CUBN
ADM	Adrenomedullin	Protein Coding	P35318	54	GC11P010531	8.30337524414063	https://www.genecards.org/cgi-bin/carddisp.pl?gene=ADM
PF4	Platelet Factor 4	Protein Coding	P02776	49	GC04M073980	8.30251312255859	https://www.genecards.org/cgi-bin/carddisp.pl?gene=PF4
P2RX4	Purinergic Receptor P2X 4	Protein Coding	Q99571	51	GC12P131055	8.30010986328125	https://www.genecards.org/cgi-bin/carddisp.pl?gene=P2RX4
PIK3R2	Phosphoinositide-3-Kinase Regulatory Subunit 2	Protein Coding	O00459	58	GC19P018153	8.29842662811279	https://www.genecards.org/cgi-bin/carddisp.pl?gene=PIK3R2
SORL1	Sortilin Related Receptor 1	Protein Coding	Q92673	54	GC11P121452	8.29602336883545	https://www.genecards.org/cgi-bin/carddisp.pl?gene=SORL1
NDUFAF5	NADH:Ubiquinone Oxidoreductase Complex Assembly Factor 5	Protein Coding	Q5TEU4	44	GC20P013990	8.29504299163818	https://www.genecards.org/cgi-bin/carddisp.pl?gene=NDUFAF5
COL6A1	Collagen Type VI Alpha 1 Chain	Protein Coding	P12109	54	GC21P045981	8.29492092132568	https://www.genecards.org/cgi-bin/carddisp.pl?gene=COL6A1
PEX6	Peroxisomal Biogenesis Factor 6	Protein Coding	Q13608	50	GC06M042963	8.29365825653076	https://www.genecards.org/cgi-bin/carddisp.pl?gene=PEX6
TULP1	TUB Like Protein 1	Protein Coding	O00294	50	GC06M090877	8.2882194519043	https://www.genecards.org/cgi-bin/carddisp.pl?gene=TULP1
HAGLR	HOXD Antisense Growth-Associated Long Non-Coding RNA	RNA Gene		24	GC02M176172	8.28778266906738	https://www.genecards.org/cgi-bin/carddisp.pl?gene=HAGLR
XRCC1	X-Ray Repair Cross Complementing 1	Protein Coding	P18887	54	GC19M043543	8.28496742248535	https://www.genecards.org/cgi-bin/carddisp.pl?gene=XRCC1
DANCR	Differentiation Antagonizing Non-Protein Coding RNA	RNA Gene	P0C864	29	GC04P052712	8.28128433227539	https://www.genecards.org/cgi-bin/carddisp.pl?gene=DANCR
NAMPT	Nicotinamide Phosphoribosyltransferase	Protein Coding	P43490	56	GC07M106248	8.27978134155273	https://www.genecards.org/cgi-bin/carddisp.pl?gene=NAMPT
MCL1	MCL1 Apoptosis Regulator, BCL2 Family Member	Protein Coding	Q07820	56	GC01M159611	8.27725219726563	https://www.genecards.org/cgi-bin/carddisp.pl?gene=MCL1
ANXA1	Annexin A1	Protein Coding	P04083	55	GC09P073151	8.27666854858398	https://www.genecards.org/cgi-bin/carddisp.pl?gene=ANXA1
LIN28B	Lin-28 Homolog B	Protein Coding	Q6ZN17	49	GC06P126428	8.27256679534912	https://www.genecards.org/cgi-bin/carddisp.pl?gene=LIN28B
TSEN34	TRNA Splicing Endonuclease Subunit 34	Protein Coding	Q9BSV6	46	GC19P111734	8.27229785919189	https://www.genecards.org/cgi-bin/carddisp.pl?gene=TSEN34
CHGA	Chromogranin A	Protein Coding	P10645	52	GC14P092984	8.2716236114502	https://www.genecards.org/cgi-bin/carddisp.pl?gene=CHGA
SLX4	SLX4 Structure-Specific Endonuclease Subunit	Protein Coding	Q8IY92	47	GC16M003581	8.26755332946777	https://www.genecards.org/cgi-bin/carddisp.pl?gene=SLX4
CASK	Calcium/Calmodulin Dependent Serine Protein Kinase	Protein Coding	O14936	58	GC0XM041514	8.26708984375	https://www.genecards.org/cgi-bin/carddisp.pl?gene=CASK
NTS	Neurotensin	Protein Coding	P30990	50	GC12P085876	8.26325511932373	https://www.genecards.org/cgi-bin/carddisp.pl?gene=NTS
DYM	Dymeclin	Protein Coding	Q7RTS9	48	GC18M049041	8.25502300262451	https://www.genecards.org/cgi-bin/carddisp.pl?gene=DYM
CYP2E1	Cytochrome P450 Family 2 Subfamily E Member 1	Protein Coding	P05181	54	GC10P133520	8.25301933288574	https://www.genecards.org/cgi-bin/carddisp.pl?gene=CYP2E1
CACNA1F	Calcium Voltage-Gated Channel Subunit Alpha1 F	Protein Coding	O60840	52	GC0XM049205	8.25275039672852	https://www.genecards.org/cgi-bin/carddisp.pl?gene=CACNA1F
RAF1	Raf-1 Proto-Oncogene, Serine/Threonine Kinase	Protein Coding	P04049	62	GC03M012583	8.24922847747803	https://www.genecards.org/cgi-bin/carddisp.pl?gene=RAF1
DCX	Doublecortin	Protein Coding	O43602	54	GC0XM111293	8.24746799468994	https://www.genecards.org/cgi-bin/carddisp.pl?gene=DCX
GCDH	Glutaryl-CoA Dehydrogenase	Protein Coding	Q92947	54	GC19P012891	8.24481678009033	https://www.genecards.org/cgi-bin/carddisp.pl?gene=GCDH
IL6R	Interleukin 6 Receptor	Protein Coding	P08887	58	GC01P154405	8.24115753173828	https://www.genecards.org/cgi-bin/carddisp.pl?gene=IL6R
FOXN4	Forkhead Box N4	Protein Coding	Q96NZ1	40	GC12M109277	8.23293209075928	https://www.genecards.org/cgi-bin/carddisp.pl?gene=FOXN4
GPR37	G Protein-Coupled Receptor 37	Protein Coding	O15354	51	GC07M124745	8.23128032684326	https://www.genecards.org/cgi-bin/carddisp.pl?gene=GPR37
XBP1	X-Box Binding Protein 1	Protein Coding	P17861	55	GC22M028794	8.22958564758301	https://www.genecards.org/cgi-bin/carddisp.pl?gene=XBP1
HNRNPH2	Heterogeneous Nuclear Ribonucleoprotein H2	Protein Coding	P55795	49	GC0XP101408	8.22439002990723	https://www.genecards.org/cgi-bin/carddisp.pl?gene=HNRNPH2
ISCA2	Iron-Sulfur Cluster Assembly 2	Protein Coding	Q86U28	48	GC14P074493	8.21295738220215	https://www.genecards.org/cgi-bin/carddisp.pl?gene=ISCA2
IL16	Interleukin 16	Protein Coding	Q14005	50	GC15P081159	8.2061939239502	https://www.genecards.org/cgi-bin/carddisp.pl?gene=IL16
NOP56	NOP56 Ribonucleoprotein	Protein Coding	O00567	52	GC20P007575	8.20135593414307	https://www.genecards.org/cgi-bin/carddisp.pl?gene=NOP56
IRF6	Interferon Regulatory Factor 6	Protein Coding	O14896	51	GC01M209785	8.19815635681152	https://www.genecards.org/cgi-bin/carddisp.pl?gene=IRF6
SORT1	Sortilin 1	Protein Coding	Q99523	53	GC01M109310	8.19648838043213	https://www.genecards.org/cgi-bin/carddisp.pl?gene=SORT1
KMT2A	Lysine Methyltransferase 2A	Protein Coding	Q03164	56	GC11P118436	8.18612098693848	https://www.genecards.org/cgi-bin/carddisp.pl?gene=KMT2A
POLR3A	RNA Polymerase III Subunit A	Protein Coding	O14802	53	GC10M079050	8.18409633636475	https://www.genecards.org/cgi-bin/carddisp.pl?gene=POLR3A
IL12A	Interleukin 12A	Protein Coding	P29459	52	GC03P159988	8.1830005645752	https://www.genecards.org/cgi-bin/carddisp.pl?gene=IL12A
MIR381	MicroRNA 381	RNA Gene		25	GC14P115607	8.17272281646729	https://www.genecards.org/cgi-bin/carddisp.pl?gene=MIR381
PDE6B	Phosphodiesterase 6B	Protein Coding	P35913	55	GC04P002910	8.16828536987305	https://www.genecards.org/cgi-bin/carddisp.pl?gene=PDE6B
ALDH5A1	Aldehyde Dehydrogenase 5 Family Member A1	Protein Coding	P51649	56	GC06P024494	8.16590023040771	https://www.genecards.org/cgi-bin/carddisp.pl?gene=ALDH5A1
HARS1	Histidyl-TRNA Synthetase 1	Protein Coding	P12081	53	GC05M140673	8.16430759429932	https://www.genecards.org/cgi-bin/carddisp.pl?gene=HARS1
CYP3A4	Cytochrome P450 Family 3 Subfamily A Member 4	Protein Coding	P08684	56	GC07M099985	8.16197490692139	https://www.genecards.org/cgi-bin/carddisp.pl?gene=CYP3A4
USP7	Ubiquitin Specific Peptidase 7	Protein Coding	Q93009	57	GC16M008892	8.15792274475098	https://www.genecards.org/cgi-bin/carddisp.pl?gene=USP7
FHL1	Four And A Half LIM Domains 1	Protein Coding	Q13642	54	GC0XP136146	8.15590763092041	https://www.genecards.org/cgi-bin/carddisp.pl?gene=FHL1
SLC22A12	Solute Carrier Family 22 Member 12	Protein Coding	Q96S37	54	GC11P084487	8.15262317657471	https://www.genecards.org/cgi-bin/carddisp.pl?gene=SLC22A12
CD59	CD59 Molecule (CD59 Blood Group)	Protein Coding	P13987	55	GC11M033713	8.15134906768799	https://www.genecards.org/cgi-bin/carddisp.pl?gene=CD59
EMX2	Empty Spiracles Homeobox 2	Protein Coding	Q04743	52	GC10P117542	8.14725494384766	https://www.genecards.org/cgi-bin/carddisp.pl?gene=EMX2
USH2A	Usherin	Protein Coding	O75445	47	GC01M215622	8.14666748046875	https://www.genecards.org/cgi-bin/carddisp.pl?gene=USH2A
ANPEP	Alanyl Aminopeptidase, Membrane	Protein Coding	P15144	58	GC15M089784	8.13483238220215	https://www.genecards.org/cgi-bin/carddisp.pl?gene=ANPEP
DDHD1	DDHD Domain Containing 1	Protein Coding	Q8NEL9	47	GC14M053036	8.13336849212646	https://www.genecards.org/cgi-bin/carddisp.pl?gene=DDHD1
TBC1D23	TBC1 Domain Family Member 23	Protein Coding	Q9NUY8	46	GC03P100260	8.13260555267334	https://www.genecards.org/cgi-bin/carddisp.pl?gene=TBC1D23
SYK	Spleen Associated Tyrosine Kinase	Protein Coding	P43405	58	GC09P098395	8.13194561004639	https://www.genecards.org/cgi-bin/carddisp.pl?gene=SYK
NRN1	Neuritin 1	Protein Coding	Q9NPD7	45	GC06M005997	8.12696838378906	https://www.genecards.org/cgi-bin/carddisp.pl?gene=NRN1
PIEZO2	Piezo Type Mechanosensitive Ion Channel Component 2	Protein Coding	Q9H5I5	46	GC18M010690	8.12681293487549	https://www.genecards.org/cgi-bin/carddisp.pl?gene=PIEZO2
NPM1	Nucleophosmin 1	Protein Coding	P06748	58	GC05P171387	8.12582397460938	https://www.genecards.org/cgi-bin/carddisp.pl?gene=NPM1
GRM7	Glutamate Metabotropic Receptor 7	Protein Coding	Q14831	54	GC03P006770	8.12166690826416	https://www.genecards.org/cgi-bin/carddisp.pl?gene=GRM7
CELF2	CUGBP Elav-Like Family Member 2	Protein Coding	O95319	53	GC10P010462	8.11846542358398	https://www.genecards.org/cgi-bin/carddisp.pl?gene=CELF2
CD55	CD55 Molecule (Cromer Blood Group)	Protein Coding	P08174	58	GC01P207321	8.11667633056641	https://www.genecards.org/cgi-bin/carddisp.pl?gene=CD55
YWHAQ	Tyrosine 3-Monooxygenase/Tryptophan 5-Monooxygenase Activation Protein Theta	Protein Coding	P27348	55	GC02M009583	8.1134033203125	https://www.genecards.org/cgi-bin/carddisp.pl?gene=YWHAQ
CLCN2	Chloride Voltage-Gated Channel 2	Protein Coding	P51788	54	GC03M184346	8.1111364364624	https://www.genecards.org/cgi-bin/carddisp.pl?gene=CLCN2
GATA3	GATA Binding Protein 3	Protein Coding	P23771	58	GC10P008045	8.1069860458374	https://www.genecards.org/cgi-bin/carddisp.pl?gene=GATA3
KIAA0586	KIAA0586	Protein Coding	Q9BVV6	42	GC14P058427	8.09202480316162	https://www.genecards.org/cgi-bin/carddisp.pl?gene=KIAA0586
MIR222	MicroRNA 222	RNA Gene		27	GC0XM045747	8.09077453613281	https://www.genecards.org/cgi-bin/carddisp.pl?gene=MIR222
OLR1	Oxidized Low Density Lipoprotein Receptor 1	Protein Coding	P78380	51	GC12M028037	8.08816337585449	https://www.genecards.org/cgi-bin/carddisp.pl?gene=OLR1
DHCR7	7-Dehydrocholesterol Reductase	Protein Coding	Q9UBM7	56	GC11M071428	8.08707809448242	https://www.genecards.org/cgi-bin/carddisp.pl?gene=DHCR7
MEOX1	Mesenchyme Homeobox 1	Protein Coding	P50221	48	GC17M043640	8.07994842529297	https://www.genecards.org/cgi-bin/carddisp.pl?gene=MEOX1
MT-CO3	Mitochondrially Encoded Cytochrome C Oxidase III	Protein Coding	P00414	38	GCMTP009209	8.07478332519531	https://www.genecards.org/cgi-bin/carddisp.pl?gene=MT-CO3
ALG13	ALG13 UDP-N-Acetylglucosaminyltransferase Subunit	Protein Coding	Q9NP73	48	GC0XP111665	8.06150245666504	https://www.genecards.org/cgi-bin/carddisp.pl?gene=ALG13
SIRT2	Sirtuin 2	Protein Coding	Q8IXJ6	56	GC19M038878	8.05920028686523	https://www.genecards.org/cgi-bin/carddisp.pl?gene=SIRT2
LOC100507346	Uncharacterized LOC100507346	RNA Gene		16	GC09P095463	8.05907821655273	https://www.genecards.org/cgi-bin/carddisp.pl?gene=LOC100507346
CHKA	Choline Kinase Alpha	Protein Coding	P35790	52	GC11M068052	8.05545425415039	https://www.genecards.org/cgi-bin/carddisp.pl?gene=CHKA
AURKA	Aurora Kinase A	Protein Coding	O14965	60	GC20M056370	8.05526924133301	https://www.genecards.org/cgi-bin/carddisp.pl?gene=AURKA
CX3CL1	C-X3-C Motif Chemokine Ligand 1	Protein Coding	P78423	53	GC16P057372	8.05460739135742	https://www.genecards.org/cgi-bin/carddisp.pl?gene=CX3CL1
ATG5	Autophagy Related 5	Protein Coding	Q9H1Y0	54	GC06M106045	8.0534610748291	https://www.genecards.org/cgi-bin/carddisp.pl?gene=ATG5
APLN	Apelin	Protein Coding	Q9ULZ1	45	GC0XM129645	8.05316162109375	https://www.genecards.org/cgi-bin/carddisp.pl?gene=APLN
FOXP2	Forkhead Box P2	Protein Coding	O15409	52	GC07P114086	8.04937934875488	https://www.genecards.org/cgi-bin/carddisp.pl?gene=FOXP2
EZH2	Enhancer Of Zeste 2 Polycomb Repressive Complex 2 Subunit	Protein Coding	Q15910	61	GC07M148807	8.03995513916016	https://www.genecards.org/cgi-bin/carddisp.pl?gene=EZH2
FLNA	Filamin A	Protein Coding	P21333	57	GC0XM154348	8.03873634338379	https://www.genecards.org/cgi-bin/carddisp.pl?gene=FLNA
MAF	MAF BZIP Transcription Factor	Protein Coding	O75444	54	GC16M079204	8.02822875976563	https://www.genecards.org/cgi-bin/carddisp.pl?gene=MAF
NPHP1	Nephrocystin 1	Protein Coding	O15259	52	GC02M110122	8.01976776123047	https://www.genecards.org/cgi-bin/carddisp.pl?gene=NPHP1
IGFBP1	Insulin Like Growth Factor Binding Protein 1	Protein Coding	P08833	51	GC07P049304	8.01534938812256	https://www.genecards.org/cgi-bin/carddisp.pl?gene=IGFBP1
OAT	Ornithine Aminotransferase	Protein Coding	P04181	56	GC10M124397	8.00745868682861	https://www.genecards.org/cgi-bin/carddisp.pl?gene=OAT
ANK3	Ankyrin 3	Protein Coding	Q12955	51	GC10M060026	8.00214195251465	https://www.genecards.org/cgi-bin/carddisp.pl?gene=ANK3
NDUFAF2	NADH:Ubiquinone Oxidoreductase Complex Assembly Factor 2	Protein Coding	Q8N183	49	GC05P060945	7.99396753311157	https://www.genecards.org/cgi-bin/carddisp.pl?gene=NDUFAF2
SOCS1	Suppressor Of Cytokine Signaling 1	Protein Coding	O15524	54	GC16M017940	7.98889827728271	https://www.genecards.org/cgi-bin/carddisp.pl?gene=SOCS1
TLR9	Toll Like Receptor 9	Protein Coding	Q9NR96	54	GC03M053612	7.98316764831543	https://www.genecards.org/cgi-bin/carddisp.pl?gene=TLR9
YWHAG	Tyrosine 3-Monooxygenase/Tryptophan 5-Monooxygenase Activation Protein Gamma	Protein Coding	P61981	56	GC07M078427	7.98046112060547	https://www.genecards.org/cgi-bin/carddisp.pl?gene=YWHAG
CAPN1	Calpain 1	Protein Coding	P07384	58	GC11P084549	7.97864437103271	https://www.genecards.org/cgi-bin/carddisp.pl?gene=CAPN1
SGK1	Serum/Glucocorticoid Regulated Kinase 1	Protein Coding	O00141	57	GC06M134169	7.97509574890137	https://www.genecards.org/cgi-bin/carddisp.pl?gene=SGK1
UCA1	Urothelial Cancer Associated 1	RNA Gene		29	GC19P111735	7.97057580947876	https://www.genecards.org/cgi-bin/carddisp.pl?gene=UCA1
MYH11	Myosin Heavy Chain 11	Protein Coding	P35749	55	GC16M018113	7.96877288818359	https://www.genecards.org/cgi-bin/carddisp.pl?gene=MYH11
ZFYVE27	Zinc Finger FYVE-Type Containing 27	Protein Coding	Q5T4F4	45	GC10P106827	7.96871709823608	https://www.genecards.org/cgi-bin/carddisp.pl?gene=ZFYVE27
POLG2	DNA Polymerase Gamma 2, Accessory Subunit	Protein Coding	Q9UHN1	49	GC17M064477	7.9685959815979	https://www.genecards.org/cgi-bin/carddisp.pl?gene=POLG2
ELOVL4	ELOVL Fatty Acid Elongase 4	Protein Coding	Q9GZR5	53	GC06M079914	7.96393775939941	https://www.genecards.org/cgi-bin/carddisp.pl?gene=ELOVL4
IGHE	Immunoglobulin Heavy Constant Epsilon	Protein Coding	P01854	40	GC14M118871	7.95935678482056	https://www.genecards.org/cgi-bin/carddisp.pl?gene=IGHE
FGF4	Fibroblast Growth Factor 4	Protein Coding	P08620	52	GC11M121396	7.95522832870483	https://www.genecards.org/cgi-bin/carddisp.pl?gene=FGF4
CD9	CD9 Molecule	Protein Coding	P21926	52	GC12P035914	7.95470237731934	https://www.genecards.org/cgi-bin/carddisp.pl?gene=CD9
INA	Internexin Neuronal Intermediate Filament Protein Alpha	Protein Coding	Q16352	47	GC10P103277	7.95242691040039	https://www.genecards.org/cgi-bin/carddisp.pl?gene=INA
ATRIP	ATR Interacting Protein	Protein Coding	Q8WXE1	51	GC03P055961	7.94015502929688	https://www.genecards.org/cgi-bin/carddisp.pl?gene=ATRIP
SGCD	Sarcoglycan Delta	Protein Coding	Q92629	52	GC05P155686	7.93743515014648	https://www.genecards.org/cgi-bin/carddisp.pl?gene=SGCD
AIMP1	Aminoacyl TRNA Synthetase Complex Interacting Multifunctional Protein 1	Protein Coding	Q12904	54	GC04P106315	7.93667888641357	https://www.genecards.org/cgi-bin/carddisp.pl?gene=AIMP1
AP4B1	Adaptor Related Protein Complex 4 Subunit Beta 1	Protein Coding	Q9Y6B7	48	GC01M113894	7.93199682235718	https://www.genecards.org/cgi-bin/carddisp.pl?gene=AP4B1
SCN3A	Sodium Voltage-Gated Channel Alpha Subunit 3	Protein Coding	Q9NY46	56	GC02M165087	7.93139696121216	https://www.genecards.org/cgi-bin/carddisp.pl?gene=SCN3A
ALOX5	Arachidonate 5-Lipoxygenase	Protein Coding	P09917	57	GC10P045374	7.92081689834595	https://www.genecards.org/cgi-bin/carddisp.pl?gene=ALOX5
CDKN2B	Cyclin Dependent Kinase Inhibitor 2B	Protein Coding	P42772	54	GC09M022002	7.91865825653076	https://www.genecards.org/cgi-bin/carddisp.pl?gene=CDKN2B
HSPB2	Heat Shock Protein Family B (Small) Member 2	Protein Coding	Q16082	48	GC11P112389	7.91774463653564	https://www.genecards.org/cgi-bin/carddisp.pl?gene=HSPB2
ADNP	Activity Dependent Neuroprotector Homeobox	Protein Coding	Q9H2P0	52	GC20M050888	7.91513586044312	https://www.genecards.org/cgi-bin/carddisp.pl?gene=ADNP
CLN6	CLN6 Transmembrane ER Protein	Protein Coding	Q9NWW5	47	GC15M068206	7.91246318817139	https://www.genecards.org/cgi-bin/carddisp.pl?gene=CLN6
EPAS1	Endothelial PAS Domain Protein 1	Protein Coding	Q99814	59	GC02P046293	7.91038370132446	https://www.genecards.org/cgi-bin/carddisp.pl?gene=EPAS1
CCN2	Cellular Communication Network Factor 2	Protein Coding	P29279	54	GC06M131948	7.90686845779419	https://www.genecards.org/cgi-bin/carddisp.pl?gene=CCN2
LOC126862264	CDK7 Strongly-Dependent Group 2 Enhancer GRCh37_chr16:3293322-3294521	Functional Element		9	GC16P074877	7.90659713745117	https://www.genecards.org/cgi-bin/carddisp.pl?gene=LOC126862264
KCNB1	Potassium Voltage-Gated Channel Subfamily B Member 1	Protein Coding	Q14721	55	GC20M049293	7.90321254730225	https://www.genecards.org/cgi-bin/carddisp.pl?gene=KCNB1
CHRD	Chordin	Protein Coding	Q9H2X0	50	GC03P184380	7.8982367515564	https://www.genecards.org/cgi-bin/carddisp.pl?gene=CHRD
SNRPD1	Small Nuclear Ribonucleoprotein D1 Polypeptide	Protein Coding	P62314	47	GC18P021612	7.89771270751953	https://www.genecards.org/cgi-bin/carddisp.pl?gene=SNRPD1
DDIT3	DNA Damage Inducible Transcript 3	Protein Coding	P35638	55	GC12M057516	7.89656734466553	https://www.genecards.org/cgi-bin/carddisp.pl?gene=DDIT3
SOX5	SRY-Box Transcription Factor 5	Protein Coding	P35711	53	GC12M023529	7.89574527740479	https://www.genecards.org/cgi-bin/carddisp.pl?gene=SOX5
FOXO1	Forkhead Box O1	Protein Coding	Q12778	60	GC13M040555	7.88352108001709	https://www.genecards.org/cgi-bin/carddisp.pl?gene=FOXO1
NKX2-5	NK2 Homeobox 5	Protein Coding	P52952	54	GC05M173232	7.88047027587891	https://www.genecards.org/cgi-bin/carddisp.pl?gene=NKX2-5
MIR324	MicroRNA 324	RNA Gene		28	GC17M007223	7.88045024871826	https://www.genecards.org/cgi-bin/carddisp.pl?gene=MIR324
CHST11	Carbohydrate Sulfotransferase 11	Protein Coding	Q9NPF2	51	GC12P104455	7.87763500213623	https://www.genecards.org/cgi-bin/carddisp.pl?gene=CHST11
MT-ND4	Mitochondrially Encoded NADH:Ubiquinone Oxidoreductase Core Subunit 4	Protein Coding	P03905	40	GCMTP010762	7.86336660385132	https://www.genecards.org/cgi-bin/carddisp.pl?gene=MT-ND4
AMH	Anti-Mullerian Hormone	Protein Coding	P03971	53	GC19P101923	7.86099338531494	https://www.genecards.org/cgi-bin/carddisp.pl?gene=AMH
C19orf12	Chromosome 19 Open Reading Frame 12	Protein Coding	Q9NSK7	43	GC19M088720	7.86006927490234	https://www.genecards.org/cgi-bin/carddisp.pl?gene=C19orf12
LOX	Lysyl Oxidase	Protein Coding	P28300	56	GC05M122063	7.85795593261719	https://www.genecards.org/cgi-bin/carddisp.pl?gene=LOX
COL11A2	Collagen Type XI Alpha 2 Chain	Protein Coding	P13942	51	GC06M033162	7.85644197463989	https://www.genecards.org/cgi-bin/carddisp.pl?gene=COL11A2
CNR2	Cannabinoid Receptor 2	Protein Coding	P34972	53	GC01M023870	7.85068607330322	https://www.genecards.org/cgi-bin/carddisp.pl?gene=CNR2
GAD2	Glutamate Decarboxylase 2	Protein Coding	Q05329	52	GC10P026216	7.84669399261475	https://www.genecards.org/cgi-bin/carddisp.pl?gene=GAD2
LRAT	Lecithin Retinol Acyltransferase	Protein Coding	O95237	52	GC04P154626	7.8370566368103	https://www.genecards.org/cgi-bin/carddisp.pl?gene=LRAT
ROCK2	Rho Associated Coiled-Coil Containing Protein Kinase 2	Protein Coding	O75116	54	GC02M011437	7.83130884170532	https://www.genecards.org/cgi-bin/carddisp.pl?gene=ROCK2
TUBB	Tubulin Beta Class I	Protein Coding	P07437	58	GC06P125470	7.82534742355347	https://www.genecards.org/cgi-bin/carddisp.pl?gene=TUBB
YARS1	Tyrosyl-TRNA Synthetase 1	Protein Coding	P54577	51	GC01M032776	7.82019805908203	https://www.genecards.org/cgi-bin/carddisp.pl?gene=YARS1
KCNJ5	Potassium Inwardly Rectifying Channel Subfamily J Member 5	Protein Coding	P48544	56	GC11P128891	7.81562232971191	https://www.genecards.org/cgi-bin/carddisp.pl?gene=KCNJ5
PWAR4	Prader Willi/Angelman Region RNA 4	RNA Gene		15	GC15P025211	7.81429576873779	https://www.genecards.org/cgi-bin/carddisp.pl?gene=PWAR4
PNKP	Polynucleotide Kinase 3'-Phosphatase	Protein Coding	Q96T60	56	GC19M089217	7.81060981750488	https://www.genecards.org/cgi-bin/carddisp.pl?gene=PNKP
SLC6A1	Solute Carrier Family 6 Member 1	Protein Coding	P30531	55	GC03P020250	7.80731391906738	https://www.genecards.org/cgi-bin/carddisp.pl?gene=SLC6A1
TNFRSF11A	TNF Receptor Superfamily Member 11a	Protein Coding	Q9Y6Q6	55	GC18P062325	7.80106639862061	https://www.genecards.org/cgi-bin/carddisp.pl?gene=TNFRSF11A
SORD	Sorbitol Dehydrogenase	Protein Coding	Q00796	56	GC15P045023	7.8001880645752	https://www.genecards.org/cgi-bin/carddisp.pl?gene=SORD
SLC19A1	Solute Carrier Family 19 Member 1	Protein Coding	P41440	55	GC21M045493	7.793212890625	https://www.genecards.org/cgi-bin/carddisp.pl?gene=SLC19A1
ITGA2B	Integrin Subunit Alpha 2b	Protein Coding	P08514	60	GC17M071824	7.78559684753418	https://www.genecards.org/cgi-bin/carddisp.pl?gene=ITGA2B
IL2RB	Interleukin 2 Receptor Subunit Beta	Protein Coding	P14784	59	GC22M074866	7.78240919113159	https://www.genecards.org/cgi-bin/carddisp.pl?gene=IL2RB
DCTN2	Dynactin Subunit 2	Protein Coding	Q13561	49	GC12M059154	7.77516746520996	https://www.genecards.org/cgi-bin/carddisp.pl?gene=DCTN2
SLC52A3	Solute Carrier Family 52 Member 3	Protein Coding	Q9NQ40	51	GC20M000741	7.76801681518555	https://www.genecards.org/cgi-bin/carddisp.pl?gene=SLC52A3
TTBK2	Tau Tubulin Kinase 2	Protein Coding	Q6IQ55	52	GC15M042738	7.76532411575317	https://www.genecards.org/cgi-bin/carddisp.pl?gene=TTBK2
KDM2B	Lysine Demethylase 2B	Protein Coding	Q8NHM5	51	GC12M123411	7.75926876068115	https://www.genecards.org/cgi-bin/carddisp.pl?gene=KDM2B
EXTL3	Exostosin Like Glycosyltransferase 3	Protein Coding	O43909	51	GC08P028689	7.7562427520752	https://www.genecards.org/cgi-bin/carddisp.pl?gene=EXTL3
IDO1	Indoleamine 2,3-Dioxygenase 1	Protein Coding	P14902	55	GC08P039891	7.75157308578491	https://www.genecards.org/cgi-bin/carddisp.pl?gene=IDO1
LYST	Lysosomal Trafficking Regulator	Protein Coding	Q99698	46	GC01M235661	7.75038814544678	https://www.genecards.org/cgi-bin/carddisp.pl?gene=LYST
IL9	Interleukin 9	Protein Coding	P15248	52	GC05M135891	7.75029611587524	https://www.genecards.org/cgi-bin/carddisp.pl?gene=IL9
TRPA1	Transient Receptor Potential Cation Channel Subfamily A Member 1	Protein Coding	O75762	55	GC08M072019	7.75027418136597	https://www.genecards.org/cgi-bin/carddisp.pl?gene=TRPA1
SPON1	Spondin 1	Protein Coding	Q9HCB6	44	GC11P013964	7.746337890625	https://www.genecards.org/cgi-bin/carddisp.pl?gene=SPON1
FAT2	FAT Atypical Cadherin 2	Protein Coding	Q9NYQ8	44	GC05M151504	7.74599885940552	https://www.genecards.org/cgi-bin/carddisp.pl?gene=FAT2
VTN	Vitronectin	Protein Coding	P04004	52	GC17M071093	7.74397087097168	https://www.genecards.org/cgi-bin/carddisp.pl?gene=VTN
NRP1	Neuropilin 1	Protein Coding	O14786	56	GC10M033177	7.74353742599487	https://www.genecards.org/cgi-bin/carddisp.pl?gene=NRP1
COX10	Cytochrome C Oxidase Assembly Factor Heme A:Farnesyltransferase COX10	Protein Coding	Q12887	52	GC17P014069	7.74242973327637	https://www.genecards.org/cgi-bin/carddisp.pl?gene=COX10
LHX1	LIM Homeobox 1	Protein Coding	P48742	49	GC17P101337	7.73265933990479	https://www.genecards.org/cgi-bin/carddisp.pl?gene=LHX1
GDF3	Growth Differentiation Factor 3	Protein Coding	Q9NR23	48	GC12M007689	7.72932100296021	https://www.genecards.org/cgi-bin/carddisp.pl?gene=GDF3
NFASC	Neurofascin	Protein Coding	O94856	52	GC01P204828	7.72663688659668	https://www.genecards.org/cgi-bin/carddisp.pl?gene=NFASC
GDF15	Growth Differentiation Factor 15	Protein Coding	Q99988	51	GC19P102651	7.71679592132568	https://www.genecards.org/cgi-bin/carddisp.pl?gene=GDF15
TCF20	Transcription Factor 20	Protein Coding	Q9UGU0	47	GC22M042160	7.71390676498413	https://www.genecards.org/cgi-bin/carddisp.pl?gene=TCF20
PMS2	PMS1 Homolog 2, Mismatch Repair System Component	Protein Coding	P54278	57	GC07M005973	7.69940996170044	https://www.genecards.org/cgi-bin/carddisp.pl?gene=PMS2
C2CD3	C2 Domain Containing 3 Centriole Elongation Regulator	Protein Coding	Q4AC94	48	GC11M074012	7.69911956787109	https://www.genecards.org/cgi-bin/carddisp.pl?gene=C2CD3
IQCB1	IQ Motif Containing B1	Protein Coding	Q15051	49	GC03M121769	7.6981029510498	https://www.genecards.org/cgi-bin/carddisp.pl?gene=IQCB1
MTFMT	Mitochondrial Methionyl-TRNA Formyltransferase	Protein Coding	Q96DP5	48	GC15M065001	7.69694566726685	https://www.genecards.org/cgi-bin/carddisp.pl?gene=MTFMT
NDUFS3	NADH:Ubiquinone Oxidoreductase Core Subunit S3	Protein Coding	O75489	54	GC11P047594	7.69674444198608	https://www.genecards.org/cgi-bin/carddisp.pl?gene=NDUFS3
SLC32A1	Solute Carrier Family 32 Member 1	Protein Coding	Q9H598	52	GC20P038724	7.69413042068481	https://www.genecards.org/cgi-bin/carddisp.pl?gene=SLC32A1
FKBP14	FKBP Prolyl Isomerase 14	Protein Coding	Q9NWM8	49	GC07M031246	7.68558406829834	https://www.genecards.org/cgi-bin/carddisp.pl?gene=FKBP14
KPNB1	Karyopherin Subunit Beta 1	Protein Coding	Q14974	52	GC17P047649	7.68329000473022	https://www.genecards.org/cgi-bin/carddisp.pl?gene=KPNB1
AKT3	AKT Serine/Threonine Kinase 3	Protein Coding	Q9Y243	63	GC01M243488	7.68070316314697	https://www.genecards.org/cgi-bin/carddisp.pl?gene=AKT3
TRAF6	TNF Receptor Associated Factor 6	Protein Coding	Q9Y4K3	55	GC11M036467	7.67664909362793	https://www.genecards.org/cgi-bin/carddisp.pl?gene=TRAF6
FSHR	Follicle Stimulating Hormone Receptor	Protein Coding	P23945	56	GC02M048962	7.6734414100647	https://www.genecards.org/cgi-bin/carddisp.pl?gene=FSHR
FOXRED1	FAD Dependent Oxidoreductase Domain Containing 1	Protein Coding	Q96CU9	49	GC11P126269	7.66872644424438	https://www.genecards.org/cgi-bin/carddisp.pl?gene=FOXRED1
GSTT1	Glutathione S-Transferase Theta 1	Protein Coding	P30711	41	GC22Mi00270	7.66710710525513	https://www.genecards.org/cgi-bin/carddisp.pl?gene=GSTT1
GRIA4	Glutamate Ionotropic Receptor AMPA Type Subunit 4	Protein Coding	P48058	57	GC11P105609	7.66662216186523	https://www.genecards.org/cgi-bin/carddisp.pl?gene=GRIA4
IQSEC2	IQ Motif And Sec7 Domain ArfGEF 2	Protein Coding	Q5JU85	48	GC0XM053225	7.66640663146973	https://www.genecards.org/cgi-bin/carddisp.pl?gene=IQSEC2
LOC126805598	MED14-Independent Group 3 Enhancer GRCh37_chr1:6536823-6538022	Functional Element		8	GC01P006476	7.66171789169312	https://www.genecards.org/cgi-bin/carddisp.pl?gene=LOC126805598
BCL7B	BAF Chromatin Remodeling Complex Subunit BCL7B	Protein Coding	Q9BQE9	44	GC07M073536	7.66110038757324	https://www.genecards.org/cgi-bin/carddisp.pl?gene=BCL7B
UTRN	Utrophin	Protein Coding	P46939	49	GC06P144285	7.65818881988525	https://www.genecards.org/cgi-bin/carddisp.pl?gene=UTRN
TNXB	Tenascin XB	Protein Coding	P22105	51	GC06M090766	7.65797138214111	https://www.genecards.org/cgi-bin/carddisp.pl?gene=TNXB
SGSH	N-Sulfoglucosamine Sulfohydrolase	Protein Coding	P51688	54	GC17M080206	7.65417289733887	https://www.genecards.org/cgi-bin/carddisp.pl?gene=SGSH
MIR99A	MicroRNA 99a	RNA Gene		28	GC21P016539	7.65341138839722	https://www.genecards.org/cgi-bin/carddisp.pl?gene=MIR99A
KEAP1	Kelch Like ECH Associated Protein 1	Protein Coding	Q14145	56	GC19M010486	7.65291452407837	https://www.genecards.org/cgi-bin/carddisp.pl?gene=KEAP1
KCNT1	Potassium Sodium-Activated Channel Subfamily T Member 1	Protein Coding	Q5JUK3	50	GC09P135702	7.64797878265381	https://www.genecards.org/cgi-bin/carddisp.pl?gene=KCNT1
CLN3	CLN3 Lysosomal/Endosomal Transmembrane Protein, Battenin	Protein Coding	Q13286	52	GC16M028466	7.64550638198853	https://www.genecards.org/cgi-bin/carddisp.pl?gene=CLN3
FOXF1	Forkhead Box F1	Protein Coding	Q12946	48	GC16P086510	7.64330053329468	https://www.genecards.org/cgi-bin/carddisp.pl?gene=FOXF1
NIPBL	NIPBL Cohesin Loading Factor	Protein Coding	Q6KC79	52	GC05P036876	7.64312553405762	https://www.genecards.org/cgi-bin/carddisp.pl?gene=NIPBL
FLCN	Folliculin	Protein Coding	Q8NFG4	51	GC17M017212	7.64242553710938	https://www.genecards.org/cgi-bin/carddisp.pl?gene=FLCN
SLC17A7	Solute Carrier Family 17 Member 7	Protein Coding	Q9P2U7	50	GC19M049429	7.63344764709473	https://www.genecards.org/cgi-bin/carddisp.pl?gene=SLC17A7
PTK2	Protein Tyrosine Kinase 2	Protein Coding	Q05397	56	GC08M140657	7.62947177886963	https://www.genecards.org/cgi-bin/carddisp.pl?gene=PTK2
LGI1	Leucine Rich Glioma Inactivated 1	Protein Coding	O95970	53	GC10P093757	7.62826490402222	https://www.genecards.org/cgi-bin/carddisp.pl?gene=LGI1
HOXB5	Homeobox B5	Protein Coding	P09067	44	GC17M048591	7.61973571777344	https://www.genecards.org/cgi-bin/carddisp.pl?gene=HOXB5
GRHL3	Grainyhead Like Transcription Factor 3	Protein Coding	Q8TE85	47	GC01P035207	7.61891841888428	https://www.genecards.org/cgi-bin/carddisp.pl?gene=GRHL3
MTHFD1	Methylenetetrahydrofolate Dehydrogenase, Cyclohydrolase And Formyltetrahydrofolate Synthetase 1	Protein Coding	P11586	54	GC14P064388	7.61729621887207	https://www.genecards.org/cgi-bin/carddisp.pl?gene=MTHFD1
MIR99B	MicroRNA 99b	RNA Gene		27	GC19P051692	7.61700248718262	https://www.genecards.org/cgi-bin/carddisp.pl?gene=MIR99B
LMX1B	LIM Homeobox Transcription Factor 1 Beta	Protein Coding	O60663	52	GC09P126653	7.61453676223755	https://www.genecards.org/cgi-bin/carddisp.pl?gene=LMX1B
KRT7	Keratin 7	Protein Coding	P08729	50	GC12P052232	7.61028385162354	https://www.genecards.org/cgi-bin/carddisp.pl?gene=KRT7
GEMIN5	Gem Nuclear Organelle Associated Protein 5	Protein Coding	Q8TEQ6	43	GC05M154887	7.60677480697632	https://www.genecards.org/cgi-bin/carddisp.pl?gene=GEMIN5
BIRC2	Baculoviral IAP Repeat Containing 2	Protein Coding	Q13490	56	GC11P102347	7.60643196105957	https://www.genecards.org/cgi-bin/carddisp.pl?gene=BIRC2
ATF3	Activating Transcription Factor 3	Protein Coding	P18847	53	GC01P212565	7.60586452484131	https://www.genecards.org/cgi-bin/carddisp.pl?gene=ATF3
MIR10B	MicroRNA 10b	RNA Gene		28	GC02P176150	7.60410976409912	https://www.genecards.org/cgi-bin/carddisp.pl?gene=MIR10B
RARS2	Arginyl-TRNA Synthetase 2, Mitochondrial	Protein Coding	Q5T160	50	GC06M091510	7.6025333404541	https://www.genecards.org/cgi-bin/carddisp.pl?gene=RARS2
TMEM216	Transmembrane Protein 216	Protein Coding	Q9P0N5	43	GC11P061908	7.60226011276245	https://www.genecards.org/cgi-bin/carddisp.pl?gene=TMEM216
MT-ATP8	Mitochondrially Encoded ATP Synthase Membrane Subunit 8	Protein Coding	P03928	37	GCMTP008368	7.59674072265625	https://www.genecards.org/cgi-bin/carddisp.pl?gene=MT-ATP8
S100A1	S100 Calcium Binding Protein A1	Protein Coding	P23297	48	GC01P153627	7.58660173416138	https://www.genecards.org/cgi-bin/carddisp.pl?gene=S100A1
TRAPPC2	Trafficking Protein Particle Complex Subunit 2	Protein Coding	P0DI81	48	GC0XM013712	7.58196830749512	https://www.genecards.org/cgi-bin/carddisp.pl?gene=TRAPPC2
PPBP	Pro-Platelet Basic Protein	Protein Coding	P02775	51	GC04M073986	7.58091306686401	https://www.genecards.org/cgi-bin/carddisp.pl?gene=PPBP
CYP2D6	Cytochrome P450 Family 2 Subfamily D Member 6	Protein Coding	P10635	55	GC22M042126	7.58047723770142	https://www.genecards.org/cgi-bin/carddisp.pl?gene=CYP2D6
ZEB2	Zinc Finger E-Box Binding Homeobox 2	Protein Coding	O60315	56	GC02M144384	7.57908248901367	https://www.genecards.org/cgi-bin/carddisp.pl?gene=ZEB2
LEPQTL1	Leptin, Serum Levels Of	Genetic Locus		9	GC02U903086	7.57744455337524	https://www.genecards.org/cgi-bin/carddisp.pl?gene=LEPQTL1
GAA	Alpha Glucosidase	Protein Coding	P10253	58	GC17P080101	7.57615756988525	https://www.genecards.org/cgi-bin/carddisp.pl?gene=GAA
TRIM71	Tripartite Motif Containing 71	Protein Coding	Q2Q1W2	49	GC03P033243	7.57178115844727	https://www.genecards.org/cgi-bin/carddisp.pl?gene=TRIM71
CHST14	Carbohydrate Sulfotransferase 14	Protein Coding	Q8NCH0	49	GC15P040470	7.57081174850464	https://www.genecards.org/cgi-bin/carddisp.pl?gene=CHST14
FANCB	FA Complementation Group B	Protein Coding	Q8NB91	49	GC0XM014787	7.5671763420105	https://www.genecards.org/cgi-bin/carddisp.pl?gene=FANCB
APOB	Apolipoprotein B	Protein Coding	P04114	55	GC02M020956	7.56698751449585	https://www.genecards.org/cgi-bin/carddisp.pl?gene=APOB
SLIT3	Slit Guidance Ligand 3	Protein Coding	O75094	50	GC05M168661	7.56470012664795	https://www.genecards.org/cgi-bin/carddisp.pl?gene=SLIT3
ABCC8	ATP Binding Cassette Subfamily C Member 8	Protein Coding	Q09428	55	GC11M017392	7.56367492675781	https://www.genecards.org/cgi-bin/carddisp.pl?gene=ABCC8
BBS1	Bardet-Biedl Syndrome 1	Protein Coding	Q8NFJ9	48	GC11P084657	7.56008911132813	https://www.genecards.org/cgi-bin/carddisp.pl?gene=BBS1
DHX9	DExH-Box Helicase 9	Protein Coding	Q08211	51	GC01P182839	7.55809450149536	https://www.genecards.org/cgi-bin/carddisp.pl?gene=DHX9
CASR	Calcium Sensing Receptor	Protein Coding	P41180	60	GC03P122183	7.55681228637695	https://www.genecards.org/cgi-bin/carddisp.pl?gene=CASR
GLRB	Glycine Receptor Beta	Protein Coding	P48167	55	GC04P157076	7.55085182189941	https://www.genecards.org/cgi-bin/carddisp.pl?gene=GLRB
MIR149	MicroRNA 149	RNA Gene		29	GC02P240456	7.54878330230713	https://www.genecards.org/cgi-bin/carddisp.pl?gene=MIR149
KANSL1	KAT8 Regulatory NSL Complex Subunit 1	Protein Coding	Q7Z3B3	48	GC17M071923	7.54736709594727	https://www.genecards.org/cgi-bin/carddisp.pl?gene=KANSL1
TNFAIP3	TNF Alpha Induced Protein 3	Protein Coding	P21580	57	GC06P137866	7.5417947769165	https://www.genecards.org/cgi-bin/carddisp.pl?gene=TNFAIP3
PPP3CA	Protein Phosphatase 3 Catalytic Subunit Alpha	Protein Coding	Q08209	60	GC04M101024	7.54033517837524	https://www.genecards.org/cgi-bin/carddisp.pl?gene=PPP3CA
KMT2C	Lysine Methyltransferase 2C	Protein Coding	Q8NEZ4	52	GC07M152134	7.53047466278076	https://www.genecards.org/cgi-bin/carddisp.pl?gene=KMT2C
GADD45A	Growth Arrest And DNA Damage Inducible Alpha	Protein Coding	P24522	52	GC01P067685	7.52981281280518	https://www.genecards.org/cgi-bin/carddisp.pl?gene=GADD45A
B9D1	B9 Domain Containing 1	Protein Coding	Q9UPM9	44	GC17M019334	7.52266025543213	https://www.genecards.org/cgi-bin/carddisp.pl?gene=B9D1
MT-RNR1	Mitochondrially Encoded 12S RRNA	RNA Gene	A0A0C5B5G6	21	GCMTP000642	7.51215934753418	https://www.genecards.org/cgi-bin/carddisp.pl?gene=MT-RNR1
CD27	CD27 Molecule	Protein Coding	P26842	56	GC12P035925	7.50975704193115	https://www.genecards.org/cgi-bin/carddisp.pl?gene=CD27
HEPACAM	Hepatic And Glial Cell Adhesion Molecule	Protein Coding	Q14CZ8	49	GC11M124919	7.50797033309937	https://www.genecards.org/cgi-bin/carddisp.pl?gene=HEPACAM
FCGR3B	Fc Gamma Receptor IIIb	Protein Coding	O75015	51	GC01M161623	7.50639295578003	https://www.genecards.org/cgi-bin/carddisp.pl?gene=FCGR3B
EXT2	Exostosin Glycosyltransferase 2	Protein Coding	Q93063	54	GC11P044095	7.50114488601685	https://www.genecards.org/cgi-bin/carddisp.pl?gene=EXT2
NALCN	Sodium Leak Channel, Non-Selective	Protein Coding	Q8IZF0	49	GC13M101053	7.4991979598999	https://www.genecards.org/cgi-bin/carddisp.pl?gene=NALCN
COL12A1	Collagen Type XII Alpha 1 Chain	Protein Coding	Q99715	49	GC06M075084	7.4884819984436	https://www.genecards.org/cgi-bin/carddisp.pl?gene=COL12A1
SMAD6	SMAD Family Member 6	Protein Coding	O43541	55	GC15P066702	7.48821067810059	https://www.genecards.org/cgi-bin/carddisp.pl?gene=SMAD6
KRT8	Keratin 8	Protein Coding	P05787	55	GC12M052897	7.48745965957642	https://www.genecards.org/cgi-bin/carddisp.pl?gene=KRT8
KL	Klotho	Protein Coding	Q9UEF7	56	GC13P033016	7.4821400642395	https://www.genecards.org/cgi-bin/carddisp.pl?gene=KL
RERE	Arginine-Glutamic Acid Dipeptide Repeats	Protein Coding	Q9P2R6	51	GC01M013230	7.48077869415283	https://www.genecards.org/cgi-bin/carddisp.pl?gene=RERE
STX1A	Syntaxin 1A	Protein Coding	Q16623	56	GC07M074393	7.4783763885498	https://www.genecards.org/cgi-bin/carddisp.pl?gene=STX1A
FZD6	Frizzled Class Receptor 6	Protein Coding	O60353	55	GC08P103298	7.4778904914856	https://www.genecards.org/cgi-bin/carddisp.pl?gene=FZD6
PEX10	Peroxisomal Biogenesis Factor 10	Protein Coding	O60683	50	GC01M002403	7.47472286224365	https://www.genecards.org/cgi-bin/carddisp.pl?gene=PEX10
NANOG	Nanog Homeobox	Protein Coding	Q9H9S0	45	GC12P007787	7.4717116355896	https://www.genecards.org/cgi-bin/carddisp.pl?gene=NANOG
FGF10	Fibroblast Growth Factor 10	Protein Coding	O15520	56	GC05M044781	7.46477603912354	https://www.genecards.org/cgi-bin/carddisp.pl?gene=FGF10
MKI67	Marker Of Proliferation Ki-67	Protein Coding	P46013	52	GC10M128096	7.46241235733032	https://www.genecards.org/cgi-bin/carddisp.pl?gene=MKI67
ABCA4	ATP Binding Cassette Subfamily A Member 4	Protein Coding	P78363	52	GC01M093992	7.46149682998657	https://www.genecards.org/cgi-bin/carddisp.pl?gene=ABCA4
COG4	Component Of Oligomeric Golgi Complex 4	Protein Coding	Q9H9E3	48	GC16M072917	7.46044778823853	https://www.genecards.org/cgi-bin/carddisp.pl?gene=COG4
LIPA	Lipase A, Lysosomal Acid Type	Protein Coding	P38571	57	GC10M089213	7.45613193511963	https://www.genecards.org/cgi-bin/carddisp.pl?gene=LIPA
RAB3GAP1	RAB3 GTPase Activating Protein Catalytic Subunit 1	Protein Coding	Q15042	50	GC02P135052	7.45161867141724	https://www.genecards.org/cgi-bin/carddisp.pl?gene=RAB3GAP1
CCR7	C-C Motif Chemokine Receptor 7	Protein Coding	P32248	53	GC17M071622	7.44561100006104	https://www.genecards.org/cgi-bin/carddisp.pl?gene=CCR7
LSM2	LSM2 Homolog, U6 Small Nuclear RNA And MRNA Degradation Associated	Protein Coding	Q9Y333	48	GC06M090759	7.44557809829712	https://www.genecards.org/cgi-bin/carddisp.pl?gene=LSM2
NRCAM	Neuronal Cell Adhesion Molecule	Protein Coding	Q92823	52	GC07M108147	7.44079971313477	https://www.genecards.org/cgi-bin/carddisp.pl?gene=NRCAM
GATA1	GATA Binding Protein 1	Protein Coding	P15976	55	GC0XP048786	7.43796539306641	https://www.genecards.org/cgi-bin/carddisp.pl?gene=GATA1
PLXNA2	Plexin A2	Protein Coding	O75051	51	GC01M208023	7.43065404891968	https://www.genecards.org/cgi-bin/carddisp.pl?gene=PLXNA2
NDUFS7	NADH:Ubiquinone Oxidoreductase Core Subunit S7	Protein Coding	O75251	54	GC19P101884	7.41621685028076	https://www.genecards.org/cgi-bin/carddisp.pl?gene=NDUFS7
TERC	Telomerase RNA Component	RNA Gene		35	GC03M169765	7.4148473739624	https://www.genecards.org/cgi-bin/carddisp.pl?gene=TERC
TYMP	Thymidine Phosphorylase	Protein Coding	P19971	56	GC22M050525	7.40998554229736	https://www.genecards.org/cgi-bin/carddisp.pl?gene=TYMP
SLC6A9	Solute Carrier Family 6 Member 9	Protein Coding	P48067	56	GC01M043991	7.40553045272827	https://www.genecards.org/cgi-bin/carddisp.pl?gene=SLC6A9
SYNJ1	Synaptojanin 1	Protein Coding	O43426	54	GC21M032628	7.40452909469604	https://www.genecards.org/cgi-bin/carddisp.pl?gene=SYNJ1
COQ2	Coenzyme Q2, Polyprenyltransferase	Protein Coding	Q96H96	50	GC04M083261	7.40309381484985	https://www.genecards.org/cgi-bin/carddisp.pl?gene=COQ2
RBFOX3	RNA Binding Fox-1 Homolog 3	Protein Coding	A6NFN3	46	GC17M079089	7.4024715423584	https://www.genecards.org/cgi-bin/carddisp.pl?gene=RBFOX3
USH1C	USH1 Protein Network Component Harmonin	Protein Coding	Q9Y6N9	50	GC11M017907	7.39537525177002	https://www.genecards.org/cgi-bin/carddisp.pl?gene=USH1C
MIR32	MicroRNA 32	RNA Gene		29	GC09M109046	7.38144588470459	https://www.genecards.org/cgi-bin/carddisp.pl?gene=MIR32
MIRLET7E	MicroRNA Let-7e	RNA Gene		26	GC19P103568	7.38052272796631	https://www.genecards.org/cgi-bin/carddisp.pl?gene=MIRLET7E
RARB	Retinoic Acid Receptor Beta	Protein Coding	P10826	58	GC03P024689	7.3797664642334	https://www.genecards.org/cgi-bin/carddisp.pl?gene=RARB
CACNA1B	Calcium Voltage-Gated Channel Subunit Alpha1 B	Protein Coding	Q00975	57	GC09P137877	7.37689638137817	https://www.genecards.org/cgi-bin/carddisp.pl?gene=CACNA1B
ELAVL4	ELAV Like RNA Binding Protein 4	Protein Coding	P26378	49	GC01P050025	7.37415313720703	https://www.genecards.org/cgi-bin/carddisp.pl?gene=ELAVL4
MIR424	MicroRNA 424	RNA Gene		25	GC0XM134748	7.37241649627686	https://www.genecards.org/cgi-bin/carddisp.pl?gene=MIR424
KDM5C	Lysine Demethylase 5C	Protein Coding	P41229	55	GC0XM053176	7.36252117156982	https://www.genecards.org/cgi-bin/carddisp.pl?gene=KDM5C
ALPL	Alkaline Phosphatase, Biomineralization Associated	Protein Coding	P05186	59	GC01P021508	7.35254001617432	https://www.genecards.org/cgi-bin/carddisp.pl?gene=ALPL
MMP8	Matrix Metallopeptidase 8	Protein Coding	P22894	56	GC11M121930	7.35250234603882	https://www.genecards.org/cgi-bin/carddisp.pl?gene=MMP8
VAMP1	Vesicle Associated Membrane Protein 1	Protein Coding	P23763	52	GC12M006462	7.35182476043701	https://www.genecards.org/cgi-bin/carddisp.pl?gene=VAMP1
NDUFS8	NADH:Ubiquinone Oxidoreductase Core Subunit S8	Protein Coding	O00217	52	GC11P068030	7.34630632400513	https://www.genecards.org/cgi-bin/carddisp.pl?gene=NDUFS8
RNASEH2C	Ribonuclease H2 Subunit C	Protein Coding	Q8TDP1	47	GC11M065714	7.34253549575806	https://www.genecards.org/cgi-bin/carddisp.pl?gene=RNASEH2C
CD28	CD28 Molecule	Protein Coding	P10747	56	GC02P203706	7.33888578414917	https://www.genecards.org/cgi-bin/carddisp.pl?gene=CD28
SHBG	Sex Hormone Binding Globulin	Protein Coding	P04278	50	GC17P007613	7.33100318908691	https://www.genecards.org/cgi-bin/carddisp.pl?gene=SHBG
SYT1	Synaptotagmin 1	Protein Coding	P21579	57	GC12P078863	7.33058071136475	https://www.genecards.org/cgi-bin/carddisp.pl?gene=SYT1
AP5Z1	Adaptor Related Protein Complex 5 Subunit Zeta 1	Protein Coding	O43299	46	GC07P004775	7.32847547531128	https://www.genecards.org/cgi-bin/carddisp.pl?gene=AP5Z1
HOXD13	Homeobox D13	Protein Coding	P35453	49	GC02P176092	7.311607837677	https://www.genecards.org/cgi-bin/carddisp.pl?gene=HOXD13
MYBPC1	Myosin Binding Protein C1	Protein Coding	Q00872	51	GC12P101568	7.3095235824585	https://www.genecards.org/cgi-bin/carddisp.pl?gene=MYBPC1
HAVCR2	Hepatitis A Virus Cellular Receptor 2	Protein Coding	Q8TDQ0	54	GC05M157063	7.30732250213623	https://www.genecards.org/cgi-bin/carddisp.pl?gene=HAVCR2
IKBKB	Inhibitor Of Nuclear Factor Kappa B Kinase Subunit Beta	Protein Coding	O14920	62	GC08P042271	7.30730724334717	https://www.genecards.org/cgi-bin/carddisp.pl?gene=IKBKB
ZNF469	Zinc Finger Protein 469	Protein Coding	Q96JG9	38	GC16P088229	7.30638694763184	https://www.genecards.org/cgi-bin/carddisp.pl?gene=ZNF469
PDGFA	Platelet Derived Growth Factor Subunit A	Protein Coding	P04085	52	GC07M000497	7.29921197891235	https://www.genecards.org/cgi-bin/carddisp.pl?gene=PDGFA
NID1	Nidogen 1	Protein Coding	P14543	51	GC01M235975	7.29891681671143	https://www.genecards.org/cgi-bin/carddisp.pl?gene=NID1
PRKCZ	Protein Kinase C Zeta	Protein Coding	Q05513	56	GC01P011129	7.29788208007813	https://www.genecards.org/cgi-bin/carddisp.pl?gene=PRKCZ
PTHLH	Parathyroid Hormone Like Hormone	Protein Coding	P12272	55	GC12M028729	7.29018783569336	https://www.genecards.org/cgi-bin/carddisp.pl?gene=PTHLH
BCYRN1	Brain Cytoplasmic RNA 1	RNA Gene		26	GC02P047253	7.28531646728516	https://www.genecards.org/cgi-bin/carddisp.pl?gene=BCYRN1
CAV3	Caveolin 3	Protein Coding	P56539	51	GC03P008733	7.28258228302002	https://www.genecards.org/cgi-bin/carddisp.pl?gene=CAV3
NPHP4	Nephrocystin 4	Protein Coding	O75161	49	GC01M013082	7.28196954727173	https://www.genecards.org/cgi-bin/carddisp.pl?gene=NPHP4
ERAP1	Endoplasmic Reticulum Aminopeptidase 1	Protein Coding	Q9NZ08	54	GC05M096760	7.2800087928772	https://www.genecards.org/cgi-bin/carddisp.pl?gene=ERAP1
APLNR	Apelin Receptor	Protein Coding	P35414	51	GC11M057233	7.27595615386963	https://www.genecards.org/cgi-bin/carddisp.pl?gene=APLNR
LEMD3	LEM Domain Containing 3	Protein Coding	Q9Y2U8	49	GC12P065169	7.2688422203064	https://www.genecards.org/cgi-bin/carddisp.pl?gene=LEMD3
PTPRQ	Protein Tyrosine Phosphatase Receptor Type Q	Protein Coding	Q9UMZ3	42	GC12P080402	7.26298666000366	https://www.genecards.org/cgi-bin/carddisp.pl?gene=PTPRQ
MLXIPL	MLX Interacting Protein Like	Protein Coding	Q9NP71	51	GC07M073593	7.26224708557129	https://www.genecards.org/cgi-bin/carddisp.pl?gene=MLXIPL
EVC2	EvC Ciliary Complex Subunit 2	Protein Coding	Q86UK5	48	GC04M005560	7.25993919372559	https://www.genecards.org/cgi-bin/carddisp.pl?gene=EVC2
SOX11	SRY-Box Transcription Factor 11	Protein Coding	P35716	50	GC02P005707	7.25966739654541	https://www.genecards.org/cgi-bin/carddisp.pl?gene=SOX11
RPS6KA3	Ribosomal Protein S6 Kinase A3	Protein Coding	P51812	61	GC0XM020149	7.25937128067017	https://www.genecards.org/cgi-bin/carddisp.pl?gene=RPS6KA3
F13A1	Coagulation Factor XIII A Chain	Protein Coding	P00488	55	GC06M006144	7.25251197814941	https://www.genecards.org/cgi-bin/carddisp.pl?gene=F13A1
SCARB2	Scavenger Receptor Class B Member 2	Protein Coding	Q14108	54	GC04M076158	7.25238990783691	https://www.genecards.org/cgi-bin/carddisp.pl?gene=SCARB2
HK1	Hexokinase 1	Protein Coding	P19367	58	GC10P069269	7.24696445465088	https://www.genecards.org/cgi-bin/carddisp.pl?gene=HK1
NDUFAF8	NADH:Ubiquinone Oxidoreductase Complex Assembly Factor 8	Protein Coding	A1L188	38	GC17P102635	7.24655246734619	https://www.genecards.org/cgi-bin/carddisp.pl?gene=NDUFAF8
FBL	Fibrillarin	Protein Coding	P22087	51	GC19M039834	7.24173355102539	https://www.genecards.org/cgi-bin/carddisp.pl?gene=FBL
CHRNA7	Cholinergic Receptor Nicotinic Alpha 7 Subunit	Protein Coding	P36544	52	GC15P031923	7.24098110198975	https://www.genecards.org/cgi-bin/carddisp.pl?gene=CHRNA7
SALL1	Spalt Like Transcription Factor 1	Protein Coding	Q9NSC2	52	GC16M051135	7.23750782012939	https://www.genecards.org/cgi-bin/carddisp.pl?gene=SALL1
ATP5PO	ATP Synthase Peripheral Stalk Subunit OSCP	Protein Coding	P48047	51	GC21M033904	7.23665809631348	https://www.genecards.org/cgi-bin/carddisp.pl?gene=ATP5PO
LOC126805877	MED14-Independent Group 3 Enhancer GRCh37_chr1:156099693-156100892	Functional Element		9	GC01P160736	7.2336893081665	https://www.genecards.org/cgi-bin/carddisp.pl?gene=LOC126805877
COL5A2	Collagen Type V Alpha 2 Chain	Protein Coding	P05997	52	GC02M189031	7.22444629669189	https://www.genecards.org/cgi-bin/carddisp.pl?gene=COL5A2
RETN	Resistin	Protein Coding	Q9HD89	51	GC19P007669	7.22309827804565	https://www.genecards.org/cgi-bin/carddisp.pl?gene=RETN
SAA1	Serum Amyloid A1	Protein Coding	P0DJI8	47	GC11P019034	7.21450424194336	https://www.genecards.org/cgi-bin/carddisp.pl?gene=SAA1
ZFP36	ZFP36 Ring Finger Protein	Protein Coding	P26651	45	GC19P039406	7.20718717575073	https://www.genecards.org/cgi-bin/carddisp.pl?gene=ZFP36
STK11	Serine/Threonine Kinase 11	Protein Coding	Q15831	59	GC19P001177	7.20251226425171	https://www.genecards.org/cgi-bin/carddisp.pl?gene=STK11
TRAPPC2L	Trafficking Protein Particle Complex Subunit 2L	Protein Coding	Q9UL33	45	GC16P088856	7.19920873641968	https://www.genecards.org/cgi-bin/carddisp.pl?gene=TRAPPC2L
ZC4H2	Zinc Finger C4H2-Type Containing	Protein Coding	Q9NQZ6	45	GC0XM064915	7.19705200195313	https://www.genecards.org/cgi-bin/carddisp.pl?gene=ZC4H2
TUBA1B	Tubulin Alpha 1b	Protein Coding	P68363	52	GC12M049127	7.19571304321289	https://www.genecards.org/cgi-bin/carddisp.pl?gene=TUBA1B
GAMT	Guanidinoacetate N-Methyltransferase	Protein Coding	Q14353	55	GC19M001397	7.19267749786377	https://www.genecards.org/cgi-bin/carddisp.pl?gene=GAMT
STMN2	Stathmin 2	Protein Coding	Q93045	48	GC08P079610	7.18808507919312	https://www.genecards.org/cgi-bin/carddisp.pl?gene=STMN2
MIR152	MicroRNA 152	RNA Gene		27	GC17M048037	7.17879438400269	https://www.genecards.org/cgi-bin/carddisp.pl?gene=MIR152
LTF	Lactotransferrin	Protein Coding	P02788	54	GC03M046435	7.1707878112793	https://www.genecards.org/cgi-bin/carddisp.pl?gene=LTF
CYP19A1	Cytochrome P450 Family 19 Subfamily A Member 1	Protein Coding	P11511	56	GC15M051208	7.1685585975647	https://www.genecards.org/cgi-bin/carddisp.pl?gene=CYP19A1
SCGB1A1	Secretoglobin Family 1A Member 1	Protein Coding	P11684	49	GC11P062405	7.16706371307373	https://www.genecards.org/cgi-bin/carddisp.pl?gene=SCGB1A1
NR1H2	Nuclear Receptor Subfamily 1 Group H Member 2	Protein Coding	P55055	54	GC19P050329	7.16487169265747	https://www.genecards.org/cgi-bin/carddisp.pl?gene=NR1H2
DNAJC30	DnaJ Heat Shock Protein Family (Hsp40) Member C30	Protein Coding	Q96LL9	44	GC07M073680	7.15668964385986	https://www.genecards.org/cgi-bin/carddisp.pl?gene=DNAJC30
SLPI	Secretory Leukocyte Peptidase Inhibitor	Protein Coding	P03973	49	GC20M045252	7.15539360046387	https://www.genecards.org/cgi-bin/carddisp.pl?gene=SLPI
P2RX2	Purinergic Receptor P2X 2	Protein Coding	Q9UBL9	51	GC12P132618	7.15337181091309	https://www.genecards.org/cgi-bin/carddisp.pl?gene=P2RX2
KIDINS220	Kinase D Interacting Substrate 220	Protein Coding	Q9ULH0	50	GC02M008724	7.14343166351318	https://www.genecards.org/cgi-bin/carddisp.pl?gene=KIDINS220
MEG8	Maternally Expressed 8, Small Nucleolar RNA Host Gene	RNA Gene		27	GC14P115584	7.14325380325317	https://www.genecards.org/cgi-bin/carddisp.pl?gene=MEG8
ZFAS1	ZNFX1 Antisense RNA 1	RNA Gene		27	GC20P049276	7.14157772064209	https://www.genecards.org/cgi-bin/carddisp.pl?gene=ZFAS1
AOX1	Aldehyde Oxidase 1	Protein Coding	Q06278	53	GC02P200585	7.13471794128418	https://www.genecards.org/cgi-bin/carddisp.pl?gene=AOX1
GP1BB	Glycoprotein Ib Platelet Subunit Beta	Protein Coding	P13224	52	GC22P064464	7.1346263885498	https://www.genecards.org/cgi-bin/carddisp.pl?gene=GP1BB
RBP3	Retinol Binding Protein 3	Protein Coding	P10745	51	GC10P047348	7.13077068328857	https://www.genecards.org/cgi-bin/carddisp.pl?gene=RBP3
CD68	CD68 Molecule	Protein Coding	P34810	48	GC17P007579	7.12946510314941	https://www.genecards.org/cgi-bin/carddisp.pl?gene=CD68
PTPN22	Protein Tyrosine Phosphatase Non-Receptor Type 22	Protein Coding	Q9Y2R2	55	GC01M113813	7.12698698043823	https://www.genecards.org/cgi-bin/carddisp.pl?gene=PTPN22
MIR130A	MicroRNA 130a	RNA Gene		28	GC11P057641	7.12347745895386	https://www.genecards.org/cgi-bin/carddisp.pl?gene=MIR130A
MMP7	Matrix Metallopeptidase 7	Protein Coding	P09237	56	GC11M121929	7.12195682525635	https://www.genecards.org/cgi-bin/carddisp.pl?gene=MMP7
FGF13	Fibroblast Growth Factor 13	Protein Coding	Q92913	50	GC0XM138615	7.11693382263184	https://www.genecards.org/cgi-bin/carddisp.pl?gene=FGF13
ACP5	Acid Phosphatase 5, Tartrate Resistant	Protein Coding	P13686	55	GC19M011574	7.11459016799927	https://www.genecards.org/cgi-bin/carddisp.pl?gene=ACP5
MPV17	Mitochondrial Inner Membrane Protein MPV17	Protein Coding	P39210	50	GC02M027309	7.11225652694702	https://www.genecards.org/cgi-bin/carddisp.pl?gene=MPV17
GFRA3	GDNF Family Receptor Alpha 3	Protein Coding	O60609	50	GC05M138263	7.11217975616455	https://www.genecards.org/cgi-bin/carddisp.pl?gene=GFRA3
IRAK4	Interleukin 1 Receptor Associated Kinase 4	Protein Coding	Q9NWZ3	58	GC12P043758	7.10483551025391	https://www.genecards.org/cgi-bin/carddisp.pl?gene=IRAK4
GZMB	Granzyme B	Protein Coding	P10144	56	GC14M024630	7.10391044616699	https://www.genecards.org/cgi-bin/carddisp.pl?gene=GZMB
SRY	Sex Determining Region Y	Protein Coding	Q05066	46	GC0YM002698	7.10253143310547	https://www.genecards.org/cgi-bin/carddisp.pl?gene=SRY
KDM1A	Lysine Demethylase 1A	Protein Coding	O60341	57	GC01P023019	7.10247421264648	https://www.genecards.org/cgi-bin/carddisp.pl?gene=KDM1A
HERC2	HECT And RLD Domain Containing E3 Ubiquitin Protein Ligase 2	Protein Coding	O95714	53	GC15M028111	7.1014928817749	https://www.genecards.org/cgi-bin/carddisp.pl?gene=HERC2
FTL	Ferritin Light Chain	Protein Coding	P02792	55	GC19P048965	7.09279584884644	https://www.genecards.org/cgi-bin/carddisp.pl?gene=FTL
TMEM43	Transmembrane Protein 43	Protein Coding	Q9BTV4	50	GC03P020323	7.09065294265747	https://www.genecards.org/cgi-bin/carddisp.pl?gene=TMEM43
DLX6-AS1	DLX6 Antisense RNA 1	RNA Gene		27	GC07M097003	7.08695507049561	https://www.genecards.org/cgi-bin/carddisp.pl?gene=DLX6-AS1
AMPD2	Adenosine Monophosphate Deaminase 2	Protein Coding	Q01433	54	GC01P109616	7.08507776260376	https://www.genecards.org/cgi-bin/carddisp.pl?gene=AMPD2
FBXL4	F-Box And Leucine Rich Repeat Protein 4	Protein Coding	Q9UKA2	47	GC06M098868	7.08207225799561	https://www.genecards.org/cgi-bin/carddisp.pl?gene=FBXL4
COL9A1	Collagen Type IX Alpha 1 Chain	Protein Coding	P20849	50	GC06M070215	7.07811689376831	https://www.genecards.org/cgi-bin/carddisp.pl?gene=COL9A1
NDUFA13	NADH:Ubiquinone Oxidoreductase Subunit A13	Protein Coding	Q9P0J0	52	GC19P019515	7.07777643203735	https://www.genecards.org/cgi-bin/carddisp.pl?gene=NDUFA13
TLX1NB	TLX1 Neighbor	RNA Gene	P0CAT3	31	GC10M101090	7.0693187713623	https://www.genecards.org/cgi-bin/carddisp.pl?gene=TLX1NB
BCOR	BCL6 Corepressor	Protein Coding	Q6W2J9	51	GC0XM040049	7.06436395645142	https://www.genecards.org/cgi-bin/carddisp.pl?gene=BCOR
LOC129931597	ATAC-STARR-Seq Lymphoblastoid Silent Region 1421	Functional Element		9	GC01P163523	7.06354093551636	https://www.genecards.org/cgi-bin/carddisp.pl?gene=LOC129931597
TTC21B	Tetratricopeptide Repeat Domain 21B	Protein Coding	Q7Z4L5	49	GC02M165905	7.06219673156738	https://www.genecards.org/cgi-bin/carddisp.pl?gene=TTC21B
HSPA1A	Heat Shock Protein Family A (Hsp70) Member 1A	Protein Coding	P0DMV8	55	GC06P125509	7.06205463409424	https://www.genecards.org/cgi-bin/carddisp.pl?gene=HSPA1A
GEMIN4	Gem Nuclear Organelle Associated Protein 4	Protein Coding	P57678	48	GC17M000744	7.05791473388672	https://www.genecards.org/cgi-bin/carddisp.pl?gene=GEMIN4
OPHN1	Oligophrenin 1	Protein Coding	O60890	52	GC0XM067949	7.05375003814697	https://www.genecards.org/cgi-bin/carddisp.pl?gene=OPHN1
BBS2	Bardet-Biedl Syndrome 2	Protein Coding	Q9BXC9	50	GC16M056467	7.04843664169312	https://www.genecards.org/cgi-bin/carddisp.pl?gene=BBS2
PSAT1	Phosphoserine Aminotransferase 1	Protein Coding	Q9Y617	55	GC09P078297	7.04334735870361	https://www.genecards.org/cgi-bin/carddisp.pl?gene=PSAT1
FAT4	FAT Atypical Cadherin 4	Protein Coding	Q6V0I7	47	GC04P125315	7.03739643096924	https://www.genecards.org/cgi-bin/carddisp.pl?gene=FAT4
LBP	Lipopolysaccharide Binding Protein	Protein Coding	P18428	52	GC20P038346	7.03556251525879	https://www.genecards.org/cgi-bin/carddisp.pl?gene=LBP
ADAM17	ADAM Metallopeptidase Domain 17	Protein Coding	P78536	59	GC02M009488	7.02893686294556	https://www.genecards.org/cgi-bin/carddisp.pl?gene=ADAM17
GGT1	Gamma-Glutamyltransferase 1	Protein Coding	P19440	57	GC22P024583	7.0205774307251	https://www.genecards.org/cgi-bin/carddisp.pl?gene=GGT1
SGPL1	Sphingosine-1-Phosphate Lyase 1	Protein Coding	O95470	55	GC10P070815	7.01318264007568	https://www.genecards.org/cgi-bin/carddisp.pl?gene=SGPL1
PCAT1	Prostate Cancer Associated Transcript 1	RNA Gene		24	GC08P126553	7.01248073577881	https://www.genecards.org/cgi-bin/carddisp.pl?gene=PCAT1
MIR181A1	MicroRNA 181a-1	RNA Gene		25	GC01M198860	7.01210832595825	https://www.genecards.org/cgi-bin/carddisp.pl?gene=MIR181A1
TFAP2A	Transcription Factor AP-2 Alpha	Protein Coding	P05549	56	GC06M010393	7.00858974456787	https://www.genecards.org/cgi-bin/carddisp.pl?gene=TFAP2A
NCOR2	Nuclear Receptor Corepressor 2	Protein Coding	Q9Y618	52	GC12M124324	7.00678396224976	https://www.genecards.org/cgi-bin/carddisp.pl?gene=NCOR2
TPI1	Triosephosphate Isomerase 1	Protein Coding	P60174	56	GC12P006867	7.00012254714966	https://www.genecards.org/cgi-bin/carddisp.pl?gene=TPI1
KHDRBS1	KH RNA Binding Domain Containing, Signal Transduction Associated 1	Protein Coding	Q07666	50	GC01P032013	6.99803638458252	https://www.genecards.org/cgi-bin/carddisp.pl?gene=KHDRBS1
PRPH2	Peripherin 2	Protein Coding	P23942	49	GC06M090963	6.99560070037842	https://www.genecards.org/cgi-bin/carddisp.pl?gene=PRPH2
SLC12A2	Solute Carrier Family 12 Member 2	Protein Coding	P55011	58	GC05P128083	6.99552488327026	https://www.genecards.org/cgi-bin/carddisp.pl?gene=SLC12A2
CANT1	Calcium Activated Nucleotidase 1	Protein Coding	Q8WVQ1	52	GC17M078992	6.99284791946411	https://www.genecards.org/cgi-bin/carddisp.pl?gene=CANT1
PDE5A	Phosphodiesterase 5A	Protein Coding	O76074	54	GC04M119494	6.99243974685669	https://www.genecards.org/cgi-bin/carddisp.pl?gene=PDE5A
ITM2B	Integral Membrane Protein 2B	Protein Coding	Q9Y287	53	GC13P048233	6.99111938476563	https://www.genecards.org/cgi-bin/carddisp.pl?gene=ITM2B
C11orf65	Chromosome 11 Open Reading Frame 65	Protein Coding	Q8NCR3	40	GC11M108308	6.99032402038574	https://www.genecards.org/cgi-bin/carddisp.pl?gene=C11orf65
PGF	Placental Growth Factor	Protein Coding	P49763	53	GC14M074941	6.98679828643799	https://www.genecards.org/cgi-bin/carddisp.pl?gene=PGF
MIR206	MicroRNA 206	RNA Gene		27	GC06P052144	6.97781038284302	https://www.genecards.org/cgi-bin/carddisp.pl?gene=MIR206
SOX4	SRY-Box Transcription Factor 4	Protein Coding	Q06945	52	GC06P021593	6.97393703460693	https://www.genecards.org/cgi-bin/carddisp.pl?gene=SOX4
NLGN3	Neuroligin 3	Protein Coding	Q9NZ94	53	GC0XP071144	6.97058200836182	https://www.genecards.org/cgi-bin/carddisp.pl?gene=NLGN3
MFN1	Mitofusin 1	Protein Coding	Q8IWA4	51	GC03P179347	6.97000408172607	https://www.genecards.org/cgi-bin/carddisp.pl?gene=MFN1
OSM	Oncostatin M	Protein Coding	P13725	51	GC22M030262	6.96969127655029	https://www.genecards.org/cgi-bin/carddisp.pl?gene=OSM
F2R	Coagulation Factor II Thrombin Receptor	Protein Coding	P25116	55	GC05P076716	6.9695930480957	https://www.genecards.org/cgi-bin/carddisp.pl?gene=F2R
LIFR	LIF Receptor Subunit Alpha	Protein Coding	P42702	55	GC05M038475	6.96897649765015	https://www.genecards.org/cgi-bin/carddisp.pl?gene=LIFR
VDAC1	Voltage Dependent Anion Channel 1	Protein Coding	P21796	54	GC05M133975	6.96878433227539	https://www.genecards.org/cgi-bin/carddisp.pl?gene=VDAC1
SELPLG	Selectin P Ligand	Protein Coding	Q14242	52	GC12M108621	6.96637868881226	https://www.genecards.org/cgi-bin/carddisp.pl?gene=SELPLG
PLA2G7	Phospholipase A2 Group VII	Protein Coding	Q13093	58	GC06M046704	6.96397399902344	https://www.genecards.org/cgi-bin/carddisp.pl?gene=PLA2G7
SCD	Stearoyl-CoA Desaturase	Protein Coding	O00767	58	GC10P100347	6.95901966094971	https://www.genecards.org/cgi-bin/carddisp.pl?gene=SCD
TGIF1	TGFB Induced Factor Homeobox 1	Protein Coding	Q15583	55	GC18P003411	6.95900535583496	https://www.genecards.org/cgi-bin/carddisp.pl?gene=TGIF1
ATP2A2	ATPase Sarcoplasmic/Endoplasmic Reticulum Ca2+ Transporting 2	Protein Coding	P16615	60	GC12P110280	6.95473670959473	https://www.genecards.org/cgi-bin/carddisp.pl?gene=ATP2A2
IL23A	Interleukin 23 Subunit Alpha	Protein Coding	Q9NPF7	48	GC12P059649	6.95406436920166	https://www.genecards.org/cgi-bin/carddisp.pl?gene=IL23A
KLRK1	Killer Cell Lectin Like Receptor K1	Protein Coding	P26718	49	GC12M028038	6.95214080810547	https://www.genecards.org/cgi-bin/carddisp.pl?gene=KLRK1
MIR208B	MicroRNA 208b	RNA Gene		27	GC14M023417	6.94753313064575	https://www.genecards.org/cgi-bin/carddisp.pl?gene=MIR208B
BSG	Basigin (Ok Blood Group)	Protein Coding	P35613	53	GC19P000571	6.94586849212646	https://www.genecards.org/cgi-bin/carddisp.pl?gene=BSG
SALL4	Spalt Like Transcription Factor 4	Protein Coding	Q9UJQ4	51	GC20M051784	6.94585084915161	https://www.genecards.org/cgi-bin/carddisp.pl?gene=SALL4
CD69	CD69 Molecule	Protein Coding	Q07108	51	GC12M028030	6.93713855743408	https://www.genecards.org/cgi-bin/carddisp.pl?gene=CD69
RAB33A	RAB33A, Member RAS Oncogene Family	Protein Coding	Q14088	44	GC0XP130110	6.93453454971313	https://www.genecards.org/cgi-bin/carddisp.pl?gene=RAB33A
DPP6	Dipeptidyl Peptidase Like 6	Protein Coding	P42658	54	GC07P153748	6.93385934829712	https://www.genecards.org/cgi-bin/carddisp.pl?gene=DPP6
MIR137	MicroRNA 137	RNA Gene		25	GC01M098046	6.9336404800415	https://www.genecards.org/cgi-bin/carddisp.pl?gene=MIR137
CSPP1	Centrosome And Spindle Pole Associated Protein 1	Protein Coding	Q1MSJ5	47	GC08P067062	6.93089485168457	https://www.genecards.org/cgi-bin/carddisp.pl?gene=CSPP1
DGUOK	Deoxyguanosine Kinase	Protein Coding	Q16854	52	GC02P073926	6.92972135543823	https://www.genecards.org/cgi-bin/carddisp.pl?gene=DGUOK
ANO10	Anoctamin 10	Protein Coding	Q9NW15	47	GC03M043355	6.92727899551392	https://www.genecards.org/cgi-bin/carddisp.pl?gene=ANO10
EPX	Eosinophil Peroxidase	Protein Coding	P11678	53	GC17P058192	6.92601776123047	https://www.genecards.org/cgi-bin/carddisp.pl?gene=EPX
GLUD1	Glutamate Dehydrogenase 1	Protein Coding	P00367	58	GC10M087050	6.92153835296631	https://www.genecards.org/cgi-bin/carddisp.pl?gene=GLUD1
FANCL	FA Complementation Group L	Protein Coding	Q9NW38	55	GC02M058127	6.91780614852905	https://www.genecards.org/cgi-bin/carddisp.pl?gene=FANCL
SERPINA1	Serpin Family A Member 1	Protein Coding	P01009	58	GC14M094376	6.91685009002686	https://www.genecards.org/cgi-bin/carddisp.pl?gene=SERPINA1
MIR30B	MicroRNA 30b	RNA Gene		28	GC08M134800	6.91428279876709	https://www.genecards.org/cgi-bin/carddisp.pl?gene=MIR30B
AP1S1	Adaptor Related Protein Complex 1 Subunit Sigma 1	Protein Coding	P61966	48	GC07P101154	6.90958452224731	https://www.genecards.org/cgi-bin/carddisp.pl?gene=AP1S1
ADCY10	Adenylate Cyclase 10	Protein Coding	Q96PN6	52	GC01M167809	6.90648746490479	https://www.genecards.org/cgi-bin/carddisp.pl?gene=ADCY10
C1QB	Complement C1q B Chain	Protein Coding	P02746	52	GC01P022652	6.90417194366455	https://www.genecards.org/cgi-bin/carddisp.pl?gene=C1QB
FLII	FLII Actin Remodeling Protein	Protein Coding	Q13045	50	GC17M018244	6.90398216247559	https://www.genecards.org/cgi-bin/carddisp.pl?gene=FLII
TMEM240	Transmembrane Protein 240	Protein Coding	Q5SV17	41	GC01M012949	6.90383577346802	https://www.genecards.org/cgi-bin/carddisp.pl?gene=TMEM240
MAP1A	Microtubule Associated Protein 1A	Protein Coding	P78559	48	GC15P148183	6.89813566207886	https://www.genecards.org/cgi-bin/carddisp.pl?gene=MAP1A
MC1R	Melanocortin 1 Receptor	Protein Coding	Q01726	56	GC16P089912	6.89210414886475	https://www.genecards.org/cgi-bin/carddisp.pl?gene=MC1R
CHRND	Cholinergic Receptor Nicotinic Delta Subunit	Protein Coding	Q07001	51	GC02P232525	6.89117288589478	https://www.genecards.org/cgi-bin/carddisp.pl?gene=CHRND
CHD7	Chromodomain Helicase DNA Binding Protein 7	Protein Coding	Q9P2D1	53	GC08P060678	6.89095973968506	https://www.genecards.org/cgi-bin/carddisp.pl?gene=CHD7
IRF3	Interferon Regulatory Factor 3	Protein Coding	Q14653	54	GC19M049659	6.88498210906982	https://www.genecards.org/cgi-bin/carddisp.pl?gene=IRF3
BCL11A	BCL11 Transcription Factor A	Protein Coding	Q9H165	52	GC02M060451	6.88479232788086	https://www.genecards.org/cgi-bin/carddisp.pl?gene=BCL11A
ALDH1L1	Aldehyde Dehydrogenase 1 Family Member L1	Protein Coding	O75891	48	GC03M126103	6.87685394287109	https://www.genecards.org/cgi-bin/carddisp.pl?gene=ALDH1L1
TECPR2	Tectonin Beta-Propeller Repeat Containing 2	Protein Coding	O15040	44	GC14P102362	6.87623500823975	https://www.genecards.org/cgi-bin/carddisp.pl?gene=TECPR2
RPL36A-HNRNPH2	RPL36A-HNRNPH2 Readthrough	Protein Coding		24	GC0XP101393	6.87120580673218	https://www.genecards.org/cgi-bin/carddisp.pl?gene=RPL36A-HNRNPH2
RXYLT1	Ribitol Xylosyltransferase 1	Protein Coding	Q9Y2B1	45	GC12P063779	6.87016534805298	https://www.genecards.org/cgi-bin/carddisp.pl?gene=RXYLT1
RPGR	Retinitis Pigmentosa GTPase Regulator	Protein Coding	Q92834	50	GC0XM038269	6.86549854278564	https://www.genecards.org/cgi-bin/carddisp.pl?gene=RPGR
ELAVL1	ELAV Like RNA Binding Protein 1	Protein Coding	Q15717	50	GC19M007958	6.86268854141235	https://www.genecards.org/cgi-bin/carddisp.pl?gene=ELAVL1
SKI	SKI Proto-Oncogene	Protein Coding	P12755	54	GC01P011132	6.85112190246582	https://www.genecards.org/cgi-bin/carddisp.pl?gene=SKI
MIR455	MicroRNA 455	RNA Gene		26	GC09P114209	6.84918165206909	https://www.genecards.org/cgi-bin/carddisp.pl?gene=MIR455
LIMK1	LIM Domain Kinase 1	Protein Coding	P53667	56	GC07P074082	6.84822082519531	https://www.genecards.org/cgi-bin/carddisp.pl?gene=LIMK1
FBLN1	Fibulin 1	Protein Coding	P23142	52	GC22P045502	6.8475775718689	https://www.genecards.org/cgi-bin/carddisp.pl?gene=FBLN1
B3GAT3	Beta-1,3-Glucuronyltransferase 3	Protein Coding	O94766	51	GC11M121067	6.83716726303101	https://www.genecards.org/cgi-bin/carddisp.pl?gene=B3GAT3
GPR151	G Protein-Coupled Receptor 151	Protein Coding	Q8TDV0	41	GC05M146513	6.83481693267822	https://www.genecards.org/cgi-bin/carddisp.pl?gene=GPR151
NKX2-8	NK2 Homeobox 8	Protein Coding	O15522	41	GC14M036580	6.83355188369751	https://www.genecards.org/cgi-bin/carddisp.pl?gene=NKX2-8
ETS1	ETS Proto-Oncogene 1, Transcription Factor	Protein Coding	P14921	56	GC11M128458	6.83245277404785	https://www.genecards.org/cgi-bin/carddisp.pl?gene=ETS1
ITGA5	Integrin Subunit Alpha 5	Protein Coding	P08648	56	GC12M055747	6.83178043365479	https://www.genecards.org/cgi-bin/carddisp.pl?gene=ITGA5
GRIK2	Glutamate Ionotropic Receptor Kainate Type Subunit 2	Protein Coding	Q13002	58	GC06P100962	6.8304762840271	https://www.genecards.org/cgi-bin/carddisp.pl?gene=GRIK2
SGCB	Sarcoglycan Beta	Protein Coding	Q16585	49	GC04M052019	6.82912397384644	https://www.genecards.org/cgi-bin/carddisp.pl?gene=SGCB
DOK7	Docking Protein 7	Protein Coding	Q18PE1	47	GC04P003489	6.82716751098633	https://www.genecards.org/cgi-bin/carddisp.pl?gene=DOK7
ATP2B1-AS1	ATP2B1 Antisense RNA 1	RNA Gene		19	GC12P089715	6.82537937164307	https://www.genecards.org/cgi-bin/carddisp.pl?gene=ATP2B1-AS1
NCF1	Neutrophil Cytosolic Factor 1	Protein Coding	P14598	55	GC07P084363	6.82429218292236	https://www.genecards.org/cgi-bin/carddisp.pl?gene=NCF1
MIB1	MIB E3 Ubiquitin Protein Ligase 1	Protein Coding	Q86YT6	51	GC18P021704	6.81941366195679	https://www.genecards.org/cgi-bin/carddisp.pl?gene=MIB1
ADK	Adenosine Kinase	Protein Coding	P55263	58	GC10P074573	6.81761741638184	https://www.genecards.org/cgi-bin/carddisp.pl?gene=ADK
GPR17	G Protein-Coupled Receptor 17	Protein Coding	Q13304	47	GC02P127645	6.81685590744019	https://www.genecards.org/cgi-bin/carddisp.pl?gene=GPR17
SNORD118	Small Nucleolar RNA, C/D Box 118	RNA Gene		24	GC17M017010	6.81636095046997	https://www.genecards.org/cgi-bin/carddisp.pl?gene=SNORD118
FMOD	Fibromodulin	Protein Coding	Q06828	50	GC01M203340	6.81354331970215	https://www.genecards.org/cgi-bin/carddisp.pl?gene=FMOD
DPF2	Double PHD Fingers 2	Protein Coding	Q92785	50	GC11P084564	6.80958461761475	https://www.genecards.org/cgi-bin/carddisp.pl?gene=DPF2
LAMA3	Laminin Subunit Alpha 3	Protein Coding	Q16787	52	GC18P023689	6.8045220375061	https://www.genecards.org/cgi-bin/carddisp.pl?gene=LAMA3
NPPC	Natriuretic Peptide C	Protein Coding	P23582	49	GC02M231921	6.79295444488525	https://www.genecards.org/cgi-bin/carddisp.pl?gene=NPPC
IL37	Interleukin 37	Protein Coding	Q9NZH6	48	GC02P141239	6.78853988647461	https://www.genecards.org/cgi-bin/carddisp.pl?gene=IL37
TLR7	Toll Like Receptor 7	Protein Coding	Q9NYK1	57	GC0XP012867	6.78848123550415	https://www.genecards.org/cgi-bin/carddisp.pl?gene=TLR7
MGME1	Mitochondrial Genome Maintenance Exonuclease 1	Protein Coding	Q9BQP7	45	GC20P017968	6.78578615188599	https://www.genecards.org/cgi-bin/carddisp.pl?gene=MGME1
KY	Kyphoscoliosis Peptidase	Protein Coding	Q8NBH2	44	GC03M134599	6.78398036956787	https://www.genecards.org/cgi-bin/carddisp.pl?gene=KY
CXCR1	C-X-C Motif Chemokine Receptor 1	Protein Coding	P25024	52	GC02M218162	6.78320789337158	https://www.genecards.org/cgi-bin/carddisp.pl?gene=CXCR1
TNFRSF10B	TNF Receptor Superfamily Member 10b	Protein Coding	O14763	58	GC08M023020	6.78027439117432	https://www.genecards.org/cgi-bin/carddisp.pl?gene=TNFRSF10B
KIF5C	Kinesin Family Member 5C	Protein Coding	O60282	49	GC02P148875	6.77023458480835	https://www.genecards.org/cgi-bin/carddisp.pl?gene=KIF5C
SERPINI1	Serpin Family I Member 1	Protein Coding	Q99574	55	GC03P167735	6.76829814910889	https://www.genecards.org/cgi-bin/carddisp.pl?gene=SERPINI1
DYRK1A	Dual Specificity Tyrosine Phosphorylation Regulated Kinase 1A	Protein Coding	Q13627	58	GC21P037365	6.76770687103271	https://www.genecards.org/cgi-bin/carddisp.pl?gene=DYRK1A
ADSL	Adenylosuccinate Lyase	Protein Coding	P30566	56	GC22P040346	6.76562976837158	https://www.genecards.org/cgi-bin/carddisp.pl?gene=ADSL
GDF11	Growth Differentiation Factor 11	Protein Coding	O95390	50	GC12P055743	6.7646484375	https://www.genecards.org/cgi-bin/carddisp.pl?gene=GDF11
B3GALNT2	Beta-1,3-N-Acetylgalactosaminyltransferase 2	Protein Coding	Q8NCR0	49	GC01M235440	6.76233673095703	https://www.genecards.org/cgi-bin/carddisp.pl?gene=B3GALNT2
PACS2	Phosphofurin Acidic Cluster Sorting Protein 2	Protein Coding	Q86VP3	48	GC14P105300	6.76031494140625	https://www.genecards.org/cgi-bin/carddisp.pl?gene=PACS2
MITF	Melanocyte Inducing Transcription Factor	Protein Coding	O75030	57	GC03P069740	6.75887584686279	https://www.genecards.org/cgi-bin/carddisp.pl?gene=MITF
ASTN2	Astrotactin 2	Protein Coding	O75129	47	GC09M117453	6.75464200973511	https://www.genecards.org/cgi-bin/carddisp.pl?gene=ASTN2
FLT3LG	Fms Related Receptor Tyrosine Kinase 3 Ligand	Protein Coding	P49771	49	GC19P103444	6.75143814086914	https://www.genecards.org/cgi-bin/carddisp.pl?gene=FLT3LG
HMOX2	Heme Oxygenase 2	Protein Coding	P30519	54	GC16P004474	6.75074672698975	https://www.genecards.org/cgi-bin/carddisp.pl?gene=HMOX2
CXCR5	C-X-C Motif Chemokine Receptor 5	Protein Coding	P32302	50	GC11P121639	6.74993276596069	https://www.genecards.org/cgi-bin/carddisp.pl?gene=CXCR5
CLUAP1	Clusterin Associated Protein 1	Protein Coding	Q96AJ1	44	GC16P065075	6.74820947647095	https://www.genecards.org/cgi-bin/carddisp.pl?gene=CLUAP1
LTB	Lymphotoxin Beta	Protein Coding	Q06643	48	GC06M090745	6.74354124069214	https://www.genecards.org/cgi-bin/carddisp.pl?gene=LTB
TLCD3B	TLC Domain Containing 3B	Protein Coding	Q71RH2	42	GC16M043234	6.73791170120239	https://www.genecards.org/cgi-bin/carddisp.pl?gene=TLCD3B
SFTPD	Surfactant Protein D	Protein Coding	P35247	52	GC10M079937	6.73541593551636	https://www.genecards.org/cgi-bin/carddisp.pl?gene=SFTPD
ADORA2A	Adenosine A2a Receptor	Protein Coding	P29274	54	GC22P024417	6.72347116470337	https://www.genecards.org/cgi-bin/carddisp.pl?gene=ADORA2A
SF3B2	Splicing Factor 3b Subunit 2	Protein Coding	Q13435	49	GC11P066050	6.71656227111816	https://www.genecards.org/cgi-bin/carddisp.pl?gene=SF3B2
SPTBN1	Spectrin Beta, Non-Erythrocytic 1	Protein Coding	Q01082	54	GC02P054456	6.7102689743042	https://www.genecards.org/cgi-bin/carddisp.pl?gene=SPTBN1
LYN	LYN Proto-Oncogene, Src Family Tyrosine Kinase	Protein Coding	P07948	57	GC08P055879	6.70250368118286	https://www.genecards.org/cgi-bin/carddisp.pl?gene=LYN
TYR	Tyrosinase	Protein Coding	P14679	57	GC11P089177	6.69996452331543	https://www.genecards.org/cgi-bin/carddisp.pl?gene=TYR
SDHC	Succinate Dehydrogenase Complex Subunit C	Protein Coding	Q99643	51	GC01P161314	6.69750452041626	https://www.genecards.org/cgi-bin/carddisp.pl?gene=SDHC
MYOT	Myotilin	Protein Coding	Q9UBF9	49	GC05P137867	6.69654703140259	https://www.genecards.org/cgi-bin/carddisp.pl?gene=MYOT
ZIC3	Zic Family Member 3	Protein Coding	O60481	54	GC0XP137566	6.69553565979004	https://www.genecards.org/cgi-bin/carddisp.pl?gene=ZIC3
GABRG2	Gamma-Aminobutyric Acid Type A Receptor Subunit Gamma2	Protein Coding	P18507	57	GC05P162000	6.69546747207642	https://www.genecards.org/cgi-bin/carddisp.pl?gene=GABRG2
MIR130B	MicroRNA 130b	RNA Gene		25	GC22P069315	6.69303178787231	https://www.genecards.org/cgi-bin/carddisp.pl?gene=MIR130B
CASC15	Cancer Susceptibility 15	RNA Gene		24	GC06P021682	6.69241046905518	https://www.genecards.org/cgi-bin/carddisp.pl?gene=CASC15
CCL21	C-C Motif Chemokine Ligand 21	Protein Coding	O00585	49	GC09M034709	6.68978404998779	https://www.genecards.org/cgi-bin/carddisp.pl?gene=CCL21
SOD3	Superoxide Dismutase 3	Protein Coding	P08294	52	GC04P024798	6.68967247009277	https://www.genecards.org/cgi-bin/carddisp.pl?gene=SOD3
DNAJC6	DnaJ Heat Shock Protein Family (Hsp40) Member C6	Protein Coding	O75061	51	GC01P065248	6.68095064163208	https://www.genecards.org/cgi-bin/carddisp.pl?gene=DNAJC6
SERPINF2	Serpin Family F Member 2	Protein Coding	P08697	54	GC17P001742	6.68045568466187	https://www.genecards.org/cgi-bin/carddisp.pl?gene=SERPINF2
BLTP1	Bridge-Like Lipid Transfer Protein Family Member 1	Protein Coding	Q2LD37	41	GC04P122154	6.67769908905029	https://www.genecards.org/cgi-bin/carddisp.pl?gene=BLTP1
LOC130060994	ATAC-STARR-Seq Lymphoblastoid Active Region 12266	Functional Element		8	GC17P108784	6.67596960067749	https://www.genecards.org/cgi-bin/carddisp.pl?gene=LOC130060994
NDUFAF6	NADH:Ubiquinone Oxidoreductase Complex Assembly Factor 6	Protein Coding	Q330K2	44	GC08P094895	6.67583513259888	https://www.genecards.org/cgi-bin/carddisp.pl?gene=NDUFAF6
HNF4A	Hepatocyte Nuclear Factor 4 Alpha	Protein Coding	P41235	57	GC20P044355	6.6756067276001	https://www.genecards.org/cgi-bin/carddisp.pl?gene=HNF4A
MIR574	MicroRNA 574	RNA Gene		27	GC04P039057	6.67455148696899	https://www.genecards.org/cgi-bin/carddisp.pl?gene=MIR574
PNPT1	Polyribonucleotide Nucleotidyltransferase 1	Protein Coding	Q8TCS8	52	GC02M055634	6.67383337020874	https://www.genecards.org/cgi-bin/carddisp.pl?gene=PNPT1
IRF4	Interferon Regulatory Factor 4	Protein Coding	Q15306	52	GC06P000391	6.6715087890625	https://www.genecards.org/cgi-bin/carddisp.pl?gene=IRF4
PTGER2	Prostaglandin E Receptor 2	Protein Coding	P43116	55	GC14P052314	6.66786575317383	https://www.genecards.org/cgi-bin/carddisp.pl?gene=PTGER2
ARID2	AT-Rich Interaction Domain 2	Protein Coding	Q68CP9	48	GC12P045729	6.66703748703003	https://www.genecards.org/cgi-bin/carddisp.pl?gene=ARID2
ESR2	Estrogen Receptor 2	Protein Coding	Q92731	57	GC14M064084	6.66702699661255	https://www.genecards.org/cgi-bin/carddisp.pl?gene=ESR2
COL10A1	Collagen Type X Alpha 1 Chain	Protein Coding	Q03692	49	GC06M116118	6.66609859466553	https://www.genecards.org/cgi-bin/carddisp.pl?gene=COL10A1
GATA4	GATA Binding Protein 4	Protein Coding	P43694	57	GC08P011676	6.66209030151367	https://www.genecards.org/cgi-bin/carddisp.pl?gene=GATA4
MYCNOS	MYCN Opposite Strand	RNA Gene	P40205	31	GC02M015918	6.65973949432373	https://www.genecards.org/cgi-bin/carddisp.pl?gene=MYCNOS
RARA	Retinoic Acid Receptor Alpha	Protein Coding	P10276	58	GC17P040309	6.65926313400269	https://www.genecards.org/cgi-bin/carddisp.pl?gene=RARA
ATP6V0A1	ATPase H+ Transporting V0 Subunit A1	Protein Coding	Q93050	51	GC17P042458	6.6588773727417	https://www.genecards.org/cgi-bin/carddisp.pl?gene=ATP6V0A1
RAD21	RAD21 Cohesin Complex Component	Protein Coding	O60216	54	GC08M116846	6.65758419036865	https://www.genecards.org/cgi-bin/carddisp.pl?gene=RAD21
DIS3	DIS3 Homolog, Exosome Endoribonuclease And 3'-5' Exoribonuclease	Protein Coding	Q9Y2L1	49	GC13M072752	6.65333890914917	https://www.genecards.org/cgi-bin/carddisp.pl?gene=DIS3
GLRA2	Glycine Receptor Alpha 2	Protein Coding	P23416	53	GC0XP014448	6.64975500106812	https://www.genecards.org/cgi-bin/carddisp.pl?gene=GLRA2
SERPINE2	Serpin Family E Member 2	Protein Coding	P07093	50	GC02M223975	6.64414405822754	https://www.genecards.org/cgi-bin/carddisp.pl?gene=SERPINE2
CEP63	Centrosomal Protein 63	Protein Coding	Q96MT8	49	GC03P134485	6.6395411491394	https://www.genecards.org/cgi-bin/carddisp.pl?gene=CEP63
MFSD8	Major Facilitator Superfamily Domain Containing 8	Protein Coding	Q8NHS3	45	GC04M127917	6.63829660415649	https://www.genecards.org/cgi-bin/carddisp.pl?gene=MFSD8
SLC18A2	Solute Carrier Family 18 Member A2	Protein Coding	Q05940	56	GC10P117241	6.63769149780273	https://www.genecards.org/cgi-bin/carddisp.pl?gene=SLC18A2
SIRT6	Sirtuin 6	Protein Coding	Q8N6T7	52	GC19M004174	6.63742589950562	https://www.genecards.org/cgi-bin/carddisp.pl?gene=SIRT6
MERTK	MER Proto-Oncogene, Tyrosine Kinase	Protein Coding	Q12866	59	GC02P111898	6.63620042800903	https://www.genecards.org/cgi-bin/carddisp.pl?gene=MERTK
ASPA	Aspartoacylase	Protein Coding	P45381	51	GC17P003472	6.63572692871094	https://www.genecards.org/cgi-bin/carddisp.pl?gene=ASPA
SLC16A2	Solute Carrier Family 16 Member 2	Protein Coding	P36021	51	GC0XP074787	6.63472270965576	https://www.genecards.org/cgi-bin/carddisp.pl?gene=SLC16A2
GRID2	Glutamate Ionotropic Receptor Delta Type Subunit 2	Protein Coding	O43424	54	GC04P092304	6.63169240951538	https://www.genecards.org/cgi-bin/carddisp.pl?gene=GRID2
SNHG8	Small Nucleolar RNA Host Gene 8	RNA Gene		27	GC04P118278	6.62927722930908	https://www.genecards.org/cgi-bin/carddisp.pl?gene=SNHG8
MIR499A	MicroRNA 499a	RNA Gene		28	GC20P034990	6.62141513824463	https://www.genecards.org/cgi-bin/carddisp.pl?gene=MIR499A
SFTPC	Surfactant Protein C	Protein Coding	P11686	50	GC08P022156	6.61862087249756	https://www.genecards.org/cgi-bin/carddisp.pl?gene=SFTPC
TCTN1	Tectonic Family Member 1	Protein Coding	Q2MV58	47	GC12P110614	6.6088285446167	https://www.genecards.org/cgi-bin/carddisp.pl?gene=TCTN1
ARFGEF2	ADP Ribosylation Factor Guanine Nucleotide Exchange Factor 2	Protein Coding	Q9Y6D5	49	GC20P048921	6.60007572174072	https://www.genecards.org/cgi-bin/carddisp.pl?gene=ARFGEF2
DPYSL3	Dihydropyrimidinase Like 3	Protein Coding	Q14195	49	GC05M147390	6.59932327270508	https://www.genecards.org/cgi-bin/carddisp.pl?gene=DPYSL3
RTN2	Reticulon 2	Protein Coding	O75298	49	GC19M045485	6.59581804275513	https://www.genecards.org/cgi-bin/carddisp.pl?gene=RTN2
F2RL1	F2R Like Trypsin Receptor 1	Protein Coding	P55085	52	GC05P076818	6.59465217590332	https://www.genecards.org/cgi-bin/carddisp.pl?gene=F2RL1
SETD2	SET Domain Containing 2, Histone Lysine Methyltransferase	Protein Coding	Q9BYW2	56	GC03M047033	6.59387874603271	https://www.genecards.org/cgi-bin/carddisp.pl?gene=SETD2
TNNI3	Troponin I3, Cardiac Type	Protein Coding	P19429	57	GC19M055151	6.59077548980713	https://www.genecards.org/cgi-bin/carddisp.pl?gene=TNNI3
LEPR	Leptin Receptor	Protein Coding	P48357	58	GC01P065435	6.58584213256836	https://www.genecards.org/cgi-bin/carddisp.pl?gene=LEPR
PRORP	Protein Only RNase P Catalytic Subunit	Protein Coding	O15091	45	GC14P043524	6.58545732498169	https://www.genecards.org/cgi-bin/carddisp.pl?gene=PRORP
TCTN3	Tectonic Family Member 3	Protein Coding	Q6NUS6	48	GC10M095663	6.58398294448853	https://www.genecards.org/cgi-bin/carddisp.pl?gene=TCTN3
PTPRS	Protein Tyrosine Phosphatase Receptor Type S	Protein Coding	Q13332	52	GC19M018952	6.58135461807251	https://www.genecards.org/cgi-bin/carddisp.pl?gene=PTPRS
MIR151A	MicroRNA 151a	RNA Gene		26	GC08M140901	6.57815265655518	https://www.genecards.org/cgi-bin/carddisp.pl?gene=MIR151A
LOC108663987	Ataxin 3 Repeat Instability Region	Functional Element		9	GC14P092071	6.57635593414307	https://www.genecards.org/cgi-bin/carddisp.pl?gene=LOC108663987
MIR148A	MicroRNA 148a	RNA Gene		27	GC07M025950	6.57631397247314	https://www.genecards.org/cgi-bin/carddisp.pl?gene=MIR148A
CYTOR	Cytoskeleton Regulator RNA	RNA Gene		28	GC02P089050	6.57461309432983	https://www.genecards.org/cgi-bin/carddisp.pl?gene=CYTOR
DLK1	Delta Like Non-Canonical Notch Ligand 1	Protein Coding	P80370	53	GC14P114734	6.57173347473145	https://www.genecards.org/cgi-bin/carddisp.pl?gene=DLK1
ERVW-1	Endogenous Retrovirus Group W Member 1, Envelope	Protein Coding	Q9UQF0	44	GC07M092468	6.56916999816895	https://www.genecards.org/cgi-bin/carddisp.pl?gene=ERVW-1
CTSL	Cathepsin L	Protein Coding	P07711	56	GC09P087725	6.56866550445557	https://www.genecards.org/cgi-bin/carddisp.pl?gene=CTSL
S100A9	S100 Calcium Binding Protein A9	Protein Coding	P06702	51	GC01P153357	6.56826734542847	https://www.genecards.org/cgi-bin/carddisp.pl?gene=S100A9
LTB4R	Leukotriene B4 Receptor	Protein Coding	Q15722	50	GC14P024311	6.56704139709473	https://www.genecards.org/cgi-bin/carddisp.pl?gene=LTB4R
NDUFA9	NADH:Ubiquinone Oxidoreductase Subunit A9	Protein Coding	Q16795	52	GC12P004649	6.56155443191528	https://www.genecards.org/cgi-bin/carddisp.pl?gene=NDUFA9
GABBR2	Gamma-Aminobutyric Acid Type B Receptor Subunit 2	Protein Coding	O75899	57	GC09M098288	6.56115913391113	https://www.genecards.org/cgi-bin/carddisp.pl?gene=GABBR2
MIR200B	MicroRNA 200b	RNA Gene		28	GC01P001167	6.56022262573242	https://www.genecards.org/cgi-bin/carddisp.pl?gene=MIR200B
TFAM	Transcription Factor A, Mitochondrial	Protein Coding	Q00059	53	GC10P058385	6.56013774871826	https://www.genecards.org/cgi-bin/carddisp.pl?gene=TFAM
PADI2	Peptidyl Arginine Deiminase 2	Protein Coding	Q9Y2J8	51	GC01M017066	6.55797386169434	https://www.genecards.org/cgi-bin/carddisp.pl?gene=PADI2
CD58	CD58 Molecule	Protein Coding	P19256	49	GC01M116514	6.55320262908936	https://www.genecards.org/cgi-bin/carddisp.pl?gene=CD58
FANCI	FA Complementation Group I	Protein Coding	Q9NVI1	51	GC15P089243	6.55021572113037	https://www.genecards.org/cgi-bin/carddisp.pl?gene=FANCI
WNT4	Wnt Family Member 4	Protein Coding	P56705	55	GC01M022190	6.54635763168335	https://www.genecards.org/cgi-bin/carddisp.pl?gene=WNT4
ERCC4	ERCC Excision Repair 4, Endonuclease Catalytic Subunit	Protein Coding	Q92889	54	GC16P013920	6.54362201690674	https://www.genecards.org/cgi-bin/carddisp.pl?gene=ERCC4
RAB4B-EGLN2	RAB4B-EGLN2 Readthrough (NMD Candidate)	RNA Gene		19	GC19P040778	6.54062080383301	https://www.genecards.org/cgi-bin/carddisp.pl?gene=RAB4B-EGLN2
LMO4	LIM Domain Only 4	Protein Coding	P61968	48	GC01P087354	6.53776168823242	https://www.genecards.org/cgi-bin/carddisp.pl?gene=LMO4
MIR181C	MicroRNA 181c	RNA Gene		26	GC19P102517	6.53716421127319	https://www.genecards.org/cgi-bin/carddisp.pl?gene=MIR181C
KRT20	Keratin 20	Protein Coding	P35900	48	GC17M040875	6.53548622131348	https://www.genecards.org/cgi-bin/carddisp.pl?gene=KRT20
SMAD1	SMAD Family Member 1	Protein Coding	Q15797	52	GC04P145481	6.53400373458862	https://www.genecards.org/cgi-bin/carddisp.pl?gene=SMAD1
AVP	Arginine Vasopressin	Protein Coding	P01185	54	GC20M003082	6.5260968208313	https://www.genecards.org/cgi-bin/carddisp.pl?gene=AVP
TRPC3	Transient Receptor Potential Cation Channel Subfamily C Member 3	Protein Coding	Q13507	55	GC04M121879	6.52361488342285	https://www.genecards.org/cgi-bin/carddisp.pl?gene=TRPC3
STAT5A	Signal Transducer And Activator Of Transcription 5A	Protein Coding	P42229	56	GC17P042287	6.51603507995605	https://www.genecards.org/cgi-bin/carddisp.pl?gene=STAT5A
FGG	Fibrinogen Gamma Chain	Protein Coding	P02679	56	GC04M154604	6.51508760452271	https://www.genecards.org/cgi-bin/carddisp.pl?gene=FGG
SCYL2	SCY1 Like Pseudokinase 2	Protein Coding	Q6P3W7	45	GC12P100267	6.51091194152832	https://www.genecards.org/cgi-bin/carddisp.pl?gene=SCYL2
FANCA	FA Complementation Group A	Protein Coding	O15360	58	GC16M090051	6.50993967056274	https://www.genecards.org/cgi-bin/carddisp.pl?gene=FANCA
FABP7	Fatty Acid Binding Protein 7	Protein Coding	O15540	51	GC06P126903	6.5085506439209	https://www.genecards.org/cgi-bin/carddisp.pl?gene=FABP7
CLIP2	CAP-Gly Domain Containing Linker Protein 2	Protein Coding	Q9UDT6	48	GC07P074289	6.50530862808228	https://www.genecards.org/cgi-bin/carddisp.pl?gene=CLIP2
TCN2	Transcobalamin 2	Protein Coding	P20062	51	GC22P064881	6.50139236450195	https://www.genecards.org/cgi-bin/carddisp.pl?gene=TCN2
HEY2	Hes Related Family BHLH Transcription Factor With YRPW Motif 2	Protein Coding	Q9UBP5	47	GC06P127508	6.49848604202271	https://www.genecards.org/cgi-bin/carddisp.pl?gene=HEY2
ALDH3A2	Aldehyde Dehydrogenase 3 Family Member A2	Protein Coding	P51648	55	GC17P019648	6.497389793396	https://www.genecards.org/cgi-bin/carddisp.pl?gene=ALDH3A2
H3C1	H3 Clustered Histone 1	Protein Coding	P68431	46	GC06P125260	6.49718952178955	https://www.genecards.org/cgi-bin/carddisp.pl?gene=H3C1
MSX2	Msh Homeobox 2	Protein Coding	P35548	54	GC05P174724	6.49589443206787	https://www.genecards.org/cgi-bin/carddisp.pl?gene=MSX2
EEF2	Eukaryotic Translation Elongation Factor 2	Protein Coding	P13639	57	GC19M003976	6.49429655075073	https://www.genecards.org/cgi-bin/carddisp.pl?gene=EEF2
CLN8	CLN8 Transmembrane ER And ERGIC Protein	Protein Coding	Q9UBY8	49	GC08P001755	6.49352550506592	https://www.genecards.org/cgi-bin/carddisp.pl?gene=CLN8
DPP4	Dipeptidyl Peptidase 4	Protein Coding	P27487	58	GC02M161992	6.49343013763428	https://www.genecards.org/cgi-bin/carddisp.pl?gene=DPP4
SP7	Sp7 Transcription Factor	Protein Coding	Q8TDD2	50	GC12M053326	6.49249362945557	https://www.genecards.org/cgi-bin/carddisp.pl?gene=SP7
GLDC	Glycine Decarboxylase	Protein Coding	P23378	56	GC09M006522	6.49242210388184	https://www.genecards.org/cgi-bin/carddisp.pl?gene=GLDC
FASTKD2	FAST Kinase Domains 2	Protein Coding	Q9NYY8	47	GC02P206770	6.4893274307251	https://www.genecards.org/cgi-bin/carddisp.pl?gene=FASTKD2
HNRNPA2B1	Heterogeneous Nuclear Ribonucleoprotein A2/B1	Protein Coding	P22626	55	GC07M026174	6.48906898498535	https://www.genecards.org/cgi-bin/carddisp.pl?gene=HNRNPA2B1
ADD3	Adducin 3	Protein Coding	Q9UEY8	51	GC10P109996	6.48544216156006	https://www.genecards.org/cgi-bin/carddisp.pl?gene=ADD3
PLA2G4A	Phospholipase A2 Group IVA	Protein Coding	P47712	56	GC01P186798	6.48536157608032	https://www.genecards.org/cgi-bin/carddisp.pl?gene=PLA2G4A
LATS1	Large Tumor Suppressor Kinase 1	Protein Coding	O95835	52	GC06M149658	6.48182249069214	https://www.genecards.org/cgi-bin/carddisp.pl?gene=LATS1
CPT2	Carnitine Palmitoyltransferase 2	Protein Coding	P23786	58	GC01P053196	6.47567129135132	https://www.genecards.org/cgi-bin/carddisp.pl?gene=CPT2
FBXW7	F-Box And WD Repeat Domain Containing 7	Protein Coding	Q969H0	54	GC04M152321	6.4702000617981	https://www.genecards.org/cgi-bin/carddisp.pl?gene=FBXW7
BBC3	BCL2 Binding Component 3	Protein Coding	Q96PG8	49	GC19M047220	6.46930980682373	https://www.genecards.org/cgi-bin/carddisp.pl?gene=BBC3
APOD	Apolipoprotein D	Protein Coding	P05090	51	GC03M195568	6.46625947952271	https://www.genecards.org/cgi-bin/carddisp.pl?gene=APOD
SHANK3	SH3 And Multiple Ankyrin Repeat Domains 3	Protein Coding	Q9BYB0	49	GC22P065485	6.4635763168335	https://www.genecards.org/cgi-bin/carddisp.pl?gene=SHANK3
CRPPA	CDP-L-Ribitol Pyrophosphorylase A	Protein Coding	A4D126	46	GC07M016088	6.4604663848877	https://www.genecards.org/cgi-bin/carddisp.pl?gene=CRPPA
EIF2AK2	Eukaryotic Translation Initiation Factor 2 Alpha Kinase 2	Protein Coding	P19525	58	GC02M037099	6.45958709716797	https://www.genecards.org/cgi-bin/carddisp.pl?gene=EIF2AK2
CS	Citrate Synthase	Protein Coding	O75390	53	GC12M056271	6.4595251083374	https://www.genecards.org/cgi-bin/carddisp.pl?gene=CS
NRTN	Neurturin	Protein Coding	Q99748	48	GC19P005805	6.45566368103027	https://www.genecards.org/cgi-bin/carddisp.pl?gene=NRTN
OXTR	Oxytocin Receptor	Protein Coding	P30559	55	GC03M008767	6.44817686080933	https://www.genecards.org/cgi-bin/carddisp.pl?gene=OXTR
HMGA2	High Mobility Group AT-Hook 2	Protein Coding	P52926	51	GC12P065824	6.44536876678467	https://www.genecards.org/cgi-bin/carddisp.pl?gene=HMGA2
RAPSN	Receptor Associated Protein Of The Synapse	Protein Coding	Q13702	50	GC11M120846	6.43995094299316	https://www.genecards.org/cgi-bin/carddisp.pl?gene=RAPSN
GCH1	GTP Cyclohydrolase 1	Protein Coding	P30793	56	GC14M054842	6.4399299621582	https://www.genecards.org/cgi-bin/carddisp.pl?gene=GCH1
HINT1	Histidine Triad Nucleotide Binding Protein 1	Protein Coding	P49773	53	GC05M131159	6.43980264663696	https://www.genecards.org/cgi-bin/carddisp.pl?gene=HINT1
LPA	Lipoprotein(A)	Protein Coding	P08519	50	GC06M160531	6.43839645385742	https://www.genecards.org/cgi-bin/carddisp.pl?gene=LPA
ITGA2	Integrin Subunit Alpha 2	Protein Coding	P17301	54	GC05P052989	6.43791389465332	https://www.genecards.org/cgi-bin/carddisp.pl?gene=ITGA2
SOCS3	Suppressor Of Cytokine Signaling 3	Protein Coding	O14543	52	GC17M078356	6.43743515014648	https://www.genecards.org/cgi-bin/carddisp.pl?gene=SOCS3
CAMK2A	Calcium/Calmodulin Dependent Protein Kinase II Alpha	Protein Coding	Q9UQM7	61	GC05M150219	6.43696975708008	https://www.genecards.org/cgi-bin/carddisp.pl?gene=CAMK2A
SMARCA5	SWI/SNF Related, Matrix Associated, Actin Dependent Regulator Of Chromatin, Subfamily A, Member 5	Protein Coding	O60264	50	GC04P143513	6.43179035186768	https://www.genecards.org/cgi-bin/carddisp.pl?gene=SMARCA5
ERCC6	ERCC Excision Repair 6, Chromatin Remodeling Factor	Protein Coding	Q03468	55	GC10M049454	6.42847490310669	https://www.genecards.org/cgi-bin/carddisp.pl?gene=ERCC6
CHD6	Chromodomain Helicase DNA Binding Protein 6	Protein Coding	Q8TD26	45	GC20M041402	6.42620658874512	https://www.genecards.org/cgi-bin/carddisp.pl?gene=CHD6
SMARCAL1	SWI/SNF Related, Matrix Associated, Actin Dependent Regulator Of Chromatin, Subfamily A Like 1	Protein Coding	Q9NZC9	55	GC02P216412	6.4225025177002	https://www.genecards.org/cgi-bin/carddisp.pl?gene=SMARCAL1
AHDC1	AT-Hook DNA Binding Motif Containing 1	Protein Coding	Q5TGY3	43	GC01M027534	6.41641426086426	https://www.genecards.org/cgi-bin/carddisp.pl?gene=AHDC1
TFEB	Transcription Factor EB	Protein Coding	P19484	50	GC06M090945	6.41231679916382	https://www.genecards.org/cgi-bin/carddisp.pl?gene=TFEB
NDUFA10	NADH:Ubiquinone Oxidoreductase Subunit A10	Protein Coding	O95299	51	GC02M239893	6.41192245483398	https://www.genecards.org/cgi-bin/carddisp.pl?gene=NDUFA10
LINGO1	Leucine Rich Repeat And Ig Domain Containing 1	Protein Coding	Q96FE5	54	GC15M077613	6.40989780426025	https://www.genecards.org/cgi-bin/carddisp.pl?gene=LINGO1
SEPTIN4	Septin 4	Protein Coding	O43236	48	GC17M072367	6.40270137786865	https://www.genecards.org/cgi-bin/carddisp.pl?gene=SEPTIN4
FGD5-AS1	FGD5 Antisense RNA 1	RNA Gene		21	GC03M025542	6.39655017852783	https://www.genecards.org/cgi-bin/carddisp.pl?gene=FGD5-AS1
MCAM	Melanoma Cell Adhesion Molecule	Protein Coding	P43121	50	GC11M119308	6.39554119110107	https://www.genecards.org/cgi-bin/carddisp.pl?gene=MCAM
ARHGAP31	Rho GTPase Activating Protein 31	Protein Coding	Q2M1Z3	50	GC03P119294	6.39303350448608	https://www.genecards.org/cgi-bin/carddisp.pl?gene=ARHGAP31
BCAP31	B Cell Receptor Associated Protein 31	Protein Coding	P51572	50	GC0XM153701	6.39248752593994	https://www.genecards.org/cgi-bin/carddisp.pl?gene=BCAP31
GSTP1	Glutathione S-Transferase Pi 1	Protein Coding	P09211	58	GC11P067583	6.38743209838867	https://www.genecards.org/cgi-bin/carddisp.pl?gene=GSTP1
GPNMB	Glycoprotein Nmb	Protein Coding	Q14956	54	GC07P023924	6.3866138458252	https://www.genecards.org/cgi-bin/carddisp.pl?gene=GPNMB
ADAM10	ADAM Metallopeptidase Domain 10	Protein Coding	O14672	62	GC15M058588	6.3863697052002	https://www.genecards.org/cgi-bin/carddisp.pl?gene=ADAM10
NDST1	N-Deacetylase And N-Sulfotransferase 1	Protein Coding	P52848	51	GC05P150920	6.38423824310303	https://www.genecards.org/cgi-bin/carddisp.pl?gene=NDST1
SLC7A11	Solute Carrier Family 7 Member 11	Protein Coding	Q9UPY5	52	GC04M138164	6.38289594650269	https://www.genecards.org/cgi-bin/carddisp.pl?gene=SLC7A11
OPRK1	Opioid Receptor Kappa 1	Protein Coding	P41145	49	GC08M053227	6.38200426101685	https://www.genecards.org/cgi-bin/carddisp.pl?gene=OPRK1
BGN	Biglycan	Protein Coding	P21810	53	GC0XP153494	6.38079166412354	https://www.genecards.org/cgi-bin/carddisp.pl?gene=BGN
IGFBP7	Insulin Like Growth Factor Binding Protein 7	Protein Coding	Q16270	54	GC04M057030	6.37717437744141	https://www.genecards.org/cgi-bin/carddisp.pl?gene=IGFBP7
PCSK9	Proprotein Convertase Subtilisin/Kexin Type 9	Protein Coding	Q8NBP7	58	GC01P055039	6.37538433074951	https://www.genecards.org/cgi-bin/carddisp.pl?gene=PCSK9
LACTB	Lactamase Beta	Protein Coding	P83111	46	GC15P150143	6.3744010925293	https://www.genecards.org/cgi-bin/carddisp.pl?gene=LACTB
VPS35	VPS35 Retromer Complex Component	Protein Coding	Q96QK1	51	GC16M047254	6.37077903747559	https://www.genecards.org/cgi-bin/carddisp.pl?gene=VPS35
RNY3	RNA, Ro60-Associated Y3	RNA Gene		22	GC07P155972	6.36374139785767	https://www.genecards.org/cgi-bin/carddisp.pl?gene=RNY3
BMPR2	Bone Morphogenetic Protein Receptor Type 2	Protein Coding	Q13873	59	GC02P202376	6.35974645614624	https://www.genecards.org/cgi-bin/carddisp.pl?gene=BMPR2
NTSR1	Neurotensin Receptor 1	Protein Coding	P30989	49	GC20P062708	6.35266733169556	https://www.genecards.org/cgi-bin/carddisp.pl?gene=NTSR1
ERLIN1	ER Lipid Raft Associated 1	Protein Coding	O75477	50	GC10M100150	6.35211610794067	https://www.genecards.org/cgi-bin/carddisp.pl?gene=ERLIN1
DPYSL2	Dihydropyrimidinase Like 2	Protein Coding	Q16555	54	GC08P026514	6.34885931015015	https://www.genecards.org/cgi-bin/carddisp.pl?gene=DPYSL2
EHMT1	Euchromatic Histone Lysine Methyltransferase 1	Protein Coding	Q9H9B1	54	GC09P137618	6.34757423400879	https://www.genecards.org/cgi-bin/carddisp.pl?gene=EHMT1
TIMP3	TIMP Metallopeptidase Inhibitor 3	Protein Coding	P35625	52	GC22P064973	6.34755420684814	https://www.genecards.org/cgi-bin/carddisp.pl?gene=TIMP3
NSD2	Nuclear Receptor Binding SET Domain Protein 2	Protein Coding	O96028	53	GC04P003018	6.34483289718628	https://www.genecards.org/cgi-bin/carddisp.pl?gene=NSD2
EIF2AK1	Eukaryotic Translation Initiation Factor 2 Alpha Kinase 1	Protein Coding	Q9BQI3	53	GC07M006022	6.34342432022095	https://www.genecards.org/cgi-bin/carddisp.pl?gene=EIF2AK1
FAT1	FAT Atypical Cadherin 1	Protein Coding	Q14517	47	GC04M186587	6.34243392944336	https://www.genecards.org/cgi-bin/carddisp.pl?gene=FAT1
IL4R	Interleukin 4 Receptor	Protein Coding	P24394	56	GC16P065740	6.34171009063721	https://www.genecards.org/cgi-bin/carddisp.pl?gene=IL4R
MIR485	MicroRNA 485	RNA Gene		24	GC14P115614	6.33900356292725	https://www.genecards.org/cgi-bin/carddisp.pl?gene=MIR485
COA7	Cytochrome C Oxidase Assembly Factor 7	Protein Coding	Q96BR5	41	GC01M052684	6.33845853805542	https://www.genecards.org/cgi-bin/carddisp.pl?gene=COA7
MIR24-1	MicroRNA 24-1	RNA Gene		24	GC09P095086	6.33841228485107	https://www.genecards.org/cgi-bin/carddisp.pl?gene=MIR24-1
IBA57	Iron-Sulfur Cluster Assembly Factor IBA57	Protein Coding	Q5T440	45	GC01P228165	6.336838722229	https://www.genecards.org/cgi-bin/carddisp.pl?gene=IBA57
SIL1	SIL1 Nucleotide Exchange Factor	Protein Coding	Q9H173	50	GC05M138965	6.32908296585083	https://www.genecards.org/cgi-bin/carddisp.pl?gene=SIL1
THORLNC	Testis Associated Oncogenic LncRNA	RNA Gene		15	GC02M118133	6.32873725891113	https://www.genecards.org/cgi-bin/carddisp.pl?gene=THORLNC
MIRLET7D	MicroRNA Let-7d	RNA Gene		29	GC09P094178	6.32170248031616	https://www.genecards.org/cgi-bin/carddisp.pl?gene=MIRLET7D
TACR3	Tachykinin Receptor 3	Protein Coding	P29371	58	GC04M103586	6.32031488418579	https://www.genecards.org/cgi-bin/carddisp.pl?gene=TACR3
HULC	Hepatocellular Carcinoma Up-Regulated Long Non-Coding RNA	RNA Gene		28	GC06P008468	6.31987476348877	https://www.genecards.org/cgi-bin/carddisp.pl?gene=HULC
PRKCB	Protein Kinase C Beta	Protein Coding	P05771	57	GC16P065674	6.31915044784546	https://www.genecards.org/cgi-bin/carddisp.pl?gene=PRKCB
WDR45	WD Repeat Domain 45	Protein Coding	Q9Y484	49	GC0XM049074	6.31538438796997	https://www.genecards.org/cgi-bin/carddisp.pl?gene=WDR45
PITRM1	Pitrilysin Metallopeptidase 1	Protein Coding	Q5JRX3	47	GC10M003138	6.31314754486084	https://www.genecards.org/cgi-bin/carddisp.pl?gene=PITRM1
NAXE	NAD(P)HX Epimerase	Protein Coding	Q8NCW5	48	GC01P156591	6.30975246429443	https://www.genecards.org/cgi-bin/carddisp.pl?gene=NAXE
KRT1	Keratin 1	Protein Coding	P04264	56	GC12M052674	6.30421352386475	https://www.genecards.org/cgi-bin/carddisp.pl?gene=KRT1
SLC17A6	Solute Carrier Family 17 Member 6	Protein Coding	Q9P2U8	49	GC11P022359	6.29865980148315	https://www.genecards.org/cgi-bin/carddisp.pl?gene=SLC17A6
NKX6-1	NK6 Homeobox 1	Protein Coding	P78426	48	GC04M084491	6.29861879348755	https://www.genecards.org/cgi-bin/carddisp.pl?gene=NKX6-1
SNHG5	Small Nucleolar RNA Host Gene 5	RNA Gene		28	GC06M085650	6.29220485687256	https://www.genecards.org/cgi-bin/carddisp.pl?gene=SNHG5
PNMT	Phenylethanolamine N-Methyltransferase	Protein Coding	P11086	52	GC17P039667	6.28578996658325	https://www.genecards.org/cgi-bin/carddisp.pl?gene=PNMT
CRABP1	Cellular Retinoic Acid Binding Protein 1	Protein Coding	P29762	50	GC15P078340	6.28522729873657	https://www.genecards.org/cgi-bin/carddisp.pl?gene=CRABP1
PRTN3	Proteinase 3	Protein Coding	P24158	54	GC19P000840	6.28443813323975	https://www.genecards.org/cgi-bin/carddisp.pl?gene=PRTN3
MRPS34	Mitochondrial Ribosomal Protein S34	Protein Coding	P82930	45	GC16M001771	6.27698469161987	https://www.genecards.org/cgi-bin/carddisp.pl?gene=MRPS34
ALDH2	Aldehyde Dehydrogenase 2 Family Member	Protein Coding	P05091	59	GC12P111766	6.27092695236206	https://www.genecards.org/cgi-bin/carddisp.pl?gene=ALDH2
EPHA3	EPH Receptor A3	Protein Coding	P29320	55	GC03P089077	6.2604455947876	https://www.genecards.org/cgi-bin/carddisp.pl?gene=EPHA3
PRKG1	Protein Kinase CGMP-Dependent 1	Protein Coding	Q13976	59	GC10P050991	6.2599458694458	https://www.genecards.org/cgi-bin/carddisp.pl?gene=PRKG1
NPFF	Neuropeptide FF-Amide Peptide Precursor	Protein Coding	O15130	41	GC12M053755	6.25928783416748	https://www.genecards.org/cgi-bin/carddisp.pl?gene=NPFF
ACVR1	Activin A Receptor Type 1	Protein Coding	Q04771	60	GC02M157736	6.25787591934204	https://www.genecards.org/cgi-bin/carddisp.pl?gene=ACVR1
CYP26A1	Cytochrome P450 Family 26 Subfamily A Member 1	Protein Coding	O43174	51	GC10P093073	6.25773334503174	https://www.genecards.org/cgi-bin/carddisp.pl?gene=CYP26A1
COX6A1	Cytochrome C Oxidase Subunit 6A1	Protein Coding	P12074	51	GC12P120441	6.24796724319458	https://www.genecards.org/cgi-bin/carddisp.pl?gene=COX6A1
IFNAR1	Interferon Alpha And Beta Receptor Subunit 1	Protein Coding	P17181	57	GC21P033324	6.24779367446899	https://www.genecards.org/cgi-bin/carddisp.pl?gene=IFNAR1
KLK3	Kallikrein Related Peptidase 3	Protein Coding	P07288	55	GC19P050854	6.24367475509644	https://www.genecards.org/cgi-bin/carddisp.pl?gene=KLK3
NGLY1	N-Glycanase 1	Protein Coding	Q96IV0	51	GC03M025718	6.24315595626831	https://www.genecards.org/cgi-bin/carddisp.pl?gene=NGLY1
CCNB1	Cyclin B1	Protein Coding	P14635	56	GC05P069167	6.23511505126953	https://www.genecards.org/cgi-bin/carddisp.pl?gene=CCNB1
MIR29B1	MicroRNA 29b-1	RNA Gene		28	GC07M130877	6.23389291763306	https://www.genecards.org/cgi-bin/carddisp.pl?gene=MIR29B1
PSTPIP1	Proline-Serine-Threonine Phosphatase Interacting Protein 1	Protein Coding	O43586	52	GC15P076993	6.23384094238281	https://www.genecards.org/cgi-bin/carddisp.pl?gene=PSTPIP1
RNMT	RNA Guanine-7 Methyltransferase	Protein Coding	O43148	51	GC18P020924	6.22937822341919	https://www.genecards.org/cgi-bin/carddisp.pl?gene=RNMT
HNF1A	HNF1 Homeobox A	Protein Coding	P20823	55	GC12P120978	6.22762632369995	https://www.genecards.org/cgi-bin/carddisp.pl?gene=HNF1A
GJC3	Gap Junction Protein Gamma 3	Protein Coding	Q8NFK1	45	GC07M099923	6.22456121444702	https://www.genecards.org/cgi-bin/carddisp.pl?gene=GJC3
CTHRC1	Collagen Triple Helix Repeat Containing 1	Protein Coding	Q96CG8	48	GC08P103371	6.22329330444336	https://www.genecards.org/cgi-bin/carddisp.pl?gene=CTHRC1
CDK6	Cyclin Dependent Kinase 6	Protein Coding	Q00534	59	GC07M092604	6.22175931930542	https://www.genecards.org/cgi-bin/carddisp.pl?gene=CDK6
POMK	Protein O-Mannose Kinase	Protein Coding	Q9H5K3	45	GC08P043093	6.22063302993774	https://www.genecards.org/cgi-bin/carddisp.pl?gene=POMK
FOLR1	Folate Receptor Alpha	Protein Coding	P15328	57	GC11P084888	6.21247005462646	https://www.genecards.org/cgi-bin/carddisp.pl?gene=FOLR1
TRPM3	Transient Receptor Potential Cation Channel Subfamily M Member 3	Protein Coding	Q9HCF6	50	GC09M070529	6.21214151382446	https://www.genecards.org/cgi-bin/carddisp.pl?gene=TRPM3
NQO1	NAD(P)H Quinone Dehydrogenase 1	Protein Coding	P15559	56	GC16M069706	6.20711994171143	https://www.genecards.org/cgi-bin/carddisp.pl?gene=NQO1
FAM201A	Family With Sequence Similarity 201 Member A	RNA Gene	Q5SY85	25	GC09P038620	6.2024245262146	https://www.genecards.org/cgi-bin/carddisp.pl?gene=FAM201A
NSRP1	Nuclear Speckle Splicing Regulatory Protein 1	Protein Coding	Q9H0G5	46	GC17P030115	6.2017068862915	https://www.genecards.org/cgi-bin/carddisp.pl?gene=NSRP1
NTNG2	Netrin G2	Protein Coding	Q96CW9	49	GC09P132161	6.19930362701416	https://www.genecards.org/cgi-bin/carddisp.pl?gene=NTNG2
MIR376B	MicroRNA 376b	RNA Gene		20	GC14P115602	6.19641923904419	https://www.genecards.org/cgi-bin/carddisp.pl?gene=MIR376B
FBLN5	Fibulin 5	Protein Coding	Q9UBX5	55	GC14M091869	6.19182395935059	https://www.genecards.org/cgi-bin/carddisp.pl?gene=FBLN5
MARCKS	Myristoylated Alanine Rich Protein Kinase C Substrate	Protein Coding	P29966	48	GC06P113857	6.1912522315979	https://www.genecards.org/cgi-bin/carddisp.pl?gene=MARCKS
LAMC2	Laminin Subunit Gamma 2	Protein Coding	Q13753	55	GC01P183186	6.18598508834839	https://www.genecards.org/cgi-bin/carddisp.pl?gene=LAMC2
TKT	Transketolase	Protein Coding	P29401	54	GC03M053224	6.18127632141113	https://www.genecards.org/cgi-bin/carddisp.pl?gene=TKT
CD99L2	CD99 Molecule Like 2	Protein Coding	Q8TCZ2	43	GC0XM150766	6.1761646270752	https://www.genecards.org/cgi-bin/carddisp.pl?gene=CD99L2
BCL6	BCL6 Transcription Repressor	Protein Coding	P41182	55	GC03M187721	6.17569923400879	https://www.genecards.org/cgi-bin/carddisp.pl?gene=BCL6
PLA2G5	Phospholipase A2 Group V	Protein Coding	P39877	47	GC01P020028	6.17561817169189	https://www.genecards.org/cgi-bin/carddisp.pl?gene=PLA2G5
DYNC2H1	Dynein Cytoplasmic 2 Heavy Chain 1	Protein Coding	Q8NCM8	47	GC11P103109	6.17369985580444	https://www.genecards.org/cgi-bin/carddisp.pl?gene=DYNC2H1
FLI1	Fli-1 Proto-Oncogene, ETS Transcription Factor	Protein Coding	Q01543	55	GC11P128686	6.16565275192261	https://www.genecards.org/cgi-bin/carddisp.pl?gene=FLI1
PAFAH1B1	Platelet Activating Factor Acetylhydrolase 1b Regulatory Subunit 1	Protein Coding	P43034	55	GC17P002593	6.16547584533691	https://www.genecards.org/cgi-bin/carddisp.pl?gene=PAFAH1B1
BRAT1	BRCA1 Associated ATM Activator 1	Protein Coding	Q6PJG6	46	GC07M003031	6.164719581604	https://www.genecards.org/cgi-bin/carddisp.pl?gene=BRAT1
CRABP2	Cellular Retinoic Acid Binding Protein 2	Protein Coding	P29373	52	GC01M160017	6.15890502929688	https://www.genecards.org/cgi-bin/carddisp.pl?gene=CRABP2
ANK2	Ankyrin 2	Protein Coding	Q01484	50	GC04P112732	6.15632915496826	https://www.genecards.org/cgi-bin/carddisp.pl?gene=ANK2
FABP3	Fatty Acid Binding Protein 3	Protein Coding	P05413	51	GC01M031365	6.15537643432617	https://www.genecards.org/cgi-bin/carddisp.pl?gene=FABP3
UNC13D	Unc-13 Homolog D	Protein Coding	Q70J99	52	GC17M075827	6.15129995346069	https://www.genecards.org/cgi-bin/carddisp.pl?gene=UNC13D
NDN	Necdin, MAGE Family Member	Protein Coding	Q99608	50	GC15M026695	6.15083408355713	https://www.genecards.org/cgi-bin/carddisp.pl?gene=NDN
CACNA1S	Calcium Voltage-Gated Channel Subunit Alpha1 S	Protein Coding	Q13698	57	GC01M201008	6.15059089660645	https://www.genecards.org/cgi-bin/carddisp.pl?gene=CACNA1S
PIK3CB	Phosphatidylinositol-4,5-Bisphosphate 3-Kinase Catalytic Subunit Beta	Protein Coding	P42338	56	GC03M138652	6.14889144897461	https://www.genecards.org/cgi-bin/carddisp.pl?gene=PIK3CB
MIR100HG	Mir-100-Let-7a-2-Mir-125b-1 Cluster Host Gene	RNA Gene		25	GC11M124066	6.14772319793701	https://www.genecards.org/cgi-bin/carddisp.pl?gene=MIR100HG
TTF2	Transcription Termination Factor 2	Protein Coding	Q9UNY4	49	GC01P117060	6.14381217956543	https://www.genecards.org/cgi-bin/carddisp.pl?gene=TTF2
MT-TP	Mitochondrially Encoded TRNA-Pro (CCN)	RNA Gene		15	GCMTM015957	6.14315986633301	https://www.genecards.org/cgi-bin/carddisp.pl?gene=MT-TP
SUMF1	Sulfatase Modifying Factor 1	Protein Coding	Q8NBK3	50	GC03M003700	6.14247894287109	https://www.genecards.org/cgi-bin/carddisp.pl?gene=SUMF1
DHCR24	24-Dehydrocholesterol Reductase	Protein Coding	Q15392	53	GC01M054849	6.13841247558594	https://www.genecards.org/cgi-bin/carddisp.pl?gene=DHCR24
SERPINA7	Serpin Family A Member 7	Protein Coding	P05543	50	GC0XM106032	6.13474273681641	https://www.genecards.org/cgi-bin/carddisp.pl?gene=SERPINA7
CWF19L1	CWF19 Like Cell Cycle Control Factor 1	Protein Coding	Q69YN2	45	GC10M100232	6.1308536529541	https://www.genecards.org/cgi-bin/carddisp.pl?gene=CWF19L1
ITPK1	Inositol-Tetrakisphosphate 1-Kinase	Protein Coding	Q13572	48	GC14M092936	6.12464284896851	https://www.genecards.org/cgi-bin/carddisp.pl?gene=ITPK1
CYP2C19	Cytochrome P450 Family 2 Subfamily C Member 19	Protein Coding	P33261	53	GC10P094762	6.11696434020996	https://www.genecards.org/cgi-bin/carddisp.pl?gene=CYP2C19
MCM3AP	Minichromosome Maintenance Complex Component 3 Associated Protein	Protein Coding	O60318	49	GC21M046235	6.11515617370605	https://www.genecards.org/cgi-bin/carddisp.pl?gene=MCM3AP
MIR409	MicroRNA 409	RNA Gene		25	GC14P115610	6.11455535888672	https://www.genecards.org/cgi-bin/carddisp.pl?gene=MIR409
CLP1	Cleavage Factor Polyribonucleotide Kinase Subunit 1	Protein Coding	Q92989	50	GC11P057648	6.11087036132813	https://www.genecards.org/cgi-bin/carddisp.pl?gene=CLP1
NUDT6	Nudix Hydrolase 6	Protein Coding	P53370	44	GC04M122888	6.10909843444824	https://www.genecards.org/cgi-bin/carddisp.pl?gene=NUDT6
MIR195	MicroRNA 195	RNA Gene		26	GC17M016815	6.10254001617432	https://www.genecards.org/cgi-bin/carddisp.pl?gene=MIR195
DNMT3B	DNA Methyltransferase 3 Beta	Protein Coding	Q9UBC3	59	GC20P032762	6.10241794586182	https://www.genecards.org/cgi-bin/carddisp.pl?gene=DNMT3B
MDH2	Malate Dehydrogenase 2	Protein Coding	P40926	56	GC07P076048	6.10208034515381	https://www.genecards.org/cgi-bin/carddisp.pl?gene=MDH2
GRIK1	Glutamate Ionotropic Receptor Kainate Type Subunit 1	Protein Coding	P39086	54	GC21M029536	6.09973049163818	https://www.genecards.org/cgi-bin/carddisp.pl?gene=GRIK1
SCG5	Secretogranin V	Protein Coding	P05408	45	GC15P032641	6.095627784729	https://www.genecards.org/cgi-bin/carddisp.pl?gene=SCG5
RIMS1	Regulating Synaptic Membrane Exocytosis 1	Protein Coding	Q86UR5	49	GC06P071886	6.09460783004761	https://www.genecards.org/cgi-bin/carddisp.pl?gene=RIMS1
UMOD	Uromodulin	Protein Coding	P07911	51	GC16M020344	6.09285879135132	https://www.genecards.org/cgi-bin/carddisp.pl?gene=UMOD
SIK1	Salt Inducible Kinase 1	Protein Coding	P57059	54	GC21M043414	6.07805585861206	https://www.genecards.org/cgi-bin/carddisp.pl?gene=SIK1
GFOD3P	Gfo/Idh/MocA-Like Oxidoreductase Domain Containing 3, Pseudogene	Pseudogene		28	GC01M003735	6.07654571533203	https://www.genecards.org/cgi-bin/carddisp.pl?gene=GFOD3P
CCR3	C-C Motif Chemokine Receptor 3	Protein Coding	P51677	54	GC03P055840	6.07617139816284	https://www.genecards.org/cgi-bin/carddisp.pl?gene=CCR3
DGKE	Diacylglycerol Kinase Epsilon	Protein Coding	P52429	54	GC17P056834	6.07135677337646	https://www.genecards.org/cgi-bin/carddisp.pl?gene=DGKE
TRPV3	Transient Receptor Potential Cation Channel Subfamily V Member 3	Protein Coding	Q8NET8	51	GC17M016229	6.07033348083496	https://www.genecards.org/cgi-bin/carddisp.pl?gene=TRPV3
BMPR1A	Bone Morphogenetic Protein Receptor Type 1A	Protein Coding	P36894	60	GC10P106576	6.06940746307373	https://www.genecards.org/cgi-bin/carddisp.pl?gene=BMPR1A
ENPP2	Ectonucleotide Pyrophosphatase/Phosphodiesterase 2	Protein Coding	Q13822	53	GC08M119556	6.06696844100952	https://www.genecards.org/cgi-bin/carddisp.pl?gene=ENPP2
NDUFS2	NADH:Ubiquinone Oxidoreductase Core Subunit S2	Protein Coding	O75306	52	GC01P161197	6.05941152572632	https://www.genecards.org/cgi-bin/carddisp.pl?gene=NDUFS2
IKBKG	Inhibitor Of Nuclear Factor Kappa B Kinase Regulatory Subunit Gamma	Protein Coding	Q9Y6K9	57	GC0XP154541	6.05875492095947	https://www.genecards.org/cgi-bin/carddisp.pl?gene=IKBKG
ANLN	Anillin, Actin Binding Protein	Protein Coding	Q9NQW6	50	GC07P036389	6.05806589126587	https://www.genecards.org/cgi-bin/carddisp.pl?gene=ANLN
PMPCA	Peptidase, Mitochondrial Processing Subunit Alpha	Protein Coding	Q10713	50	GC09P136410	6.05668544769287	https://www.genecards.org/cgi-bin/carddisp.pl?gene=PMPCA
TACR2	Tachykinin Receptor 2	Protein Coding	P21452	50	GC10M069403	6.04648923873901	https://www.genecards.org/cgi-bin/carddisp.pl?gene=TACR2
SLC6A2	Solute Carrier Family 6 Member 2	Protein Coding	P23975	55	GC16P067784	6.04451274871826	https://www.genecards.org/cgi-bin/carddisp.pl?gene=SLC6A2
GALR1	Galanin Receptor 1	Protein Coding	P47211	51	GC18P077250	6.04028129577637	https://www.genecards.org/cgi-bin/carddisp.pl?gene=GALR1
ABCC1	ATP Binding Cassette Subfamily C Member 1 (ABCC1 Blood Group)	Protein Coding	P33527	56	GC16P015949	6.03820133209229	https://www.genecards.org/cgi-bin/carddisp.pl?gene=ABCC1
INSR	Insulin Receptor	Protein Coding	P06213	62	GC19M007112	6.03520441055298	https://www.genecards.org/cgi-bin/carddisp.pl?gene=INSR
PAH	Phenylalanine Hydroxylase	Protein Coding	P00439	56	GC12M102836	6.03022289276123	https://www.genecards.org/cgi-bin/carddisp.pl?gene=PAH
IRF1	Interferon Regulatory Factor 1	Protein Coding	P10914	55	GC05M132440	6.02438068389893	https://www.genecards.org/cgi-bin/carddisp.pl?gene=IRF1
ABCB11	ATP Binding Cassette Subfamily B Member 11	Protein Coding	O95342	55	GC02M168922	6.01854467391968	https://www.genecards.org/cgi-bin/carddisp.pl?gene=ABCB11
CYP1A2	Cytochrome P450 Family 1 Subfamily A Member 2	Protein Coding	P05177	54	GC15P074748	6.01710271835327	https://www.genecards.org/cgi-bin/carddisp.pl?gene=CYP1A2
PTH1R	Parathyroid Hormone 1 Receptor	Protein Coding	Q03431	58	GC03P046877	6.01337289810181	https://www.genecards.org/cgi-bin/carddisp.pl?gene=PTH1R
LOC130059498	ATAC-STARR-Seq Lymphoblastoid Silent Region 7753	Functional Element		8	GC16P081321	6.01324033737183	https://www.genecards.org/cgi-bin/carddisp.pl?gene=LOC130059498
OIP5-AS1	OIP5 Antisense RNA 1	RNA Gene		24	GC15P148101	6.01306676864624	https://www.genecards.org/cgi-bin/carddisp.pl?gene=OIP5-AS1
PRICKLE4	Prickle Planar Cell Polarity Protein 4	Protein Coding	Q2TBC4	43	GC06P041780	6.01113414764404	https://www.genecards.org/cgi-bin/carddisp.pl?gene=PRICKLE4
ATXN8	Ataxin 8	Protein Coding	Q156A1	20	GC13U900338	6.00872755050659	https://www.genecards.org/cgi-bin/carddisp.pl?gene=ATXN8
DMPK	DM1 Protein Kinase	Protein Coding	Q09013	56	GC19M045769	6.00742530822754	https://www.genecards.org/cgi-bin/carddisp.pl?gene=DMPK
HNRNPH1	Heterogeneous Nuclear Ribonucleoprotein H1	Protein Coding	P31943	50	GC05M179614	6.00538873672485	https://www.genecards.org/cgi-bin/carddisp.pl?gene=HNRNPH1
HTR1D	5-Hydroxytryptamine Receptor 1D	Protein Coding	P28221	54	GC01M023191	6.0042085647583	https://www.genecards.org/cgi-bin/carddisp.pl?gene=HTR1D
DPH1	Diphthamide Biosynthesis 1	Protein Coding	Q9BZG8	49	GC17P002030	6.0011625289917	https://www.genecards.org/cgi-bin/carddisp.pl?gene=DPH1
NTN3	Netrin 3	Protein Coding	O00634	41	GC16P002471	5.9991192817688	https://www.genecards.org/cgi-bin/carddisp.pl?gene=NTN3
MIR124-3	MicroRNA 124-3	RNA Gene		23	GC20P066439	5.99808025360107	https://www.genecards.org/cgi-bin/carddisp.pl?gene=MIR124-3
BHMT	Betaine--Homocysteine S-Methyltransferase	Protein Coding	Q93088	50	GC05P079111	5.99410009384155	https://www.genecards.org/cgi-bin/carddisp.pl?gene=BHMT
FAAH	Fatty Acid Amide Hydrolase	Protein Coding	O00519	56	GC01P046394	5.99276876449585	https://www.genecards.org/cgi-bin/carddisp.pl?gene=FAAH
RDH5	Retinol Dehydrogenase 5	Protein Coding	Q92781	54	GC12P055720	5.991539478302	https://www.genecards.org/cgi-bin/carddisp.pl?gene=RDH5
IL18R1	Interleukin 18 Receptor 1	Protein Coding	Q13478	52	GC02P102311	5.98690128326416	https://www.genecards.org/cgi-bin/carddisp.pl?gene=IL18R1
FIS1	Fission, Mitochondrial 1	Protein Coding	Q9Y3D6	47	GC07M101239	5.98317813873291	https://www.genecards.org/cgi-bin/carddisp.pl?gene=FIS1
CISD2	CDGSH Iron Sulfur Domain 2	Protein Coding	Q8N5K1	49	GC04P102868	5.97992038726807	https://www.genecards.org/cgi-bin/carddisp.pl?gene=CISD2
[truncated: 5,442 more rows]
