# Supplementary material for: Exploring the therapeutic mechanism of curcumin in spinal cord injury treatment based on network pharmacology, molecular dynamics simulation, and experimental validation
Source: Front Chem. 2025 Mar 28;13:1568551. doi: 10.3389/fchem.2025.1568551 (PMC11985754; doi:10.3389/fchem.2025.1568551)
Supplement: Supplementary file 1 [file DataSheet1.zip › metascape GO-BP.xlsx]

## Sheet: Annotation
MyList	Gene ID	Type	Tax ID	Homologene Gene ID	Homologene Gene Tax ID	GO:1901652 response to peptide	GO:0010035 response to inorganic substanc	GO:0032496 response to lipopolysaccharide	GO:0032103 positive regulation of respons	GO:0030335 positive regulation of cell mi	GO:0009410 response to xenobiotic stimulu	GO:0070482 response to oxygen levels	GO:0010562 positive regulation of phospho	GO:0009411 response to UV	GO:2001233 regulation of apoptotic signal	GO:0008283 cell population proliferation	GO:0043068 positive regulation of program	GO:0048732 gland development	GO:0051091 positive regulation of DNA-bin	GO:0009636 response to toxic substance	GO:0009612 response to mechanical stimulu	GO:0008285 negative regulation of cell po	GO:0048545 response to steroid hormone	GO:0001101 response to acid chemical	GO:0080135 regulation of cellular respons
ECHDC3	79746	symbol	H. sapiens	79746	H. sapiens	0	0	0	0	0	0	0	0	0	0	0	0	0	0	1	0	0	0	0	0
TXNRD1	7296	symbol	H. sapiens	7296	H. sapiens	0	0	0	0	0	0	0	0	0	0	1	0	0	0	1	0	0	0	0	0
FLNB	2317	symbol	H. sapiens	2317	H. sapiens	0	0	1	0	0	0	0	0	0	0	0	0	0	0	0	0	0	0	0	0
MDH2	4191	symbol	H. sapiens	4191	H. sapiens	0	0	0	0	0	0	0	0	0	0	0	0	0	0	1	0	0	0	0	0
FLI1	2313	symbol	H. sapiens	2313	H. sapiens	0	0	0	0	0	0	0	0	0	0	0	0	0	0	0	0	1	0	1	0
GOT1	2805	symbol	H. sapiens	2805	H. sapiens	1	0	0	0	0	0	0	0	0	0	0	0	0	0	1	0	0	1	0	0
TP73	7161	symbol	H. sapiens	7161	H. sapiens	0	0	0	0	0	1	0	1	1	0	0	1	0	0	0	0	1	0	0	0
DBP	1628	symbol	H. sapiens	1628	H. sapiens	0	0	0	0	0	0	0	0	0	0	0	0	0	0	0	0	0	0	0	0
F2	2147	symbol	H. sapiens	2147	H. sapiens	0	0	1	1	1	0	0	1	0	0	0	0	0	0	0	0	1	0	0	0
TNF	7124	symbol	H. sapiens	7124	H. sapiens	1	0	1	1	1	1	1	1	1	1	1	1	1	1	1	1	1	1	1	1
HMOX1	3162	symbol	H. sapiens	3162	H. sapiens	0	1	0	0	1	0	1	0	0	1	1	1	0	1	0	0	1	0	0	0
NFE2L2	4780	symbol	H. sapiens	4780	H. sapiens	1	1	1	0	1	1	1	1	0	1	0	0	0	1	1	1	0	0	0	1
CASP3	836	symbol	H. sapiens	836	H. sapiens	1	1	1	0	0	1	1	0	1	0	0	1	0	0	0	0	1	1	1	0
BCL2	596	symbol	H. sapiens	596	H. sapiens	1	1	0	0	1	1	1	1	1	1	1	1	1	1	1	1	1	1	1	1
RELA	5970	symbol	H. sapiens	5970	H. sapiens	1	1	1	1	1	1	0	0	1	1	0	0	1	1	0	1	0	1	1	0
IL1B	3553	symbol	H. sapiens	3553	H. sapiens	0	0	1	1	1	1	0	1	1	1	0	0	0	1	0	1	1	0	0	1
IL6	3569	symbol	H. sapiens	3569	H. sapiens	1	1	1	1	1	0	0	1	0	0	1	1	1	1	0	0	1	1	1	0
PTGS2	5743	symbol	H. sapiens	5743	H. sapiens	1	1	1	1	1	1	1	1	1	1	0	1	0	0	1	1	1	1	1	1
BAX	581	symbol	H. sapiens	581	H. sapiens	0	0	0	0	0	0	1	0	1	1	1	1	1	1	1	0	1	0	0	1
CAT	847	symbol	H. sapiens	847	H. sapiens	1	1	0	0	0	1	1	0	1	0	0	0	0	0	1	0	0	0	1	0
MMP9	4318	symbol	H. sapiens	4318	H. sapiens	1	1	1	1	1	0	1	1	1	1	0	1	0	0	0	0	1	0	0	1
NQO1	1728	symbol	H. sapiens	1728	H. sapiens	1	1	1	0	0	1	0	0	0	0	0	1	0	0	1	0	0	0	1	0
CCND1	595	symbol	H. sapiens	595	H. sapiens	1	0	0	0	0	1	0	1	1	0	1	1	1	0	0	0	0	0	0	0
AKT1	207	symbol	H. sapiens	207	H. sapiens	1	1	1	0	1	1	1	1	1	1	1	0	1	1	0	0	0	1	0	0
MAPK1	5594	symbol	H. sapiens	5594	H. sapiens	1	1	1	1	1	1	1	1	1	0	1	0	1	1	0	1	0	1	0	1
NOS2	4843	symbol	H. sapiens	4843	H. sapiens	1	0	1	0	1	1	1	1	0	0	0	1	0	0	0	0	0	0	1	0
MAPK3	5595	symbol	H. sapiens	5595	H. sapiens	1	1	1	1	1	1	0	1	1	0	0	0	1	1	0	1	0	0	0	1
TP53	7157	symbol	H. sapiens	7157	H. sapiens	1	1	1	0	0	1	1	1	1	1	1	1	0	1	1	1	1	0	0	1
CDKN1A	1026	symbol	H. sapiens	1026	H. sapiens	1	0	0	0	0	1	1	1	1	0	1	1	0	0	1	1	1	1	0	0
CASP9	842	symbol	H. sapiens	842	H. sapiens	1	1	1	0	0	0	1	0	1	0	0	1	0	0	0	0	1	1	0	0
VEGFA	7422	symbol	H. sapiens	7422	H. sapiens	1	0	0	1	1	0	1	1	0	0	0	0	1	1	0	0	1	0	1	1
NFKBIA	4792	symbol	H. sapiens	4792	H. sapiens	1	0	1	1	0	0	0	1	0	0	0	0	0	1	0	1	0	0	0	0
PPARG	5468	symbol	H. sapiens	5468	H. sapiens	1	0	0	1	1	1	1	1	0	0	0	1	0	1	1	0	1	0	1	0
PARP1	142	symbol	H. sapiens	142	H. sapiens	1	1	0	0	0	0	0	0	1	1	0	1	0	1	0	0	1	1	1	1
BCL2L1	598	symbol	H. sapiens	598	H. sapiens	1	0	0	0	0	0	0	1	1	1	1	1	0	0	0	0	0	0	1	1
ICAM1	3383	symbol	H. sapiens	3383	H. sapiens	1	0	1	0	1	0	0	0	0	1	0	0	0	0	0	0	1	0	0	0
GCLC	2729	symbol	H. sapiens	2729	H. sapiens	1	1	1	0	0	1	0	0	1	1	0	1	0	0	0	1	0	1	1	0
AR	367	symbol	H. sapiens	367	H. sapiens	1	0	1	0	0	0	1	1	0	1	1	0	1	1	0	0	1	1	1	0
TGFB1	7040	symbol	H. sapiens	7040	H. sapiens	1	0	0	1	1	0	1	1	1	0	0	1	1	1	0	0	1	1	1	0
ABCB1	5243	symbol	H. sapiens	5243	H. sapiens	0	0	0	0	0	1	0	0	0	0	1	0	0	0	1	0	0	0	1	0
CYP1A1	1543	symbol	H. sapiens	1543	H. sapiens	0	1	1	0	0	1	1	0	0	0	0	0	1	0	1	0	0	1	0	0
NFKB1	4790	symbol	H. sapiens	4790	H. sapiens	1	0	1	1	1	0	0	0	1	0	0	0	1	1	0	1	0	1	0	0
CXCL8	3576	symbol	H. sapiens	3576	H. sapiens	1	0	1	1	1	0	1	0	0	0	0	0	0	0	0	0	1	0	0	0
ERBB2	2064	symbol	H. sapiens	2064	H. sapiens	1	0	0	0	1	0	0	1	0	0	1	0	0	0	0	0	1	0	0	0
STAT3	6774	symbol	H. sapiens	6774	H. sapiens	1	0	1	1	1	0	0	1	0	0	1	0	0	1	0	0	1	0	0	0
APP	351	symbol	H. sapiens	351	H. sapiens	1	1	1	1	1	0	0	1	1	0	0	0	0	1	0	0	1	0	1	1
DDIT3	1649	symbol	H. sapiens	1649	H. sapiens	1	1	1	0	0	1	1	1	1	1	1	1	0	1	0	0	1	0	0	0
EGFR	1956	symbol	H. sapiens	1956	H. sapiens	1	1	1	0	1	1	1	1	1	0	1	0	1	0	0	1	1	1	1	1
MPO	4353	symbol	H. sapiens	4353	H. sapiens	0	1	1	0	0	1	0	0	0	0	0	0	0	0	1	1	0	0	0	0
AGT	183	symbol	H. sapiens	183	H. sapiens	1	0	0	1	1	0	1	1	0	1	0	1	0	1	0	0	0	0	1	0
MMP2	4313	symbol	H. sapiens	4313	H. sapiens	1	1	1	0	1	1	1	0	1	0	0	1	1	0	0	1	1	1	1	0
MAOA	4128	symbol	H. sapiens	4128	H. sapiens	0	0	0	0	0	0	0	0	0	0	0	0	0	0	0	0	0	0	0	0
EP300	2033	symbol	H. sapiens	2033	H. sapiens	1	0	0	1	0	1	1	0	1	0	0	0	0	1	0	1	1	0	1	1
PTGES	9536	symbol	H. sapiens	9536	H. sapiens	0	0	0	1	0	0	0	0	0	0	1	0	0	0	1	0	1	0	0	0
TLR9	54106	symbol	H. sapiens	54106	H. sapiens	1	1	1	1	1	0	0	0	0	0	0	0	0	1	0	0	1	1	0	1
BACE1	23621	symbol	H. sapiens	23621	H. sapiens	1	1	0	0	0	0	0	0	0	0	0	1	0	0	0	1	0	0	0	0
TOP2A	7153	symbol	H. sapiens	7153	H. sapiens	0	0	0	0	0	0	0	0	1	0	0	1	0	0	0	0	1	0	0	0
ALOX5	240	symbol	H. sapiens	240	H. sapiens	0	0	0	1	1	0	0	0	0	0	0	0	0	0	1	0	1	0	0	1
PTGS1	5742	symbol	H. sapiens	5742	H. sapiens	0	1	0	0	0	0	0	0	0	0	0	0	0	0	1	0	0	0	1	0
IKBKG	8517	symbol	H. sapiens	8517	H. sapiens	0	0	1	0	1	0	0	0	1	0	0	0	0	1	0	0	0	0	0	0
IKBKB	3551	symbol	H. sapiens	3551	H. sapiens	0	0	1	1	1	0	0	0	0	0	0	0	0	1	0	0	0	0	0	0
CHUK	1147	symbol	H. sapiens	1147	H. sapiens	1	1	1	1	1	1	0	0	0	0	0	0	0	1	1	0	0	0	1	0
GSK3B	2932	symbol	H. sapiens	2932	H. sapiens	1	0	1	0	0	0	0	1	1	1	0	1	0	0	0	0	0	1	1	1
CA12	771	symbol	H. sapiens	771	H. sapiens	0	0	0	0	0	0	0	0	0	0	0	0	0	0	0	0	0	0	0	0
ABCC1	4363	symbol	H. sapiens	4363	H. sapiens	1	1	0	1	0	1	0	0	0	0	0	0	0	0	1	0	0	0	1	0
CHEK1	1111	symbol	H. sapiens	1111	H. sapiens	1	0	0	0	0	0	0	0	1	0	1	0	0	0	0	1	0	1	0	1
PDK1	5163	symbol	H. sapiens	5163	H. sapiens	0	0	0	0	0	0	1	0	1	0	1	0	0	0	0	0	0	0	0	0
RAF1	5894	symbol	H. sapiens	5894	H. sapiens	1	0	1	0	0	0	0	1	1	1	1	0	1	0	0	1	1	0	0	0
BRAF	673	symbol	H. sapiens	673	H. sapiens	1	1	0	1	0	1	0	1	1	0	0	1	1	1	0	0	1	0	0	1
MMP14	4323	symbol	H. sapiens	4323	H. sapiens	1	1	0	0	1	0	1	1	0	0	1	0	0	0	0	1	0	0	0	0
AURKB	9212	symbol	H. sapiens	9212	H. sapiens	0	0	0	0	0	0	0	1	1	0	0	0	0	1	0	0	0	0	0	1
SERPINE1	5054	symbol	H. sapiens	5054	H. sapiens	0	0	1	1	1	0	1	0	0	1	0	0	0	0	0	0	0	0	0	0
RPS6KB1	6198	symbol	H. sapiens	6198	H. sapiens	1	0	1	0	1	1	0	1	0	1	0	0	0	0	1	1	0	1	1	0
AURKA	6790	symbol	H. sapiens	6790	H. sapiens	0	0	0	0	0	0	0	0	0	0	0	0	1	0	0	0	1	0	0	1
CDK2	1017	symbol	H. sapiens	1017	H. sapiens	1	1	0	0	0	0	0	0	1	0	0	0	0	0	0	0	0	0	0	1
CCNA2	890	symbol	H. sapiens	890	H. sapiens	1	1	1	0	0	0	1	1	0	0	0	0	0	0	0	0	0	1	0	0
TYR	7299	symbol	H. sapiens	7299	H. sapiens	0	0	0	0	0	1	0	0	1	0	1	0	1	0	0	0	0	0	0	0
AGTR1	185	symbol	H. sapiens	185	H. sapiens	1	0	0	1	1	0	0	1	0	0	0	0	0	0	0	0	0	0	1	0
NOX4	50507	symbol	H. sapiens	50507	H. sapiens	0	0	0	0	1	0	0	1	0	0	0	0	0	0	0	0	1	0	1	0
BMP1	649	symbol	H. sapiens	649	H. sapiens	0	0	0	0	0	0	0	0	0	0	0	0	0	0	0	0	0	0	0	0
MMP13	4322	symbol	H. sapiens	4322	H. sapiens	1	0	0	0	0	0	0	0	0	0	0	0	0	0	0	0	0	0	0	0
ADAM17	6868	symbol	H. sapiens	6868	H. sapiens	0	0	1	1	1	1	1	1	0	0	0	0	0	0	0	0	1	0	0	0
GRIK1	2897	symbol	H. sapiens	2897	H. sapiens	0	0	0	0	0	0	0	0	0	0	0	0	0	0	0	0	0	0	1	0
MMP8	4317	symbol	H. sapiens	4317	H. sapiens	0	0	1	1	0	0	0	0	0	0	0	0	0	0	0	0	0	0	0	0
CXCR2	3579	symbol	H. sapiens	3579	H. sapiens	0	0	1	1	1	0	1	0	0	0	0	1	0	0	0	0	1	0	1	0
ALPL	249	symbol	H. sapiens	249	H. sapiens	1	1	1	0	0	1	0	0	0	0	0	0	0	0	0	0	0	1	0	0
SPHK1	8877	symbol	H. sapiens	8877	H. sapiens	1	1	1	1	1	0	1	1	0	0	1	0	0	1	1	0	0	0	1	1
CSF1R	1436	symbol	H. sapiens	1436	H. sapiens	1	0	1	1	1	0	1	1	0	0	1	0	1	0	0	0	1	0	0	0
ALOX5AP	241	symbol	H. sapiens	241	H. sapiens	0	1	0	1	1	0	0	0	1	0	0	0	0	0	1	0	0	0	0	0

## Sheet: Enrichment
GroupID	Category	Term	Description	LogP	Log(q-value)	Genes	Symbols	InTerm_InList
1_Summary	GO Biological Processes	GO:1901652	response to peptide	-34.6677	-30.6674	142,183,185,207,249,351,673,847,890,1147,2729,2805,2932,3383,4313,4318,4322,4363,4780,4790,4792,5468,5594,5595,5743,5894,5970,6198,6774,7124,7157,23621,367,595,596,836,842,1026,1728,1956,2033,3569,4323,4843,7040,598,1017,1111,54106,1649,2064,3576,7422,8877,1436	PARP1,AGT,AGTR1,AKT1,ALPL,APP,BRAF,CAT,CCNA2,CHUK,GCLC,GOT1,GSK3B,ICAM1,MMP2,MMP9,MMP13,ABCC1,NFE2L2,NFKB1,NFKBIA,PPARG,MAPK1,MAPK3,PTGS2,RAF1,RELA,RPS6KB1,STAT3,TNF,TP53,BACE1,AR,CCND1,BCL2,CASP3,CASP9,CDKN1A,NQO1,EGFR,EP300,IL6,MMP14,NOS2,TGFB1,BCL2L1,CDK2,CHEK1,TLR9,DDIT3,ERBB2,CXCL8,VEGFA,SPHK1,CSF1R	55/-
1_Member	GO Biological Processes	GO:1901652	response to peptide	-34.6677	-30.6674	142,183,185,207,249,351,673,847,890,1147,2729,2805,2932,3383,4313,4318,4322,4363,4780,4790,4792,5468,5594,5595,5743,5894,5970,6198,6774,7124,7157,23621	PARP1,AGT,AGTR1,AKT1,ALPL,APP,BRAF,CAT,CCNA2,CHUK,GCLC,GOT1,GSK3B,ICAM1,MMP2,MMP9,MMP13,ABCC1,NFE2L2,NFKB1,NFKBIA,PPARG,MAPK1,MAPK3,PTGS2,RAF1,RELA,RPS6KB1,STAT3,TNF,TP53,BACE1	32/465
1_Member	GO Biological Processes	GO:0009725	response to hormone	-34.5438	-30.6674	142,183,185,207,249,367,595,596,673,836,842,847,890,1026,1147,1728,1956,2033,2729,2805,2932,3569,4313,4323,4780,4790,4843,5468,5594,5595,5743,5894,5970,6198,6774,7040,7124	PARP1,AGT,AGTR1,AKT1,ALPL,AR,CCND1,BCL2,BRAF,CASP3,CASP9,CAT,CCNA2,CDKN1A,CHUK,NQO1,EGFR,EP300,GCLC,GOT1,GSK3B,IL6,MMP2,MMP14,NFE2L2,NFKB1,NOS2,PPARG,MAPK1,MAPK3,PTGS2,RAF1,RELA,RPS6KB1,STAT3,TGFB1,TNF	37/780
1_Member	GO Biological Processes	GO:1901699	cellular response to nitrogen compound	-30.4105	-26.7102	142,183,185,207,351,598,836,890,1017,1111,1956,2033,2729,2805,2932,3383,4313,4363,4780,4790,5468,5594,5595,5743,5894,5970,6198,6774,7124,7157,23621,54106	PARP1,AGT,AGTR1,AKT1,APP,BCL2L1,CASP3,CCNA2,CDK2,CHEK1,EGFR,EP300,GCLC,GOT1,GSK3B,ICAM1,MMP2,ABCC1,NFE2L2,NFKB1,PPARG,MAPK1,MAPK3,PTGS2,RAF1,RELA,RPS6KB1,STAT3,TNF,TP53,BACE1,TLR9	32/632
1_Member	GO Biological Processes	GO:0071417	cellular response to organonitrogen compound	-29.7779	-26.2994	142,183,185,207,351,598,836,890,1111,1956,2033,2729,2805,2932,3383,4313,4363,4780,4790,5468,5594,5595,5743,5894,5970,6198,6774,7124,7157,23621,54106	PARP1,AGT,AGTR1,AKT1,APP,BCL2L1,CASP3,CCNA2,CHEK1,EGFR,EP300,GCLC,GOT1,GSK3B,ICAM1,MMP2,ABCC1,NFE2L2,NFKB1,PPARG,MAPK1,MAPK3,PTGS2,RAF1,RELA,RPS6KB1,STAT3,TNF,TP53,BACE1,TLR9	31/595
1_Member	GO Biological Processes	GO:1901653	cellular response to peptide	-25.2893	-22.066	142,183,185,207,351,890,2729,2805,2932,3383,4363,4780,4790,5468,5594,5595,5894,5970,6198,6774,7124,7157,23621	PARP1,AGT,AGTR1,AKT1,APP,CCNA2,GCLC,GOT1,GSK3B,ICAM1,ABCC1,NFE2L2,NFKB1,PPARG,MAPK1,MAPK3,RAF1,RELA,RPS6KB1,STAT3,TNF,TP53,BACE1	23/311
1_Member	GO Biological Processes	GO:0043434	response to peptide hormone	-21.9014	-19.0663	142,183,185,207,249,673,847,890,1147,2729,2805,2932,4780,4790,5468,5594,5595,5743,5894,5970,6198,6774	PARP1,AGT,AGTR1,AKT1,ALPL,BRAF,CAT,CCNA2,CHUK,GCLC,GOT1,GSK3B,NFE2L2,NFKB1,PPARG,MAPK1,MAPK3,PTGS2,RAF1,RELA,RPS6KB1,STAT3	22/377
1_Member	GO Biological Processes	GO:0070848	response to growth factor	-18.9042	-16.3602	142,207,673,836,847,890,1649,1956,2064,2729,3576,5468,5594,5595,5894,5970,6198,6774,7040,7157,7422,8877	PARP1,AKT1,BRAF,CASP3,CAT,CCNA2,DDIT3,EGFR,ERBB2,GCLC,CXCL8,PPARG,MAPK1,MAPK3,RAF1,RELA,RPS6KB1,STAT3,TGFB1,TP53,VEGFA,SPHK1	22/519
1_Member	GO Biological Processes	GO:0071375	cellular response to peptide hormone stimulus	-18.1252	-15.638	142,183,185,207,890,2729,2805,2932,4780,4790,5468,5594,5595,5894,5970,6198,6774	PARP1,AGT,AGTR1,AKT1,CCNA2,GCLC,GOT1,GSK3B,NFE2L2,NFKB1,PPARG,MAPK1,MAPK3,RAF1,RELA,RPS6KB1,STAT3	17/246
1_Member	GO Biological Processes	GO:0071363	cellular response to growth factor stimulus	-16.8733	-14.4739	142,207,673,836,847,890,1956,2064,2729,3576,5468,5595,5894,5970,6198,6774,7040,7157,7422,8877	PARP1,AKT1,BRAF,CASP3,CAT,CCNA2,EGFR,ERBB2,GCLC,CXCL8,PPARG,MAPK3,RAF1,RELA,RPS6KB1,STAT3,TGFB1,TP53,VEGFA,SPHK1	20/488
1_Member	GO Biological Processes	GO:0032870	cellular response to hormone stimulus	-16.6528	-14.2747	142,183,185,207,367,842,890,1956,2729,2805,2932,4780,4790,5468,5594,5595,5894,5970,6198,6774	PARP1,AGT,AGTR1,AKT1,AR,CASP9,CCNA2,EGFR,GCLC,GOT1,GSK3B,NFE2L2,NFKB1,PPARG,MAPK1,MAPK3,RAF1,RELA,RPS6KB1,STAT3	20/501
1_Member	GO Biological Processes	GO:0007167	enzyme-linked receptor protein signaling pathway	-14.8568	-12.5931	142,207,367,673,836,1436,1956,2064,2932,4313,4318,5468,5594,5595,5894,5970,6774,7040,7157,7422	PARP1,AKT1,AR,BRAF,CASP3,CSF1R,EGFR,ERBB2,GSK3B,MMP2,MMP9,PPARG,MAPK1,MAPK3,RAF1,RELA,STAT3,TGFB1,TP53,VEGFA	20/622
1_Member	GO Biological Processes	GO:0032868	response to insulin	-13.1007	-10.9188	142,207,249,847,2729,2805,2932,5468,5594,5595,5894,5970,6198	PARP1,AKT1,ALPL,CAT,GCLC,GOT1,GSK3B,PPARG,MAPK1,MAPK3,RAF1,RELA,RPS6KB1	13/217
1_Member	GO Biological Processes	GO:0007169	transmembrane receptor protein tyrosine kinase signaling pathway	-13.0389	-10.8614	207,367,673,836,1436,1956,2064,2932,4313,4318,5594,5595,5894,5970,6774,7422	AKT1,AR,BRAF,CASP3,CSF1R,EGFR,ERBB2,GSK3B,MMP2,MMP9,MAPK1,MAPK3,RAF1,RELA,STAT3,VEGFA	16/418
1_Member	GO Biological Processes	GO:0032869	cellular response to insulin stimulus	-10.6521	-8.69393	142,207,2729,2805,2932,5468,5594,5595,5894,6198	PARP1,AKT1,GCLC,GOT1,GSK3B,PPARG,MAPK1,MAPK3,RAF1,RPS6KB1	10/149
2_Summary	GO Biological Processes	GO:0010035	response to inorganic substance	-29.953	-26.3776	142,207,241,249,596,673,836,842,847,890,1017,1147,1543,1728,1956,2729,3162,3569,4313,4318,4353,4780,5594,5595,5743,5970,7157,8877,23621,54106,351,4323,4363,5742,1649	PARP1,AKT1,ALOX5AP,ALPL,BCL2,BRAF,CASP3,CASP9,CAT,CCNA2,CDK2,CHUK,CYP1A1,NQO1,EGFR,GCLC,HMOX1,IL6,MMP2,MMP9,MPO,NFE2L2,MAPK1,MAPK3,PTGS2,RELA,TP53,SPHK1,BACE1,TLR9,APP,MMP14,ABCC1,PTGS1,DDIT3	35/-
2_Member	GO Biological Processes	GO:0010035	response to inorganic substance	-29.953	-26.3776	142,207,241,249,596,673,836,842,847,890,1017,1147,1543,1728,1956,2729,3162,3569,4313,4318,4353,4780,5594,5595,5743,5970,7157,8877,23621,54106	PARP1,AKT1,ALOX5AP,ALPL,BCL2,BRAF,CASP3,CASP9,CAT,CCNA2,CDK2,CHUK,CYP1A1,NQO1,EGFR,GCLC,HMOX1,IL6,MMP2,MMP9,MPO,NFE2L2,MAPK1,MAPK3,PTGS2,RELA,TP53,SPHK1,BACE1,TLR9	30/525
2_Member	GO Biological Processes	GO:0006979	response to oxidative stress	-26.7754	-23.5011	142,207,351,596,836,847,1147,1728,1956,2729,3162,3569,4313,4318,4323,4353,4363,4780,5594,5595,5742,5743,5970,7157,8877	PARP1,AKT1,APP,BCL2,CASP3,CAT,CHUK,NQO1,EGFR,GCLC,HMOX1,IL6,MMP2,MMP9,MMP14,MPO,ABCC1,NFE2L2,MAPK1,MAPK3,PTGS1,PTGS2,RELA,TP53,SPHK1	25/363
2_Member	GO Biological Processes	GO:0062197	cellular response to chemical stress	-21.8199	-19.0042	142,207,836,847,1147,1649,1728,1956,3569,4313,4318,4353,4363,4780,5594,5595,5743,5970,7157,8877	PARP1,AKT1,CASP3,CAT,CHUK,DDIT3,NQO1,EGFR,IL6,MMP2,MMP9,MPO,ABCC1,NFE2L2,MAPK1,MAPK3,PTGS2,RELA,TP53,SPHK1	20/274
2_Member	GO Biological Processes	GO:0010038	response to metal ion	-20.8837	-18.1686	142,207,241,596,673,836,842,847,1147,1543,1728,1956,2729,3162,4318,4780,5594,5595,5743,23621,54106	PARP1,AKT1,ALOX5AP,BCL2,BRAF,CASP3,CASP9,CAT,CHUK,CYP1A1,NQO1,EGFR,GCLC,HMOX1,MMP9,NFE2L2,MAPK1,MAPK3,PTGS2,BACE1,TLR9	21/360
2_Member	GO Biological Processes	GO:0000302	response to reactive oxygen species	-20.5018	-17.8295	207,596,836,847,1147,1728,1956,3162,3569,4313,4318,4353,4780,5594,5595,5970,8877	AKT1,BCL2,CASP3,CAT,CHUK,NQO1,EGFR,HMOX1,IL6,MMP2,MMP9,MPO,NFE2L2,MAPK1,MAPK3,RELA,SPHK1	17/179
2_Member	GO Biological Processes	GO:0071241	cellular response to inorganic substance	-20.2054	-17.5465	142,207,241,673,890,1017,1147,1543,1728,1956,3162,4318,4780,5594,5595,5743,23621,54106	PARP1,AKT1,ALOX5AP,BRAF,CCNA2,CDK2,CHUK,CYP1A1,NQO1,EGFR,HMOX1,MMP9,NFE2L2,MAPK1,MAPK3,PTGS2,BACE1,TLR9	18/229
2_Member	GO Biological Processes	GO:0034599	cellular response to oxidative stress	-18.9204	-16.3662	142,207,847,1147,1728,1956,3569,4313,4318,4353,4363,4780,5594,5595,5970,7157,8877	PARP1,AKT1,CAT,CHUK,NQO1,EGFR,IL6,MMP2,MMP9,MPO,ABCC1,NFE2L2,MAPK1,MAPK3,RELA,TP53,SPHK1	17/221
2_Member	GO Biological Processes	GO:0071248	cellular response to metal ion	-18.086	-15.6075	142,207,241,673,1147,1543,1728,1956,3162,4318,4780,5594,5595,5743,23621,54106	PARP1,AKT1,ALOX5AP,BRAF,CHUK,CYP1A1,NQO1,EGFR,HMOX1,MMP9,NFE2L2,MAPK1,MAPK3,PTGS2,BACE1,TLR9	16/200
2_Member	GO Biological Processes	GO:0034614	cellular response to reactive oxygen species	-17.5957	-15.1664	207,847,1147,1728,1956,3569,4313,4318,4353,4780,5594,5595,5970,8877	AKT1,CAT,CHUK,NQO1,EGFR,IL6,MMP2,MMP9,MPO,NFE2L2,MAPK1,MAPK3,RELA,SPHK1	14/132
2_Member	GO Biological Processes	GO:0046686	response to cadmium ion	-12.8516	-10.6953	207,847,1147,1956,2729,3162,4318,5594,5595	AKT1,CAT,CHUK,EGFR,GCLC,HMOX1,MMP9,MAPK1,MAPK3	9/60
2_Member	GO Biological Processes	GO:0042542	response to hydrogen peroxide	-12.357	-10.2477	596,836,847,1728,3162,3569,4313,4780,5970,8877	BCL2,CASP3,CAT,NQO1,HMOX1,IL6,MMP2,NFE2L2,RELA,SPHK1	10/101
2_Member	GO Biological Processes	GO:0071276	cellular response to cadmium ion	-10.8467	-8.85953	207,1147,1956,3162,4318,5594,5595	AKT1,CHUK,EGFR,HMOX1,MMP9,MAPK1,MAPK3	7/37
2_Member	GO Biological Processes	GO:0070301	cellular response to hydrogen peroxide	-7.3294	-5.71422	847,1728,3569,4780,5970,8877	CAT,NQO1,IL6,NFE2L2,RELA,SPHK1	6/67
3_Summary	GO Biological Processes	GO:0032496	response to lipopolysaccharide	-27.7522	-24.3529	207,249,836,842,1147,1543,1728,3553,3569,3576,4317,4318,4353,4790,4792,4843,5054,5594,5595,5743,5970,6198,6868,7124,54106,2147,8517,1649,2932,7157,367,890,1956,4313,1436,2317,3383,3551,3579,4780,5894,6774,8877,351,2729	AKT1,ALPL,CASP3,CASP9,CHUK,CYP1A1,NQO1,IL1B,IL6,CXCL8,MMP8,MMP9,MPO,NFKB1,NFKBIA,NOS2,SERPINE1,MAPK1,MAPK3,PTGS2,RELA,RPS6KB1,ADAM17,TNF,TLR9,F2,IKBKG,DDIT3,GSK3B,TP53,AR,CCNA2,EGFR,MMP2,CSF1R,FLNB,ICAM1,IKBKB,CXCR2,NFE2L2,RAF1,STAT3,SPHK1,APP,GCLC	45/-
3_Member	GO Biological Processes	GO:0032496	response to lipopolysaccharide	-27.7522	-24.3529	207,249,836,842,1147,1543,1728,3553,3569,3576,4317,4318,4353,4790,4792,4843,5054,5594,5595,5743,5970,6198,6868,7124,54106	AKT1,ALPL,CASP3,CASP9,CHUK,CYP1A1,NQO1,IL1B,IL6,CXCL8,MMP8,MMP9,MPO,NFKB1,NFKBIA,NOS2,SERPINE1,MAPK1,MAPK3,PTGS2,RELA,RPS6KB1,ADAM17,TNF,TLR9	25/332
3_Member	GO Biological Processes	GO:0002237	response to molecule of bacterial origin	-27.0805	-23.7481	207,249,836,842,1147,1543,1728,3553,3569,3576,4317,4318,4353,4790,4792,4843,5054,5594,5595,5743,5970,6198,6868,7124,54106	AKT1,ALPL,CASP3,CASP9,CHUK,CYP1A1,NQO1,IL1B,IL6,CXCL8,MMP8,MMP9,MPO,NFKB1,NFKBIA,NOS2,SERPINE1,MAPK1,MAPK3,PTGS2,RELA,RPS6KB1,ADAM17,TNF,TLR9	25/353
3_Member	GO Biological Processes	GO:0009617	response to bacterium	-22.1503	-19.295	207,249,836,842,1147,1543,1728,2147,3553,3569,3576,4317,4318,4353,4790,4792,4843,5054,5594,5595,5743,5970,6198,6868,7124,8517,54106	AKT1,ALPL,CASP3,CASP9,CHUK,CYP1A1,NQO1,F2,IL1B,IL6,CXCL8,MMP8,MMP9,MPO,NFKB1,NFKBIA,NOS2,SERPINE1,MAPK1,MAPK3,PTGS2,RELA,RPS6KB1,ADAM17,TNF,IKBKG,TLR9	27/709
3_Member	GO Biological Processes	GO:0071216	cellular response to biotic stimulus	-19.6092	-16.9999	207,1649,2932,3553,3569,3576,4317,4318,4790,4792,4843,5054,5594,5595,5970,7124,7157,54106	AKT1,DDIT3,GSK3B,IL1B,IL6,CXCL8,MMP8,MMP9,NFKB1,NFKBIA,NOS2,SERPINE1,MAPK1,MAPK3,RELA,TNF,TP53,TLR9	18/247
3_Member	GO Biological Processes	GO:0071396	cellular response to lipid	-18.6231	-16.089	207,367,842,890,1956,2932,3553,3569,3576,4313,4317,4318,4790,4792,4843,5054,5594,5595,5970,6198,7124,54106	AKT1,AR,CASP9,CCNA2,EGFR,GSK3B,IL1B,IL6,CXCL8,MMP2,MMP8,MMP9,NFKB1,NFKBIA,NOS2,SERPINE1,MAPK1,MAPK3,RELA,RPS6KB1,TNF,TLR9	22/535
3_Member	GO Biological Processes	GO:0071345	cellular response to cytokine stimulus	-18.0438	-15.5739	207,1147,1436,2317,2932,3383,3551,3553,3569,3576,3579,4313,4780,4790,4792,4843,5594,5595,5894,5970,6198,6774,7124,7157	AKT1,CHUK,CSF1R,FLNB,GSK3B,ICAM1,IKBKB,IL1B,IL6,CXCL8,CXCR2,MMP2,NFE2L2,NFKB1,NFKBIA,NOS2,MAPK1,MAPK3,RAF1,RELA,RPS6KB1,STAT3,TNF,TP53	24/736
3_Member	GO Biological Processes	GO:0034612	response to tumor necrosis factor	-17.7773	-15.3158	207,836,1147,3551,3576,4780,4790,4792,5594,5595,5743,5970,6198,7124,7157,8877	AKT1,CASP3,CHUK,IKBKB,CXCL8,NFE2L2,NFKB1,NFKBIA,MAPK1,MAPK3,PTGS2,RELA,RPS6KB1,TNF,TP53,SPHK1	16/209
3_Member	GO Biological Processes	GO:0071222	cellular response to lipopolysaccharide	-16.2832	-13.9187	207,3553,3569,3576,4317,4318,4790,4792,4843,5054,5594,5595,5970,7124,54106	AKT1,IL1B,IL6,CXCL8,MMP8,MMP9,NFKB1,NFKBIA,NOS2,SERPINE1,MAPK1,MAPK3,RELA,TNF,TLR9	15/208
3_Member	GO Biological Processes	GO:0071219	cellular response to molecule of bacterial origin	-15.8878	-13.5428	207,3553,3569,3576,4317,4318,4790,4792,4843,5054,5594,5595,5970,7124,54106	AKT1,IL1B,IL6,CXCL8,MMP8,MMP9,NFKB1,NFKBIA,NOS2,SERPINE1,MAPK1,MAPK3,RELA,TNF,TLR9	15/221
3_Member	GO Biological Processes	GO:0071356	cellular response to tumor necrosis factor	-12.5851	-10.449	207,1147,3551,3576,4780,4790,4792,5594,5595,5970,7124,7157	AKT1,CHUK,IKBKB,CXCL8,NFE2L2,NFKB1,NFKBIA,MAPK1,MAPK3,RELA,TNF,TP53	12/183
3_Member	GO Biological Processes	GO:0019221	cytokine-mediated signaling pathway	-12.3777	-10.2647	207,1147,1436,3551,3553,3569,3576,3579,4792,5595,5894,5970,6774,7124,7157	AKT1,CHUK,CSF1R,IKBKB,IL1B,IL6,CXCL8,CXCR2,NFKBIA,MAPK3,RAF1,RELA,STAT3,TNF,TP53	15/383
3_Member	GO Biological Processes	GO:0070555	response to interleukin-1	-11.2787	-9.25659	351,2729,3551,3553,3576,4313,4790,4792,5595,5970	APP,GCLC,IKBKB,IL1B,CXCL8,MMP2,NFKB1,NFKBIA,MAPK3,RELA	10/129
3_Member	GO Biological Processes	GO:0071347	cellular response to interleukin-1	-9.18643	-7.35335	3551,3553,3576,4313,4790,4792,5595,5970	IKBKB,IL1B,CXCL8,MMP2,NFKB1,NFKBIA,MAPK3,RELA	8/101
3_Member	GO Biological Processes	GO:0070498	interleukin-1-mediated signaling pathway	-8.20037	-6.47621	3551,3553,4792,5595,5970	IKBKB,IL1B,NFKBIA,MAPK3,RELA	5/23
4_Summary	GO Biological Processes	GO:0032103	positive regulation of response to external stimulus	-24.9071	-21.7296	183,185,241,351,673,1147,1436,2033,2147,3551,3553,3569,3576,3579,4317,4363,4792,5054,5594,5595,5743,5970,6868,7040,7124,7422,54106,240,4318,4790,5468,6774,8877,9536	AGT,AGTR1,ALOX5AP,APP,BRAF,CHUK,CSF1R,EP300,F2,IKBKB,IL1B,IL6,CXCL8,CXCR2,MMP8,ABCC1,NFKBIA,SERPINE1,MAPK1,MAPK3,PTGS2,RELA,ADAM17,TGFB1,TNF,VEGFA,TLR9,ALOX5,MMP9,NFKB1,PPARG,STAT3,SPHK1,PTGES	34/-
4_Member	GO Biological Processes	GO:0032103	positive regulation of response to external stimulus	-24.9071	-21.7296	183,185,241,351,673,1147,1436,2033,2147,3551,3553,3569,3576,3579,4317,4363,4792,5054,5594,5595,5743,5970,6868,7040,7124,7422,54106	AGT,AGTR1,ALOX5AP,APP,BRAF,CHUK,CSF1R,EP300,F2,IKBKB,IL1B,IL6,CXCL8,CXCR2,MMP8,ABCC1,NFKBIA,SERPINE1,MAPK1,MAPK3,PTGS2,RELA,ADAM17,TGFB1,TNF,VEGFA,TLR9	27/557
4_Member	GO Biological Processes	GO:0050727	regulation of inflammatory response	-20.7698	-18.0695	183,185,240,241,351,3553,3569,4317,4318,4363,4790,4792,5054,5468,5743,5970,6774,7040,7124,8877,9536,54106	AGT,AGTR1,ALOX5,ALOX5AP,APP,IL1B,IL6,MMP8,MMP9,ABCC1,NFKB1,NFKBIA,SERPINE1,PPARG,PTGS2,RELA,STAT3,TGFB1,TNF,SPHK1,PTGES,TLR9	22/425
4_Member	GO Biological Processes	GO:0031349	positive regulation of defense response	-16.8499	-14.4577	183,185,241,351,1147,2033,3551,3553,3569,4317,4363,4792,5054,5595,5743,5970,7040,7124,54106	AGT,AGTR1,ALOX5AP,APP,CHUK,EP300,IKBKB,IL1B,IL6,MMP8,ABCC1,NFKBIA,SERPINE1,MAPK3,PTGS2,RELA,TGFB1,TNF,TLR9	19/418
4_Member	GO Biological Processes	GO:0050729	positive regulation of inflammatory response	-16.6753	-14.2902	183,185,241,351,3553,3569,4317,4363,4792,5054,5743,7040,7124,54106	AGT,AGTR1,ALOX5AP,APP,IL1B,IL6,MMP8,ABCC1,NFKBIA,SERPINE1,PTGS2,TGFB1,TNF,TLR9	14/153
5_Summary	GO Biological Processes	GO:0030335	positive regulation of cell migration	-24.4613	-21.3253	183,207,351,596,1436,1956,3162,3383,3553,3569,3576,3579,4313,4318,4323,4780,5054,5594,5595,5743,6198,6774,6868,7040,7124,7422,8877,185,240,241,1147,2147,3551,4790,4843,5970,8517,50507,54106,2064,5468	AGT,AKT1,APP,BCL2,CSF1R,EGFR,HMOX1,ICAM1,IL1B,IL6,CXCL8,CXCR2,MMP2,MMP9,MMP14,NFE2L2,SERPINE1,MAPK1,MAPK3,PTGS2,RPS6KB1,STAT3,ADAM17,TGFB1,TNF,VEGFA,SPHK1,AGTR1,ALOX5,ALOX5AP,CHUK,F2,IKBKB,NFKB1,NOS2,RELA,IKBKG,NOX4,TLR9,ERBB2,PPARG	41/-
5_Member	GO Biological Processes	GO:0030335	positive regulation of cell migration	-24.4613	-21.3253	183,207,351,596,1436,1956,3162,3383,3553,3569,3576,3579,4313,4318,4323,4780,5054,5594,5595,5743,6198,6774,6868,7040,7124,7422,8877	AGT,AKT1,APP,BCL2,CSF1R,EGFR,HMOX1,ICAM1,IL1B,IL6,CXCL8,CXCR2,MMP2,MMP9,MMP14,NFE2L2,SERPINE1,MAPK1,MAPK3,PTGS2,RPS6KB1,STAT3,ADAM17,TGFB1,TNF,VEGFA,SPHK1	27/579
5_Member	GO Biological Processes	GO:2000147	positive regulation of cell motility	-23.9384	-20.8401	183,207,351,596,1436,1956,3162,3383,3553,3569,3576,3579,4313,4318,4323,4780,5054,5594,5595,5743,6198,6774,6868,7040,7124,7422,8877	AGT,AKT1,APP,BCL2,CSF1R,EGFR,HMOX1,ICAM1,IL1B,IL6,CXCL8,CXCR2,MMP2,MMP9,MMP14,NFE2L2,SERPINE1,MAPK1,MAPK3,PTGS2,RPS6KB1,STAT3,ADAM17,TGFB1,TNF,VEGFA,SPHK1	27/606
5_Member	GO Biological Processes	GO:0040017	positive regulation of locomotion	-23.677	-20.6134	183,207,351,596,1436,1956,3162,3383,3553,3569,3576,3579,4313,4318,4323,4780,5054,5594,5595,5743,6198,6774,6868,7040,7124,7422,8877	AGT,AKT1,APP,BCL2,CSF1R,EGFR,HMOX1,ICAM1,IL1B,IL6,CXCL8,CXCR2,MMP2,MMP9,MMP14,NFE2L2,SERPINE1,MAPK1,MAPK3,PTGS2,RPS6KB1,STAT3,ADAM17,TGFB1,TNF,VEGFA,SPHK1	27/620
5_Member	GO Biological Processes	GO:0006954	inflammatory response	-23.428	-20.4266	185,207,240,241,351,1147,1436,1956,2147,3162,3551,3553,3569,3576,3579,4780,4790,4843,5970,6774,7040,7124,8517,8877,50507,54106	AGTR1,AKT1,ALOX5,ALOX5AP,APP,CHUK,CSF1R,EGFR,F2,HMOX1,IKBKB,IL1B,IL6,CXCL8,CXCR2,NFE2L2,NFKB1,NOS2,RELA,STAT3,TGFB1,TNF,IKBKG,SPHK1,NOX4,TLR9	26/562
5_Member	GO Biological Processes	GO:0002685	regulation of leukocyte migration	-15.6283	-13.3021	207,351,1436,3162,3383,3569,3576,3579,4323,5054,5594,5595,6868,7124,7422	AKT1,APP,CSF1R,HMOX1,ICAM1,IL6,CXCL8,CXCR2,MMP14,SERPINE1,MAPK1,MAPK3,ADAM17,TNF,VEGFA	15/230
5_Member	GO Biological Processes	GO:0002687	positive regulation of leukocyte migration	-15.2289	-12.9379	351,1436,3383,3569,3576,3579,4323,5054,5594,5595,6868,7124,7422	APP,CSF1R,ICAM1,IL6,CXCL8,CXCR2,MMP14,SERPINE1,MAPK1,MAPK3,ADAM17,TNF,VEGFA	13/149
5_Member	GO Biological Processes	GO:1901342	regulation of vasculature development	-14.0211	-11.8027	240,2064,3162,3553,3569,3576,3579,4780,5054,5468,5970,6774,7040,7124,7422,8877	ALOX5,ERBB2,HMOX1,IL1B,IL6,CXCL8,CXCR2,NFE2L2,SERPINE1,PPARG,RELA,STAT3,TGFB1,TNF,VEGFA,SPHK1	16/361
5_Member	GO Biological Processes	GO:0045765	regulation of angiogenesis	-12.9072	-10.7425	240,2064,3162,3553,3569,3576,3579,4780,5054,5468,5970,6774,7124,7422,8877	ALOX5,ERBB2,HMOX1,IL1B,IL6,CXCL8,CXCR2,NFE2L2,SERPINE1,PPARG,RELA,STAT3,TNF,VEGFA,SPHK1	15/352
5_Member	GO Biological Processes	GO:0002690	positive regulation of leukocyte chemotaxis	-11.0724	-9.06219	1436,3569,3576,3579,5054,5594,5595,6868,7422	CSF1R,IL6,CXCL8,CXCR2,SERPINE1,MAPK1,MAPK3,ADAM17,VEGFA	9/93
5_Member	GO Biological Processes	GO:0050921	positive regulation of chemotaxis	-10.8606	-8.87065	1436,3569,3576,3579,5054,5594,5595,6868,7040,7422	CSF1R,IL6,CXCL8,CXCR2,SERPINE1,MAPK1,MAPK3,ADAM17,TGFB1,VEGFA	10/142
5_Member	GO Biological Processes	GO:0002688	regulation of leukocyte chemotaxis	-9.96725	-8.08423	1436,3569,3576,3579,5054,5594,5595,6868,7422	CSF1R,IL6,CXCL8,CXCR2,SERPINE1,MAPK1,MAPK3,ADAM17,VEGFA	9/123
5_Member	GO Biological Processes	GO:1904018	positive regulation of vasculature development	-9.60935	-7.75201	3162,3553,3576,3579,4780,5054,6774,7040,7422,8877	HMOX1,IL1B,CXCL8,CXCR2,NFE2L2,SERPINE1,STAT3,TGFB1,VEGFA,SPHK1	10/190
5_Member	GO Biological Processes	GO:0050920	regulation of chemotaxis	-8.82075	-7.03244	1436,3569,3576,3579,5054,5594,5595,6868,7040,7422	CSF1R,IL6,CXCL8,CXCR2,SERPINE1,MAPK1,MAPK3,ADAM17,TGFB1,VEGFA	10/229
5_Member	GO Biological Processes	GO:0045766	positive regulation of angiogenesis	-8.35079	-6.60306	3162,3553,3576,3579,4780,5054,6774,7422,8877	HMOX1,IL1B,CXCL8,CXCR2,NFE2L2,SERPINE1,STAT3,VEGFA,SPHK1	9/187
6_Summary	GO Biological Processes	GO:0009410	response to xenobiotic stimulus	-23.5828	-20.5515	595,596,673,836,847,1026,1147,1543,1728,1956,2729,3553,4313,4363,4780,4843,5243,5743,5970,6198,6868,7124,7157,7161,207,249,1649,2033,4353,5468,5594,5595,7299	CCND1,BCL2,BRAF,CASP3,CAT,CDKN1A,CHUK,CYP1A1,NQO1,EGFR,GCLC,IL1B,MMP2,ABCC1,NFE2L2,NOS2,ABCB1,PTGS2,RELA,RPS6KB1,ADAM17,TNF,TP53,TP73,AKT1,ALPL,DDIT3,EP300,MPO,PPARG,MAPK1,MAPK3,TYR	33/-
6_Member	GO Biological Processes	GO:0009410	response to xenobiotic stimulus	-23.5828	-20.5515	595,596,673,836,847,1026,1147,1543,1728,1956,2729,3553,4313,4363,4780,4843,5243,5743,5970,6198,6868,7124,7157,7161	CCND1,BCL2,BRAF,CASP3,CAT,CDKN1A,CHUK,CYP1A1,NQO1,EGFR,GCLC,IL1B,MMP2,ABCC1,NFE2L2,NOS2,ABCB1,PTGS2,RELA,RPS6KB1,ADAM17,TNF,TP53,TP73	24/426
6_Member	GO Biological Processes	GO:0031667	response to nutrient levels	-19.7084	-17.0841	207,249,596,847,1026,1543,1649,1728,1956,2033,2729,4353,4780,5468,5594,5595,5743,5970,6198,7124,7157,7299	AKT1,ALPL,BCL2,CAT,CDKN1A,CYP1A1,DDIT3,NQO1,EGFR,EP300,GCLC,MPO,NFE2L2,PPARG,MAPK1,MAPK3,PTGS2,RELA,RPS6KB1,TNF,TP53,TYR	22/476
6_Member	GO Biological Processes	GO:0009991	response to extracellular stimulus	-19.1579	-16.5932	207,249,596,847,1026,1543,1649,1728,1956,2033,2729,4353,4780,5468,5594,5595,5743,5970,6198,7124,7157,7299	AKT1,ALPL,BCL2,CAT,CDKN1A,CYP1A1,DDIT3,NQO1,EGFR,EP300,GCLC,MPO,NFE2L2,PPARG,MAPK1,MAPK3,PTGS2,RELA,RPS6KB1,TNF,TP53,TYR	22/505
6_Member	GO Biological Processes	GO:0007584	response to nutrient	-11.9744	-9.90416	249,847,1543,1728,1956,2729,5468,5743,5970,6198,7299	ALPL,CAT,CYP1A1,NQO1,EGFR,GCLC,PPARG,PTGS2,RELA,RPS6KB1,TYR	11/154
6_Member	GO Biological Processes	GO:0033273	response to vitamin	-8.40162	-6.64739	249,847,1543,1956,5743,5970,7299	ALPL,CAT,CYP1A1,EGFR,PTGS2,RELA,TYR	7/80
7_Summary	GO Biological Processes	GO:0070482	response to oxygen levels	-22.8842	-19.9108	207,596,836,842,847,890,1026,1543,2033,3162,4313,4323,4780,4843,5163,5468,5743,6868,7040,7124,7157,7422,367,581,1436,1956,3576,3579,5054,183,4318,1649,5594,8877	AKT1,BCL2,CASP3,CASP9,CAT,CCNA2,CDKN1A,CYP1A1,EP300,HMOX1,MMP2,MMP14,NFE2L2,NOS2,PDK1,PPARG,PTGS2,ADAM17,TGFB1,TNF,TP53,VEGFA,AR,BAX,CSF1R,EGFR,CXCL8,CXCR2,SERPINE1,AGT,MMP9,DDIT3,MAPK1,SPHK1	34/-
7_Member	GO Biological Processes	GO:0070482	response to oxygen levels	-22.8842	-19.9108	207,596,836,842,847,890,1026,1543,2033,3162,4313,4323,4780,4843,5163,5468,5743,6868,7040,7124,7157,7422	AKT1,BCL2,CASP3,CASP9,CAT,CCNA2,CDKN1A,CYP1A1,EP300,HMOX1,MMP2,MMP14,NFE2L2,NOS2,PDK1,PPARG,PTGS2,ADAM17,TGFB1,TNF,TP53,VEGFA	22/340
7_Member	GO Biological Processes	GO:0036293	response to decreased oxygen levels	-22.1551	-19.295	207,596,836,842,847,890,1543,2033,3162,4313,4323,4780,4843,5163,5468,5743,6868,7040,7124,7157,7422	AKT1,BCL2,CASP3,CASP9,CAT,CCNA2,CYP1A1,EP300,HMOX1,MMP2,MMP14,NFE2L2,NOS2,PDK1,PPARG,PTGS2,ADAM17,TGFB1,TNF,TP53,VEGFA	21/313
7_Member	GO Biological Processes	GO:0001666	response to hypoxia	-21.0299	-18.2996	596,836,842,847,890,1543,2033,3162,4313,4323,4780,4843,5163,5468,5743,6868,7040,7124,7157,7422	BCL2,CASP3,CASP9,CAT,CCNA2,CYP1A1,EP300,HMOX1,MMP2,MMP14,NFE2L2,NOS2,PDK1,PPARG,PTGS2,ADAM17,TGFB1,TNF,TP53,VEGFA	20/300
7_Member	GO Biological Processes	GO:0036294	cellular response to decreased oxygen levels	-12.23	-10.1287	207,596,890,3162,4780,5163,5468,5743,7040,7157,7422	AKT1,BCL2,CCNA2,HMOX1,NFE2L2,PDK1,PPARG,PTGS2,TGFB1,TP53,VEGFA	11/146
7_Member	GO Biological Processes	GO:0071453	cellular response to oxygen levels	-11.7327	-9.68876	207,596,890,3162,4780,5163,5468,5743,7040,7157,7422	AKT1,BCL2,CCNA2,HMOX1,NFE2L2,PDK1,PPARG,PTGS2,TGFB1,TP53,VEGFA	11/162
7_Member	GO Biological Processes	GO:0071456	cellular response to hypoxia	-10.9534	-8.95486	596,890,3162,4780,5163,5468,5743,7040,7157,7422	BCL2,CCNA2,HMOX1,NFE2L2,PDK1,PPARG,PTGS2,TGFB1,TP53,VEGFA	10/139
7_Member	GO Biological Processes	GO:0035239	tube morphogenesis	-9.85158	-7.9773	207,367,581,596,836,1436,1956,3162,3576,3579,4313,4323,5054,5743,7040,7422	AKT1,AR,BAX,BCL2,CASP3,CSF1R,EGFR,HMOX1,CXCL8,CXCR2,MMP2,MMP14,SERPINE1,PTGS2,TGFB1,VEGFA	16/682
7_Member	GO Biological Processes	GO:0043535	regulation of blood vessel endothelial cell migration	-9.04436	-7.22861	207,3162,4780,5468,5743,6868,7040,7124,7422	AKT1,HMOX1,NFE2L2,PPARG,PTGS2,ADAM17,TGFB1,TNF,VEGFA	9/156
7_Member	GO Biological Processes	GO:0010632	regulation of epithelial cell migration	-8.89139	-7.09412	183,207,3162,4318,4780,5468,5743,6868,7040,7124,7422	AGT,AKT1,HMOX1,MMP9,NFE2L2,PPARG,PTGS2,ADAM17,TGFB1,TNF,VEGFA	11/298
7_Member	GO Biological Processes	GO:0010594	regulation of endothelial cell migration	-8.73024	-6.94721	183,207,3162,4780,5468,5743,6868,7040,7124,7422	AGT,AKT1,HMOX1,NFE2L2,PPARG,PTGS2,ADAM17,TGFB1,TNF,VEGFA	10/234
7_Member	GO Biological Processes	GO:0010634	positive regulation of epithelial cell migration	-8.56013	-6.79259	183,207,3162,4318,4780,5743,6868,7040,7422	AGT,AKT1,HMOX1,MMP9,NFE2L2,PTGS2,ADAM17,TGFB1,VEGFA	9/177
7_Member	GO Biological Processes	GO:0043536	positive regulation of blood vessel endothelial cell migration	-8.51943	-6.75357	207,3162,4780,5743,6868,7040,7422	AKT1,HMOX1,NFE2L2,PTGS2,ADAM17,TGFB1,VEGFA	7/77
7_Member	GO Biological Processes	GO:0001568	blood vessel development	-8.32273	-6.57822	207,581,1649,3162,3576,4313,4323,5054,5594,5743,7040,7422,8877	AKT1,BAX,DDIT3,HMOX1,CXCL8,MMP2,MMP14,SERPINE1,MAPK1,PTGS2,TGFB1,VEGFA,SPHK1	13/526
7_Member	GO Biological Processes	GO:0010595	positive regulation of endothelial cell migration	-8.285	-6.54685	183,207,3162,4780,5743,6868,7040,7422	AGT,AKT1,HMOX1,NFE2L2,PTGS2,ADAM17,TGFB1,VEGFA	8/131
7_Member	GO Biological Processes	GO:0001944	vasculature development	-8.1301	-6.41352	207,581,1649,3162,3576,4313,4323,5054,5594,5743,7040,7422,8877	AKT1,BAX,DDIT3,HMOX1,CXCL8,MMP2,MMP14,SERPINE1,MAPK1,PTGS2,TGFB1,VEGFA,SPHK1	13/546
7_Member	GO Biological Processes	GO:0048514	blood vessel morphogenesis	-6.24237	-4.75773	207,581,3162,3576,4313,4323,5054,5743,7040,7422	AKT1,BAX,HMOX1,CXCL8,MMP2,MMP14,SERPINE1,PTGS2,TGFB1,VEGFA	10/431
7_Member	GO Biological Processes	GO:0001525	angiogenesis	-6.15513	-4.68008	207,3162,3576,4313,4323,5054,5743,7040,7422	AKT1,HMOX1,CXCL8,MMP2,MMP14,SERPINE1,PTGS2,TGFB1,VEGFA	9/338
8_Summary	GO Biological Processes	GO:0010562	positive regulation of phosphorus metabolic process	-22.2304	-19.3243	183,207,351,367,595,596,673,1026,1436,1956,2064,2147,3553,3569,4318,4843,5594,5743,5894,6868,7040,7124,7157,7422,8877,9212,50507,2932,185,890,5468,5595,598,4323,6198,6774,7161,1649,4780,4792	AGT,AKT1,APP,AR,CCND1,BCL2,BRAF,CDKN1A,CSF1R,EGFR,ERBB2,F2,IL1B,IL6,MMP9,NOS2,MAPK1,PTGS2,RAF1,ADAM17,TGFB1,TNF,TP53,VEGFA,SPHK1,AURKB,NOX4,GSK3B,AGTR1,CCNA2,PPARG,MAPK3,BCL2L1,MMP14,RPS6KB1,STAT3,TP73,DDIT3,NFE2L2,NFKBIA	40/-
8_Member	GO Biological Processes	GO:0010562	positive regulation of phosphorus metabolic process	-22.2304	-19.3243	183,207,351,367,595,596,673,1026,1436,1956,2064,2147,3553,3569,4318,4843,5594,5743,5894,6868,7040,7124,7157,7422,8877,9212,50507	AGT,AKT1,APP,AR,CCND1,BCL2,BRAF,CDKN1A,CSF1R,EGFR,ERBB2,F2,IL1B,IL6,MMP9,NOS2,MAPK1,PTGS2,RAF1,ADAM17,TGFB1,TNF,TP53,VEGFA,SPHK1,AURKB,NOX4	27/704
8_Member	GO Biological Processes	GO:0045937	positive regulation of phosphate metabolic process	-22.2304	-19.3243	183,207,351,367,595,596,673,1026,1436,1956,2064,2147,3553,3569,4318,4843,5594,5743,5894,6868,7040,7124,7157,7422,8877,9212,50507	AGT,AKT1,APP,AR,CCND1,BCL2,BRAF,CDKN1A,CSF1R,EGFR,ERBB2,F2,IL1B,IL6,MMP9,NOS2,MAPK1,PTGS2,RAF1,ADAM17,TGFB1,TNF,TP53,VEGFA,SPHK1,AURKB,NOX4	27/704
8_Member	GO Biological Processes	GO:0042327	positive regulation of phosphorylation	-22.223	-19.3243	183,207,351,367,595,596,673,1026,1436,1956,2064,2147,3553,3569,4318,5594,5743,5894,6868,7040,7124,7157,7422,8877,9212,50507	AGT,AKT1,APP,AR,CCND1,BCL2,BRAF,CDKN1A,CSF1R,EGFR,ERBB2,F2,IL1B,IL6,MMP9,MAPK1,PTGS2,RAF1,ADAM17,TGFB1,TNF,TP53,VEGFA,SPHK1,AURKB,NOX4	26/627
8_Member	GO Biological Processes	GO:0001934	positive regulation of protein phosphorylation	-21.7059	-18.9264	183,207,351,595,596,673,1026,1436,1956,2064,2147,3553,3569,4318,5594,5743,5894,6868,7040,7124,7157,7422,8877,9212,50507	AGT,AKT1,APP,CCND1,BCL2,BRAF,CDKN1A,CSF1R,EGFR,ERBB2,F2,IL1B,IL6,MMP9,MAPK1,PTGS2,RAF1,ADAM17,TGFB1,TNF,TP53,VEGFA,SPHK1,AURKB,NOX4	25/582
8_Member	GO Biological Processes	GO:0031401	positive regulation of protein modification process	-19.7382	-17.0922	183,207,351,595,596,673,1026,1436,1956,2064,2147,2932,3553,3569,4318,5594,5743,5894,6868,7040,7124,7157,7422,8877,9212,50507	AGT,AKT1,APP,CCND1,BCL2,BRAF,CDKN1A,CSF1R,EGFR,ERBB2,F2,GSK3B,IL1B,IL6,MMP9,MAPK1,PTGS2,RAF1,ADAM17,TGFB1,TNF,TP53,VEGFA,SPHK1,AURKB,NOX4	26/788
8_Member	GO Biological Processes	GO:0051338	regulation of transferase activity	-16.9207	-14.5141	183,185,207,351,595,890,1026,1436,1956,2064,2147,2932,3553,5468,5594,5595,6868,7124,7157,7422,9212,50507	AGT,AGTR1,AKT1,APP,CCND1,CCNA2,CDKN1A,CSF1R,EGFR,ERBB2,F2,GSK3B,IL1B,PPARG,MAPK1,MAPK3,ADAM17,TNF,TP53,VEGFA,AURKB,NOX4	22/644
8_Member	GO Biological Processes	GO:0040008	regulation of growth	-16.118	-13.7666	183,185,207,351,367,596,598,1026,1956,2064,2147,2932,4323,6198,6774,6868,7040,7157,7161,7422,8877	AGT,AGTR1,AKT1,APP,AR,BCL2,BCL2L1,CDKN1A,EGFR,ERBB2,F2,GSK3B,MMP14,RPS6KB1,STAT3,ADAM17,TGFB1,TP53,TP73,VEGFA,SPHK1	21/616
8_Member	GO Biological Processes	GO:0051347	positive regulation of transferase activity	-14.9965	-12.7221	183,185,207,595,1026,1436,1956,2064,2147,3553,5594,5595,6868,7124,7422,9212,50507	AGT,AGTR1,AKT1,CCND1,CDKN1A,CSF1R,EGFR,ERBB2,F2,IL1B,MAPK1,MAPK3,ADAM17,TNF,VEGFA,AURKB,NOX4	17/378
8_Member	GO Biological Processes	GO:0045596	negative regulation of cell differentiation	-13.5056	-11.3104	351,595,1649,1956,2064,2147,2932,3553,3569,4318,4780,4792,5468,5594,6774,7040,7124,7157,7161,7422	APP,CCND1,DDIT3,EGFR,ERBB2,F2,GSK3B,IL1B,IL6,MMP9,NFE2L2,NFKBIA,PPARG,MAPK1,STAT3,TGFB1,TNF,TP53,TP73,VEGFA	20/734
8_Member	GO Biological Processes	GO:0001558	regulation of cell growth	-11.8627	-9.80583	183,185,207,596,1026,1956,2064,2147,2932,4323,6868,7040,7157,7422,8877	AGT,AGTR1,AKT1,BCL2,CDKN1A,EGFR,ERBB2,F2,GSK3B,MMP14,ADAM17,TGFB1,TP53,VEGFA,SPHK1	15/416
8_Member	GO Biological Processes	GO:0043549	regulation of kinase activity	-11.4007	-9.36932	183,207,351,595,890,1026,1436,1956,2064,2147,3553,5468,6868,7124,7422,50507	AGT,AKT1,APP,CCND1,CCNA2,CDKN1A,CSF1R,EGFR,ERBB2,F2,IL1B,PPARG,ADAM17,TNF,VEGFA,NOX4	16/536
8_Member	GO Biological Processes	GO:0033674	positive regulation of kinase activity	-11.2218	-9.20264	183,207,595,1026,1436,1956,2064,2147,3553,6868,7124,7422,50507	AGT,AKT1,CCND1,CDKN1A,CSF1R,EGFR,ERBB2,F2,IL1B,ADAM17,TNF,VEGFA,NOX4	13/305
8_Member	GO Biological Processes	GO:0045859	regulation of protein kinase activity	-11.0571	-9.05277	183,207,351,595,890,1026,1436,1956,2064,3553,5468,6868,7124,7422,50507	AGT,AKT1,APP,CCND1,CCNA2,CDKN1A,CSF1R,EGFR,ERBB2,IL1B,PPARG,ADAM17,TNF,VEGFA,NOX4	15/474
8_Member	GO Biological Processes	GO:0045860	positive regulation of protein kinase activity	-10.8051	-8.82348	183,207,595,1026,1436,1956,2064,3553,6868,7124,7422,50507	AGT,AKT1,CCND1,CDKN1A,CSF1R,EGFR,ERBB2,IL1B,ADAM17,TNF,VEGFA,NOX4	12/259
8_Member	GO Biological Processes	GO:0071900	regulation of protein serine/threonine kinase activity	-10.5763	-8.62929	183,207,595,890,1026,1956,2064,3553,5468,6868,7124,7422	AGT,AKT1,CCND1,CCNA2,CDKN1A,EGFR,ERBB2,IL1B,PPARG,ADAM17,TNF,VEGFA	12/271
8_Member	GO Biological Processes	GO:0030307	positive regulation of cell growth	-8.8992	-7.0983	207,596,1956,2064,2147,4323,6868,7422,8877	AKT1,BCL2,EGFR,ERBB2,F2,MMP14,ADAM17,VEGFA,SPHK1	9/162
8_Member	GO Biological Processes	GO:0045927	positive regulation of growth	-8.33916	-6.59305	207,596,1956,2064,2147,4323,6198,6868,7422,8877	AKT1,BCL2,EGFR,ERBB2,F2,MMP14,RPS6KB1,ADAM17,VEGFA,SPHK1	10/257
8_Member	GO Biological Processes	GO:0071902	positive regulation of protein serine/threonine kinase activity	-8.31133	-6.57002	207,595,1956,2064,3553,6868,7124,7422	AKT1,CCND1,EGFR,ERBB2,IL1B,ADAM17,TNF,VEGFA	8/130
8_Member	GO Biological Processes	GO:0043405	regulation of MAP kinase activity	-6.84106	-5.27811	183,1956,2064,3553,5468,7124,7422	AGT,EGFR,ERBB2,IL1B,PPARG,TNF,VEGFA	7/134
8_Member	GO Biological Processes	GO:0043406	positive regulation of MAP kinase activity	-5.35059	-3.97107	1956,2064,3553,7124,7422	EGFR,ERBB2,IL1B,TNF,VEGFA	5/82
9_Summary	GO Biological Processes	GO:0009411	response to UV	-21.7959	-18.9987	142,207,581,595,596,836,842,847,1026,1956,2033,4313,4318,5970,7157,7299,9212,351,673,598,1111,2729,3553,4790,5595,5743,1649,2932,5163,5894,7040,7124,7161,1017,5594,7153,8517,241	PARP1,AKT1,BAX,CCND1,BCL2,CASP3,CASP9,CAT,CDKN1A,EGFR,EP300,MMP2,MMP9,RELA,TP53,TYR,AURKB,APP,BRAF,BCL2L1,CHEK1,GCLC,IL1B,NFKB1,MAPK3,PTGS2,DDIT3,GSK3B,PDK1,RAF1,TGFB1,TNF,TP73,CDK2,MAPK1,TOP2A,IKBKG,ALOX5AP	38/-
9_Member	GO Biological Processes	GO:0009411	response to UV	-21.7959	-18.9987	142,207,581,595,596,836,842,847,1026,1956,2033,4313,4318,5970,7157,7299,9212	PARP1,AKT1,BAX,CCND1,BCL2,CASP3,CASP9,CAT,CDKN1A,EGFR,EP300,MMP2,MMP9,RELA,TP53,TYR,AURKB	17/151
9_Member	GO Biological Processes	GO:0009416	response to light stimulus	-19.25	-16.6746	142,207,351,581,595,596,673,836,842,847,1026,1956,2033,4313,4318,5970,7157,7299,9212	PARP1,AKT1,APP,BAX,CCND1,BCL2,BRAF,CASP3,CASP9,CAT,CDKN1A,EGFR,EP300,MMP2,MMP9,RELA,TP53,TYR,AURKB	19/311
9_Member	GO Biological Processes	GO:0009314	response to radiation	-18.14	-15.6437	142,207,351,581,595,596,598,673,836,842,847,1026,1956,2033,4313,4318,5970,7157,7299,9212	PARP1,AKT1,APP,BAX,CCND1,BCL2,BCL2L1,BRAF,CASP3,CASP9,CAT,CDKN1A,EGFR,EP300,MMP2,MMP9,RELA,TP53,TYR,AURKB	20/420
9_Member	GO Biological Processes	GO:0071214	cellular response to abiotic stimulus	-17.6404	-15.1953	142,581,598,836,842,1026,1111,1956,2033,2729,3553,4313,4318,4790,5595,5743,7157,9212	PARP1,BAX,BCL2L1,CASP3,CASP9,CDKN1A,CHEK1,EGFR,EP300,GCLC,IL1B,MMP2,MMP9,NFKB1,MAPK3,PTGS2,TP53,AURKB	18/318
9_Member	GO Biological Processes	GO:0104004	cellular response to environmental stimulus	-17.6404	-15.1953	142,581,598,836,842,1026,1111,1956,2033,2729,3553,4313,4318,4790,5595,5743,7157,9212	PARP1,BAX,BCL2L1,CASP3,CASP9,CDKN1A,CHEK1,EGFR,EP300,GCLC,IL1B,MMP2,MMP9,NFKB1,MAPK3,PTGS2,TP53,AURKB	18/318
9_Member	GO Biological Processes	GO:0097190	apoptotic signaling pathway	-14.9877	-12.7187	581,596,598,836,842,1026,1649,2033,2932,3553,5163,5894,7040,7124,7157,7161	BAX,BCL2,BCL2L1,CASP3,CASP9,CDKN1A,DDIT3,EP300,GSK3B,IL1B,PDK1,RAF1,TGFB1,TNF,TP53,TP73	16/313
9_Member	GO Biological Processes	GO:0097193	intrinsic apoptotic signaling pathway	-13.2201	-11.0294	581,596,598,836,842,1026,1649,2033,5163,7124,7157,7161	BAX,BCL2,BCL2L1,CASP3,CASP9,CDKN1A,DDIT3,EP300,PDK1,TNF,TP53,TP73	12/162
9_Member	GO Biological Processes	GO:0006974	DNA damage response	-12.1564	-10.0617	142,581,595,596,598,836,842,1017,1026,1111,1649,2033,5594,5595,7124,7153,7157,7161,8517	PARP1,BAX,CCND1,BCL2,BCL2L1,CASP3,CASP9,CDK2,CDKN1A,CHEK1,DDIT3,EP300,MAPK1,MAPK3,TNF,TOP2A,TP53,TP73,IKBKG	19/761
9_Member	GO Biological Processes	GO:0008630	intrinsic apoptotic signaling pathway in response to DNA damage	-12.1037	-10.0234	581,596,598,842,1026,2033,7124,7157,7161	BAX,BCL2,BCL2L1,CASP9,CDKN1A,EP300,TNF,TP53,TP73	9/72
9_Member	GO Biological Processes	GO:0034644	cellular response to UV	-11.2034	-9.18728	142,581,842,1026,2033,4313,4318,7157,9212	PARP1,BAX,CASP9,CDKN1A,EP300,MMP2,MMP9,TP53,AURKB	9/90
9_Member	GO Biological Processes	GO:0071482	cellular response to light stimulus	-10.2311	-8.32316	142,581,842,1026,2033,4313,4318,7157,9212	PARP1,BAX,CASP9,CDKN1A,EP300,MMP2,MMP9,TP53,AURKB	9/115
9_Member	GO Biological Processes	GO:0071478	cellular response to radiation	-10.0342	-8.14448	142,581,598,842,1026,2033,4313,4318,7157,9212	PARP1,BAX,BCL2L1,CASP9,CDKN1A,EP300,MMP2,MMP9,TP53,AURKB	10/172
9_Member	GO Biological Processes	GO:0072332	intrinsic apoptotic signaling pathway by p53 class mediator	-6.21803	-4.73603	581,1026,2033,7157,7161	BAX,CDKN1A,EP300,TP53,TP73	5/55
9_Member	GO Biological Processes	GO:0042771	intrinsic apoptotic signaling pathway in response to DNA damage by p53 class mediator	-5.74492	-4.3256	1026,2033,7157,7161	CDKN1A,EP300,TP53,TP73	4/30
9_Member	GO Biological Processes	GO:0072331	signal transduction by p53 class mediator	-5.15158	-3.79167	581,1026,2033,7157,7161	BAX,CDKN1A,EP300,TP53,TP73	5/90
9_Member	GO Biological Processes	GO:0051259	protein complex oligomerization	-1.41673	-0.39701	241,7157,7161	ALOX5AP,TP53,TP73	3/252
10_Summary	GO Biological Processes	GO:2001233	regulation of apoptotic signaling pathway	-21.436	-18.6735	142,183,207,367,581,596,598,1649,2729,2932,3162,3383,3553,4318,4780,5054,5743,5894,5970,6198,7124,7157	PARP1,AGT,AKT1,AR,BAX,BCL2,BCL2L1,DDIT3,GCLC,GSK3B,HMOX1,ICAM1,IL1B,MMP9,NFE2L2,SERPINE1,PTGS2,RAF1,RELA,RPS6KB1,TNF,TP53	22/-
10_Member	GO Biological Processes	GO:2001233	regulation of apoptotic signaling pathway	-21.436	-18.6735	142,183,207,367,581,596,598,1649,2729,2932,3162,3383,3553,4318,4780,5054,5743,5894,5970,6198,7124,7157	PARP1,AGT,AKT1,AR,BAX,BCL2,BCL2L1,DDIT3,GCLC,GSK3B,HMOX1,ICAM1,IL1B,MMP9,NFE2L2,SERPINE1,PTGS2,RAF1,RELA,RPS6KB1,TNF,TP53	22/396
10_Member	GO Biological Processes	GO:2001234	negative regulation of apoptotic signaling pathway	-19.7053	-17.0841	207,367,581,596,598,2729,2932,3162,3383,3553,4318,4780,5054,5743,5894,5970,6198,7124	AKT1,AR,BAX,BCL2,BCL2L1,GCLC,GSK3B,HMOX1,ICAM1,IL1B,MMP9,NFE2L2,SERPINE1,PTGS2,RAF1,RELA,RPS6KB1,TNF	18/244
10_Member	GO Biological Processes	GO:2001237	negative regulation of extrinsic apoptotic signaling pathway	-19.3556	-16.7692	207,367,596,598,2729,2932,3162,3383,3553,5054,5894,5970,6198,7124	AKT1,AR,BCL2,BCL2L1,GCLC,GSK3B,HMOX1,ICAM1,IL1B,SERPINE1,RAF1,RELA,RPS6KB1,TNF	14/100
10_Member	GO Biological Processes	GO:2001236	regulation of extrinsic apoptotic signaling pathway	-18.14	-15.6437	183,207,367,596,598,2729,2932,3162,3383,3553,5054,5894,5970,6198,7124	AGT,AKT1,AR,BCL2,BCL2L1,GCLC,GSK3B,HMOX1,ICAM1,IL1B,SERPINE1,RAF1,RELA,RPS6KB1,TNF	15/157
10_Member	GO Biological Processes	GO:1902042	negative regulation of extrinsic apoptotic signaling pathway via death domain receptors	-9.42473	-7.57359	598,2932,3162,3383,5054,5894	BCL2L1,GSK3B,HMOX1,ICAM1,SERPINE1,RAF1	6/31
10_Member	GO Biological Processes	GO:1902041	regulation of extrinsic apoptotic signaling pathway via death domain receptors	-8.22023	-6.48991	598,2932,3162,3383,5054,5894	BCL2L1,GSK3B,HMOX1,ICAM1,SERPINE1,RAF1	6/48
11_Summary	GO Biological Processes	GO:0008283	cell population proliferation	-21.0824	-18.3363	207,367,581,595,596,598,1026,1111,1436,1649,1956,2064,3162,3569,4323,5163,5243,5594,5894,6774,7124,7157,7296,7299,8877,9536	AKT1,AR,BAX,CCND1,BCL2,BCL2L1,CDKN1A,CHEK1,CSF1R,DDIT3,EGFR,ERBB2,HMOX1,IL6,MMP14,PDK1,ABCB1,MAPK1,RAF1,STAT3,TNF,TP53,TXNRD1,TYR,SPHK1,PTGES	26/-
11_Member	GO Biological Processes	GO:0008283	cell population proliferation	-21.0824	-18.3363	207,367,581,595,596,598,1026,1111,1436,1649,1956,2064,3162,3569,4323,5163,5243,5594,5894,6774,7124,7157,7296,7299,8877,9536	AKT1,AR,BAX,CCND1,BCL2,BCL2L1,CDKN1A,CHEK1,CSF1R,DDIT3,EGFR,ERBB2,HMOX1,IL6,MMP14,PDK1,ABCB1,MAPK1,RAF1,STAT3,TNF,TP53,TXNRD1,TYR,SPHK1,PTGES	26/696
11_Member	GO Biological Processes	GO:0050673	epithelial cell proliferation	-12.9378	-10.7689	367,581,595,598,1026,1956,3162,3569,4323,5594,5894,7124	AR,BAX,CCND1,BCL2L1,CDKN1A,EGFR,HMOX1,IL6,MMP14,MAPK1,RAF1,TNF	12/171
12_Summary	GO Biological Processes	GO:0043068	positive regulation of programmed cell death	-20.5696	-17.8834	142,183,581,596,836,842,1026,1649,1728,2932,3162,3569,3579,4313,4318,4843,5468,5743,7040,7124,7153,7157,7161,23621,595,598,673,2729	PARP1,AGT,BAX,BCL2,CASP3,CASP9,CDKN1A,DDIT3,NQO1,GSK3B,HMOX1,IL6,CXCR2,MMP2,MMP9,NOS2,PPARG,PTGS2,TGFB1,TNF,TOP2A,TP53,TP73,BACE1,CCND1,BCL2L1,BRAF,GCLC	28/-
12_Member	GO Biological Processes	GO:0043068	positive regulation of programmed cell death	-20.5696	-17.8834	142,183,581,596,836,842,1026,1649,1728,2932,3162,3569,3579,4313,4318,4843,5468,5743,7040,7124,7153,7157,7161,23621	PARP1,AGT,BAX,BCL2,CASP3,CASP9,CDKN1A,DDIT3,NQO1,GSK3B,HMOX1,IL6,CXCR2,MMP2,MMP9,NOS2,PPARG,PTGS2,TGFB1,TNF,TOP2A,TP53,TP73,BACE1	24/572
12_Member	GO Biological Processes	GO:0043065	positive regulation of apoptotic process	-17.1073	-14.6932	183,581,596,836,842,1649,1728,2932,3162,3569,3579,4313,4318,5468,5743,7040,7124,7153,7157,7161,23621	AGT,BAX,BCL2,CASP3,CASP9,DDIT3,NQO1,GSK3B,HMOX1,IL6,CXCR2,MMP2,MMP9,PPARG,PTGS2,TGFB1,TNF,TOP2A,TP53,TP73,BACE1	21/550
12_Member	GO Biological Processes	GO:0043523	regulation of neuron apoptotic process	-15.2988	-12.9964	142,581,595,596,598,673,836,842,1649,1728,2729,2932,7124,7157,23621	PARP1,BAX,CCND1,BCL2,BCL2L1,BRAF,CASP3,CASP9,DDIT3,NQO1,GCLC,GSK3B,TNF,TP53,BACE1	15/242
12_Member	GO Biological Processes	GO:0043525	positive regulation of neuron apoptotic process	-12.3976	-10.2806	581,836,842,1649,1728,2932,7124,7157,23621	BAX,CASP3,CASP9,DDIT3,NQO1,GSK3B,TNF,TP53,BACE1	9/67
12_Member	GO Biological Processes	GO:0050954	sensory perception of mechanical stimulus	-2.67577	-1.60652	836,1649,7124,23621	CASP3,DDIT3,TNF,BACE1	4/183
13_Summary	GO Biological Processes	GO:0048732	gland development	-19.3699	-16.7722	207,367,581,595,596,673,1436,1543,1956,3569,4313,4790,5594,5595,5894,5970,6790,7040,7124,7299,7422	AKT1,AR,BAX,CCND1,BCL2,BRAF,CSF1R,CYP1A1,EGFR,IL6,MMP2,NFKB1,MAPK1,MAPK3,RAF1,RELA,AURKA,TGFB1,TNF,TYR,VEGFA	21/-
13_Member	GO Biological Processes	GO:0048732	gland development	-19.3699	-16.7722	207,367,581,595,596,673,1436,1543,1956,3569,4313,4790,5594,5595,5894,5970,6790,7040,7124,7299,7422	AKT1,AR,BAX,CCND1,BCL2,BRAF,CSF1R,CYP1A1,EGFR,IL6,MMP2,NFKB1,MAPK1,MAPK3,RAF1,RELA,AURKA,TGFB1,TNF,TYR,VEGFA	21/426
13_Member	GO Biological Processes	GO:0022612	gland morphogenesis	-12.227	-10.1287	367,581,596,1436,1956,3569,4313,4790,7040,7124	AR,BAX,BCL2,CSF1R,EGFR,IL6,MMP2,NFKB1,TGFB1,TNF	10/104
13_Member	GO Biological Processes	GO:0030879	mammary gland development	-8.44633	-6.69045	207,367,581,595,1436,4790,5594,7422	AKT1,AR,BAX,CCND1,CSF1R,NFKB1,MAPK1,VEGFA	8/125
13_Member	GO Biological Processes	GO:0061180	mammary gland epithelium development	-6.13955	-4.66708	207,367,595,1436,5594	AKT1,AR,CCND1,CSF1R,MAPK1	5/57
13_Member	GO Biological Processes	GO:0060443	mammary gland morphogenesis	-5.10406	-3.75201	367,581,1436,4790	AR,BAX,CSF1R,NFKB1	4/43
14_Summary	GO Biological Processes	GO:0051091	positive regulation of DNA-binding transcription factor activity	-18.5274	-16.0031	183,207,351,367,1147,1649,2033,3551,3553,3569,5468,5970,6774,7124,8517,8877,54106,3162,4792,4790,581,596,673,5594,142,7040,7422,4780,5595,9212,7157	AGT,AKT1,APP,AR,CHUK,DDIT3,EP300,IKBKB,IL1B,IL6,PPARG,RELA,STAT3,TNF,IKBKG,SPHK1,TLR9,HMOX1,NFKBIA,NFKB1,BAX,BCL2,BRAF,MAPK1,PARP1,TGFB1,VEGFA,NFE2L2,MAPK3,AURKB,TP53	31/-
14_Member	GO Biological Processes	GO:0051091	positive regulation of DNA-binding transcription factor activity	-18.5274	-16.0031	183,207,351,367,1147,1649,2033,3551,3553,3569,5468,5970,6774,7124,8517,8877,54106	AGT,AKT1,APP,AR,CHUK,DDIT3,EP300,IKBKB,IL1B,IL6,PPARG,RELA,STAT3,TNF,IKBKG,SPHK1,TLR9	17/233
14_Member	GO Biological Processes	GO:0051090	regulation of DNA-binding transcription factor activity	-17.4914	-15.0698	183,207,351,367,1147,1649,2033,3162,3551,3553,3569,4792,5468,5970,6774,7124,8517,8877,54106	AGT,AKT1,APP,AR,CHUK,DDIT3,EP300,HMOX1,IKBKB,IL1B,IL6,NFKBIA,PPARG,RELA,STAT3,TNF,IKBKG,SPHK1,TLR9	19/386
14_Member	GO Biological Processes	GO:0007249	canonical NF-kappaB signal transduction	-16.3134	-13.9421	207,1147,2033,3551,3553,4790,4792,5970,7124,8517,54106	AKT1,CHUK,EP300,IKBKB,IL1B,NFKB1,NFKBIA,RELA,TNF,IKBKG,TLR9	11/64
14_Member	GO Biological Processes	GO:0051092	positive regulation of NF-kappaB transcription factor activity	-12.3974	-10.2806	183,367,1147,3551,3553,5970,6774,7124,8517,8877,54106	AGT,AR,CHUK,IKBKB,IL1B,RELA,STAT3,TNF,IKBKG,SPHK1,TLR9	11/141
14_Member	GO Biological Processes	GO:0002757	immune response-activating signaling pathway	-11.0635	-9.05625	581,596,673,1147,2033,3551,4790,4792,5594,5970,7124,8517,54106	BAX,BCL2,BRAF,CHUK,EP300,IKBKB,NFKB1,NFKBIA,MAPK1,RELA,TNF,IKBKG,TLR9	13/314
14_Member	GO Biological Processes	GO:0043123	positive regulation of canonical NF-kappaB signal transduction	-10.5747	-8.62929	142,1147,3162,3551,3553,5970,7040,7124,7422,8517,54106	PARP1,CHUK,HMOX1,IKBKB,IL1B,RELA,TGFB1,TNF,VEGFA,IKBKG,TLR9	11/207
14_Member	GO Biological Processes	GO:0002831	regulation of response to biotic stimulus	-10.5738	-8.62929	142,207,1147,2033,3551,3553,4780,4792,5468,5595,5970,7040,7124,9212,54106	PARP1,AKT1,CHUK,EP300,IKBKB,IL1B,NFE2L2,NFKBIA,PPARG,MAPK3,RELA,TGFB1,TNF,AURKB,TLR9	15/513
14_Member	GO Biological Processes	GO:0002764	immune response-regulating signaling pathway	-10.5224	-8.58043	581,596,673,1147,2033,3551,4790,4792,5594,5970,7124,8517,54106	BAX,BCL2,BRAF,CHUK,EP300,IKBKB,NFKB1,NFKBIA,MAPK1,RELA,TNF,IKBKG,TLR9	13/347
14_Member	GO Biological Processes	GO:0043122	regulation of canonical NF-kappaB signal transduction	-10.3759	-8.45132	142,1147,3162,3551,3553,4792,5970,7040,7124,7422,8517,54106	PARP1,CHUK,HMOX1,IKBKB,IL1B,NFKBIA,RELA,TGFB1,TNF,VEGFA,IKBKG,TLR9	12/282
14_Member	GO Biological Processes	GO:0050778	positive regulation of immune response	-10.177	-8.27364	581,596,673,1147,2033,3551,3553,3569,4790,4792,5594,5970,7040,7124,8517,54106	BAX,BCL2,BRAF,CHUK,EP300,IKBKB,IL1B,IL6,NFKB1,NFKBIA,MAPK1,RELA,TGFB1,TNF,IKBKG,TLR9	16/648
14_Member	GO Biological Processes	GO:0002253	activation of immune response	-10.0345	-8.14448	581,596,673,1147,2033,3551,4790,4792,5594,5970,7124,8517,54106	BAX,BCL2,BRAF,CHUK,EP300,IKBKB,NFKB1,NFKBIA,MAPK1,RELA,TNF,IKBKG,TLR9	13/380
14_Member	GO Biological Processes	GO:0002429	immune response-activating cell surface receptor signaling pathway	-9.82808	-7.95595	581,596,673,1147,2033,3551,4790,4792,5594,5970,8517	BAX,BCL2,BRAF,CHUK,EP300,IKBKB,NFKB1,NFKBIA,MAPK1,RELA,IKBKG	11/243
14_Member	GO Biological Processes	GO:0045088	regulation of innate immune response	-9.40165	-7.55661	142,207,1147,2033,3551,4780,4792,5468,5970,7040,7124,9212,54106	PARP1,AKT1,CHUK,EP300,IKBKB,NFE2L2,NFKBIA,PPARG,RELA,TGFB1,TNF,AURKB,TLR9	13/428
14_Member	GO Biological Processes	GO:0002768	immune response-regulating cell surface receptor signaling pathway	-9.27499	-7.43596	581,596,673,1147,2033,3551,4790,4792,5594,5970,8517	BAX,BCL2,BRAF,CHUK,EP300,IKBKB,NFKB1,NFKBIA,MAPK1,RELA,IKBKG	11/274
14_Member	GO Biological Processes	GO:0033209	tumor necrosis factor-mediated signaling pathway	-7.75855	-6.08892	1147,3551,4792,5970,7124,7157	CHUK,IKBKB,NFKBIA,RELA,TNF,TP53	6/57
14_Member	GO Biological Processes	GO:0050851	antigen receptor-mediated signaling pathway	-7.64538	-5.99035	581,596,673,3551,4790,4792,5594,8517	BAX,BCL2,BRAF,IKBKB,NFKB1,NFKBIA,MAPK1,IKBKG	8/158
14_Member	GO Biological Processes	GO:0038061	non-canonical NF-kappaB signal transduction	-7.10201	-5.51224	207,1147,4790,4792,5970	AKT1,CHUK,NFKB1,NFKBIA,RELA	5/37
14_Member	GO Biological Processes	GO:0002758	innate immune response-activating signaling pathway	-6.75372	-5.20987	1147,2033,3551,4792,5970,7124,54106	CHUK,EP300,IKBKB,NFKBIA,RELA,TNF,TLR9	7/138
14_Member	GO Biological Processes	GO:0002218	activation of innate immune response	-6.26283	-4.77467	1147,2033,3551,4792,5970,7124,54106	CHUK,EP300,IKBKB,NFKBIA,RELA,TNF,TLR9	7/163
14_Member	GO Biological Processes	GO:0050853	B cell receptor signaling pathway	-6.1014	-4.63234	581,596,4790,4792,5594	BAX,BCL2,NFKB1,NFKBIA,MAPK1	5/58
14_Member	GO Biological Processes	GO:0002220	innate immune response activating cell surface receptor signaling pathway	-5.9555	-4.50881	1147,2033,3551,4792,5970	CHUK,EP300,IKBKB,NFKBIA,RELA	5/62
14_Member	GO Biological Processes	GO:0002221	pattern recognition receptor signaling pathway	-5.88428	-4.44637	1147,3551,4792,5970,7124,54106	CHUK,IKBKB,NFKBIA,RELA,TNF,TLR9	6/117
14_Member	GO Biological Processes	GO:0002753	cytoplasmic pattern recognition receptor signaling pathway	-5.85251	-4.42166	3551,4792,5970,7124,54106	IKBKB,NFKBIA,RELA,TNF,TLR9	5/65
14_Member	GO Biological Processes	GO:0045089	positive regulation of innate immune response	-4.74443	-3.43442	1147,2033,3551,4792,5970,7124,54106	CHUK,EP300,IKBKB,NFKBIA,RELA,TNF,TLR9	7/277
14_Member	GO Biological Processes	GO:0002833	positive regulation of response to biotic stimulus	-4.48643	-3.21636	1147,2033,3551,4792,5970,7124,54106	CHUK,EP300,IKBKB,NFKBIA,RELA,TNF,TLR9	7/304
14_Member	GO Biological Processes	GO:0034142	toll-like receptor 4 signaling pathway	-4.11836	-2.89173	1147,4792,5970	CHUK,NFKBIA,RELA	3/28
14_Member	GO Biological Processes	GO:0140895	cell surface toll-like receptor signaling pathway	-3.94191	-2.7417	1147,4792,5970	CHUK,NFKBIA,RELA	3/32
14_Member	GO Biological Processes	GO:0002752	cell surface pattern recognition receptor signaling pathway	-3.65002	-2.48369	1147,4792,5970	CHUK,NFKBIA,RELA	3/40
14_Member	GO Biological Processes	GO:0050852	T cell receptor signaling pathway	-3.46928	-2.32175	673,3551,5594,8517	BRAF,IKBKB,MAPK1,IKBKG	4/112
14_Member	GO Biological Processes	GO:0032088	negative regulation of NF-kappaB transcription factor activity	-2.73615	-1.66214	1147,1649,4792	CHUK,DDIT3,NFKBIA	3/82
14_Member	GO Biological Processes	GO:0043433	negative regulation of DNA-binding transcription factor activity	-1.94323	-0.908764	1147,1649,4792	CHUK,DDIT3,NFKBIA	3/158
15_Summary	GO Biological Processes	GO:0009636	response to toxic substance	-18.4325	-15.9178	241,581,596,847,1026,1147,1543,1728,4353,4780,5243,5742,5743,6198,7124,7296,9536,240,4363,2805,4191,8877,5468,79746,7157	ALOX5AP,BAX,BCL2,CAT,CDKN1A,CHUK,CYP1A1,NQO1,MPO,NFE2L2,ABCB1,PTGS1,PTGS2,RPS6KB1,TNF,TXNRD1,PTGES,ALOX5,ABCC1,GOT1,MDH2,SPHK1,PPARG,ECHDC3,TP53	25/-
15_Member	GO Biological Processes	GO:0009636	response to toxic substance	-18.4325	-15.9178	241,581,596,847,1026,1147,1543,1728,4353,4780,5243,5742,5743,6198,7124,7296,9536	ALOX5AP,BAX,BCL2,CAT,CDKN1A,CHUK,CYP1A1,NQO1,MPO,NFE2L2,ABCB1,PTGS1,PTGS2,RPS6KB1,TNF,TXNRD1,PTGES	17/236
15_Member	GO Biological Processes	GO:0098754	detoxification	-11.0483	-9.04689	241,847,1728,4353,4780,5243,5742,5743,7296,9536	ALOX5AP,CAT,NQO1,MPO,NFE2L2,ABCB1,PTGS1,PTGS2,TXNRD1,PTGES	10/136
15_Member	GO Biological Processes	GO:0097237	cellular response to toxic substance	-10.1299	-8.23121	241,847,1728,4353,5742,5743,7124,7296,9536	ALOX5AP,CAT,NQO1,MPO,PTGS1,PTGS2,TNF,TXNRD1,PTGES	9/118
15_Member	GO Biological Processes	GO:0098869	cellular oxidant detoxification	-9.63063	-7.76912	241,847,1728,4353,5742,5743,7296,9536	ALOX5AP,CAT,NQO1,MPO,PTGS1,PTGS2,TXNRD1,PTGES	8/89
15_Member	GO Biological Processes	GO:1990748	cellular detoxification	-8.92058	-7.11601	241,847,1728,4353,5742,5743,7296,9536	ALOX5AP,CAT,NQO1,MPO,PTGS1,PTGS2,TXNRD1,PTGES	8/109
15_Member	GO Biological Processes	GO:0006690	icosanoid metabolic process	-7.29801	-5.68991	240,241,1543,4363,5742,5743,9536	ALOX5,ALOX5AP,CYP1A1,ABCC1,PTGS1,PTGS2,PTGES	7/115
15_Member	GO Biological Processes	GO:0046456	icosanoid biosynthetic process	-6.42836	-4.92205	240,241,5742,5743,9536	ALOX5,ALOX5AP,PTGS1,PTGS2,PTGES	5/50
15_Member	GO Biological Processes	GO:0044283	small molecule biosynthetic process	-5.96127	-4.51133	240,241,1543,2805,4191,4353,5742,5743,8877,9536	ALOX5,ALOX5AP,CYP1A1,GOT1,MDH2,MPO,PTGS1,PTGS2,SPHK1,PTGES	10/463
15_Member	GO Biological Processes	GO:0006631	fatty acid metabolic process	-5.29124	-3.9179	240,241,1543,5468,5742,5743,9536,79746	ALOX5,ALOX5AP,CYP1A1,PPARG,PTGS1,PTGS2,PTGES,ECHDC3	8/323
15_Member	GO Biological Processes	GO:0033559	unsaturated fatty acid metabolic process	-4.86534	-3.54398	240,1543,5742,5743,9536	ALOX5,CYP1A1,PTGS1,PTGS2,PTGES	5/103
15_Member	GO Biological Processes	GO:0046394	carboxylic acid biosynthetic process	-4.77482	-3.46126	240,241,1543,2805,5742,5743,9536	ALOX5,ALOX5AP,CYP1A1,GOT1,PTGS1,PTGS2,PTGES	7/274
15_Member	GO Biological Processes	GO:0016053	organic acid biosynthetic process	-4.74443	-3.43442	240,241,1543,2805,5742,5743,9536	ALOX5,ALOX5AP,CYP1A1,GOT1,PTGS1,PTGS2,PTGES	7/277
15_Member	GO Biological Processes	GO:0032787	monocarboxylic acid metabolic process	-4.66963	-3.37296	240,241,1543,5468,5742,5743,7157,9536,79746	ALOX5,ALOX5AP,CYP1A1,PPARG,PTGS1,PTGS2,TP53,PTGES,ECHDC3	9/516
15_Member	GO Biological Processes	GO:0006633	fatty acid biosynthetic process	-4.59742	-3.30851	240,1543,5742,5743,9536	ALOX5,CYP1A1,PTGS1,PTGS2,PTGES	5/117
15_Member	GO Biological Processes	GO:0019369	arachidonic acid metabolic process	-4.58237	-3.29531	240,1543,5742,5743	ALOX5,CYP1A1,PTGS1,PTGS2	4/58
15_Member	GO Biological Processes	GO:0001516	prostaglandin biosynthetic process	-4.50339	-3.22954	5742,5743,9536	PTGS1,PTGS2,PTGES	3/21
15_Member	GO Biological Processes	GO:0046457	prostanoid biosynthetic process	-4.50339	-3.22954	5742,5743,9536	PTGS1,PTGS2,PTGES	3/21
15_Member	GO Biological Processes	GO:0072330	monocarboxylic acid biosynthetic process	-3.86337	-2.67154	240,1543,5742,5743,9536	ALOX5,CYP1A1,PTGS1,PTGS2,PTGES	5/167
15_Member	GO Biological Processes	GO:0006636	unsaturated fatty acid biosynthetic process	-3.68295	-2.51322	5742,5743,9536	PTGS1,PTGS2,PTGES	3/39
15_Member	GO Biological Processes	GO:0006693	prostaglandin metabolic process	-3.68295	-2.51322	5742,5743,9536	PTGS1,PTGS2,PTGES	3/39
15_Member	GO Biological Processes	GO:0006692	prostanoid metabolic process	-3.65002	-2.48369	5742,5743,9536	PTGS1,PTGS2,PTGES	3/40
15_Member	GO Biological Processes	GO:0001676	long-chain fatty acid metabolic process	-3.51419	-2.36243	240,1543,5742,5743	ALOX5,CYP1A1,PTGS1,PTGS2	4/109
15_Member	GO Biological Processes	GO:0120254	olefinic compound metabolic process	-3.04721	-1.94517	240,1543,5742,5743	ALOX5,CYP1A1,PTGS1,PTGS2	4/145
15_Member	GO Biological Processes	GO:0008610	lipid biosynthetic process	-2.08783	-1.04865	240,1543,5742,5743,8877,9536	ALOX5,CYP1A1,PTGS1,PTGS2,SPHK1,PTGES	6/594
16_Summary	GO Biological Processes	GO:0009612	response to mechanical stimulus	-17.6118	-15.1747	1111,1956,2729,3553,4313,4323,4353,4790,4792,5595,5743,5894,5970,6198,7124,23621,596,1026,2033,4780,5594,7157	CHEK1,EGFR,GCLC,IL1B,MMP2,MMP14,MPO,NFKB1,NFKBIA,MAPK3,PTGS2,RAF1,RELA,RPS6KB1,TNF,BACE1,BCL2,CDKN1A,EP300,NFE2L2,MAPK1,TP53	22/-
16_Member	GO Biological Processes	GO:0009612	response to mechanical stimulus	-17.6118	-15.1747	1111,1956,2729,3553,4313,4323,4353,4790,4792,5595,5743,5894,5970,6198,7124,23621	CHEK1,EGFR,GCLC,IL1B,MMP2,MMP14,MPO,NFKB1,NFKBIA,MAPK3,PTGS2,RAF1,RELA,RPS6KB1,TNF,BACE1	16/214
16_Member	GO Biological Processes	GO:0071496	cellular response to external stimulus	-12.1073	-10.0234	596,1026,1111,1956,2033,2729,3553,4780,4790,5594,5595,5743,6198,7157	BCL2,CDKN1A,CHEK1,EGFR,EP300,GCLC,IL1B,NFE2L2,NFKB1,MAPK1,MAPK3,PTGS2,RPS6KB1,TP53	14/326
16_Member	GO Biological Processes	GO:0071260	cellular response to mechanical stimulus	-8.68438	-6.90484	1111,1956,2729,3553,4790,5595,5743	CHEK1,EGFR,GCLC,IL1B,NFKB1,MAPK3,PTGS2	7/73
17_Summary	GO Biological Processes	GO:0008285	negative regulation of cell population proliferation	-16.2569	-13.899	240,351,367,581,596,836,1026,1436,2064,3162,3553,3569,3576,5468,5743,5894,6774,7040,7124,7157,7161,9536,50507,142,673,842,2033,2313,4318,6868,7153,7422,1649,2147,4313,6790,1956,3383,3579,54106	ALOX5,APP,AR,BAX,BCL2,CASP3,CDKN1A,CSF1R,ERBB2,HMOX1,IL1B,IL6,CXCL8,PPARG,PTGS2,RAF1,STAT3,TGFB1,TNF,TP53,TP73,PTGES,NOX4,PARP1,BRAF,CASP9,EP300,FLI1,MMP9,ADAM17,TOP2A,VEGFA,DDIT3,F2,MMP2,AURKA,EGFR,ICAM1,CXCR2,TLR9	40/-
17_Member	GO Biological Processes	GO:0008285	negative regulation of cell population proliferation	-16.2569	-13.899	240,351,367,581,596,836,1026,1436,2064,3162,3553,3569,3576,5468,5743,5894,6774,7040,7124,7157,7161,9536,50507	ALOX5,APP,AR,BAX,BCL2,CASP3,CDKN1A,CSF1R,ERBB2,HMOX1,IL1B,IL6,CXCL8,PPARG,PTGS2,RAF1,STAT3,TGFB1,TNF,TP53,TP73,PTGES,NOX4	23/785
17_Member	GO Biological Processes	GO:0030097	hemopoiesis	-15.2629	-12.9663	142,351,581,596,673,836,842,1436,2033,2064,2313,3569,4318,5468,6774,6868,7040,7124,7153,7157,7422	PARP1,APP,BAX,BCL2,BRAF,CASP3,CASP9,CSF1R,EP300,ERBB2,FLI1,IL6,MMP9,PPARG,STAT3,ADAM17,TGFB1,TNF,TOP2A,TP53,VEGFA	21/680
17_Member	GO Biological Processes	GO:0002521	leukocyte differentiation	-14.2271	-11.9941	142,351,581,596,673,1436,2033,2064,3569,4318,5468,6774,6868,7040,7124,7157,7422	PARP1,APP,BAX,BCL2,BRAF,CSF1R,EP300,ERBB2,IL6,MMP9,PPARG,STAT3,ADAM17,TGFB1,TNF,TP53,VEGFA	17/421
17_Member	GO Biological Processes	GO:0009611	response to wounding	-12.9755	-10.8023	581,596,836,1026,1649,2064,2147,3162,3569,4313,5894,6790,6868,7040,7124,7422	BAX,BCL2,CASP3,CDKN1A,DDIT3,ERBB2,F2,HMOX1,IL6,MMP2,RAF1,AURKA,ADAM17,TGFB1,TNF,VEGFA	16/422
17_Member	GO Biological Processes	GO:0001775	cell activation	-12.5579	-10.4257	351,581,596,673,1956,2033,2064,2147,3383,3553,3569,3576,3579,6774,6868,7040,7124,7157,54106	APP,BAX,BCL2,BRAF,EGFR,EP300,ERBB2,F2,ICAM1,IL1B,IL6,CXCL8,CXCR2,STAT3,ADAM17,TGFB1,TNF,TP53,TLR9	19/722
17_Member	GO Biological Processes	GO:1903131	mononuclear cell differentiation	-10.8102	-8.82589	581,596,673,1436,2033,2064,3569,5468,6774,6868,7040,7157,7422	BAX,BCL2,BRAF,CSF1R,EP300,ERBB2,IL6,PPARG,STAT3,ADAM17,TGFB1,TP53,VEGFA	13/329
17_Member	GO Biological Processes	GO:0045321	leukocyte activation	-10.6918	-8.7238	351,581,596,673,2033,2064,3383,3569,3576,3579,6774,6868,7040,7124,7157,54106	APP,BAX,BCL2,BRAF,EP300,ERBB2,ICAM1,IL6,CXCL8,CXCR2,STAT3,ADAM17,TGFB1,TNF,TP53,TLR9	16/598
17_Member	GO Biological Processes	GO:0030098	lymphocyte differentiation	-7.88254	-6.20061	581,596,673,2033,2064,3569,6774,6868,7040,7157	BAX,BCL2,BRAF,EP300,ERBB2,IL6,STAT3,ADAM17,TGFB1,TP53	10/287
17_Member	GO Biological Processes	GO:0042110	T cell activation	-7.48809	-5.85737	581,596,673,2064,3383,3569,6774,6868,7040,7157	BAX,BCL2,BRAF,ERBB2,ICAM1,IL6,STAT3,ADAM17,TGFB1,TP53	10/316
17_Member	GO Biological Processes	GO:0030217	T cell differentiation	-7.22421	-5.62422	596,673,2064,3569,6774,6868,7040,7157	BCL2,BRAF,ERBB2,IL6,STAT3,ADAM17,TGFB1,TP53	8/179
17_Member	GO Biological Processes	GO:0046649	lymphocyte activation	-6.81627	-5.25893	581,596,673,2033,2064,3383,3569,6774,6868,7040,7157	BAX,BCL2,BRAF,EP300,ERBB2,ICAM1,IL6,STAT3,ADAM17,TGFB1,TP53	11/475
17_Member	GO Biological Processes	GO:0042060	wound healing	-6.3987	-4.89332	1026,2064,2147,3162,3569,5894,6868,7040,7422	CDKN1A,ERBB2,F2,HMOX1,IL6,RAF1,ADAM17,TGFB1,VEGFA	9/316
17_Member	GO Biological Processes	GO:0033077	T cell differentiation in thymus	-5.92059	-4.4811	596,673,2064,6868,7157	BCL2,BRAF,ERBB2,ADAM17,TP53	5/63
17_Member	GO Biological Processes	GO:0030183	B cell differentiation	-5.61724	-4.21427	581,596,2033,3569,6868,7157	BAX,BCL2,EP300,IL6,ADAM17,TP53	6/130
17_Member	GO Biological Processes	GO:0042113	B cell activation	-4.68615	-3.38662	581,596,2033,3569,6868,7157	BAX,BCL2,EP300,IL6,ADAM17,TP53	6/189
18_Summary	GO Biological Processes	GO:0048545	response to steroid hormone	-15.7494	-13.4108	142,249,367,596,836,842,1026,1956,2805,3569,5594,5743,5970,6198,7040,7124,890,1111,1543,2729,2932,4313,4790,54106,207	PARP1,ALPL,AR,BCL2,CASP3,CASP9,CDKN1A,EGFR,GOT1,IL6,MAPK1,PTGS2,RELA,RPS6KB1,TGFB1,TNF,CCNA2,CHEK1,CYP1A1,GCLC,GSK3B,MMP2,NFKB1,TLR9,AKT1	25/-
18_Member	GO Biological Processes	GO:0048545	response to steroid hormone	-15.7494	-13.4108	142,249,367,596,836,842,1026,1956,2805,3569,5594,5743,5970,6198,7040,7124	PARP1,ALPL,AR,BCL2,CASP3,CASP9,CDKN1A,EGFR,GOT1,IL6,MAPK1,PTGS2,RELA,RPS6KB1,TGFB1,TNF	16/280
18_Member	GO Biological Processes	GO:0031960	response to corticosteroid	-13.5197	-11.32	142,249,596,836,842,1026,1956,2805,3569,5743,6198,7124	PARP1,ALPL,BCL2,CASP3,CASP9,CDKN1A,EGFR,GOT1,IL6,PTGS2,RPS6KB1,TNF	12/153
18_Member	GO Biological Processes	GO:0051384	response to glucocorticoid	-12.7522	-10.6041	249,596,836,842,1026,1956,2805,3569,5743,6198,7124	ALPL,BCL2,CASP3,CASP9,CDKN1A,EGFR,GOT1,IL6,PTGS2,RPS6KB1,TNF	11/131
18_Member	GO Biological Processes	GO:0071407	cellular response to organic cyclic compound	-12.29	-10.1844	249,367,836,842,890,1111,1543,1956,2729,2932,4313,4790,5594,5743,6198,54106	ALPL,AR,CASP3,CASP9,CCNA2,CHEK1,CYP1A1,EGFR,GCLC,GSK3B,MMP2,NFKB1,MAPK1,PTGS2,RPS6KB1,TLR9	16/468
18_Member	GO Biological Processes	GO:1901655	cellular response to ketone	-4.82475	-3.50701	207,367,842,1956,6198	AKT1,AR,CASP9,EGFR,RPS6KB1	5/105
18_Member	GO Biological Processes	GO:0071549	cellular response to dexamethasone stimulus	-4.21688	-2.97692	842,1956,6198	CASP9,EGFR,RPS6KB1	3/26
18_Member	GO Biological Processes	GO:0071383	cellular response to steroid hormone stimulus	-4.04194	-2.82398	367,842,1956,5594,6198	AR,CASP9,EGFR,MAPK1,RPS6KB1	5/153
18_Member	GO Biological Processes	GO:0071548	response to dexamethasone	-3.58668	-2.42706	842,1956,6198	CASP9,EGFR,RPS6KB1	3/42
18_Member	GO Biological Processes	GO:0071385	cellular response to glucocorticoid stimulus	-3.28705	-2.1638	842,1956,6198	CASP9,EGFR,RPS6KB1	3/53
18_Member	GO Biological Processes	GO:0071384	cellular response to corticosteroid stimulus	-3.06704	-1.96291	842,1956,6198	CASP9,EGFR,RPS6KB1	3/63
19_Summary	GO Biological Processes	GO:0001101	response to acid chemical	-15.6283	-13.3021	596,598,836,1147,1728,1956,2033,2729,4313,5970,6198,7124,7422,183,185,367,2313,3579,4363,4843,5243,5468,5742,5743,7040,50507,847,3569,142,351,8877,2932,2897	BCL2,BCL2L1,CASP3,CHUK,NQO1,EGFR,EP300,GCLC,MMP2,RELA,RPS6KB1,TNF,VEGFA,AGT,AGTR1,AR,FLI1,CXCR2,ABCC1,NOS2,ABCB1,PPARG,PTGS1,PTGS2,TGFB1,NOX4,CAT,IL6,PARP1,APP,SPHK1,GSK3B,GRIK1	33/-
19_Member	GO Biological Processes	GO:0001101	response to acid chemical	-15.6283	-13.3021	596,598,836,1147,1728,1956,2033,2729,4313,5970,6198,7124,7422	BCL2,BCL2L1,CASP3,CHUK,NQO1,EGFR,EP300,GCLC,MMP2,RELA,RPS6KB1,TNF,VEGFA	13/139
19_Member	GO Biological Processes	GO:0043200	response to amino acid	-14.6317	-12.3733	596,598,836,1147,1728,1956,2033,2729,4313,5970,6198,7124	BCL2,BCL2L1,CASP3,CHUK,NQO1,EGFR,EP300,GCLC,MMP2,RELA,RPS6KB1,TNF	12/124
19_Member	GO Biological Processes	GO:0003013	circulatory system process	-14.098	-11.8699	183,185,367,1956,2313,2729,3579,4313,4363,4843,5243,5468,5742,5743,7040,7124,7422,50507	AGT,AGTR1,AR,EGFR,FLI1,GCLC,CXCR2,MMP2,ABCC1,NOS2,ABCB1,PPARG,PTGS1,PTGS2,TGFB1,TNF,VEGFA,NOX4	18/507
19_Member	GO Biological Processes	GO:0008015	blood circulation	-11.8478	-9.7942	183,185,367,1956,2313,2729,3579,4313,4843,5468,5742,5743,7040,7124,7422	AGT,AGTR1,AR,EGFR,FLI1,GCLC,CXCR2,MMP2,NOS2,PPARG,PTGS1,PTGS2,TGFB1,TNF,VEGFA	15/417
19_Member	GO Biological Processes	GO:0003018	vascular process in circulatory system	-10.5024	-8.5655	183,185,1956,2729,3579,4313,4363,5243,5743,7040,7124,7422	AGT,AGTR1,EGFR,GCLC,CXCR2,MMP2,ABCC1,ABCB1,PTGS2,TGFB1,TNF,VEGFA	12/275
19_Member	GO Biological Processes	GO:0071229	cellular response to acid chemical	-7.90789	-6.22037	598,1956,2033,2729,4313,7124,7422	BCL2L1,EGFR,EP300,GCLC,MMP2,TNF,VEGFA	7/94
19_Member	GO Biological Processes	GO:0014823	response to activity	-7.13982	-5.54781	183,847,2729,3569,4313,7124	AGT,CAT,GCLC,IL6,MMP2,TNF	6/72
19_Member	GO Biological Processes	GO:0008217	regulation of blood pressure	-7.09554	-5.50689	183,185,367,4843,5468,5742,5743,7124	AGT,AGTR1,AR,NOS2,PPARG,PTGS1,PTGS2,TNF	8/186
19_Member	GO Biological Processes	GO:0071230	cellular response to amino acid stimulus	-6.70604	-5.16705	598,1956,2033,2729,4313,7124	BCL2L1,EGFR,EP300,GCLC,MMP2,TNF	6/85
19_Member	GO Biological Processes	GO:0035296	regulation of tube diameter	-6.46809	-4.9562	183,185,1956,2729,4313,5743,7124	AGT,AGTR1,EGFR,GCLC,MMP2,PTGS2,TNF	7/152
19_Member	GO Biological Processes	GO:0097746	blood vessel diameter maintenance	-6.46809	-4.9562	183,185,1956,2729,4313,5743,7124	AGT,AGTR1,EGFR,GCLC,MMP2,PTGS2,TNF	7/152
19_Member	GO Biological Processes	GO:0035150	regulation of tube size	-6.44878	-4.93782	183,185,1956,2729,4313,5743,7124	AGT,AGTR1,EGFR,GCLC,MMP2,PTGS2,TNF	7/153
19_Member	GO Biological Processes	GO:0044057	regulation of system process	-6.1099	-4.63914	142,183,185,351,1956,4313,5468,5743,6198,7124,8877	PARP1,AGT,AGTR1,APP,EGFR,MMP2,PPARG,PTGS2,RPS6KB1,TNF,SPHK1	11/560
19_Member	GO Biological Processes	GO:0019229	regulation of vasoconstriction	-5.72278	-4.30422	183,185,1956,4313,5743	AGT,AGTR1,EGFR,MMP2,PTGS2	5/69
19_Member	GO Biological Processes	GO:0090066	regulation of anatomical structure size	-4.66963	-3.37296	183,185,1956,2729,2932,4313,5743,7124,7422	AGT,AGTR1,EGFR,GCLC,GSK3B,MMP2,PTGS2,TNF,VEGFA	9/516
19_Member	GO Biological Processes	GO:0051966	regulation of synaptic transmission, glutamatergic	-4.0323	-2.81766	1956,2897,5743,7124	EGFR,GRIK1,PTGS2,TNF	4/80
19_Member	GO Biological Processes	GO:1903522	regulation of blood circulation	-3.93594	-2.73619	183,185,1956,4313,5743,7124	AGT,AGTR1,EGFR,MMP2,PTGS2,TNF	6/258
20_Summary	GO Biological Processes	GO:0080135	regulation of cellular response to stress	-15.5073	-13.1871	142,240,351,581,596,598,673,1111,1956,2033,2932,3553,4780,5594,5595,5743,7124,7157,7422,8877,54106,1017,4318,6790,9212	PARP1,ALOX5,APP,BAX,BCL2,BCL2L1,BRAF,CHEK1,EGFR,EP300,GSK3B,IL1B,NFE2L2,MAPK1,MAPK3,PTGS2,TNF,TP53,VEGFA,SPHK1,TLR9,CDK2,MMP9,AURKA,AURKB	25/-
20_Member	GO Biological Processes	GO:0080135	regulation of cellular response to stress	-15.5073	-13.1871	142,240,351,581,596,598,673,1111,1956,2033,2932,3553,4780,5594,5595,5743,7124,7157,7422,8877,54106	PARP1,ALOX5,APP,BAX,BCL2,BCL2L1,BRAF,CHEK1,EGFR,EP300,GSK3B,IL1B,NFE2L2,MAPK1,MAPK3,PTGS2,TNF,TP53,VEGFA,SPHK1,TLR9	21/661
20_Member	GO Biological Processes	GO:0010638	positive regulation of organelle organization	-8.56498	-6.79574	581,673,1017,2932,3553,4318,5594,5595,6790,7124,7157,8877,9212	BAX,BRAF,CDK2,GSK3B,IL1B,MMP9,MAPK1,MAPK3,AURKA,TNF,TP53,SPHK1,AURKB	13/502
