# Supplementary material for: Exploring the therapeutic mechanism of curcumin in spinal cord injury treatment based on network pharmacology, molecular dynamics simulation, and experimental validation
Source: Front Chem. 2025 Mar 28;13:1568551. doi: 10.3389/fchem.2025.1568551 (PMC11985754; doi:10.3389/fchem.2025.1568551)
Supplement: Supplementary file 1 [file DataSheet1.zip › metascape GO-CC.xlsx]

## Sheet: Annotation
MyList	Gene ID	Type	Tax ID	Homologene Gene ID	Homologene Gene Tax ID	GO:0031983 vesicle lumen	GO:0005635 nuclear envelope	GO:0045121 membrane raft	GO:0031012 extracellular matrix	GO:1902554 serine/threonine protein kinas	GO:0005667 transcription regulator comple	GO:0031968 organelle outer membrane	GO:0048471 perinuclear region of cytoplas	GO:0005813 centrosome	GO:0043235 receptor complex	GO:0045177 apical part of cell	GO:0098793 presynapse	GO:1904813 ficolin-1-rich granule lumen	GO:0098978 glutamatergic synapse	GO:0005657 replication fork	GO:0098552 side of membrane	GO:0030139 endocytic vesicle	GO:1990204 oxidoreductase complex	GO:0005911 cell-cell junction
ECHDC3	79746	symbol	H. sapiens	79746	H. sapiens	0	0	0	0	0	0	0	0	0	0	0	0	0	0	0	0	0	0	0
TXNRD1	7296	symbol	H. sapiens	7296	H. sapiens	0	0	0	0	0	0	0	0	0	0	0	0	0	0	0	0	0	0	0
FLNB	2317	symbol	H. sapiens	2317	H. sapiens	0	0	1	0	0	0	0	0	0	0	0	0	0	0	0	0	1	0	0
MDH2	4191	symbol	H. sapiens	4191	H. sapiens	0	0	0	0	0	0	0	0	0	0	0	0	0	0	0	0	0	0	0
FLI1	2313	symbol	H. sapiens	2313	H. sapiens	0	0	0	0	0	0	0	0	0	0	0	0	0	0	0	0	0	0	0
GOT1	2805	symbol	H. sapiens	2805	H. sapiens	0	0	0	0	0	0	0	0	0	0	0	0	0	0	0	0	0	0	0
TP73	7161	symbol	H. sapiens	7161	H. sapiens	0	0	0	0	0	0	0	0	0	0	0	0	0	0	0	0	0	0	0
DBP	1628	symbol	H. sapiens	1628	H. sapiens	0	0	0	0	0	1	0	0	0	0	0	0	0	0	0	0	0	0	0
F2	2147	symbol	H. sapiens	2147	H. sapiens	0	0	1	1	0	0	0	0	0	0	0	0	0	0	0	1	0	0	0
TNF	7124	symbol	H. sapiens	7124	H. sapiens	0	0	1	0	0	0	0	0	0	0	0	1	0	0	0	1	0	0	0
HMOX1	3162	symbol	H. sapiens	3162	H. sapiens	0	0	0	0	0	0	1	1	0	0	0	0	0	0	0	0	0	0	0
NFE2L2	4780	symbol	H. sapiens	4780	H. sapiens	0	0	0	0	0	1	0	0	1	0	0	0	0	0	0	0	0	0	0
CASP3	836	symbol	H. sapiens	836	H. sapiens	0	0	0	0	0	0	0	0	0	1	0	1	0	0	0	0	0	0	0
BCL2	596	symbol	H. sapiens	596	H. sapiens	0	1	0	0	0	0	1	0	0	0	0	0	0	0	0	0	0	0	0
RELA	5970	symbol	H. sapiens	5970	H. sapiens	0	0	0	0	0	1	0	0	0	0	0	0	0	1	0	0	0	0	0
IL1B	3553	symbol	H. sapiens	3553	H. sapiens	0	0	0	0	0	0	0	0	0	0	0	0	0	0	0	0	1	0	0
IL6	3569	symbol	H. sapiens	3569	H. sapiens	0	0	1	0	0	0	0	0	0	1	0	0	0	0	0	0	0	0	0
PTGS2	5743	symbol	H. sapiens	5743	H. sapiens	0	1	1	0	0	0	1	0	0	0	0	0	0	0	0	0	0	0	0
BAX	581	symbol	H. sapiens	581	H. sapiens	0	1	0	0	0	0	1	0	0	0	0	0	0	0	0	0	0	0	0
CAT	847	symbol	H. sapiens	847	H. sapiens	1	0	1	0	0	0	0	0	0	0	0	0	1	0	0	0	0	1	0
MMP9	4318	symbol	H. sapiens	4318	H. sapiens	0	0	0	1	0	0	0	0	0	0	0	0	1	0	0	0	0	0	0
NQO1	1728	symbol	H. sapiens	1728	H. sapiens	0	0	0	0	0	0	0	0	0	0	0	1	0	0	0	0	0	0	0
CCND1	595	symbol	H. sapiens	595	H. sapiens	0	1	0	0	1	1	0	0	1	0	0	0	0	0	0	0	0	0	1
AKT1	207	symbol	H. sapiens	207	H. sapiens	0	0	0	0	0	0	0	0	1	0	1	0	0	1	0	0	0	0	1
MAPK1	5594	symbol	H. sapiens	5594	H. sapiens	1	0	1	0	0	0	0	0	1	0	1	0	1	0	0	0	1	0	0
NOS2	4843	symbol	H. sapiens	4843	H. sapiens	0	0	0	0	0	0	0	1	0	0	0	0	0	0	0	0	0	0	0
MAPK3	5595	symbol	H. sapiens	5595	H. sapiens	0	1	1	0	0	0	0	0	0	0	1	0	0	1	0	0	0	0	0
TP53	7157	symbol	H. sapiens	7157	H. sapiens	0	0	0	0	0	1	0	0	1	0	0	0	0	0	1	0	0	0	0
CDKN1A	1026	symbol	H. sapiens	1026	H. sapiens	0	0	0	0	1	0	0	1	0	0	0	0	0	0	0	0	0	0	0
CASP9	842	symbol	H. sapiens	842	H. sapiens	0	0	0	0	0	0	0	0	0	0	0	0	0	0	0	0	0	0	0
VEGFA	7422	symbol	H. sapiens	7422	H. sapiens	1	0	0	1	0	0	0	0	0	0	0	0	0	0	0	0	0	0	1
NFKBIA	4792	symbol	H. sapiens	4792	H. sapiens	0	0	0	0	0	0	0	0	0	0	0	0	0	0	0	0	0	0	0
PPARG	5468	symbol	H. sapiens	5468	H. sapiens	0	0	0	0	0	1	0	0	0	1	0	0	0	0	0	0	0	0	0
PARP1	142	symbol	H. sapiens	142	H. sapiens	0	1	0	0	0	1	0	0	1	0	0	0	0	0	1	0	0	0	0
BCL2L1	598	symbol	H. sapiens	598	H. sapiens	0	1	0	0	0	0	1	0	1	0	0	1	0	0	0	0	0	0	0
ICAM1	3383	symbol	H. sapiens	3383	H. sapiens	0	0	1	1	0	0	0	0	0	0	0	0	0	0	0	1	0	0	0
GCLC	2729	symbol	H. sapiens	2729	H. sapiens	0	0	0	0	0	0	0	0	0	0	0	0	0	0	0	0	0	0	0
AR	367	symbol	H. sapiens	367	H. sapiens	0	0	0	0	0	0	0	0	0	0	0	0	0	0	0	0	0	0	0
TGFB1	7040	symbol	H. sapiens	7040	H. sapiens	1	0	0	1	0	0	0	0	0	0	0	0	0	0	0	0	0	0	0
ABCB1	5243	symbol	H. sapiens	5243	H. sapiens	0	0	0	0	0	0	0	0	0	0	1	0	0	0	0	1	0	0	0
CYP1A1	1543	symbol	H. sapiens	1543	H. sapiens	0	0	0	0	0	0	1	0	0	0	0	0	0	0	0	0	0	0	0
NFKB1	4790	symbol	H. sapiens	4790	H. sapiens	1	0	0	0	0	0	0	0	0	0	0	0	0	0	0	0	0	0	0
CXCL8	3576	symbol	H. sapiens	3576	H. sapiens	0	0	0	0	0	0	0	0	0	0	0	0	0	0	0	0	0	0	0
ERBB2	2064	symbol	H. sapiens	2064	H. sapiens	0	0	0	0	0	0	0	1	0	1	1	1	0	0	0	0	0	0	0
STAT3	6774	symbol	H. sapiens	6774	H. sapiens	0	0	0	0	0	1	0	0	0	0	0	0	0	0	0	0	0	0	0
APP	351	symbol	H. sapiens	351	H. sapiens	1	1	1	1	0	0	0	1	1	1	1	1	0	1	0	0	0	0	1
DDIT3	1649	symbol	H. sapiens	1649	H. sapiens	0	0	0	0	0	1	0	0	0	0	1	0	0	0	0	0	0	0	0
EGFR	1956	symbol	H. sapiens	1956	H. sapiens	1	1	1	0	0	0	0	1	0	1	1	0	0	0	0	0	1	0	0
MPO	4353	symbol	H. sapiens	4353	H. sapiens	1	0	0	0	0	0	0	0	0	0	0	0	0	0	0	0	1	0	0
AGT	183	symbol	H. sapiens	183	H. sapiens	0	0	0	1	0	0	0	0	0	0	0	0	0	0	0	0	0	0	0
MMP2	4313	symbol	H. sapiens	4313	H. sapiens	0	0	0	1	0	0	0	0	0	0	0	0	0	0	0	0	0	0	0
MAOA	4128	symbol	H. sapiens	4128	H. sapiens	0	0	0	0	0	0	1	0	0	0	0	0	0	0	0	0	0	0	0
EP300	2033	symbol	H. sapiens	2033	H. sapiens	0	0	0	0	0	1	0	0	0	0	0	0	0	0	0	0	0	0	0
PTGES	9536	symbol	H. sapiens	9536	H. sapiens	0	1	0	0	0	0	0	1	0	0	0	0	0	0	0	0	0	0	0
TLR9	54106	symbol	H. sapiens	54106	H. sapiens	0	0	0	0	0	0	0	0	0	0	1	0	0	0	0	0	1	0	0
BACE1	23621	symbol	H. sapiens	23621	H. sapiens	1	0	1	0	0	0	0	0	0	0	1	1	0	0	0	0	1	0	0
TOP2A	7153	symbol	H. sapiens	7153	H. sapiens	0	0	0	0	0	0	0	0	1	0	0	0	0	0	1	0	0	0	0
ALOX5	240	symbol	H. sapiens	240	H. sapiens	1	1	0	0	0	0	0	1	0	0	0	0	1	0	0	0	0	0	0
PTGS1	5742	symbol	H. sapiens	5742	H. sapiens	0	0	0	0	0	0	0	0	0	0	0	0	0	0	0	0	0	0	0
IKBKG	8517	symbol	H. sapiens	8517	H. sapiens	0	0	0	0	1	0	0	0	1	0	0	0	0	0	0	0	0	0	0
IKBKB	3551	symbol	H. sapiens	3551	H. sapiens	0	0	1	0	1	0	0	0	0	1	0	0	0	0	0	1	0	0	0
CHUK	1147	symbol	H. sapiens	1147	H. sapiens	0	0	0	0	1	0	0	0	0	1	0	0	0	0	0	1	0	0	0
GSK3B	2932	symbol	H. sapiens	2932	H. sapiens	0	0	0	0	0	0	0	0	1	0	0	1	0	1	0	0	0	0	0
CA12	771	symbol	H. sapiens	771	H. sapiens	0	0	0	0	0	0	0	0	0	0	1	0	0	0	0	0	0	0	0
ABCC1	4363	symbol	H. sapiens	4363	H. sapiens	0	0	0	0	0	0	0	0	0	0	1	0	0	0	0	0	0	0	0
CHEK1	1111	symbol	H. sapiens	1111	H. sapiens	0	0	0	0	0	0	0	0	1	0	0	0	0	0	1	0	0	0	0
PDK1	5163	symbol	H. sapiens	5163	H. sapiens	0	0	0	0	0	0	0	0	0	0	0	0	0	0	0	0	0	1	0
RAF1	5894	symbol	H. sapiens	5894	H. sapiens	0	0	1	0	0	0	1	0	0	0	0	0	0	0	0	0	0	0	0
BRAF	673	symbol	H. sapiens	673	H. sapiens	0	0	0	0	0	0	0	0	0	0	0	1	0	0	0	0	0	0	0
MMP14	4323	symbol	H. sapiens	4323	H. sapiens	0	0	1	1	0	0	0	0	0	0	0	0	0	0	0	0	0	0	0
AURKB	9212	symbol	H. sapiens	9212	H. sapiens	0	0	0	0	0	0	0	0	1	0	0	0	0	0	0	0	0	0	0
SERPINE1	5054	symbol	H. sapiens	5054	H. sapiens	1	0	0	1	0	0	0	0	0	0	0	0	0	0	0	0	0	0	0
RPS6KB1	6198	symbol	H. sapiens	6198	H. sapiens	0	0	0	0	0	0	1	1	0	0	0	0	0	1	0	0	0	0	0
AURKA	6790	symbol	H. sapiens	6790	H. sapiens	0	0	0	0	0	0	0	1	1	0	1	1	0	1	0	0	0	0	0
CDK2	1017	symbol	H. sapiens	1017	H. sapiens	0	1	0	0	1	1	0	0	1	0	0	0	0	0	1	0	0	0	0
CCNA2	890	symbol	H. sapiens	890	H. sapiens	0	0	0	0	1	0	0	0	1	0	0	0	0	0	0	0	0	0	0
TYR	7299	symbol	H. sapiens	7299	H. sapiens	0	0	0	0	0	0	0	1	0	0	0	1	0	0	0	0	1	0	0
AGTR1	185	symbol	H. sapiens	185	H. sapiens	0	0	0	0	0	0	0	0	0	0	0	0	0	0	0	0	0	0	0
NOX4	50507	symbol	H. sapiens	50507	H. sapiens	0	0	1	0	0	0	0	1	0	1	0	0	0	0	0	0	0	1	0
BMP1	649	symbol	H. sapiens	649	H. sapiens	0	0	0	0	0	0	0	0	0	0	0	0	0	0	0	0	0	0	0
MMP13	4322	symbol	H. sapiens	4322	H. sapiens	0	0	0	1	0	0	0	0	0	0	0	0	0	0	0	0	0	0	0
ADAM17	6868	symbol	H. sapiens	6868	H. sapiens	0	0	1	0	0	0	0	0	0	0	1	0	0	0	0	0	0	0	1
GRIK1	2897	symbol	H. sapiens	2897	H. sapiens	0	0	0	0	0	0	0	0	0	1	0	1	0	1	0	0	0	0	0
MMP8	4317	symbol	H. sapiens	4317	H. sapiens	1	0	0	1	0	0	0	0	0	0	0	0	0	0	0	0	0	0	0
CXCR2	3579	symbol	H. sapiens	3579	H. sapiens	0	0	0	0	0	0	0	0	1	0	0	0	0	0	0	1	1	0	0
ALPL	249	symbol	H. sapiens	249	H. sapiens	0	0	0	1	0	0	1	1	0	0	0	0	0	0	0	1	0	0	0
SPHK1	8877	symbol	H. sapiens	8877	H. sapiens	0	0	0	0	0	0	0	0	0	0	1	1	0	0	0	0	1	0	0
CSF1R	1436	symbol	H. sapiens	1436	H. sapiens	0	0	0	0	0	0	0	0	0	1	0	0	0	0	0	0	0	0	0
ALOX5AP	241	symbol	H. sapiens	241	H. sapiens	0	1	0	0	0	0	0	0	0	0	0	0	0	0	0	0	0	0	0

## Sheet: Enrichment
GroupID	Category	Term	Description	LogP	Log(q-value)	Genes	Symbols	InTerm_InList
1_Summary	GO Cellular Components	GO:0031983	vesicle lumen	-9.65136	-6.37101	240,351,847,1956,4317,4353,4790,5054,5594,7040,7422,23621	ALOX5,APP,CAT,EGFR,MMP8,MPO,NFKB1,SERPINE1,MAPK1,TGFB1,VEGFA,BACE1	12/-
1_Member	GO Cellular Components	GO:0031983	vesicle lumen	-9.65136	-6.37101	240,351,847,1956,4317,4353,4790,5054,5594,7040,7422,23621	ALOX5,APP,CAT,EGFR,MMP8,MPO,NFKB1,SERPINE1,MAPK1,TGFB1,VEGFA,BACE1	12/326
1_Member	GO Cellular Components	GO:0060205	cytoplasmic vesicle lumen	-8.49807	-5.69484	240,351,847,4317,4353,4790,5054,5594,7040,7422,23621	ALOX5,APP,CAT,MMP8,MPO,NFKB1,SERPINE1,MAPK1,TGFB1,VEGFA,BACE1	11/325
1_Member	GO Cellular Components	GO:0034774	secretory granule lumen	-7.41143	-4.90924	240,351,847,4317,4353,4790,5054,5594,7040,7422	ALOX5,APP,CAT,MMP8,MPO,NFKB1,SERPINE1,MAPK1,TGFB1,VEGFA	10/322
1_Member	GO Cellular Components	GO:0031093	platelet alpha granule lumen	-4.33426	-2.53103	351,5054,7040,7422	APP,SERPINE1,TGFB1,VEGFA	4/67
1_Member	GO Cellular Components	GO:0031091	platelet alpha granule	-3.81512	-2.06625	351,5054,7040,7422	APP,SERPINE1,TGFB1,VEGFA	4/91
2_Summary	GO Cellular Components	GO:0005635	nuclear envelope	-8.62757	-5.69484	142,240,241,351,581,595,596,598,1017,1956,5595,5743,9536	PARP1,ALOX5,ALOX5AP,APP,BAX,CCND1,BCL2,BCL2L1,CDK2,EGFR,MAPK3,PTGS2,PTGES	13/-
2_Member	GO Cellular Components	GO:0005635	nuclear envelope	-8.62757	-5.69484	142,240,241,351,581,595,596,598,1017,1956,5595,5743,9536	PARP1,ALOX5,ALOX5AP,APP,BAX,CCND1,BCL2,BCL2L1,CDK2,EGFR,MAPK3,PTGS2,PTGES	13/496
2_Member	GO Cellular Components	GO:0031965	nuclear membrane	-4.4149	-2.57918	240,241,595,596,598,1956,5743	ALOX5,ALOX5AP,CCND1,BCL2,BCL2L1,EGFR,PTGS2	7/312
3_Summary	GO Cellular Components	GO:0045121	membrane raft	-7.91134	-5.31553	351,1956,3383,3551,5594,5595,5743,6868,7124,23621,2147,3569,847,2317,4323,50507,5894	APP,EGFR,ICAM1,IKBKB,MAPK1,MAPK3,PTGS2,ADAM17,TNF,BACE1,F2,IL6,CAT,FLNB,MMP14,NOX4,RAF1	17/-
3_Member	GO Cellular Components	GO:0045121	membrane raft	-7.91134	-5.31553	351,1956,3383,3551,5594,5595,5743,6868,7124,23621	APP,EGFR,ICAM1,IKBKB,MAPK1,MAPK3,PTGS2,ADAM17,TNF,BACE1	10/285
3_Member	GO Cellular Components	GO:0098857	membrane microdomain	-7.89691	-5.31553	351,1956,3383,3551,5594,5595,5743,6868,7124,23621	APP,EGFR,ICAM1,IKBKB,MAPK1,MAPK3,PTGS2,ADAM17,TNF,BACE1	10/286
3_Member	GO Cellular Components	GO:0005788	endoplasmic reticulum lumen	-5.3914	-3.39419	351,2147,3569,5594,5595,5743,6868,23621	APP,F2,IL6,MAPK1,MAPK3,PTGS2,ADAM17,BACE1	8/313
3_Member	GO Cellular Components	GO:0005925	focal adhesion	-5.37351	-3.39419	847,1956,2317,3383,4323,5594,5595,6868,50507	CAT,EGFR,FLNB,ICAM1,MMP14,MAPK1,MAPK3,ADAM17,NOX4	9/421
3_Member	GO Cellular Components	GO:0030055	cell-substrate junction	-5.29123	-3.3331	847,1956,2317,3383,4323,5594,5595,6868,50507	CAT,EGFR,FLNB,ICAM1,MMP14,MAPK1,MAPK3,ADAM17,NOX4	9/431
3_Member	GO Cellular Components	GO:0031143	pseudopodium	-4.71278	-2.79415	5594,5595,5894	MAPK1,MAPK3,RAF1	3/18
3_Member	GO Cellular Components	GO:0005901	caveola	-2.75142	-1.20347	5594,5595,5743	MAPK1,MAPK3,PTGS2	3/81
3_Member	GO Cellular Components	GO:0044853	plasma membrane raft	-2.35307	-0.865112	5594,5595,5743	MAPK1,MAPK3,PTGS2	3/112
4_Summary	GO Cellular Components	GO:0031012	extracellular matrix	-7.02634	-4.64073	183,249,2147,3383,4313,4317,4318,4322,4323,5054,7040,7422,351	AGT,ALPL,F2,ICAM1,MMP2,MMP8,MMP9,MMP13,MMP14,SERPINE1,TGFB1,VEGFA,APP	13/-
4_Member	GO Cellular Components	GO:0031012	extracellular matrix	-7.02634	-4.64073	183,249,2147,3383,4313,4317,4318,4322,4323,5054,7040,7422	AGT,ALPL,F2,ICAM1,MMP2,MMP8,MMP9,MMP13,MMP14,SERPINE1,TGFB1,VEGFA	12/561
4_Member	GO Cellular Components	GO:0030312	external encapsulating structure	-7.01799	-4.64073	183,249,2147,3383,4313,4317,4318,4322,4323,5054,7040,7422	AGT,ALPL,F2,ICAM1,MMP2,MMP8,MMP9,MMP13,MMP14,SERPINE1,TGFB1,VEGFA	12/562
4_Member	GO Cellular Components	GO:0062023	collagen-containing extracellular matrix	-4.41237	-2.57918	183,2147,3383,4313,4317,4318,5054,7040	AGT,F2,ICAM1,MMP2,MMP8,MMP9,SERPINE1,TGFB1	8/428
4_Member	GO Cellular Components	GO:0005796	Golgi lumen	-3.56046	-1.89355	351,2147,4323,7040	APP,F2,MMP14,TGFB1	4/106
4_Member	GO Cellular Components	GO:0072562	blood microparticle	-2.0522	-0.604353	183,2147,7040	AGT,F2,TGFB1	3/144
5_Summary	GO Cellular Components	GO:1902554	serine/threonine protein kinase complex	-6.81897	-4.49286	595,890,1017,1026,1147,3551,8517	CCND1,CCNA2,CDK2,CDKN1A,CHUK,IKBKB,IKBKG	7/-
5_Member	GO Cellular Components	GO:1902554	serine/threonine protein kinase complex	-6.81897	-4.49286	595,890,1017,1026,1147,3551,8517	CCND1,CCNA2,CDK2,CDKN1A,CHUK,IKBKB,IKBKG	7/135
5_Member	GO Cellular Components	GO:1902911	protein kinase complex	-6.52685	-4.2465	595,890,1017,1026,1147,3551,8517	CCND1,CCNA2,CDK2,CDKN1A,CHUK,IKBKB,IKBKG	7/149
5_Member	GO Cellular Components	GO:0008385	IkappaB kinase complex	-5.86703	-3.73281	1147,3551,8517	CHUK,IKBKB,IKBKG	3/8
5_Member	GO Cellular Components	GO:0000307	cyclin-dependent protein kinase holoenzyme complex	-4.64305	-2.74291	595,890,1017,1026	CCND1,CCNA2,CDK2,CDKN1A	4/56
5_Member	GO Cellular Components	GO:0061695	transferase complex, transferring phosphorus-containing groups	-4.4504	-2.58502	595,890,1017,1026,1147,3551,8517	CCND1,CCNA2,CDK2,CDKN1A,CHUK,IKBKB,IKBKG	7/308
6_Summary	GO Cellular Components	GO:0005667	transcription regulator complex	-6.46737	-4.22841	142,595,1017,1628,1649,2033,4780,5468,5970,6774,7157	PARP1,CCND1,CDK2,DBP,DDIT3,EP300,NFE2L2,PPARG,RELA,STAT3,TP53	11/-
6_Member	GO Cellular Components	GO:0005667	transcription regulator complex	-6.46737	-4.22841	142,595,1017,1628,1649,2033,4780,5468,5970,6774,7157	PARP1,CCND1,CDK2,DBP,DDIT3,EP300,NFE2L2,PPARG,RELA,STAT3,TP53	11/515
6_Member	GO Cellular Components	GO:0090575	RNA polymerase II transcription regulator complex	-3.0228	-1.40521	1628,1649,4780,5468,6774	DBP,DDIT3,NFE2L2,PPARG,STAT3	5/255
7_Summary	GO Cellular Components	GO:0031968	organelle outer membrane	-6.14336	-3.95071	581,596,598,3162,4128,5743,5894,6198,249,1543	BAX,BCL2,BCL2L1,HMOX1,MAOA,PTGS2,RAF1,RPS6KB1,ALPL,CYP1A1	10/-
7_Member	GO Cellular Components	GO:0031968	organelle outer membrane	-6.14336	-3.95071	581,596,598,3162,4128,5743,5894,6198	BAX,BCL2,BCL2L1,HMOX1,MAOA,PTGS2,RAF1,RPS6KB1	8/248
7_Member	GO Cellular Components	GO:0019867	outer membrane	-6.11712	-3.95071	581,596,598,3162,4128,5743,5894,6198	BAX,BCL2,BCL2L1,HMOX1,MAOA,PTGS2,RAF1,RPS6KB1	8/250
7_Member	GO Cellular Components	GO:0097136	Bcl-2 family protein complex	-5.53789	-3.48799	581,596,598	BAX,BCL2,BCL2L1	3/10
7_Member	GO Cellular Components	GO:0005741	mitochondrial outer membrane	-5.40797	-3.39419	581,596,598,3162,4128,5894,6198	BAX,BCL2,BCL2L1,HMOX1,MAOA,RAF1,RPS6KB1	7/219
7_Member	GO Cellular Components	GO:0031966	mitochondrial membrane	-3.39064	-1.75375	249,581,596,598,1543,3162,4128,5894,6198	ALPL,BAX,BCL2,BCL2L1,CYP1A1,HMOX1,MAOA,RAF1,RPS6KB1	9/762
8_Summary	GO Cellular Components	GO:0048471	perinuclear region of cytoplasm	-5.77937	-3.67511	240,351,1026,1956,2064,3162,4843,6198,6790,7299,9536,50507,249	ALOX5,APP,CDKN1A,EGFR,ERBB2,HMOX1,NOS2,RPS6KB1,AURKA,TYR,PTGES,NOX4,ALPL	13/-
8_Member	GO Cellular Components	GO:0048471	perinuclear region of cytoplasm	-5.77937	-3.67511	240,351,1026,1956,2064,3162,4843,6198,6790,7299,9536,50507	ALOX5,APP,CDKN1A,EGFR,ERBB2,HMOX1,NOS2,RPS6KB1,AURKA,TYR,PTGES,NOX4	12/736
8_Member	GO Cellular Components	GO:0005641	nuclear envelope lumen	-5.53789	-3.48799	240,351,9536	ALOX5,APP,PTGES	3/10
8_Member	GO Cellular Components	GO:0031970	organelle envelope lumen	-3.83367	-2.07184	240,249,351,9536	ALOX5,ALPL,APP,PTGES	4/90
9_Summary	GO Cellular Components	GO:0005813	centrosome	-5.03149	-3.09356	595,598,890,1017,1111,2932,4780,5594,6790,7157,9212,7153,351,3579,8517,207,142	CCND1,BCL2L1,CCNA2,CDK2,CHEK1,GSK3B,NFE2L2,MAPK1,AURKA,TP53,AURKB,TOP2A,APP,CXCR2,IKBKG,AKT1,PARP1	17/-
9_Member	GO Cellular Components	GO:0005813	centrosome	-5.03149	-3.09356	595,598,890,1017,1111,2932,4780,5594,6790,7157,9212	CCND1,BCL2L1,CCNA2,CDK2,CHEK1,GSK3B,NFE2L2,MAPK1,AURKA,TP53,AURKB	11/726
9_Member	GO Cellular Components	GO:0043073	germ cell nucleus	-4.36002	-2.54207	1017,6790,7153,7157	CDK2,AURKA,TOP2A,TP53	4/66
9_Member	GO Cellular Components	GO:0051233	spindle midzone	-3.75159	-2.0153	351,6790,9212	APP,AURKA,AURKB	3/37
9_Member	GO Cellular Components	GO:0072686	mitotic spindle	-3.66738	-1.96681	3579,5594,6790,8517,9212	CXCR2,MAPK1,AURKA,IKBKG,AURKB	5/184
9_Member	GO Cellular Components	GO:0005819	spindle	-3.54043	-1.89355	207,351,3579,5594,6790,8517,9212	AKT1,APP,CXCR2,MAPK1,AURKA,IKBKG,AURKB	7/432
9_Member	GO Cellular Components	GO:0098687	chromosomal region	-2.92256	-1.31431	142,1017,1111,6790,7153,9212	PARP1,CDK2,CHEK1,AURKA,TOP2A,AURKB	6/401
9_Member	GO Cellular Components	GO:0000793	condensed chromosome	-2.83621	-1.27833	1017,1111,6790,7153,9212	CDK2,CHEK1,AURKA,TOP2A,AURKB	5/281
9_Member	GO Cellular Components	GO:0000922	spindle pole	-1.81162	-0.382528	6790,8517,9212	AURKA,IKBKG,AURKB	3/177
9_Member	GO Cellular Components	GO:0000775	chromosome, centromeric region	-1.39551	-0.0236473	6790,7153,9212	AURKA,TOP2A,AURKB	3/257
10_Summary	GO Cellular Components	GO:0043235	receptor complex	-4.49671	-2.6143	351,1147,1436,1956,2064,2897,3551,3569,5468,836,50507	APP,CHUK,CSF1R,EGFR,ERBB2,GRIK1,IKBKB,IL6,PPARG,CASP3,NOX4	11/-
10_Member	GO Cellular Components	GO:0043235	receptor complex	-4.49671	-2.6143	351,1147,1436,1956,2064,2897,3551,3569,5468	APP,CHUK,CSF1R,EGFR,ERBB2,GRIK1,IKBKB,IL6,PPARG	9/543
10_Member	GO Cellular Components	GO:0098797	plasma membrane protein complex	-2.8344	-1.27833	836,1147,1956,2064,2897,3551,3569,50507	CASP3,CHUK,EGFR,ERBB2,GRIK1,IKBKB,IL6,NOX4	8/736
10_Member	GO Cellular Components	GO:0098802	plasma membrane signaling receptor complex	-2.56184	-1.04492	1147,2064,2897,3551,3569	CHUK,ERBB2,GRIK1,IKBKB,IL6	5/325
11_Summary	GO Cellular Components	GO:0045177	apical part of cell	-4.14078	-2.35179	351,771,1956,2064,4363,5243,6868,54106,6790,5594,5595,8877,23621,1649,207	APP,CA12,EGFR,ERBB2,ABCC1,ABCB1,ADAM17,TLR9,AURKA,MAPK1,MAPK3,SPHK1,BACE1,DDIT3,AKT1	15/-
11_Member	GO Cellular Components	GO:0045177	apical part of cell	-4.14078	-2.35179	351,771,1956,2064,4363,5243,6868,54106	APP,CA12,EGFR,ERBB2,ABCC1,ABCB1,ADAM17,TLR9	8/468
11_Member	GO Cellular Components	GO:0016323	basolateral plasma membrane	-3.96368	-2.18848	771,1956,2064,4363,6790,54106	CA12,EGFR,ERBB2,ABCC1,AURKA,TLR9	6/255
11_Member	GO Cellular Components	GO:0016324	apical plasma membrane	-3.73009	-2.00604	771,1956,2064,4363,5243,6868,54106	CA12,EGFR,ERBB2,ABCC1,ABCB1,ADAM17,TLR9	7/402
11_Member	GO Cellular Components	GO:0009925	basal plasma membrane	-3.69338	-1.98123	771,1956,2064,4363,6790,54106	CA12,EGFR,ERBB2,ABCC1,AURKA,TLR9	6/286
11_Member	GO Cellular Components	GO:0005769	early endosome	-3.57095	-1.89355	351,1956,2064,5594,5595,8877,23621	APP,EGFR,ERBB2,MAPK1,MAPK3,SPHK1,BACE1	7/427
11_Member	GO Cellular Components	GO:0045178	basal part of cell	-3.5436	-1.89355	771,1956,2064,4363,6790,54106	CA12,EGFR,ERBB2,ABCC1,AURKA,TLR9	6/305
11_Member	GO Cellular Components	GO:0005770	late endosome	-2.63216	-1.1	1649,1956,5594,5595,23621	DDIT3,EGFR,MAPK1,MAPK3,BACE1	5/313
11_Member	GO Cellular Components	GO:0032587	ruffle membrane	-2.49117	-0.988971	1956,2064,6868	EGFR,ERBB2,ADAM17	3/100
11_Member	GO Cellular Components	GO:0031256	leading edge membrane	-1.79871	-0.375691	1956,2064,6868	EGFR,ERBB2,ADAM17	3/179
11_Member	GO Cellular Components	GO:0001726	ruffle	-1.77965	-0.362622	1956,2064,6868	EGFR,ERBB2,ADAM17	3/182
11_Member	GO Cellular Components	GO:0010008	endosome membrane	-1.5857	-0.191838	1956,2064,8877,23621,54106	EGFR,ERBB2,SPHK1,BACE1,TLR9	5/567
11_Member	GO Cellular Components	GO:0031252	cell leading edge	-1.43786	-0.0605969	207,1956,2064,6868	AKT1,EGFR,ERBB2,ADAM17	4/424
12_Summary	GO Cellular Components	GO:0098793	presynapse	-3.59744	-1.90815	351,598,673,2064,2897,2932,8877,23621,836,1728,6790,7124,7299	APP,BCL2L1,BRAF,ERBB2,GRIK1,GSK3B,SPHK1,BACE1,CASP3,NQO1,AURKA,TNF,TYR	13/-
12_Member	GO Cellular Components	GO:0098793	presynapse	-3.59744	-1.90815	351,598,673,2064,2897,2932,8877,23621	APP,BCL2L1,BRAF,ERBB2,GRIK1,GSK3B,SPHK1,BACE1	8/562
12_Member	GO Cellular Components	GO:0044297	cell body	-2.91341	-1.3143	351,673,836,1728,6790,7124,23621	APP,BRAF,CASP3,NQO1,AURKA,TNF,BACE1	7/552
12_Member	GO Cellular Components	GO:0005798	Golgi-associated vesicle	-2.56714	-1.04492	351,7299,23621	APP,TYR,BACE1	3/94
12_Member	GO Cellular Components	GO:0043025	neuronal cell body	-2.50454	-0.995045	351,836,1728,6790,7124,23621	APP,CASP3,NQO1,AURKA,TNF,BACE1	6/486
12_Member	GO Cellular Components	GO:0055037	recycling endosome	-1.65008	-0.244794	351,7124,23621	APP,TNF,BACE1	3/204
12_Member	GO Cellular Components	GO:0008021	synaptic vesicle	-1.59125	-0.191838	351,598,23621	APP,BCL2L1,BACE1	3/215
12_Member	GO Cellular Components	GO:0070382	exocytic vesicle	-1.49752	-0.11012	351,598,23621	APP,BCL2L1,BACE1	3/234
13_Summary	GO Cellular Components	GO:1904813	ficolin-1-rich granule lumen	-3.30179	-1.67465	240,847,4318,5594	ALOX5,CAT,MMP9,MAPK1	4/-
13_Member	GO Cellular Components	GO:1904813	ficolin-1-rich granule lumen	-3.30179	-1.67465	240,847,4318,5594	ALOX5,CAT,MMP9,MAPK1	4/124
13_Member	GO Cellular Components	GO:0101002	ficolin-1-rich granule	-2.65866	-1.11867	240,847,4318,5594	ALOX5,CAT,MMP9,MAPK1	4/185
14_Summary	GO Cellular Components	GO:0098978	glutamatergic synapse	-2.88426	-1.2941	207,2932,5595,5970,6198,6790,351,2897	AKT1,GSK3B,MAPK3,RELA,RPS6KB1,AURKA,APP,GRIK1	8/-
14_Member	GO Cellular Components	GO:0098978	glutamatergic synapse	-2.88426	-1.2941	207,2932,5595,5970,6198,6790	AKT1,GSK3B,MAPK3,RELA,RPS6KB1,AURKA	6/408
14_Member	GO Cellular Components	GO:0098794	postsynapse	-1.93265	-0.491149	207,351,2897,2932,6198,6790	AKT1,APP,GRIK1,GSK3B,RPS6KB1,AURKA	6/642
15_Summary	GO Cellular Components	GO:0005657	replication fork	-2.86432	-1.28778	142,1111,7157,1017,7153	PARP1,CHEK1,TP53,CDK2,TOP2A	5/-
15_Member	GO Cellular Components	GO:0005657	replication fork	-2.86432	-1.28778	142,1111,7157	PARP1,CHEK1,TP53	3/74
15_Member	GO Cellular Components	GO:0000781	chromosome, telomeric region	-1.84464	-0.409387	142,1017,1111	PARP1,CDK2,CHEK1	3/172
15_Member	GO Cellular Components	GO:0000228	nuclear chromosome	-1.49284	-0.11012	142,1111,7153	PARP1,CHEK1,TOP2A	3/235
16_Summary	GO Cellular Components	GO:0098552	side of membrane	-2.86056	-1.28778	249,1147,2147,3383,3551,3579,5243,7124	ALPL,CHUK,F2,ICAM1,IKBKB,CXCR2,ABCB1,TNF	8/-
16_Member	GO Cellular Components	GO:0098552	side of membrane	-2.86056	-1.28778	249,1147,2147,3383,3551,3579,5243,7124	ALPL,CHUK,F2,ICAM1,IKBKB,CXCR2,ABCB1,TNF	8/729
16_Member	GO Cellular Components	GO:0009897	external side of plasma membrane	-2.1604	-0.690403	2147,3383,3579,5243,7124	F2,ICAM1,CXCR2,ABCB1,TNF	5/405
17_Summary	GO Cellular Components	GO:0030139	endocytic vesicle	-2.42471	-0.929684	1956,2317,4353,8877,54106,3553,3579,5594,7299,23621	EGFR,FLNB,MPO,SPHK1,TLR9,IL1B,CXCR2,MAPK1,TYR,BACE1	10/-
17_Member	GO Cellular Components	GO:0030139	endocytic vesicle	-2.42471	-0.929684	1956,2317,4353,8877,54106	EGFR,FLNB,MPO,SPHK1,TLR9	5/350
17_Member	GO Cellular Components	GO:0000323	lytic vacuole	-2.15784	-0.690403	3553,3579,4353,5594,7299,23621,54106	IL1B,CXCR2,MPO,MAPK1,TYR,BACE1,TLR9	7/757
17_Member	GO Cellular Components	GO:0005764	lysosome	-2.15784	-0.690403	3553,3579,4353,5594,7299,23621,54106	IL1B,CXCR2,MPO,MAPK1,TYR,BACE1,TLR9	7/757
17_Member	GO Cellular Components	GO:0045335	phagocytic vesicle	-2.06873	-0.614451	2317,4353,54106	FLNB,MPO,TLR9	3/142
18_Summary	GO Cellular Components	GO:1990204	oxidoreductase complex	-2.14647	-0.685662	847,5163,50507	CAT,PDK1,NOX4	3/-
18_Member	GO Cellular Components	GO:1990204	oxidoreductase complex	-2.14647	-0.685662	847,5163,50507	CAT,PDK1,NOX4	3/133
19_Summary	GO Cellular Components	GO:0005911	cell-cell junction	-1.74448	-0.333363	207,351,595,6868,7422	AKT1,APP,CCND1,ADAM17,VEGFA	5/-
19_Member	GO Cellular Components	GO:0005911	cell-cell junction	-1.74448	-0.333363	207,351,595,6868,7422	AKT1,APP,CCND1,ADAM17,VEGFA	5/515
