# Supplementary material for: Exploring the therapeutic mechanism of curcumin in spinal cord injury treatment based on network pharmacology, molecular dynamics simulation, and experimental validation
Source: Front Chem. 2025 Mar 28;13:1568551. doi: 10.3389/fchem.2025.1568551 (PMC11985754; doi:10.3389/fchem.2025.1568551)
Supplement: Supplementary file 1 [file DataSheet1.zip › metascape GO-MF.xlsx]

## Sheet: Annotation
MyList	Gene ID	Type	Tax ID	Homologene Gene ID	Homologene Gene Tax ID	GO:0004672 protein kinase activity	GO:0042803 protein homodimerization activ	GO:0019900 kinase binding	GO:0019904 protein domain specific bindin	GO:0140297 DNA-binding transcription fact	GO:0016209 antioxidant activity	GO:0016491 oxidoreductase activity	GO:0019902 phosphatase binding	GO:0004175 endopeptidase activity	GO:0005126 cytokine receptor binding	GO:0051434 BH3 domain binding	GO:0002020 protease binding	GO:1990459 transferrin receptor binding	GO:0019887 protein kinase regulator activ	GO:0035173 histone kinase activity	GO:0004709 MAP kinase kinase kinase activ	GO:0005178 integrin binding	GO:0050660 flavin adenine dinucleotide bi	GO:0042805 actinin binding	GO:0016829 lyase activity
ECHDC3	79746	symbol	H. sapiens	79746	H. sapiens	0	0	0	0	0	0	0	0	0	0	0	0	0	0	0	0	0	0	0	1
TXNRD1	7296	symbol	H. sapiens	7296	H. sapiens	0	0	0	0	0	1	1	0	0	0	0	0	0	0	0	0	0	1	0	0
FLNB	2317	symbol	H. sapiens	2317	H. sapiens	0	0	0	0	0	0	0	0	0	0	0	0	0	0	0	0	1	0	0	0
MDH2	4191	symbol	H. sapiens	4191	H. sapiens	0	0	0	0	0	0	1	0	0	0	0	0	0	0	0	0	0	0	1	0
FLI1	2313	symbol	H. sapiens	2313	H. sapiens	0	0	0	0	1	0	0	0	0	0	0	0	0	0	0	0	0	0	0	0
GOT1	2805	symbol	H. sapiens	2805	H. sapiens	0	0	0	0	0	0	0	0	0	0	0	0	0	0	0	0	0	0	0	1
TP73	7161	symbol	H. sapiens	7161	H. sapiens	0	0	1	0	1	0	0	0	0	0	0	0	0	0	0	0	0	0	0	0
DBP	1628	symbol	H. sapiens	1628	H. sapiens	0	0	0	0	1	0	0	0	0	0	0	0	0	0	0	0	0	0	0	0
F2	2147	symbol	H. sapiens	2147	H. sapiens	0	0	0	0	0	0	0	0	1	1	0	0	0	0	0	0	0	0	0	0
TNF	7124	symbol	H. sapiens	7124	H. sapiens	0	0	0	0	0	0	0	0	0	1	0	1	0	0	0	0	0	0	0	0
HMOX1	3162	symbol	H. sapiens	3162	H. sapiens	0	1	0	0	0	0	1	0	0	0	0	0	0	0	0	0	0	0	0	0
NFE2L2	4780	symbol	H. sapiens	4780	H. sapiens	0	0	1	1	1	0	0	0	0	0	0	0	0	0	0	0	0	0	0	0
CASP3	836	symbol	H. sapiens	836	H. sapiens	0	0	0	0	0	0	0	0	1	1	0	1	0	1	0	0	0	0	0	0
BCL2	596	symbol	H. sapiens	596	H. sapiens	0	1	1	1	1	0	0	1	0	0	1	1	0	1	0	0	0	0	0	0
RELA	5970	symbol	H. sapiens	5970	H. sapiens	0	1	1	1	1	0	0	0	0	0	0	0	0	0	0	0	0	0	1	0
IL1B	3553	symbol	H. sapiens	3553	H. sapiens	0	0	0	1	0	0	0	0	0	1	0	0	0	0	0	0	1	0	0	0
IL6	3569	symbol	H. sapiens	3569	H. sapiens	0	0	0	0	0	0	0	0	0	1	0	0	0	0	0	0	0	0	0	0
PTGS2	5743	symbol	H. sapiens	5743	H. sapiens	0	1	0	0	0	1	1	0	0	0	0	0	0	0	0	0	0	0	0	0
BAX	581	symbol	H. sapiens	581	H. sapiens	0	1	0	1	0	0	0	0	0	0	1	0	0	0	0	0	0	0	0	0
CAT	847	symbol	H. sapiens	847	H. sapiens	0	1	0	0	0	1	1	0	0	0	0	0	0	0	0	0	0	0	0	0
MMP9	4318	symbol	H. sapiens	4318	H. sapiens	0	0	0	0	0	0	0	0	1	0	0	0	0	0	0	0	0	0	0	0
NQO1	1728	symbol	H. sapiens	1728	H. sapiens	0	0	0	0	0	1	1	0	0	0	0	0	0	0	0	0	0	0	0	0
CCND1	595	symbol	H. sapiens	595	H. sapiens	1	0	1	0	0	0	0	0	0	0	0	0	0	1	0	0	0	0	1	0
AKT1	207	symbol	H. sapiens	207	H. sapiens	1	1	1	0	0	0	0	0	0	0	0	0	0	1	0	0	0	0	0	0
MAPK1	5594	symbol	H. sapiens	5594	H. sapiens	1	0	0	0	0	0	0	1	0	0	0	0	0	0	0	0	0	0	0	0
NOS2	4843	symbol	H. sapiens	4843	H. sapiens	0	1	0	0	0	0	1	0	0	0	0	0	0	0	0	0	0	1	0	0
MAPK3	5595	symbol	H. sapiens	5595	H. sapiens	1	0	0	0	1	0	0	1	0	0	0	0	0	0	0	0	0	0	0	0
TP53	7157	symbol	H. sapiens	7157	H. sapiens	0	1	1	1	1	0	0	1	0	0	1	1	0	0	0	0	0	0	1	0
CDKN1A	1026	symbol	H. sapiens	1026	H. sapiens	1	0	1	0	0	0	0	0	0	0	0	0	0	1	0	0	0	0	0	0
CASP9	842	symbol	H. sapiens	842	H. sapiens	0	0	1	1	0	0	0	0	1	0	0	0	0	1	0	0	0	0	0	0
VEGFA	7422	symbol	H. sapiens	7422	H. sapiens	0	1	0	0	0	0	0	0	0	1	0	0	0	1	0	0	0	0	0	0
NFKBIA	4792	symbol	H. sapiens	4792	H. sapiens	0	0	1	0	1	0	0	0	0	0	0	0	0	0	0	0	0	0	1	0
PPARG	5468	symbol	H. sapiens	5468	H. sapiens	0	0	0	1	1	0	0	0	0	0	0	0	0	0	0	0	0	0	1	0
PARP1	142	symbol	H. sapiens	142	H. sapiens	0	1	1	0	1	0	0	0	0	0	0	0	0	0	0	0	0	0	1	0
BCL2L1	598	symbol	H. sapiens	598	H. sapiens	0	1	1	1	0	0	0	0	0	0	1	0	0	0	0	0	0	0	0	0
ICAM1	3383	symbol	H. sapiens	3383	H. sapiens	0	0	0	0	0	0	0	0	0	0	0	0	0	0	0	0	1	0	0	0
GCLC	2729	symbol	H. sapiens	2729	H. sapiens	0	0	0	0	0	0	0	0	0	0	0	0	0	0	0	0	0	0	1	0
AR	367	symbol	H. sapiens	367	H. sapiens	0	0	0	1	1	0	0	0	0	0	0	0	0	0	0	0	0	0	0	0
TGFB1	7040	symbol	H. sapiens	7040	H. sapiens	0	0	0	0	0	0	0	0	0	1	0	0	0	1	0	0	0	0	0	0
ABCB1	5243	symbol	H. sapiens	5243	H. sapiens	0	0	1	0	0	0	0	0	0	0	0	0	0	0	0	0	0	0	0	0
CYP1A1	1543	symbol	H. sapiens	1543	H. sapiens	0	0	0	0	0	0	1	0	0	0	1	0	0	0	0	0	0	0	0	1
NFKB1	4790	symbol	H. sapiens	4790	H. sapiens	0	0	0	0	1	0	0	0	0	0	0	0	0	0	0	0	0	0	1	0
CXCL8	3576	symbol	H. sapiens	3576	H. sapiens	0	0	0	0	0	0	0	0	0	1	0	0	0	0	0	0	0	0	0	0
ERBB2	2064	symbol	H. sapiens	2064	H. sapiens	1	1	1	0	0	0	0	0	0	0	0	0	0	0	0	0	0	0	0	0
STAT3	6774	symbol	H. sapiens	6774	H. sapiens	0	1	1	0	1	0	0	1	0	0	0	0	0	0	0	0	0	0	0	0
APP	351	symbol	H. sapiens	351	H. sapiens	0	0	0	1	0	0	0	0	0	1	0	0	0	1	0	0	0	0	0	0
DDIT3	1649	symbol	H. sapiens	1649	H. sapiens	0	1	0	1	1	0	0	0	0	0	0	0	0	1	0	0	0	0	0	0
EGFR	1956	symbol	H. sapiens	1956	H. sapiens	1	0	1	0	1	0	0	1	0	1	0	0	0	1	0	1	1	0	0	0
MPO	4353	symbol	H. sapiens	4353	H. sapiens	0	0	0	0	1	1	1	0	0	1	0	0	0	0	0	0	0	0	0	0
AGT	183	symbol	H. sapiens	183	H. sapiens	0	0	0	0	0	0	0	0	0	1	0	0	0	1	0	0	0	0	0	0
MMP2	4313	symbol	H. sapiens	4313	H. sapiens	0	0	0	0	0	0	0	0	1	0	0	0	0	0	0	0	0	0	0	0
MAOA	4128	symbol	H. sapiens	4128	H. sapiens	0	0	0	0	0	0	1	0	0	0	0	0	0	0	0	0	0	1	0	0
EP300	2033	symbol	H. sapiens	2033	H. sapiens	0	0	0	0	1	0	0	0	0	0	0	0	0	0	1	0	0	0	0	0
PTGES	9536	symbol	H. sapiens	9536	H. sapiens	0	0	0	0	0	1	1	0	0	0	0	0	0	0	0	0	0	0	0	0
TLR9	54106	symbol	H. sapiens	54106	H. sapiens	0	1	0	0	0	0	0	0	0	1	0	0	0	0	0	0	0	0	0	0
BACE1	23621	symbol	H. sapiens	23621	H. sapiens	0	0	0	0	0	0	0	0	1	0	0	0	0	0	0	0	0	0	1	0
TOP2A	7153	symbol	H. sapiens	7153	H. sapiens	0	1	1	0	1	0	0	0	0	0	0	0	0	0	0	0	0	0	0	0
ALOX5	240	symbol	H. sapiens	240	H. sapiens	0	0	0	0	0	1	1	0	0	0	0	0	0	0	0	0	0	0	0	0
PTGS1	5742	symbol	H. sapiens	5742	H. sapiens	0	0	0	0	0	1	1	0	0	0	0	0	0	0	0	0	0	0	0	0
IKBKG	8517	symbol	H. sapiens	8517	H. sapiens	0	1	1	1	0	0	0	0	0	0	0	0	1	0	0	0	0	0	0	0
IKBKB	3551	symbol	H. sapiens	3551	H. sapiens	1	1	1	0	0	0	0	0	0	0	0	0	1	0	0	0	0	0	0	0
CHUK	1147	symbol	H. sapiens	1147	H. sapiens	1	1	0	0	0	0	0	0	0	0	0	0	1	0	0	0	0	0	0	0
GSK3B	2932	symbol	H. sapiens	2932	H. sapiens	1	0	1	0	1	0	0	0	0	0	0	1	0	0	0	0	0	0	0	0
CA12	771	symbol	H. sapiens	771	H. sapiens	0	0	0	0	0	0	0	0	0	0	0	0	0	0	0	0	0	0	0	1
ABCC1	4363	symbol	H. sapiens	4363	H. sapiens	0	0	0	0	0	0	0	0	0	0	0	0	0	0	0	0	0	0	0	0
CHEK1	1111	symbol	H. sapiens	1111	H. sapiens	1	0	0	1	0	0	0	0	0	0	0	0	0	0	1	0	0	0	0	0
PDK1	5163	symbol	H. sapiens	5163	H. sapiens	1	0	0	0	0	0	0	0	0	0	0	0	0	0	0	0	0	0	0	0
RAF1	5894	symbol	H. sapiens	5894	H. sapiens	1	0	0	0	0	0	0	0	0	0	0	0	0	0	0	1	0	0	0	0
BRAF	673	symbol	H. sapiens	673	H. sapiens	1	0	1	0	0	0	0	0	0	0	0	0	1	0	0	1	0	0	0	0
MMP14	4323	symbol	H. sapiens	4323	H. sapiens	0	0	0	0	0	0	0	0	1	0	0	0	0	0	0	0	1	0	0	0
AURKB	9212	symbol	H. sapiens	9212	H. sapiens	1	0	1	0	0	0	0	0	0	0	0	0	0	0	0	0	0	0	0	0
SERPINE1	5054	symbol	H. sapiens	5054	H. sapiens	0	0	0	0	0	0	0	0	0	0	0	1	0	1	0	0	0	0	0	0
RPS6KB1	6198	symbol	H. sapiens	6198	H. sapiens	1	0	0	1	0	0	0	1	0	0	0	0	0	0	0	0	0	0	1	0
AURKA	6790	symbol	H. sapiens	6790	H. sapiens	1	1	1	0	0	0	0	0	0	0	0	0	0	0	1	0	0	0	0	0
CDK2	1017	symbol	H. sapiens	1017	H. sapiens	1	0	0	1	0	0	0	0	0	0	0	0	0	0	1	0	0	0	0	0
CCNA2	890	symbol	H. sapiens	890	H. sapiens	0	0	1	1	0	0	0	0	0	0	0	0	0	1	0	0	0	0	0	0
TYR	7299	symbol	H. sapiens	7299	H. sapiens	0	1	0	0	0	0	1	0	0	0	0	0	0	0	0	0	0	0	0	0
AGTR1	185	symbol	H. sapiens	185	H. sapiens	0	1	0	0	0	0	0	0	0	0	0	0	0	0	0	0	0	0	0	0
NOX4	50507	symbol	H. sapiens	50507	H. sapiens	0	0	1	0	0	0	1	0	0	0	0	0	0	0	0	0	0	1	0	0
BMP1	649	symbol	H. sapiens	649	H. sapiens	0	0	0	0	0	0	0	0	1	1	0	0	0	0	0	0	0	0	0	0
MMP13	4322	symbol	H. sapiens	4322	H. sapiens	0	0	0	0	0	0	0	0	1	0	0	0	0	0	0	0	0	0	0	0
ADAM17	6868	symbol	H. sapiens	6868	H. sapiens	0	0	0	1	0	0	0	0	1	1	0	0	0	0	0	0	1	0	0	0
GRIK1	2897	symbol	H. sapiens	2897	H. sapiens	0	0	0	0	0	0	0	0	0	0	0	0	0	0	0	0	0	0	0	0
MMP8	4317	symbol	H. sapiens	4317	H. sapiens	0	0	0	0	0	0	0	0	1	0	0	0	0	0	0	0	0	0	0	0
CXCR2	3579	symbol	H. sapiens	3579	H. sapiens	0	0	0	0	0	0	0	0	0	0	0	0	0	0	0	0	0	0	0	0
ALPL	249	symbol	H. sapiens	249	H. sapiens	0	0	0	0	0	0	0	0	0	0	0	0	0	0	0	0	0	0	0	0
SPHK1	8877	symbol	H. sapiens	8877	H. sapiens	1	0	0	0	0	0	0	1	0	0	0	0	0	0	0	0	0	0	0	0
CSF1R	1436	symbol	H. sapiens	1436	H. sapiens	1	1	0	0	0	0	0	1	0	0	0	0	0	0	0	0	0	0	0	0
ALOX5AP	241	symbol	H. sapiens	241	H. sapiens	0	0	0	0	0	1	1	0	0	0	0	0	0	1	0	0	0	0	0	1

## Sheet: Enrichment
GroupID	Category	Term	Description	LogP	Log(q-value)	Genes	Symbols	InTerm_InList
1_Summary	GO Molecular Functions	GO:0004672	protein kinase activity	-14.4997	-10.8496	207,595,673,1017,1026,1111,1147,1436,1956,2064,2932,3551,5163,5594,5595,5894,6198,6790,9212,8877	AKT1,CCND1,BRAF,CDK2,CDKN1A,CHEK1,CHUK,CSF1R,EGFR,ERBB2,GSK3B,IKBKB,PDK1,MAPK1,MAPK3,RAF1,RPS6KB1,AURKA,AURKB,SPHK1	20/-
1_Member	GO Molecular Functions	GO:0004672	protein kinase activity	-14.4997	-10.8496	207,595,673,1017,1026,1111,1147,1436,1956,2064,2932,3551,5163,5594,5595,5894,6198,6790,9212	AKT1,CCND1,BRAF,CDK2,CDKN1A,CHEK1,CHUK,CSF1R,EGFR,ERBB2,GSK3B,IKBKB,PDK1,MAPK1,MAPK3,RAF1,RPS6KB1,AURKA,AURKB	19/562
1_Member	GO Molecular Functions	GO:0016773	phosphotransferase activity, alcohol group as acceptor	-14.2475	-10.8496	207,595,673,1017,1026,1111,1147,1436,1956,2064,2932,3551,5163,5594,5595,5894,6198,6790,8877,9212	AKT1,CCND1,BRAF,CDK2,CDKN1A,CHEK1,CHUK,CSF1R,EGFR,ERBB2,GSK3B,IKBKB,PDK1,MAPK1,MAPK3,RAF1,RPS6KB1,AURKA,SPHK1,AURKB	20/670
1_Member	GO Molecular Functions	GO:0016301	kinase activity	-13.6055	-10.5087	207,595,673,1017,1026,1111,1147,1436,1956,2064,2932,3551,5163,5594,5595,5894,6198,6790,8877,9212	AKT1,CCND1,BRAF,CDK2,CDKN1A,CHEK1,CHUK,CSF1R,EGFR,ERBB2,GSK3B,IKBKB,PDK1,MAPK1,MAPK3,RAF1,RPS6KB1,AURKA,SPHK1,AURKB	20/725
1_Member	GO Molecular Functions	GO:0004674	protein serine/threonine kinase activity	-10.5392	-7.74345	207,673,1017,1111,1147,1956,2932,3551,5594,5595,5894,6198,6790,9212	AKT1,BRAF,CDK2,CHEK1,CHUK,EGFR,GSK3B,IKBKB,MAPK1,MAPK3,RAF1,RPS6KB1,AURKA,AURKB	14/427
1_Member	GO Molecular Functions	GO:0106310	protein serine kinase activity	-9.14708	-6.70347	207,673,1017,1111,2932,3551,5594,5595,5894,6198,6790,9212	AKT1,BRAF,CDK2,CHEK1,GSK3B,IKBKB,MAPK1,MAPK3,RAF1,RPS6KB1,AURKA,AURKB	12/361
1_Member	GO Molecular Functions	GO:0004712	protein serine/threonine/tyrosine kinase activity	-6.76397	-4.49645	207,673,6198,6790,9212	AKT1,BRAF,RPS6KB1,AURKA,AURKB	5/43
2_Summary	GO Molecular Functions	GO:0042803	protein homodimerization activity	-13.7523	-10.5306	142,207,581,596,598,847,1147,1436,1649,3162,3551,4843,5743,5970,6774,7153,7299,7422,8517,54106,185,2064,6790,7157	PARP1,AKT1,BAX,BCL2,BCL2L1,CAT,CHUK,CSF1R,DDIT3,HMOX1,IKBKB,NOS2,PTGS2,RELA,STAT3,TOP2A,TYR,VEGFA,IKBKG,TLR9,AGTR1,ERBB2,AURKA,TP53	24/-
2_Member	GO Molecular Functions	GO:0042803	protein homodimerization activity	-13.7523	-10.5306	142,207,581,596,598,847,1147,1436,1649,3162,3551,4843,5743,5970,6774,7153,7299,7422,8517,54106	PARP1,AKT1,BAX,BCL2,BCL2L1,CAT,CHUK,CSF1R,DDIT3,HMOX1,IKBKB,NOS2,PTGS2,RELA,STAT3,TOP2A,TYR,VEGFA,IKBKG,TLR9	20/712
2_Member	GO Molecular Functions	GO:0046982	protein heterodimerization activity	-9.38503	-6.9166	185,581,596,598,1147,1649,2064,3551,6790,7153,7157,8517	AGTR1,BAX,BCL2,BCL2L1,CHUK,DDIT3,ERBB2,IKBKB,AURKA,TOP2A,TP53,IKBKG	12/344
3_Summary	GO Molecular Functions	GO:0019900	kinase binding	-12.9638	-9.96387	142,207,595,598,673,842,890,1026,1956,2064,2932,3551,5970,6774,6790,7153,7157,7161,9212,50507,596,4780,4792,5243,8517	PARP1,AKT1,CCND1,BCL2L1,BRAF,CASP9,CCNA2,CDKN1A,EGFR,ERBB2,GSK3B,IKBKB,RELA,STAT3,AURKA,TOP2A,TP53,TP73,AURKB,NOX4,BCL2,NFE2L2,NFKBIA,ABCB1,IKBKG	25/-
3_Member	GO Molecular Functions	GO:0019900	kinase binding	-12.9638	-9.96387	142,207,595,598,673,842,890,1026,1956,2064,2932,3551,5970,6774,6790,7153,7157,7161,9212,50507	PARP1,AKT1,CCND1,BCL2L1,BRAF,CASP9,CCNA2,CDKN1A,EGFR,ERBB2,GSK3B,IKBKB,RELA,STAT3,AURKA,TOP2A,TP53,TP73,AURKB,NOX4	20/785
3_Member	GO Molecular Functions	GO:0019901	protein kinase binding	-12.7732	-9.8525	142,207,595,598,673,842,890,1026,1956,2064,2932,3551,5970,6774,6790,7153,7157,7161,50507	PARP1,AKT1,CCND1,BCL2L1,BRAF,CASP9,CCNA2,CDKN1A,EGFR,ERBB2,GSK3B,IKBKB,RELA,STAT3,AURKA,TOP2A,TP53,TP73,NOX4	19/702
3_Member	GO Molecular Functions	GO:0031625	ubiquitin protein ligase binding	-9.98305	-7.23841	142,596,1026,1956,2932,4780,4792,5243,5970,6790,7157,8517	PARP1,BCL2,CDKN1A,EGFR,GSK3B,NFE2L2,NFKBIA,ABCB1,RELA,AURKA,TP53,IKBKG	12/305
3_Member	GO Molecular Functions	GO:0044389	ubiquitin-like protein ligase binding	-9.68194	-7.06224	142,596,1026,1956,2932,4780,4792,5243,5970,6790,7157,8517	PARP1,BCL2,CDKN1A,EGFR,GSK3B,NFE2L2,NFKBIA,ABCB1,RELA,AURKA,TP53,IKBKG	12/324
4_Summary	GO Molecular Functions	GO:0019904	protein domain specific binding	-12.2551	-9.40134	351,367,581,596,598,842,890,1017,1111,1649,3553,4780,5468,5970,6198,6868,7157,8517	APP,AR,BAX,BCL2,BCL2L1,CASP9,CCNA2,CDK2,CHEK1,DDIT3,IL1B,NFE2L2,PPARG,RELA,RPS6KB1,ADAM17,TP53,IKBKG	18/-
4_Member	GO Molecular Functions	GO:0019904	protein domain specific binding	-12.2551	-9.40134	351,367,581,596,598,842,890,1017,1111,1649,3553,4780,5468,5970,6198,6868,7157,8517	APP,AR,BAX,BCL2,BCL2L1,CASP9,CCNA2,CDK2,CHEK1,DDIT3,IL1B,NFE2L2,PPARG,RELA,RPS6KB1,ADAM17,TP53,IKBKG	18/651
5_Summary	GO Molecular Functions	GO:0140297	DNA-binding transcription factor binding	-9.89488	-7.21992	142,367,596,1649,2033,2932,4780,4792,5468,5595,5970,6774,7157,7161,1628,2313,4790,1956,4353,7153	PARP1,AR,BCL2,DDIT3,EP300,GSK3B,NFE2L2,NFKBIA,PPARG,MAPK3,RELA,STAT3,TP53,TP73,DBP,FLI1,NFKB1,EGFR,MPO,TOP2A	20/-
5_Member	GO Molecular Functions	GO:0140297	DNA-binding transcription factor binding	-9.89488	-7.21992	142,367,596,1649,2033,2932,4780,4792,5468,5595,5970,6774,7157,7161	PARP1,AR,BCL2,DDIT3,EP300,GSK3B,NFE2L2,NFKBIA,PPARG,MAPK3,RELA,STAT3,TP53,TP73	14/478
5_Member	GO Molecular Functions	GO:0061629	RNA polymerase II-specific DNA-binding transcription factor binding	-9.39942	-6.9166	142,367,1649,2033,2932,4780,4792,5468,5970,6774,7157,7161	PARP1,AR,DDIT3,EP300,GSK3B,NFE2L2,NFKBIA,PPARG,RELA,STAT3,TP53,TP73	12/343
5_Member	GO Molecular Functions	GO:0008134	transcription factor binding	-8.61956	-6.19943	142,367,596,1649,2033,2932,4780,4792,5468,5595,5970,6774,7157,7161	PARP1,AR,BCL2,DDIT3,EP300,GSK3B,NFE2L2,NFKBIA,PPARG,MAPK3,RELA,STAT3,TP53,TP73	14/600
5_Member	GO Molecular Functions	GO:0001228	DNA-binding transcription activator activity, RNA polymerase II-specific	-6.79805	-4.51414	367,1628,1649,2313,4780,4790,5468,5970,6774,7157,7161	AR,DBP,DDIT3,FLI1,NFE2L2,NFKB1,PPARG,RELA,STAT3,TP53,TP73	11/477
5_Member	GO Molecular Functions	GO:0001216	DNA-binding transcription activator activity	-6.7439	-4.49217	367,1628,1649,2313,4780,4790,5468,5970,6774,7157,7161	AR,DBP,DDIT3,FLI1,NFE2L2,NFKB1,PPARG,RELA,STAT3,TP53,TP73	11/483
5_Member	GO Molecular Functions	GO:0003682	chromatin binding	-6.50184	-4.28008	142,367,1956,2033,2313,4353,4790,5468,5970,6774,7153,7157	PARP1,AR,EGFR,EP300,FLI1,MPO,NFKB1,PPARG,RELA,STAT3,TOP2A,TP53	12/628
5_Member	GO Molecular Functions	GO:0051059	NF-kappaB binding	-5.80609	-3.70927	2033,2932,4792,5970	EP300,GSK3B,NFKBIA,RELA	4/29
5_Member	GO Molecular Functions	GO:0001221	transcription coregulator binding	-4.65182	-2.68533	367,2033,4780,5468,5970	AR,EP300,NFE2L2,PPARG,RELA	5/114
5_Member	GO Molecular Functions	GO:0002039	p53 binding	-4.36002	-2.40932	2033,2932,7157,7161	EP300,GSK3B,TP53,TP73	4/66
5_Member	GO Molecular Functions	GO:0001223	transcription coactivator binding	-3.52644	-1.66007	367,2033,5970	AR,EP300,RELA	3/44
5_Member	GO Molecular Functions	GO:0004879	nuclear receptor activity	-3.31144	-1.46381	367,5468,6774	AR,PPARG,STAT3	3/52
5_Member	GO Molecular Functions	GO:0098531	ligand-activated transcription factor activity	-3.28705	-1.45149	367,5468,6774	AR,PPARG,STAT3	3/53
5_Member	GO Molecular Functions	GO:0140296	general transcription initiation factor binding	-3.28705	-1.45149	367,5970,7157	AR,RELA,TP53	3/53
5_Member	GO Molecular Functions	GO:0008013	beta-catenin binding	-2.67701	-0.932373	367,2033,2932	AR,EP300,GSK3B	3/86
5_Member	GO Molecular Functions	GO:0031490	chromatin DNA binding	-2.03592	-0.366419	2033,5970,6774	EP300,RELA,STAT3	3/146
6_Summary	GO Molecular Functions	GO:0016209	antioxidant activity	-9.87741	-7.21992	241,847,1728,4353,5742,5743,7296,9536,240	ALOX5AP,CAT,NQO1,MPO,PTGS1,PTGS2,TXNRD1,PTGES,ALOX5	9/-
6_Member	GO Molecular Functions	GO:0016209	antioxidant activity	-9.87741	-7.21992	241,847,1728,4353,5742,5743,7296,9536	ALOX5AP,CAT,NQO1,MPO,PTGS1,PTGS2,TXNRD1,PTGES	8/83
6_Member	GO Molecular Functions	GO:0004601	peroxidase activity	-9.57052	-6.98558	241,847,4353,5742,5743,7296,9536	ALOX5AP,CAT,MPO,PTGS1,PTGS2,TXNRD1,PTGES	7/55
6_Member	GO Molecular Functions	GO:0016684	oxidoreductase activity, acting on peroxide as acceptor	-9.45768	-6.9166	241,847,4353,5742,5743,7296,9536	ALOX5AP,CAT,MPO,PTGS1,PTGS2,TXNRD1,PTGES	7/57
6_Member	GO Molecular Functions	GO:0016702	oxidoreductase activity, acting on single donors with incorporation of molecular oxygen, incorporation of two atoms of oxygen	-6.15053	-3.97016	240,241,5742,5743	ALOX5,ALOX5AP,PTGS1,PTGS2	4/24
6_Member	GO Molecular Functions	GO:0016701	oxidoreductase activity, acting on single donors with incorporation of molecular oxygen	-6.07579	-3.9294	240,241,5742,5743	ALOX5,ALOX5AP,PTGS1,PTGS2	4/25
6_Member	GO Molecular Functions	GO:0051213	dioxygenase activity	-3.77866	-1.88596	240,241,5742,5743	ALOX5,ALOX5AP,PTGS1,PTGS2	4/93
7_Summary	GO Molecular Functions	GO:0016491	oxidoreductase activity	-9.41336	-6.9166	240,241,847,1543,1728,3162,4128,4191,4353,4843,5742,5743,7296,7299,9536,50507	ALOX5,ALOX5AP,CAT,CYP1A1,NQO1,HMOX1,MAOA,MDH2,MPO,NOS2,PTGS1,PTGS2,TXNRD1,TYR,PTGES,NOX4	16/-
7_Member	GO Molecular Functions	GO:0016491	oxidoreductase activity	-9.41336	-6.9166	240,241,847,1543,1728,3162,4128,4191,4353,4843,5742,5743,7296,7299,9536,50507	ALOX5,ALOX5AP,CAT,CYP1A1,NQO1,HMOX1,MAOA,MDH2,MPO,NOS2,PTGS1,PTGS2,TXNRD1,TYR,PTGES,NOX4	16/731
7_Member	GO Molecular Functions	GO:0020037	heme binding	-8.00877	-5.6321	847,1543,3162,4353,4843,5742,5743,50507	CAT,CYP1A1,HMOX1,MPO,NOS2,PTGS1,PTGS2,NOX4	8/142
7_Member	GO Molecular Functions	GO:0046906	tetrapyrrole binding	-7.77683	-5.42037	847,1543,3162,4353,4843,5742,5743,50507	CAT,CYP1A1,HMOX1,MPO,NOS2,PTGS1,PTGS2,NOX4	8/152
7_Member	GO Molecular Functions	GO:0016705	oxidoreductase activity, acting on paired donors, with incorporation or reduction of molecular oxygen	-4.8196	-2.84499	1543,3162,4843,5742,5743,7299	CYP1A1,HMOX1,NOS2,PTGS1,PTGS2,TYR	6/179
7_Member	GO Molecular Functions	GO:0004497	monooxygenase activity	-3.59209	-1.71275	1543,3162,4843,7299	CYP1A1,HMOX1,NOS2,TYR	4/104
8_Summary	GO Molecular Functions	GO:0019902	phosphatase binding	-8.31036	-5.91251	596,1436,1956,5594,5595,6198,6774,7157,8877	BCL2,CSF1R,EGFR,MAPK1,MAPK3,RPS6KB1,STAT3,TP53,SPHK1	9/-
8_Member	GO Molecular Functions	GO:0019902	phosphatase binding	-8.31036	-5.91251	596,1436,1956,5594,5595,6198,6774,7157,8877	BCL2,CSF1R,EGFR,MAPK1,MAPK3,RPS6KB1,STAT3,TP53,SPHK1	9/189
8_Member	GO Molecular Functions	GO:0019903	protein phosphatase binding	-6.66905	-4.43256	596,1436,1956,6198,6774,7157,8877	BCL2,CSF1R,EGFR,RPS6KB1,STAT3,TP53,SPHK1	7/142
8_Member	GO Molecular Functions	GO:0051721	protein phosphatase 2A binding	-5.80609	-3.70927	596,6198,7157,8877	BCL2,RPS6KB1,TP53,SPHK1	4/29
9_Summary	GO Molecular Functions	GO:0004175	endopeptidase activity	-7.67024	-5.33309	649,836,842,2147,4313,4317,4318,4322,4323,6868,23621	BMP1,CASP3,CASP9,F2,MMP2,MMP8,MMP9,MMP13,MMP14,ADAM17,BACE1	11/-
9_Member	GO Molecular Functions	GO:0004175	endopeptidase activity	-7.67024	-5.33309	649,836,842,2147,4313,4317,4318,4322,4323,6868,23621	BMP1,CASP3,CASP9,F2,MMP2,MMP8,MMP9,MMP13,MMP14,ADAM17,BACE1	11/391
9_Member	GO Molecular Functions	GO:0004222	metalloendopeptidase activity	-7.43175	-5.11308	649,4313,4317,4318,4322,4323,6868	BMP1,MMP2,MMP8,MMP9,MMP13,MMP14,ADAM17	7/110
9_Member	GO Molecular Functions	GO:0004252	serine-type endopeptidase activity	-6.07199	-3.9294	649,2147,4313,4317,4318,4322,4323	BMP1,F2,MMP2,MMP8,MMP9,MMP13,MMP14	7/174
9_Member	GO Molecular Functions	GO:0008237	metallopeptidase activity	-5.92529	-3.7946	649,4313,4317,4318,4322,4323,6868	BMP1,MMP2,MMP8,MMP9,MMP13,MMP14,ADAM17	7/183
9_Member	GO Molecular Functions	GO:0008233	peptidase activity	-5.81178	-3.70927	649,836,842,2147,4313,4317,4318,4322,4323,6868,23621	BMP1,CASP3,CASP9,F2,MMP2,MMP8,MMP9,MMP13,MMP14,ADAM17,BACE1	11/601
9_Member	GO Molecular Functions	GO:0008236	serine-type peptidase activity	-5.7862	-3.7001	649,2147,4313,4317,4318,4322,4323	BMP1,F2,MMP2,MMP8,MMP9,MMP13,MMP14	7/192
9_Member	GO Molecular Functions	GO:0017171	serine hydrolase activity	-5.72663	-3.651	649,2147,4313,4317,4318,4322,4323	BMP1,F2,MMP2,MMP8,MMP9,MMP13,MMP14	7/196
10_Summary	GO Molecular Functions	GO:0005126	cytokine receptor binding	-6.93386	-4.63292	836,3553,3569,3576,6868,7040,7124,7422,54106,183,351,649,1956,2147,4353	CASP3,IL1B,IL6,CXCL8,ADAM17,TGFB1,TNF,VEGFA,TLR9,AGT,APP,BMP1,EGFR,F2,MPO	15/-
10_Member	GO Molecular Functions	GO:0005126	cytokine receptor binding	-6.93386	-4.63292	836,3553,3569,3576,6868,7040,7124,7422,54106	CASP3,IL1B,IL6,CXCL8,ADAM17,TGFB1,TNF,VEGFA,TLR9	9/273
10_Member	GO Molecular Functions	GO:0030546	signaling receptor activator activity	-6.48407	-4.27655	183,351,649,1956,2147,3553,3569,3576,7040,7124,7422	AGT,APP,BMP1,EGFR,F2,IL1B,IL6,CXCL8,TGFB1,TNF,VEGFA	11/513
10_Member	GO Molecular Functions	GO:0030545	signaling receptor regulator activity	-6.09478	-3.9294	183,351,649,1956,2147,3553,3569,3576,7040,7124,7422	AGT,APP,BMP1,EGFR,F2,IL1B,IL6,CXCL8,TGFB1,TNF,VEGFA	11/562
10_Member	GO Molecular Functions	GO:0048018	receptor ligand activity	-5.60884	-3.55341	183,351,649,2147,3553,3569,3576,7040,7124,7422	AGT,APP,BMP1,F2,IL1B,IL6,CXCL8,TGFB1,TNF,VEGFA	10/507
10_Member	GO Molecular Functions	GO:0005125	cytokine activity	-5.17118	-3.16249	649,3553,3569,3576,7040,7124,7422	BMP1,IL1B,IL6,CXCL8,TGFB1,TNF,VEGFA	7/238
10_Member	GO Molecular Functions	GO:0008083	growth factor activity	-5.06623	-3.06632	183,649,2147,3569,7040,7422	AGT,BMP1,F2,IL6,TGFB1,VEGFA	6/162
10_Member	GO Molecular Functions	GO:0070851	growth factor receptor binding	-4.25416	-2.31115	3553,3569,6868,7422,54106	IL1B,IL6,ADAM17,VEGFA,TLR9	5/138
10_Member	GO Molecular Functions	GO:0008201	heparin binding	-3.78012	-1.88596	351,2147,3576,4353,7422	APP,F2,CXCL8,MPO,VEGFA	5/174
10_Member	GO Molecular Functions	GO:0005539	glycosaminoglycan binding	-3.14875	-1.33636	351,2147,3576,4353,7422	APP,F2,CXCL8,MPO,VEGFA	5/239
10_Member	GO Molecular Functions	GO:1901681	sulfur compound binding	-2.89144	-1.12197	351,2147,3576,4353,7422	APP,F2,CXCL8,MPO,VEGFA	5/273
11_Summary	GO Molecular Functions	GO:0051434	BH3 domain binding	-6.31234	-4.11861	581,596,598,1543,7157	BAX,BCL2,BCL2L1,CYP1A1,TP53	5/-
11_Member	GO Molecular Functions	GO:0051434	BH3 domain binding	-6.31234	-4.11861	581,596,598	BAX,BCL2,BCL2L1	3/6
11_Member	GO Molecular Functions	GO:0051400	BH domain binding	-5.69187	-3.62645	581,596,598	BAX,BCL2,BCL2L1	3/9
11_Member	GO Molecular Functions	GO:0070513	death domain binding	-5.40051	-3.37373	581,596,598	BAX,BCL2,BCL2L1	3/11
11_Member	GO Molecular Functions	GO:0051087	protein-folding chaperone binding	-2.14647	-0.451907	581,1543,7157	BAX,CYP1A1,TP53	3/133
12_Summary	GO Molecular Functions	GO:0002020	protease binding	-5.43063	-3.38496	596,836,2932,5054,7124,7157	BCL2,CASP3,GSK3B,SERPINE1,TNF,TP53	6/-
12_Member	GO Molecular Functions	GO:0002020	protease binding	-5.43063	-3.38496	596,836,2932,5054,7124,7157	BCL2,CASP3,GSK3B,SERPINE1,TNF,TP53	6/140
13_Summary	GO Molecular Functions	GO:1990459	transferrin receptor binding	-5.40051	-3.37373	1147,3551,8517,673	CHUK,IKBKB,IKBKG,BRAF	4/-
13_Member	GO Molecular Functions	GO:1990459	transferrin receptor binding	-5.40051	-3.37373	1147,3551,8517	CHUK,IKBKB,IKBKG	3/11
13_Member	GO Molecular Functions	GO:0097110	scaffold protein binding	-2.93407	-1.149	673,1147,3551	BRAF,CHUK,IKBKB	3/70
14_Summary	GO Molecular Functions	GO:0019887	protein kinase regulator activity	-5.28065	-3.26301	207,595,836,890,1026,1956,7422,183,351,596,1649,5054,241,842,7040	AKT1,CCND1,CASP3,CCNA2,CDKN1A,EGFR,VEGFA,AGT,APP,BCL2,DDIT3,SERPINE1,ALOX5AP,CASP9,TGFB1	15/-
14_Member	GO Molecular Functions	GO:0019887	protein kinase regulator activity	-5.28065	-3.26301	207,595,836,890,1026,1956,7422	AKT1,CCND1,CASP3,CCNA2,CDKN1A,EGFR,VEGFA	7/229
14_Member	GO Molecular Functions	GO:0016538	cyclin-dependent protein serine/threonine kinase regulator activity	-4.83993	-2.85385	595,836,890,1026	CCND1,CASP3,CCNA2,CDKN1A	4/50
14_Member	GO Molecular Functions	GO:0019207	kinase regulator activity	-4.83673	-2.85385	207,595,836,890,1026,1956,7422	AKT1,CCND1,CASP3,CCNA2,CDKN1A,EGFR,VEGFA	7/268
14_Member	GO Molecular Functions	GO:0140678	molecular function inhibitor activity	-3.85439	-1.94084	183,207,351,596,836,1026,1649,5054	AGT,AKT1,APP,BCL2,CASP3,CDKN1A,DDIT3,SERPINE1	8/515
14_Member	GO Molecular Functions	GO:0030291	protein serine/threonine kinase inhibitor activity	-3.75159	-1.86562	207,836,1026	AKT1,CASP3,CDKN1A	3/37
14_Member	GO Molecular Functions	GO:0008047	enzyme activator activity	-3.45146	-1.59767	241,595,836,842,1026,1956,7040,7422	ALOX5AP,CCND1,CASP3,CASP9,CDKN1A,EGFR,TGFB1,VEGFA	8/591
14_Member	GO Molecular Functions	GO:0030295	protein kinase activator activity	-3.27559	-1.44594	595,1026,1956,7422	CCND1,CDKN1A,EGFR,VEGFA	4/126
14_Member	GO Molecular Functions	GO:0019209	kinase activator activity	-3.16304	-1.34497	595,1026,1956,7422	CCND1,CDKN1A,EGFR,VEGFA	4/135
14_Member	GO Molecular Functions	GO:0004857	enzyme inhibitor activity	-3.0016	-1.2112	183,207,351,836,1026,5054	AGT,AKT1,APP,CASP3,CDKN1A,SERPINE1	6/387
14_Member	GO Molecular Functions	GO:0004860	protein kinase inhibitor activity	-2.88137	-1.11699	207,836,1026	AKT1,CASP3,CDKN1A	3/73
14_Member	GO Molecular Functions	GO:0019210	kinase inhibitor activity	-2.79847	-1.04407	207,836,1026	AKT1,CASP3,CDKN1A	3/78
15_Summary	GO Molecular Functions	GO:0035173	histone kinase activity	-4.38087	-2.42235	1017,1111,6790,2033	CDK2,CHEK1,AURKA,EP300	4/-
15_Member	GO Molecular Functions	GO:0035173	histone kinase activity	-4.38087	-2.42235	1017,1111,6790	CDK2,CHEK1,AURKA	3/23
15_Member	GO Molecular Functions	GO:0140993	histone modifying activity	-2.48313	-0.762379	1017,1111,2033,6790	CDK2,CHEK1,EP300,AURKA	4/207
16_Summary	GO Molecular Functions	GO:0004709	MAP kinase kinase kinase activity	-4.21688	-2.28143	673,1956,5894	BRAF,EGFR,RAF1	3/-
16_Member	GO Molecular Functions	GO:0004709	MAP kinase kinase kinase activity	-4.21688	-2.28143	673,1956,5894	BRAF,EGFR,RAF1	3/26
17_Summary	GO Molecular Functions	GO:0005178	integrin binding	-3.98915	-2.06112	1956,3383,3553,4323,6868,2317	EGFR,ICAM1,IL1B,MMP14,ADAM17,FLNB	6/-
17_Member	GO Molecular Functions	GO:0005178	integrin binding	-3.98915	-2.06112	1956,3383,3553,4323,6868	EGFR,ICAM1,IL1B,MMP14,ADAM17	5/157
17_Member	GO Molecular Functions	GO:0050839	cell adhesion molecule binding	-2.21529	-0.516408	1956,2317,3383,3553,4323,6868	EGFR,FLNB,ICAM1,IL1B,MMP14,ADAM17	6/558
18_Summary	GO Molecular Functions	GO:0050660	flavin adenine dinucleotide binding	-3.87145	-1.95071	4128,4843,7296,50507	MAOA,NOS2,TXNRD1,NOX4	4/-
18_Member	GO Molecular Functions	GO:0050660	flavin adenine dinucleotide binding	-3.87145	-1.95071	4128,4843,7296,50507	MAOA,NOS2,TXNRD1,NOX4	4/88
19_Summary	GO Molecular Functions	GO:0042805	actinin binding	-3.78739	-1.88596	4790,5468,5970,142,595,7157,4191,2729,4792,6198,23621	NFKB1,PPARG,RELA,PARP1,CCND1,TP53,MDH2,GCLC,NFKBIA,RPS6KB1,BACE1	11/-
19_Member	GO Molecular Functions	GO:0042805	actinin binding	-3.78739	-1.88596	4790,5468,5970	NFKB1,PPARG,RELA	3/36
19_Member	GO Molecular Functions	GO:0042826	histone deacetylase binding	-3.24984	-1.42601	142,595,5970,7157	PARP1,CCND1,RELA,TP53	4/128
19_Member	GO Molecular Functions	GO:0043621	protein self-association	-2.91624	-1.13644	4191,5468,7157	MDH2,PPARG,TP53	3/71
19_Member	GO Molecular Functions	GO:0033218	amide binding	-2.90605	-1.13144	2729,4792,5468,5970,6198,23621	GCLC,NFKBIA,PPARG,RELA,RPS6KB1,BACE1	6/404
19_Member	GO Molecular Functions	GO:0042277	peptide binding	-2.56184	-0.826748	4792,5468,5970,6198,23621	NFKBIA,PPARG,RELA,RPS6KB1,BACE1	5/325
19_Member	GO Molecular Functions	GO:0001227	DNA-binding transcription repressor activity, RNA polymerase II-specific	-2.14117	-0.450882	4790,5468,5970,7157	NFKB1,PPARG,RELA,TP53	4/259
19_Member	GO Molecular Functions	GO:0001217	DNA-binding transcription repressor activity	-2.0901	-0.416524	4790,5468,5970,7157	NFKB1,PPARG,RELA,TP53	4/268
20_Summary	GO Molecular Functions	GO:0016829	lyase activity	-3.53052	-1.66007	241,771,1543,2805,79746	ALOX5AP,CA12,CYP1A1,GOT1,ECHDC3	5/-
20_Member	GO Molecular Functions	GO:0016829	lyase activity	-3.53052	-1.66007	241,771,1543,2805,79746	ALOX5AP,CA12,CYP1A1,GOT1,ECHDC3	5/197
20_Member	GO Molecular Functions	GO:0016836	hydro-lyase activity	-3.10793	-1.30667	771,1543,79746	CA12,CYP1A1,ECHDC3	3/61
20_Member	GO Molecular Functions	GO:0016835	carbon-oxygen lyase activity	-2.81459	-1.05523	771,1543,79746	CA12,CYP1A1,ECHDC3	3/77
