# Supplementary material for: Exploring the therapeutic mechanism of curcumin in spinal cord injury treatment based on network pharmacology, molecular dynamics simulation, and experimental validation
Source: Front Chem. 2025 Mar 28;13:1568551. doi: 10.3389/fchem.2025.1568551 (PMC11985754; doi:10.3389/fchem.2025.1568551)
Supplement: Supplementary file 1 [file DataSheet1.zip › metascape kegg.xlsx]

## Sheet: Annotation
MyList	hsa05200 Pathways in cancer	hsa05212 Pancreatic cancer	hsa04066 HIF-1 signaling pathway	hsa05210 Colorectal cancer	hsa01524 Platinum drug resistance	hsa05202 Transcriptional misregulation	hsa04726 Serotonergic synapse	hsa04110 Cell cycle	hsa05144 Malaria	hsa04211 Longevity regulating pathway	hsa05415 Diabetic cardiomyopathy	hsa04217 Necroptosis	hsa00590 Arachidonic acid metabolism	hsa04020 Calcium signaling pathway	hsa00350 Tyrosine metabolism	hsa04216 Ferroptosis	hsa00270 Cysteine and methionine metabo	hsa04670 Leukocyte transendothelial mig	hsa01240 Biosynthesis of cofactors	hsa04080 Neuroactive ligand-receptor in
ECHDC3	0	0	0	0	0	0	0	0	0	0	0	0	0	0	0	0	0	0	0	0
TXNRD1	1	0	0	1	0	0	0	0	0	0	0	0	0	0	0	0	0	0	0	0
FLNB	0	1	0	1	0	0	0	0	0	0	0	0	0	0	0	0	0	0	0	0
MDH2	0	0	0	0	0	0	0	0	0	0	0	0	0	0	0	0	1	0	0	0
FLI1	0	0	0	0	0	1	0	0	0	0	0	0	0	0	0	0	0	0	0	0
GOT1	0	0	0	0	0	0	0	0	0	0	0	0	0	0	1	0	1	0	0	0
TP73	0	1	0	1	1	0	0	1	0	0	0	0	0	0	0	0	0	0	0	0
DBP	0	0	0	0	0	0	0	0	0	0	0	0	0	0	0	0	0	0	0	0
F2	1	1	0	1	0	0	0	0	0	0	0	0	0	0	0	0	0	0	0	1
TNF	0	1	0	1	1	0	0	0	1	0	0	1	0	0	0	0	0	0	0	0
HMOX1	1	1	1	1	0	0	0	0	0	0	0	0	0	0	0	1	0	0	0	0
NFE2L2	1	1	0	1	1	0	0	0	0	0	0	1	0	0	0	0	0	0	0	0
CASP3	1	1	1	1	1	0	1	0	0	0	0	0	0	0	0	0	0	0	0	0
BCL2	1	1	1	1	1	0	0	1	0	0	0	1	0	0	0	0	0	0	0	0
RELA	1	1	1	1	0	1	0	0	0	1	1	0	0	0	1	1	0	0	0	0
IL1B	0	1	0	0	0	0	0	0	1	0	0	1	0	0	0	0	0	0	0	0
IL6	1	1	1	1	0	1	0	0	1	0	0	0	0	0	0	0	0	0	0	0
PTGS2	1	1	1	1	0	0	1	0	0	0	0	0	1	0	0	0	0	0	0	0
BAX	1	1	0	1	1	1	0	1	0	1	0	1	0	0	0	0	0	0	0	0
CAT	0	1	1	0	1	0	0	0	0	1	0	0	0	0	1	0	1	0	0	0
MMP9	1	1	1	1	0	1	0	0	0	0	1	0	0	0	0	0	0	1	0	0
NQO1	1	1	0	1	0	0	0	0	0	0	0	0	0	0	0	0	0	0	1	0
CCND1	1	1	1	1	1	0	0	1	0	1	0	0	0	0	0	0	0	0	0	0
AKT1	1	1	1	1	1	0	0	0	0	1	1	0	1	0	1	0	0	0	0	0
MAPK1	1	1	1	1	1	0	1	0	0	0	0	0	0	0	0	0	0	0	0	0
NOS2	1	1	1	1	1	0	0	0	0	0	0	0	0	1	1	0	0	0	0	0
MAPK3	1	1	1	1	1	0	1	0	0	0	0	0	0	0	0	0	0	0	0	0
TP53	1	1	1	1	1	1	0	1	0	1	0	0	0	0	0	1	0	0	0	0
CDKN1A	1	1	1	1	1	1	0	1	0	0	0	0	0	0	0	0	0	0	0	0
CASP9	1	1	0	1	1	0	0	0	0	0	0	0	0	0	0	0	0	0	0	0
VEGFA	1	1	1	1	0	0	0	0	1	0	0	0	0	1	0	0	0	0	0	0
NFKBIA	1	1	0	1	0	0	0	0	0	0	0	0	0	0	0	0	0	0	0	0
PPARG	1	1	0	1	1	1	1	0	0	1	0	0	0	0	0	0	0	0	0	0
PARP1	0	1	0	0	0	0	0	0	0	0	1	1	0	0	0	0	0	0	0	0
BCL2L1	1	1	1	1	1	1	0	0	0	0	0	0	0	0	0	1	0	0	0	0
ICAM1	0	1	0	1	1	0	0	0	1	0	0	0	0	0	0	0	0	1	0	0
GCLC	0	0	0	0	0	0	0	0	0	0	0	0	0	0	0	1	1	0	1	0
AR	1	1	1	1	0	0	0	0	0	0	0	0	0	0	0	0	0	0	0	0
TGFB1	1	1	1	1	0	0	1	1	1	0	1	0	0	0	0	0	0	0	0	0
ABCB1	0	0	1	1	0	0	0	0	0	0	0	0	0	0	0	0	0	0	0	0
CYP1A1	0	1	1	0	0	0	0	0	0	0	0	0	1	0	1	0	0	0	0	0
NFKB1	1	1	1	1	0	1	0	0	0	1	1	0	0	0	1	0	0	0	0	0
CXCL8	1	1	0	1	0	1	0	0	1	0	0	0	0	0	0	0	0	0	0	0
ERBB2	1	1	1	1	1	0	0	0	0	0	0	0	0	1	0	0	0	0	0	0
STAT3	1	1	1	1	0	0	0	0	0	0	0	1	0	0	0	0	0	0	0	0
APP	0	1	0	0	0	0	1	0	0	0	0	0	0	0	0	0	0	0	0	0
DDIT3	0	1	0	0	1	1	0	0	0	0	0	1	0	0	0	0	0	0	0	0
EGFR	1	1	1	1	0	0	0	0	0	0	0	0	0	1	0	0	0	0	0	0
MPO	0	1	0	1	0	1	0	0	0	0	0	0	0	0	0	0	0	0	0	0
AGT	1	1	0	1	0	0	0	0	1	0	1	0	0	0	0	0	0	0	0	1
MMP2	1	1	0	1	0	0	0	0	0	0	1	0	0	0	0	0	0	1	0	0
MAOA	0	0	0	1	1	0	1	0	0	0	0	0	0	0	1	0	0	0	0	0
EP300	1	1	1	1	1	0	0	1	0	0	0	0	0	0	0	0	0	0	0	0
PTGES	0	0	0	0	0	0	0	0	0	0	0	0	1	0	0	0	0	0	0	0
TLR9	0	1	0	0	0	0	0	0	1	0	0	0	0	0	0	0	0	0	0	0
BACE1	0	1	0	0	0	0	0	0	0	0	0	0	0	0	0	0	0	0	0	0
TOP2A	0	0	0	0	1	0	0	0	0	0	0	0	0	0	0	0	0	0	0	0
ALOX5	0	1	0	1	0	0	1	0	0	0	0	0	1	0	0	0	0	0	0	0
PTGS1	0	0	0	1	0	0	1	0	0	0	0	0	1	0	0	0	0	0	0	0
IKBKG	1	1	0	0	0	0	0	0	0	0	0	0	0	0	0	0	0	0	0	0
IKBKB	1	1	1	1	0	0	0	0	0	0	0	0	0	0	0	0	0	0	0	0
CHUK	1	1	1	1	0	0	0	0	0	0	0	0	0	0	0	0	0	0	0	0
GSK3B	1	1	0	1	0	0	0	1	0	0	1	0	0	0	1	0	0	0	0	0
CA12	0	0	0	0	0	0	0	0	0	0	0	0	0	0	0	0	0	0	0	0
ABCC1	0	1	1	1	0	0	0	0	0	0	0	0	0	0	0	0	0	0	0	0
CHEK1	0	1	0	0	1	0	0	1	0	0	0	0	0	0	0	0	0	0	0	0
PDK1	0	0	1	1	0	0	0	0	0	0	0	0	0	0	0	0	0	0	0	0
RAF1	1	1	1	1	0	0	1	0	0	0	0	0	0	0	0	0	0	0	0	0
BRAF	1	1	1	1	0	0	1	0	0	0	0	0	0	0	0	0	0	0	0	0
MMP14	0	1	0	1	0	0	0	0	0	0	0	0	0	0	0	0	0	0	0	0
AURKB	0	0	0	0	0	0	0	1	0	0	0	0	0	0	0	0	0	0	0	0
SERPINE1	0	1	1	1	1	0	0	1	0	0	0	0	0	0	0	0	0	0	0	0
RPS6KB1	1	1	1	1	0	0	0	0	0	1	0	0	0	0	0	0	0	0	0	0
AURKA	0	0	0	1	0	0	0	0	0	0	0	0	0	0	0	0	0	0	0	0
CDK2	1	1	1	1	1	0	0	1	0	0	0	0	0	0	0	0	0	0	0	0
CCNA2	1	1	0	1	0	1	0	1	0	1	0	0	0	0	0	0	0	0	0	0
TYR	0	0	0	1	0	0	0	0	0	0	0	0	0	0	1	0	0	0	0	0
AGTR1	1	1	0	1	0	0	0	0	0	0	1	0	0	1	0	0	0	0	0	1
NOX4	0	1	0	0	0	0	0	0	0	0	0	0	0	0	0	0	0	0	0	0
BMP1	0	0	0	0	0	0	0	0	0	0	0	0	0	0	0	0	0	0	0	0
MMP13	0	1	0	1	0	0	0	0	0	0	0	0	0	0	0	0	0	0	0	0
ADAM17	0	1	0	0	0	0	1	0	0	0	0	0	0	0	0	0	0	0	0	0
GRIK1	0	0	0	1	0	0	0	0	0	0	0	0	0	0	0	0	0	0	0	1
MMP8	0	0	0	0	0	0	0	0	0	0	0	0	0	0	0	0	0	0	0	0
CXCR2	0	1	0	1	0	0	0	0	1	0	0	0	0	0	0	0	0	0	0	0
ALPL	0	0	0	0	0	0	0	0	0	0	0	0	0	0	0	0	0	0	1	0
SPHK1	0	1	0	1	0	0	1	0	0	0	0	0	0	1	0	0	0	0	0	0
CSF1R	1	1	0	1	0	1	0	0	1	0	0	0	0	0	0	0	0	0	0	0
ALOX5AP	0	0	0	1	0	0	0	0	0	0	0	0	0	0	0	0	0	0	0	0

## Sheet: Enrichment
GroupID	Category	Term	Description	LogP	Log(q-value)	Genes	Symbols	InTerm_InList
1_Summary	KEGG Pathway	hsa05200	Pathways in cancer	-54.4379	-51.8877	183,185,207,367,581,595,596,598,673,836,842,890,1017,1026,1147,1436,1728,1956,2033,2064,2147,2932,3162,3551,3569,3576,4313,4318,4780,4790,4792,4843,5468,5594,5595,5743,5894,5970,6198,6774,7040,7157,7296,7422,8517	AGT,AGTR1,AKT1,AR,BAX,CCND1,BCL2,BCL2L1,BRAF,CASP3,CASP9,CCNA2,CDK2,CDKN1A,CHUK,CSF1R,NQO1,EGFR,EP300,ERBB2,F2,GSK3B,HMOX1,IKBKB,IL6,CXCL8,MMP2,MMP9,NFE2L2,NFKB1,NFKBIA,NOS2,PPARG,MAPK1,MAPK3,PTGS2,RAF1,RELA,RPS6KB1,STAT3,TGFB1,TP53,TXNRD1,VEGFA,IKBKG	45/-
1_Member	KEGG Pathway	hsa05200	Pathways in cancer	-54.4379	-51.8877	183,185,207,367,581,595,596,598,673,836,842,890,1017,1026,1147,1436,1728,1956,2033,2064,2147,2932,3162,3551,3569,3576,4313,4318,4780,4790,4792,4843,5468,5594,5595,5743,5894,5970,6198,6774,7040,7157,7296,7422,8517	AGT,AGTR1,AKT1,AR,BAX,CCND1,BCL2,BCL2L1,BRAF,CASP3,CASP9,CCNA2,CDK2,CDKN1A,CHUK,CSF1R,NQO1,EGFR,EP300,ERBB2,F2,GSK3B,HMOX1,IKBKB,IL6,CXCL8,MMP2,MMP9,NFE2L2,NFKB1,NFKBIA,NOS2,PPARG,MAPK1,MAPK3,PTGS2,RAF1,RELA,RPS6KB1,STAT3,TGFB1,TP53,TXNRD1,VEGFA,IKBKG	45/531
2_Summary	KEGG Pathway	hsa05212	Pancreatic cancer	-38.1189	-35.8697	207,581,595,598,673,842,1026,1147,1956,2064,3551,4790,5594,5595,5894,5970,6198,6774,7040,7157,7422,8517,596,836,890,1017,2033,3569,3576,4318,4792,7124,367,2932,1543,1649,3383,3553,4780,5468,3579,5743,183,185,4313,5054,50507,7161,54106,4843,1111,142,1436,4353,240,4322,4323,351,6868,23621,2317,1728,3162,8877,847,2147,4363	AKT1,BAX,CCND1,BCL2L1,BRAF,CASP9,CDKN1A,CHUK,EGFR,ERBB2,IKBKB,NFKB1,MAPK1,MAPK3,RAF1,RELA,RPS6KB1,STAT3,TGFB1,TP53,VEGFA,IKBKG,BCL2,CASP3,CCNA2,CDK2,EP300,IL6,CXCL8,MMP9,NFKBIA,TNF,AR,GSK3B,CYP1A1,DDIT3,ICAM1,IL1B,NFE2L2,PPARG,CXCR2,PTGS2,AGT,AGTR1,MMP2,SERPINE1,NOX4,TP73,TLR9,NOS2,CHEK1,PARP1,CSF1R,MPO,ALOX5,MMP13,MMP14,APP,ADAM17,BACE1,FLNB,NQO1,HMOX1,SPHK1,CAT,F2,ABCC1	67/-
2_Member	KEGG Pathway	hsa05212	Pancreatic cancer	-38.1189	-35.8697	207,581,595,598,673,842,1026,1147,1956,2064,3551,4790,5594,5595,5894,5970,6198,6774,7040,7157,7422,8517	AKT1,BAX,CCND1,BCL2L1,BRAF,CASP9,CDKN1A,CHUK,EGFR,ERBB2,IKBKB,NFKB1,MAPK1,MAPK3,RAF1,RELA,RPS6KB1,STAT3,TGFB1,TP53,VEGFA,IKBKG	22/76
2_Member	KEGG Pathway	hsa05161	Hepatitis B	-37.7877	-35.7146	207,581,596,673,836,842,890,1017,1026,1147,2033,3551,3569,3576,4318,4790,4792,5594,5595,5894,5970,6774,7040,7124,7157,8517	AKT1,BAX,BCL2,BRAF,CASP3,CASP9,CCNA2,CDK2,CDKN1A,CHUK,EP300,IKBKB,IL6,CXCL8,MMP9,NFKB1,NFKBIA,MAPK1,MAPK3,RAF1,RELA,STAT3,TGFB1,TNF,TP53,IKBKG	26/162
2_Member	KEGG Pathway	hsa05215	Prostate cancer	-37.6016	-35.6535	207,367,595,596,673,842,1017,1026,1147,1956,2033,2064,2932,3551,4318,4790,4792,5594,5595,5894,5970,7157,8517	AKT1,AR,CCND1,BCL2,BRAF,CASP9,CDK2,CDKN1A,CHUK,EGFR,EP300,ERBB2,GSK3B,IKBKB,MMP9,NFKB1,NFKBIA,MAPK1,MAPK3,RAF1,RELA,TP53,IKBKG	23/97
2_Member	KEGG Pathway	hsa05417	Lipid and atherosclerosis	-36.2345	-34.3833	207,581,596,598,836,842,1147,1543,1649,2932,3383,3551,3553,3569,3576,4318,4780,4790,4792,5468,5594,5595,5970,6774,7124,7157,8517	AKT1,BAX,BCL2,BCL2L1,CASP3,CASP9,CHUK,CYP1A1,DDIT3,GSK3B,ICAM1,IKBKB,IL1B,IL6,CXCL8,MMP9,NFE2L2,NFKB1,NFKBIA,PPARG,MAPK1,MAPK3,RELA,STAT3,TNF,TP53,IKBKG	27/215
2_Member	KEGG Pathway	hsa05163	Human cytomegalovirus infection	-35.6758	-33.9037	207,581,595,836,842,1026,1147,1956,2932,3551,3553,3569,3576,3579,4790,4792,5594,5595,5743,5894,5970,6198,6774,7124,7157,7422,8517	AKT1,BAX,CCND1,CASP3,CASP9,CDKN1A,CHUK,EGFR,GSK3B,IKBKB,IL1B,IL6,CXCL8,CXCR2,NFKB1,NFKBIA,MAPK1,MAPK3,PTGS2,RAF1,RELA,RPS6KB1,STAT3,TNF,TP53,VEGFA,IKBKG	27/225
2_Member	KEGG Pathway	hsa04933	AGE-RAGE signaling pathway in diabetic complications	-35.1371	-33.432	183,185,207,581,595,596,836,3383,3553,3569,3576,4313,4790,5054,5594,5595,5970,6774,7040,7124,7422,50507	AGT,AGTR1,AKT1,BAX,CCND1,BCL2,CASP3,ICAM1,IL1B,IL6,CXCL8,MMP2,NFKB1,SERPINE1,MAPK1,MAPK3,RELA,STAT3,TGFB1,TNF,VEGFA,NOX4	22/100
2_Member	KEGG Pathway	hsa05167	Kaposi sarcoma-associated herpesvirus infection	-31.9295	-30.2824	207,581,595,836,842,1026,1147,2033,2932,3383,3551,3569,3576,4790,4792,5594,5595,5743,5894,5970,6774,7157,7422,8517	AKT1,BAX,CCND1,CASP3,CASP9,CDKN1A,CHUK,EP300,GSK3B,ICAM1,IKBKB,IL6,CXCL8,NFKB1,NFKBIA,MAPK1,MAPK3,PTGS2,RAF1,RELA,STAT3,TP53,VEGFA,IKBKG	24/194
2_Member	KEGG Pathway	hsa05160	Hepatitis C	-30.4021	-28.8061	207,581,595,673,836,842,1017,1026,1147,1956,2932,3551,4790,4792,5594,5595,5894,5970,6774,7124,7157,8517	AKT1,BAX,CCND1,BRAF,CASP3,CASP9,CDK2,CDKN1A,CHUK,EGFR,GSK3B,IKBKB,NFKB1,NFKBIA,MAPK1,MAPK3,RAF1,RELA,STAT3,TNF,TP53,IKBKG	22/158
2_Member	KEGG Pathway	hsa05162	Measles	-29.8583	-28.3081	207,581,595,596,598,836,842,1017,1147,2932,3551,3553,3569,4790,4792,5970,6774,7157,7161,8517,54106	AKT1,BAX,CCND1,BCL2,BCL2L1,CASP3,CASP9,CDK2,CHUK,GSK3B,IKBKB,IL1B,IL6,NFKB1,NFKBIA,RELA,STAT3,TP53,TP73,IKBKG,TLR9	21/138
2_Member	KEGG Pathway	hsa05222	Small cell lung cancer	-27.6766	-26.1678	207,581,595,596,598,836,842,1017,1026,1147,3551,4790,4792,4843,5743,5970,7157,8517	AKT1,BAX,CCND1,BCL2,BCL2L1,CASP3,CASP9,CDK2,CDKN1A,CHUK,IKBKB,NFKB1,NFKBIA,NOS2,PTGS2,RELA,TP53,IKBKG	18/92
2_Member	KEGG Pathway	hsa05220	Chronic myeloid leukemia	-27.2255	-25.7544	207,581,595,598,673,1026,1147,3551,4790,4792,5594,5595,5894,5970,7040,7157,8517	AKT1,BAX,CCND1,BCL2L1,BRAF,CDKN1A,CHUK,IKBKB,NFKB1,NFKBIA,MAPK1,MAPK3,RAF1,RELA,TGFB1,TP53,IKBKG	17/76
2_Member	KEGG Pathway	hsa05166	Human T-cell leukemia virus 1 infection	-27.0133	-25.577	207,581,595,598,890,1017,1026,1111,1147,2033,3383,3551,3569,4790,4792,5594,5595,5970,7040,7124,7157,8517	AKT1,BAX,CCND1,BCL2L1,CCNA2,CDK2,CDKN1A,CHEK1,CHUK,EP300,ICAM1,IKBKB,IL6,NFKB1,NFKBIA,MAPK1,MAPK3,RELA,TGFB1,TNF,TP53,IKBKG	22/222
2_Member	KEGG Pathway	hsa04210	Apoptosis	-26.2362	-24.862	142,207,581,596,598,836,842,1147,1649,3551,4790,4792,5594,5595,5894,5970,7124,7157,8517	PARP1,AKT1,BAX,BCL2,BCL2L1,CASP3,CASP9,CHUK,DDIT3,IKBKB,NFKB1,NFKBIA,MAPK1,MAPK3,RAF1,RELA,TNF,TP53,IKBKG	19/136
2_Member	KEGG Pathway	hsa05221	Acute myeloid leukemia	-26.132	-24.7859	207,595,673,890,1147,1436,3551,4353,4790,5594,5595,5894,5970,6198,6774,8517	AKT1,CCND1,BRAF,CCNA2,CHUK,CSF1R,IKBKB,MPO,NFKB1,MAPK1,MAPK3,RAF1,RELA,RPS6KB1,STAT3,IKBKG	16/67
2_Member	KEGG Pathway	hsa05145	Toxoplasmosis	-26.0872	-24.7674	207,240,596,598,836,842,1147,3551,4790,4792,4843,5594,5595,5970,6774,7040,7124,8517	AKT1,ALOX5,BCL2,BCL2L1,CASP3,CASP9,CHUK,IKBKB,NFKB1,NFKBIA,NOS2,MAPK1,MAPK3,RELA,STAT3,TGFB1,TNF,IKBKG	18/111
2_Member	KEGG Pathway	hsa04657	IL-17 signaling pathway	-25.502	-24.2071	836,1147,2932,3551,3553,3569,3576,4318,4322,4790,4792,5594,5595,5743,5970,7124,8517	CASP3,CHUK,GSK3B,IKBKB,IL1B,IL6,CXCL8,MMP9,MMP13,NFKB1,NFKBIA,MAPK1,MAPK3,PTGS2,RELA,TNF,IKBKG	17/94
2_Member	KEGG Pathway	hsa05142	Chagas disease	-24.8512	-23.5797	207,1147,3551,3553,3569,3576,4790,4792,4843,5054,5594,5595,5970,7040,7124,8517,54106	AKT1,CHUK,IKBKB,IL1B,IL6,CXCL8,NFKB1,NFKBIA,NOS2,SERPINE1,MAPK1,MAPK3,RELA,TGFB1,TNF,IKBKG,TLR9	17/102
2_Member	KEGG Pathway	hsa05165	Human papillomavirus infection	-24.6626	-23.4134	207,581,595,836,890,1017,1026,1147,1956,2033,2932,3551,4790,5594,5595,5743,5894,5970,6198,7124,7157,7422,8517	AKT1,BAX,CCND1,CASP3,CCNA2,CDK2,CDKN1A,CHUK,EGFR,EP300,GSK3B,IKBKB,NFKB1,MAPK1,MAPK3,PTGS2,RAF1,RELA,RPS6KB1,TNF,TP53,VEGFA,IKBKG	23/331
2_Member	KEGG Pathway	hsa05169	Epstein-Barr virus infection	-24.5133	-23.2853	207,581,595,596,836,842,890,1017,1026,1147,3383,3551,3569,4790,4792,5970,6774,7124,7157,8517	AKT1,BAX,CCND1,BCL2,CASP3,CASP9,CCNA2,CDK2,CDKN1A,CHUK,ICAM1,IKBKB,IL6,NFKB1,NFKBIA,RELA,STAT3,TNF,TP53,IKBKG	20/202
2_Member	KEGG Pathway	hsa05164	Influenza A	-24.2582	-23.0504	207,581,836,842,1147,2033,3383,3551,3553,3569,3576,4790,4792,5594,5595,5894,5970,7124,8517	AKT1,BAX,CASP3,CASP9,CHUK,EP300,ICAM1,IKBKB,IL1B,IL6,CXCL8,NFKB1,NFKBIA,MAPK1,MAPK3,RAF1,RELA,TNF,IKBKG	19/171
2_Member	KEGG Pathway	hsa04668	TNF signaling pathway	-23.9738	-22.8038	207,836,1147,3383,3551,3553,3569,4318,4323,4790,4792,5594,5595,5743,5970,7124,8517	AKT1,CASP3,CHUK,ICAM1,IKBKB,IL1B,IL6,MMP9,MMP14,NFKB1,NFKBIA,MAPK1,MAPK3,PTGS2,RELA,TNF,IKBKG	17/114
2_Member	KEGG Pathway	hsa04151	PI3K-Akt signaling pathway	-23.8501	-22.6978	207,595,596,598,842,1017,1026,1147,1436,1956,2064,2932,3551,3569,4790,5594,5595,5894,5970,6198,7157,7422,8517	AKT1,CCND1,BCL2,BCL2L1,CASP9,CDK2,CDKN1A,CHUK,CSF1R,EGFR,ERBB2,GSK3B,IKBKB,IL6,NFKB1,MAPK1,MAPK3,RAF1,RELA,RPS6KB1,TP53,VEGFA,IKBKG	23/359
2_Member	KEGG Pathway	hsa05010	Alzheimer disease	-23.1798	-22.0445	207,351,673,836,842,1147,1649,2932,3551,3553,3569,4790,4843,5594,5595,5743,5894,5970,6868,7124,8517,23621,50507	AKT1,APP,BRAF,CASP3,CASP9,CHUK,DDIT3,GSK3B,IKBKB,IL1B,IL6,NFKB1,NOS2,MAPK1,MAPK3,PTGS2,RAF1,RELA,ADAM17,TNF,IKBKG,BACE1,NOX4	23/384
2_Member	KEGG Pathway	hsa04010	MAPK signaling pathway	-22.5125	-21.4537	207,673,836,1147,1436,1649,1956,2064,2317,3551,3553,4790,5594,5595,5894,5970,7040,7124,7157,7422,8517	AKT1,BRAF,CASP3,CHUK,CSF1R,DDIT3,EGFR,ERBB2,FLNB,IKBKB,IL1B,NFKB1,MAPK1,MAPK3,RAF1,RELA,TGFB1,TNF,TP53,VEGFA,IKBKG	21/301
2_Member	KEGG Pathway	hsa05418	Fluid shear stress and atherosclerosis	-22.4321	-21.387	207,596,1147,1728,3162,3383,3551,3553,4313,4318,4780,4790,5970,7124,7157,7422,8517	AKT1,BCL2,CHUK,NQO1,HMOX1,ICAM1,IKBKB,IL1B,MMP2,MMP9,NFE2L2,NFKB1,RELA,TNF,TP53,VEGFA,IKBKG	17/139
2_Member	KEGG Pathway	hsa05152	Tuberculosis	-22.1239	-21.0922	207,581,596,836,842,2033,3553,3569,4790,4843,5594,5595,5894,5970,7040,7124,8877,54106	AKT1,BAX,BCL2,CASP3,CASP9,EP300,IL1B,IL6,NFKB1,NOS2,MAPK1,MAPK3,RAF1,RELA,TGFB1,TNF,SPHK1,TLR9	18/180
2_Member	KEGG Pathway	hsa05208	Chemical carcinogenesis - reactive oxygen species	-22.009	-20.9903	207,673,847,1147,1543,1728,1956,3162,3551,4780,4790,4792,5594,5595,5894,5970,7422,8517,50507	AKT1,BRAF,CAT,CHUK,CYP1A1,NQO1,EGFR,HMOX1,IKBKB,NFE2L2,NFKB1,NFKBIA,MAPK1,MAPK3,RAF1,RELA,VEGFA,IKBKG,NOX4	19/223
2_Member	KEGG Pathway	hsa05131	Shigellosis	-21.1545	-20.1724	207,581,596,598,1147,1956,2932,3551,3553,3576,4790,4792,5594,5595,5970,6198,7124,7157,8517	AKT1,BAX,BCL2,BCL2L1,CHUK,EGFR,GSK3B,IKBKB,IL1B,CXCL8,NFKB1,NFKBIA,MAPK1,MAPK3,RELA,RPS6KB1,TNF,TP53,IKBKG	19/247
2_Member	KEGG Pathway	hsa05132	Salmonella infection	-21.0873	-20.1281	207,581,596,836,1147,2317,3551,3553,3569,3576,4790,4792,5594,5595,5894,5970,7124,8517,54106	AKT1,BAX,BCL2,CASP3,CHUK,FLNB,IKBKB,IL1B,IL6,CXCL8,NFKB1,NFKBIA,MAPK1,MAPK3,RAF1,RELA,TNF,IKBKG,TLR9	19/249
2_Member	KEGG Pathway	hsa05170	Human immunodeficiency virus 1 infection	-20.8165	-19.8791	207,581,596,598,836,842,1111,1147,3551,4790,4792,5594,5595,5894,5970,6198,7124,8517	AKT1,BAX,BCL2,BCL2L1,CASP3,CASP9,CHEK1,CHUK,IKBKB,NFKB1,NFKBIA,MAPK1,MAPK3,RAF1,RELA,RPS6KB1,TNF,IKBKG	18/212
2_Member	KEGG Pathway	hsa05235	PD-L1 expression and PD-1 checkpoint pathway in cancer	-20.1072	-19.1904	207,1147,1956,3551,4790,4792,5594,5595,5894,5970,6198,6774,8517,54106	AKT1,CHUK,EGFR,IKBKB,NFKB1,NFKBIA,MAPK1,MAPK3,RAF1,RELA,RPS6KB1,STAT3,IKBKG,TLR9	14/89
2_Member	KEGG Pathway	hsa04218	Cellular senescence	-19.8471	-18.9403	207,595,890,1017,1026,1111,3569,3576,4790,5054,5594,5595,5894,5970,7040,7157	AKT1,CCND1,CCNA2,CDK2,CDKN1A,CHEK1,IL6,CXCL8,NFKB1,SERPINE1,MAPK1,MAPK3,RAF1,RELA,TGFB1,TP53	16/156
2_Member	KEGG Pathway	hsa04064	NF-kappa B signaling pathway	-19.1045	-18.2264	142,596,598,1147,3383,3551,3553,3576,4790,4792,5743,5970,7124,8517	PARP1,BCL2,BCL2L1,CHUK,ICAM1,IKBKB,IL1B,CXCL8,NFKB1,NFKBIA,PTGS2,RELA,TNF,IKBKG	14/104
2_Member	KEGG Pathway	hsa04625	C-type lectin receptor signaling pathway	-19.1045	-18.2264	207,1147,3551,3553,3569,4790,4792,5594,5595,5743,5894,5970,7124,8517	AKT1,CHUK,IKBKB,IL1B,IL6,NFKB1,NFKBIA,MAPK1,MAPK3,PTGS2,RAF1,RELA,TNF,IKBKG	14/104
2_Member	KEGG Pathway	hsa04620	Toll-like receptor signaling pathway	-18.8637	-17.9947	207,1147,3551,3553,3569,3576,4790,4792,5594,5595,5970,7124,8517,54106	AKT1,CHUK,IKBKB,IL1B,IL6,CXCL8,NFKB1,NFKBIA,MAPK1,MAPK3,RELA,TNF,IKBKG,TLR9	14/108
2_Member	KEGG Pathway	hsa04936	Alcoholic liver disease	-18.812	-17.952	207,595,836,1147,2932,3551,3553,3569,3576,4790,4792,5970,7124,8517,50507	AKT1,CCND1,CASP3,CHUK,GSK3B,IKBKB,IL1B,IL6,CXCL8,NFKB1,NFKBIA,RELA,TNF,IKBKG,NOX4	15/142
2_Member	KEGG Pathway	hsa05171	Coronavirus disease - COVID-19	-18.5593	-17.708	185,1147,1956,2147,3551,3553,3569,3576,4790,4792,5594,5595,5970,6774,6868,7124,8517	AGTR1,CHUK,EGFR,F2,IKBKB,IL1B,IL6,CXCL8,NFKB1,NFKBIA,MAPK1,MAPK3,RELA,STAT3,ADAM17,TNF,IKBKG	17/232
2_Member	KEGG Pathway	hsa05022	Pathways of neurodegeneration - multiple diseases	-18.3817	-17.5391	351,581,596,598,673,836,842,847,1649,2932,3553,3569,4790,4843,5594,5595,5743,5894,5970,7124,50507	APP,BAX,BCL2,BCL2L1,BRAF,CASP3,CASP9,CAT,DDIT3,GSK3B,IL1B,IL6,NFKB1,NOS2,MAPK1,MAPK3,PTGS2,RAF1,RELA,TNF,NOX4	21/476
2_Member	KEGG Pathway	hsa05130	Pathogenic Escherichia coli infection	-18.1567	-17.3307	581,836,842,1147,2147,3551,3553,3569,3576,4790,4792,5594,5595,5970,7124,8517	BAX,CASP3,CASP9,CHUK,F2,IKBKB,IL1B,IL6,CXCL8,NFKB1,NFKBIA,MAPK1,MAPK3,RELA,TNF,IKBKG	16/198
2_Member	KEGG Pathway	hsa05203	Viral carcinogenesis	-17.947	-17.1292	581,595,836,890,1017,1026,1111,2033,4790,4792,5594,5595,5970,6774,7157,8517	BAX,CCND1,CASP3,CCNA2,CDK2,CDKN1A,CHEK1,EP300,NFKB1,NFKBIA,MAPK1,MAPK3,RELA,STAT3,TP53,IKBKG	16/204
2_Member	KEGG Pathway	hsa04380	Osteoclast differentiation	-17.4549	-16.6606	207,1147,1436,3551,3553,4790,4792,5468,5594,5595,5970,7040,7124,8517	AKT1,CHUK,CSF1R,IKBKB,IL1B,NFKB1,NFKBIA,PPARG,MAPK1,MAPK3,RELA,TGFB1,TNF,IKBKG	14/135
2_Member	KEGG Pathway	hsa05135	Yersinia infection	-17.363	-16.5836	207,1147,2932,3551,3553,3569,3576,4790,4792,5594,5595,5970,7124,8517	AKT1,CHUK,GSK3B,IKBKB,IL1B,IL6,CXCL8,NFKB1,NFKBIA,MAPK1,MAPK3,RELA,TNF,IKBKG	14/137
2_Member	KEGG Pathway	hsa04062	Chemokine signaling pathway	-16.8079	-16.0358	207,673,1147,2932,3551,3576,3579,4790,4792,5594,5595,5894,5970,6774,8517	AKT1,BRAF,CHUK,GSK3B,IKBKB,CXCL8,CXCR2,NFKB1,NFKBIA,MAPK1,MAPK3,RAF1,RELA,STAT3,IKBKG	15/192
2_Member	KEGG Pathway	hsa04932	Non-alcoholic fatty liver disease	-16.5948	-15.837	207,581,836,1649,2932,3551,3553,3569,3576,4790,5468,5970,7040,7124	AKT1,BAX,CASP3,DDIT3,GSK3B,IKBKB,IL1B,IL6,CXCL8,NFKB1,PPARG,RELA,TGFB1,TNF	14/155
2_Member	KEGG Pathway	hsa05120	Epithelial cell signaling in Helicobacter pylori infection	-15.8557	-15.1048	836,1147,1956,3551,3576,3579,4790,4792,5970,6868,8517	CASP3,CHUK,EGFR,IKBKB,CXCL8,CXCR2,NFKB1,NFKBIA,RELA,ADAM17,IKBKG	11/70
2_Member	KEGG Pathway	hsa01523	Antifolate resistance	-15.8348	-15.0907	1147,3551,3553,3569,4363,4790,5970,7124,8517	CHUK,IKBKB,IL1B,IL6,ABCC1,NFKB1,RELA,TNF,IKBKG	9/30
2_Member	KEGG Pathway	hsa04621	NOD-like receptor signaling pathway	-15.4726	-14.7353	596,598,1147,3551,3553,3569,3576,4790,4792,5594,5595,5970,7124,8517	BCL2,BCL2L1,CHUK,IKBKB,IL1B,IL6,CXCL8,NFKB1,NFKBIA,MAPK1,MAPK3,RELA,TNF,IKBKG	14/186
2_Member	KEGG Pathway	hsa04659	Th17 cell differentiation	-15.372	-14.6414	1147,3551,3553,3569,4790,4792,5594,5595,5970,6774,7040,8517	CHUK,IKBKB,IL1B,IL6,NFKB1,NFKBIA,MAPK1,MAPK3,RELA,STAT3,TGFB1,IKBKG	12/108
2_Member	KEGG Pathway	hsa04662	B cell receptor signaling pathway	-14.9364	-14.2186	207,1147,2932,3551,4790,4792,5594,5595,5894,5970,8517	AKT1,CHUK,GSK3B,IKBKB,NFKB1,NFKBIA,MAPK1,MAPK3,RAF1,RELA,IKBKG	11/84
2_Member	KEGG Pathway	hsa04660	T cell receptor signaling pathway	-14.7624	-14.0573	207,1147,2932,3551,4790,4792,5594,5595,5894,5970,7124,8517	AKT1,CHUK,GSK3B,IKBKB,NFKB1,NFKBIA,MAPK1,MAPK3,RAF1,RELA,TNF,IKBKG	12/121
2_Member	KEGG Pathway	hsa04931	Insulin resistance	-13.6921	-13.0111	183,207,2932,3551,3569,4790,4792,5970,6198,6774,7124	AGT,AKT1,GSK3B,IKBKB,IL6,NFKB1,NFKBIA,RELA,RPS6KB1,STAT3,TNF	11/108
2_Member	KEGG Pathway	hsa05133	Pertussis	-13.635	-12.9598	836,3553,3569,3576,4790,4843,5594,5595,5970,7124	CASP3,IL1B,IL6,CXCL8,NFKB1,NOS2,MAPK1,MAPK3,RELA,TNF	10/76
2_Member	KEGG Pathway	hsa05140	Leishmaniasis	-13.5756	-12.9062	3553,4790,4792,4843,5594,5595,5743,5970,7040,7124	IL1B,NFKB1,NFKBIA,NOS2,MAPK1,MAPK3,PTGS2,RELA,TGFB1,TNF	10/77
2_Member	KEGG Pathway	hsa05134	Legionellosis	-13.1378	-12.474	836,842,3553,3569,3576,4790,4792,5970,7124	CASP3,CASP9,IL1B,IL6,CXCL8,NFKB1,NFKBIA,RELA,TNF	9/56
2_Member	KEGG Pathway	hsa05168	Herpes simplex virus 1 infection	-12.8465	-12.1939	207,581,596,598,836,842,1147,3551,3553,3569,4790,4792,5970,7124,7157,8517,54106	AKT1,BAX,BCL2,BCL2L1,CASP3,CASP9,CHUK,IKBKB,IL1B,IL6,NFKB1,NFKBIA,RELA,TNF,TP53,IKBKG,TLR9	17/512
2_Member	KEGG Pathway	hsa04014	Ras signaling pathway	-12.6331	-11.9913	207,598,1147,1436,1956,3551,4790,5594,5595,5894,5970,7422,8517	AKT1,BCL2L1,CHUK,CSF1R,EGFR,IKBKB,NFKB1,MAPK1,MAPK3,RAF1,RELA,VEGFA,IKBKG	13/236
2_Member	KEGG Pathway	hsa04920	Adipocytokine signaling pathway	-12.2773	-11.6461	207,1147,3551,4790,4792,5970,6774,7124,8517	AKT1,CHUK,IKBKB,NFKB1,NFKBIA,RELA,STAT3,TNF,IKBKG	9/69
2_Member	KEGG Pathway	hsa04623	Cytosolic DNA-sensing pathway	-11.9379	-11.3272	836,1147,3551,3553,3569,4790,4792,5970,8517	CASP3,CHUK,IKBKB,IL1B,IL6,NFKB1,NFKBIA,RELA,IKBKG	9/75
2_Member	KEGG Pathway	hsa05146	Amoebiasis	-10.7048	-10.1137	836,3553,3569,3576,4790,4843,5970,7040,7124	CASP3,IL1B,IL6,CXCL8,NFKB1,NOS2,RELA,TGFB1,TNF	9/102
2_Member	KEGG Pathway	hsa04622	RIG-I-like receptor signaling pathway	-10.4341	-9.86612	1147,3551,3576,4790,4792,5970,7124,8517	CHUK,IKBKB,CXCL8,NFKB1,NFKBIA,RELA,TNF,IKBKG	8/71
2_Member	KEGG Pathway	hsa04658	Th1 and Th2 cell differentiation	-9.51383	-8.9722	1147,3551,4790,4792,5594,5595,5970,8517	CHUK,IKBKB,NFKB1,NFKBIA,MAPK1,MAPK3,RELA,IKBKG	8/92
2_Member	KEGG Pathway	hsa05321	Inflammatory bowel disease	-9.04543	-8.51943	3553,3569,4790,5970,6774,7040,7124	IL1B,IL6,NFKB1,RELA,STAT3,TGFB1,TNF	7/65
2_Member	KEGG Pathway	hsa05020	Prion disease	-8.10401	-7.59518	581,836,842,1649,2932,3553,3569,5594,5595,7124	BAX,CASP3,CASP9,DDIT3,GSK3B,IL1B,IL6,MAPK1,MAPK3,TNF	10/272
3_Summary	KEGG Pathway	hsa04066	HIF-1 signaling pathway	-26.2397	-24.862	207,596,1026,1956,2033,2064,3162,3569,4790,4843,5054,5163,5594,5595,5970,6198,6774,7422,595,673,847,1017,1147,3551,5894,7040,836,4318,4363,5243,5743,7157,367,1543,598	AKT1,BCL2,CDKN1A,EGFR,EP300,ERBB2,HMOX1,IL6,NFKB1,NOS2,SERPINE1,PDK1,MAPK1,MAPK3,RELA,RPS6KB1,STAT3,VEGFA,CCND1,BRAF,CAT,CDK2,CHUK,IKBKB,RAF1,TGFB1,CASP3,MMP9,ABCC1,ABCB1,PTGS2,TP53,AR,CYP1A1,BCL2L1	35/-
3_Member	KEGG Pathway	hsa04066	HIF-1 signaling pathway	-26.2397	-24.862	207,596,1026,1956,2033,2064,3162,3569,4790,4843,5054,5163,5594,5595,5970,6198,6774,7422	AKT1,BCL2,CDKN1A,EGFR,EP300,ERBB2,HMOX1,IL6,NFKB1,NOS2,SERPINE1,PDK1,MAPK1,MAPK3,RELA,RPS6KB1,STAT3,VEGFA	18/109
3_Member	KEGG Pathway	hsa04068	FoxO signaling pathway	-21.1048	-20.1343	207,595,673,847,1017,1026,1147,1956,2033,3551,3569,5594,5595,5894,6774,7040	AKT1,CCND1,BRAF,CAT,CDK2,CDKN1A,CHUK,EGFR,EP300,IKBKB,IL6,MAPK1,MAPK3,RAF1,STAT3,TGFB1	16/131
3_Member	KEGG Pathway	hsa05206	MicroRNAs in cancer	-20.7453	-19.8183	595,596,836,1026,1956,2033,2064,3162,3551,4318,4363,4790,5243,5594,5595,5743,5894,6774,7157,7422	CCND1,BCL2,CASP3,CDKN1A,EGFR,EP300,ERBB2,HMOX1,IKBKB,MMP9,ABCC1,NFKB1,ABCB1,MAPK1,MAPK3,PTGS2,RAF1,STAT3,TP53,VEGFA	20/310
3_Member	KEGG Pathway	hsa05207	Chemical carcinogenesis - receptor activation	-14.676	-13.9771	207,367,595,596,1543,1956,4790,5594,5595,5894,5970,6198,6774,7422	AKT1,AR,CCND1,BCL2,CYP1A1,EGFR,NFKB1,MAPK1,MAPK3,RAF1,RELA,RPS6KB1,STAT3,VEGFA	14/212
3_Member	KEGG Pathway	hsa04630	JAK-STAT signaling pathway	-10.1864	-9.62743	207,595,596,598,1026,1956,2033,3569,5894,6774	AKT1,CCND1,BCL2,BCL2L1,CDKN1A,EGFR,EP300,IL6,RAF1,STAT3	10/166
4_Summary	KEGG Pathway	hsa05210	Colorectal cancer	-24.2162	-23.0277	207,581,595,596,673,836,842,1026,1956,2932,5594,5595,5894,6198,7040,7157,2064,3576,4313,4318,7422,598,3569,6774,2317,7124,1728,3162,4780,7296,1017,5243,3551,4790,4792,5970,7161,4322,4843,4363,8877,5468,2033,183,185,2147,3579,5743,5054,4323,5163,1147,890,6790,240,241,3383,1436,7299,4353,5742,367,4128,2897	AKT1,BAX,CCND1,BCL2,BRAF,CASP3,CASP9,CDKN1A,EGFR,GSK3B,MAPK1,MAPK3,RAF1,RPS6KB1,TGFB1,TP53,ERBB2,CXCL8,MMP2,MMP9,VEGFA,BCL2L1,IL6,STAT3,FLNB,TNF,NQO1,HMOX1,NFE2L2,TXNRD1,CDK2,ABCB1,IKBKB,NFKB1,NFKBIA,RELA,TP73,MMP13,NOS2,ABCC1,SPHK1,PPARG,EP300,AGT,AGTR1,F2,CXCR2,PTGS2,SERPINE1,MMP14,PDK1,CHUK,CCNA2,AURKA,ALOX5,ALOX5AP,ICAM1,CSF1R,TYR,MPO,PTGS1,AR,MAOA,GRIK1	64/-
4_Member	KEGG Pathway	hsa05210	Colorectal cancer	-24.2162	-23.0277	207,581,595,596,673,836,842,1026,1956,2932,5594,5595,5894,6198,7040,7157	AKT1,BAX,CCND1,BCL2,BRAF,CASP3,CASP9,CDKN1A,EGFR,GSK3B,MAPK1,MAPK3,RAF1,RPS6KB1,TGFB1,TP53	16/86
4_Member	KEGG Pathway	hsa05219	Bladder cancer	-23.0964	-21.9776	595,673,1026,1956,2064,3576,4313,4318,5594,5595,5894,7157,7422	CCND1,BRAF,CDKN1A,EGFR,ERBB2,CXCL8,MMP2,MMP9,MAPK1,MAPK3,RAF1,TP53,VEGFA	13/41
4_Member	KEGG Pathway	hsa01521	EGFR tyrosine kinase inhibitor resistance	-22.8526	-21.7495	207,581,596,598,673,1956,2064,2932,3569,5594,5595,5894,6198,6774,7422	AKT1,BAX,BCL2,BCL2L1,BRAF,EGFR,ERBB2,GSK3B,IL6,MAPK1,MAPK3,RAF1,RPS6KB1,STAT3,VEGFA	15/79
4_Member	KEGG Pathway	hsa05205	Proteoglycans in cancer	-22.7173	-21.6294	207,595,673,836,1026,1956,2064,2317,4313,4318,5594,5595,5894,6198,6774,7040,7124,7157,7422	AKT1,CCND1,BRAF,CASP3,CDKN1A,EGFR,ERBB2,FLNB,MMP2,MMP9,MAPK1,MAPK3,RAF1,RPS6KB1,STAT3,TGFB1,TNF,TP53,VEGFA	19/205
4_Member	KEGG Pathway	hsa05225	Hepatocellular carcinoma	-22.6799	-21.6068	207,581,595,598,673,1026,1728,1956,2932,3162,4780,5594,5595,5894,6198,7040,7157,7296	AKT1,BAX,CCND1,BCL2L1,BRAF,CDKN1A,NQO1,EGFR,GSK3B,HMOX1,NFE2L2,MAPK1,MAPK3,RAF1,RPS6KB1,TGFB1,TP53,TXNRD1	18/168
4_Member	KEGG Pathway	hsa05226	Gastric cancer	-21.8981	-20.8919	207,581,595,596,673,1017,1026,1956,2064,2932,5243,5594,5595,5894,6198,7040,7157	AKT1,BAX,CCND1,BCL2,BRAF,CDK2,CDKN1A,EGFR,ERBB2,GSK3B,ABCB1,MAPK1,MAPK3,RAF1,RPS6KB1,TGFB1,TP53	17/149
4_Member	KEGG Pathway	hsa01522	Endocrine resistance	-21.3415	-20.3476	207,581,595,596,673,1026,1956,2064,4313,4318,5594,5595,5894,6198,7157	AKT1,BAX,CCND1,BCL2,BRAF,CDKN1A,EGFR,ERBB2,MMP2,MMP9,MAPK1,MAPK3,RAF1,RPS6KB1,TP53	15/98
4_Member	KEGG Pathway	hsa05213	Endometrial cancer	-20.8606	-19.9124	207,581,595,673,842,1026,1956,2064,2932,5594,5595,5894,7157	AKT1,BAX,CCND1,BRAF,CASP9,CDKN1A,EGFR,ERBB2,GSK3B,MAPK1,MAPK3,RAF1,TP53	13/58
4_Member	KEGG Pathway	hsa05223	Non-small cell lung cancer	-19.5232	-18.6262	207,581,595,673,842,1026,1956,2064,5594,5595,5894,6774,7157	AKT1,BAX,CCND1,BRAF,CASP9,CDKN1A,EGFR,ERBB2,MAPK1,MAPK3,RAF1,STAT3,TP53	13/72
4_Member	KEGG Pathway	hsa04722	Neurotrophin signaling pathway	-18.2482	-17.414	207,581,596,673,2932,3551,4790,4792,5594,5595,5894,5970,7157,7161	AKT1,BAX,BCL2,BRAF,GSK3B,IKBKB,NFKB1,NFKBIA,MAPK1,MAPK3,RAF1,RELA,TP53,TP73	14/119
4_Member	KEGG Pathway	hsa04926	Relaxin signaling pathway	-17.7399	-16.9301	207,1956,4313,4318,4322,4790,4792,4843,5594,5595,5894,5970,7040,7422	AKT1,EGFR,MMP2,MMP9,MMP13,NFKB1,NFKBIA,NOS2,MAPK1,MAPK3,RAF1,RELA,TGFB1,VEGFA	14/129
4_Member	KEGG Pathway	hsa05224	Breast cancer	-15.3064	-14.5823	207,581,595,673,1026,1956,2064,2932,5594,5595,5894,6198,7157	AKT1,BAX,CCND1,BRAF,CDKN1A,EGFR,ERBB2,GSK3B,MAPK1,MAPK3,RAF1,RPS6KB1,TP53	13/147
4_Member	KEGG Pathway	hsa04071	Sphingolipid signaling pathway	-14.7624	-14.0573	207,581,596,4363,4790,5594,5595,5894,5970,7124,7157,8877	AKT1,BAX,BCL2,ABCC1,NFKB1,MAPK1,MAPK3,RAF1,RELA,TNF,TP53,SPHK1	12/121
4_Member	KEGG Pathway	hsa05218	Melanoma	-13.8813	-13.1884	207,581,595,673,1026,1956,5594,5595,5894,7157	AKT1,BAX,CCND1,BRAF,CDKN1A,EGFR,MAPK1,MAPK3,RAF1,TP53	10/72
4_Member	KEGG Pathway	hsa05214	Glioma	-13.6953	-13.0111	207,581,595,673,1026,1956,5594,5595,5894,7157	AKT1,BAX,CCND1,BRAF,CDKN1A,EGFR,MAPK1,MAPK3,RAF1,TP53	10/75
4_Member	KEGG Pathway	hsa04012	ErbB signaling pathway	-13.1287	-12.4705	207,673,1026,1956,2064,2932,5594,5595,5894,6198	AKT1,BRAF,CDKN1A,EGFR,ERBB2,GSK3B,MAPK1,MAPK3,RAF1,RPS6KB1	10/85
4_Member	KEGG Pathway	hsa05216	Thyroid cancer	-12.8392	-12.192	581,595,673,1026,5468,5594,5595,7157	BAX,CCND1,BRAF,CDKN1A,PPARG,MAPK1,MAPK3,TP53	8/37
4_Member	KEGG Pathway	hsa05211	Renal cell carcinoma	-12.2773	-11.6461	207,673,1026,2033,5594,5595,5894,7040,7422	AKT1,BRAF,CDKN1A,EP300,MAPK1,MAPK3,RAF1,TGFB1,VEGFA	9/69
4_Member	KEGG Pathway	hsa04917	Prolactin signaling pathway	-12.2185	-11.5926	207,595,2932,4790,5594,5595,5894,5970,6774	AKT1,CCND1,GSK3B,NFKB1,MAPK1,MAPK3,RAF1,RELA,STAT3	9/70
4_Member	KEGG Pathway	hsa04072	Phospholipase D signaling pathway	-12.1647	-11.5439	183,185,207,1956,2147,3576,3579,5594,5595,5894,8877	AGT,AGTR1,AKT1,EGFR,F2,CXCL8,CXCR2,MAPK1,MAPK3,RAF1,SPHK1	11/148
4_Member	KEGG Pathway	hsa04510	Focal adhesion	-12.0489	-11.4332	207,595,596,673,1956,2064,2317,2932,5594,5595,5894,7422	AKT1,CCND1,BCL2,BRAF,EGFR,ERBB2,FLNB,GSK3B,MAPK1,MAPK3,RAF1,VEGFA	12/203
4_Member	KEGG Pathway	hsa04370	VEGF signaling pathway	-11.1027	-10.5019	207,842,5594,5595,5743,5894,7422,8877	AKT1,CASP9,MAPK1,MAPK3,PTGS2,RAF1,VEGFA,SPHK1	8/59
4_Member	KEGG Pathway	hsa04371	Apelin signaling pathway	-10.9534	-10.3574	185,207,595,4843,5054,5594,5595,5894,6198,8877	AGTR1,AKT1,CCND1,NOS2,SERPINE1,MAPK1,MAPK3,RAF1,RPS6KB1,SPHK1	10/139
4_Member	KEGG Pathway	hsa04928	Parathyroid hormone synthesis, secretion and action	-10.5525	-9.96607	596,673,1026,1956,4322,4323,5594,5595,5894	BCL2,BRAF,CDKN1A,EGFR,MMP13,MMP14,MAPK1,MAPK3,RAF1	9/106
4_Member	KEGG Pathway	hsa05230	Central carbon metabolism in cancer	-10.485	-9.90444	207,1956,2064,5163,5594,5595,5894,7157	AKT1,EGFR,ERBB2,PDK1,MAPK1,MAPK3,RAF1,TP53	8/70
4_Member	KEGG Pathway	hsa04934	Cushing syndrome	-10.4815	-9.90444	183,185,595,673,1017,1026,1956,2932,5594,5595	AGT,AGTR1,CCND1,BRAF,CDK2,CDKN1A,EGFR,GSK3B,MAPK1,MAPK3	10/155
4_Member	KEGG Pathway	hsa04150	mTOR signaling pathway	-10.4538	-9.8813	207,673,1147,2932,3551,5594,5595,5894,6198,7124	AKT1,BRAF,CHUK,GSK3B,IKBKB,MAPK1,MAPK3,RAF1,RPS6KB1,TNF	10/156
4_Member	KEGG Pathway	hsa04919	Thyroid hormone signaling pathway	-10.0315	-9.47687	207,595,842,2033,2932,5594,5595,5894,7157	AKT1,CCND1,CASP9,EP300,GSK3B,MAPK1,MAPK3,RAF1,TP53	9/121
4_Member	KEGG Pathway	hsa04914	Progesterone-mediated oocyte maturation	-9.152	-8.6188	207,673,890,1017,5594,5595,5894,6790	AKT1,BRAF,CCNA2,CDK2,MAPK1,MAPK3,RAF1,AURKA	8/102
4_Member	KEGG Pathway	hsa04664	Fc epsilon RI signaling pathway	-8.90473	-8.38388	207,240,241,5594,5595,5894,7124	AKT1,ALOX5,ALOX5AP,MAPK1,MAPK3,RAF1,TNF	7/68
4_Member	KEGG Pathway	hsa04910	Insulin signaling pathway	-8.13138	-7.61858	207,673,2932,3551,5594,5595,5894,6198	AKT1,BRAF,GSK3B,IKBKB,MAPK1,MAPK3,RAF1,RPS6KB1	8/137
4_Member	KEGG Pathway	hsa04915	Estrogen signaling pathway	-8.13138	-7.61858	207,596,1956,4313,4318,5594,5595,5894	AKT1,BCL2,EGFR,MMP2,MMP9,MAPK1,MAPK3,RAF1	8/137
4_Member	KEGG Pathway	hsa04024	cAMP signaling pathway	-7.65251	-7.1515	207,673,2033,4790,4792,5594,5595,5894,5970	AKT1,BRAF,EP300,NFKB1,NFKBIA,MAPK1,MAPK3,RAF1,RELA	9/225
4_Member	KEGG Pathway	hsa04935	Growth hormone synthesis, secretion and action	-7.17034	-6.67702	207,2033,2932,5594,5595,5894,6774	AKT1,EP300,GSK3B,MAPK1,MAPK3,RAF1,STAT3	7/120
4_Member	KEGG Pathway	hsa04650	Natural killer cell mediated cytotoxicity	-6.88579	-6.40374	673,836,3383,5594,5595,5894,7124	BRAF,CASP3,ICAM1,MAPK1,MAPK3,RAF1,TNF	7/132
4_Member	KEGG Pathway	hsa04015	Rap1 signaling pathway	-6.69102	-6.21267	207,673,1436,1956,5594,5595,5894,7422	AKT1,BRAF,CSF1R,EGFR,MAPK1,MAPK3,RAF1,VEGFA	8/210
4_Member	KEGG Pathway	hsa04912	GnRH signaling pathway	-6.47293	-5.99825	1956,4313,4323,5594,5595,5894	EGFR,MMP2,MMP14,MAPK1,MAPK3,RAF1	6/93
4_Member	KEGG Pathway	hsa04921	Oxytocin signaling pathway	-6.42961	-5.95856	595,1026,1956,5594,5595,5743,5894	CCND1,CDKN1A,EGFR,MAPK1,MAPK3,PTGS2,RAF1	7/154
4_Member	KEGG Pathway	hsa04666	Fc gamma R-mediated phagocytosis	-6.36427	-5.89683	207,5594,5595,5894,6198,8877	AKT1,MAPK1,MAPK3,RAF1,RPS6KB1,SPHK1	6/97
4_Member	KEGG Pathway	hsa05231	Choline metabolism in cancer	-6.33785	-5.87398	207,1956,5594,5595,5894,6198	AKT1,EGFR,MAPK1,MAPK3,RAF1,RPS6KB1	6/98
4_Member	KEGG Pathway	hsa04916	Melanogenesis	-6.26029	-5.79996	2033,2932,5594,5595,5894,7299	EP300,GSK3B,MAPK1,MAPK3,RAF1,TYR	6/101
4_Member	KEGG Pathway	hsa04140	Autophagy - animal	-6.22712	-5.77031	207,596,598,5594,5595,5894,6198	AKT1,BCL2,BCL2L1,MAPK1,MAPK3,RAF1,RPS6KB1	7/165
4_Member	KEGG Pathway	hsa04350	TGF-beta signaling pathway	-6.08847	-5.63516	2033,5594,5595,6198,7040,7124	EP300,MAPK1,MAPK3,RPS6KB1,TGFB1,TNF	6/108
4_Member	KEGG Pathway	hsa04613	Neutrophil extracellular trap formation	-5.8013	-5.35487	207,4353,4790,5594,5595,5894,5970	AKT1,MPO,NFKB1,MAPK1,MAPK3,RAF1,RELA	7/191
4_Member	KEGG Pathway	hsa04720	Long-term potentiation	-5.78662	-5.3436	673,2033,5594,5595,5894	BRAF,EP300,MAPK1,MAPK3,RAF1	5/67
4_Member	KEGG Pathway	hsa04270	Vascular smooth muscle contraction	-5.5408	-5.10116	183,185,673,5594,5595,5894	AGT,AGTR1,BRAF,MAPK1,MAPK3,RAF1	6/134
4_Member	KEGG Pathway	hsa04550	Signaling pathways regulating pluripotency of stem cells	-5.37744	-4.94115	207,2932,5594,5595,5894,6774	AKT1,GSK3B,MAPK1,MAPK3,RAF1,STAT3	6/143
4_Member	KEGG Pathway	hsa04810	Regulation of actin cytoskeleton	-5.28065	-4.84769	207,673,1956,2147,5594,5595,5894	AKT1,BRAF,EGFR,F2,MAPK1,MAPK3,RAF1	7/229
4_Member	KEGG Pathway	hsa04261	Adrenergic signaling in cardiomyocytes	-5.19219	-4.76254	183,185,207,596,5594,5595	AGT,AGTR1,AKT1,BCL2,MAPK1,MAPK3	6/154
4_Member	KEGG Pathway	hsa04520	Adherens junction	-5.08177	-4.65865	1956,2033,2064,5594,5595	EGFR,EP300,ERBB2,MAPK1,MAPK3	5/93
4_Member	KEGG Pathway	hsa04930	Type II diabetes mellitus	-4.98565	-4.56576	3551,5594,5595,7124	IKBKB,MAPK1,MAPK3,TNF	4/46
4_Member	KEGG Pathway	hsa04730	Long-term depression	-4.52386	-4.11664	673,5594,5595,5894	BRAF,MAPK1,MAPK3,RAF1	4/60
4_Member	KEGG Pathway	hsa04611	Platelet activation	-4.47609	-4.07508	207,2147,5594,5595,5742	AKT1,F2,MAPK1,MAPK3,PTGS1	5/124
4_Member	KEGG Pathway	hsa04929	GnRH secretion	-4.41281	-4.01792	207,5594,5595,5894	AKT1,MAPK1,MAPK3,RAF1	4/64
4_Member	KEGG Pathway	hsa04114	Oocyte meiosis	-4.36192	-3.97006	367,1017,5594,5595,6790	AR,CDK2,MAPK1,MAPK3,AURKA	5/131
4_Member	KEGG Pathway	hsa04540	Gap junction	-3.87145	-3.49148	1956,5594,5595,5894	EGFR,MAPK1,MAPK3,RAF1	4/88
4_Member	KEGG Pathway	hsa04022	cGMP-PKG signaling pathway	-3.86337	-3.48632	185,207,5594,5595,5894	AGTR1,AKT1,MAPK1,MAPK3,RAF1	5/167
4_Member	KEGG Pathway	hsa05034	Alcoholism	-3.62416	-3.25862	673,4128,5594,5595,5894	BRAF,MAOA,MAPK1,MAPK3,RAF1	5/188
4_Member	KEGG Pathway	hsa04725	Cholinergic synapse	-3.45459	-3.10302	207,596,5594,5595	AKT1,BCL2,MAPK1,MAPK3	4/113
4_Member	KEGG Pathway	hsa04360	Axon guidance	-2.6844	-2.35948	2932,5594,5595,5894	GSK3B,MAPK1,MAPK3,RAF1	4/182
4_Member	KEGG Pathway	hsa04724	Glutamatergic synapse	-2.32106	-2.00888	2897,5594,5595	GRIK1,MAPK1,MAPK3	3/115
4_Member	KEGG Pathway	hsa04723	Retrograde endocannabinoid signaling	-2.01989	-1.7127	5594,5595,5743	MAPK1,MAPK3,PTGS2	3/148
5_Summary	KEGG Pathway	hsa01524	Platinum drug resistance	-17.5172	-16.7152	207,581,596,598,836,842,1026,2064,5594,5595,7153,7157,595,1017,1111,5054,7161,847,1649,4843,7124,4128,4780,3383,2033,5468	AKT1,BAX,BCL2,BCL2L1,CASP3,CASP9,CDKN1A,ERBB2,MAPK1,MAPK3,TOP2A,TP53,CCND1,CDK2,CHEK1,SERPINE1,TP73,CAT,DDIT3,NOS2,TNF,MAOA,NFE2L2,ICAM1,EP300,PPARG	26/-
5_Member	KEGG Pathway	hsa01524	Platinum drug resistance	-17.5172	-16.7152	207,581,596,598,836,842,1026,2064,5594,5595,7153,7157	AKT1,BAX,BCL2,BCL2L1,CASP3,CASP9,CDKN1A,ERBB2,MAPK1,MAPK3,TOP2A,TP53	12/73
5_Member	KEGG Pathway	hsa04115	p53 signaling pathway	-17.4414	-16.6546	581,595,596,598,836,842,1017,1026,1111,5054,7157,7161	BAX,CCND1,BCL2,BCL2L1,CASP3,CASP9,CDK2,CDKN1A,CHEK1,SERPINE1,TP53,TP73	12/74
5_Member	KEGG Pathway	hsa04215	Apoptosis - multiple species	-7.43237	-6.93522	581,596,598,836,842	BAX,BCL2,BCL2L1,CASP3,CASP9	5/32
5_Member	KEGG Pathway	hsa05014	Amyotrophic lateral sclerosis	-6.91528	-6.42951	581,596,598,836,842,847,1649,4843,7124,7157	BAX,BCL2,BCL2L1,CASP3,CASP9,CAT,DDIT3,NOS2,TNF,TP53	10/364
5_Member	KEGG Pathway	hsa05012	Parkinson disease	-5.91513	-5.46527	581,598,836,842,1649,4128,4780,7157	BAX,BCL2L1,CASP3,CASP9,DDIT3,MAOA,NFE2L2,TP53	8/266
5_Member	KEGG Pathway	hsa05416	Viral myocarditis	-4.33426	-3.9454	595,836,842,3383	CCND1,CASP3,CASP9,ICAM1	4/67
5_Member	KEGG Pathway	hsa05016	Huntington disease	-3.53602	-3.18169	581,836,842,2033,5468,7157	BAX,CASP3,CASP9,EP300,PPARG,TP53	6/306
6_Summary	KEGG Pathway	hsa05202	Transcriptional misregulation in cancer	-16.7737	-16.0088	581,598,890,1026,1436,1649,2313,3569,3576,4318,4353,4790,5468,5970,7157	BAX,BCL2L1,CCNA2,CDKN1A,CSF1R,DDIT3,FLI1,IL6,CXCL8,MMP9,MPO,NFKB1,PPARG,RELA,TP53	15/-
6_Member	KEGG Pathway	hsa05202	Transcriptional misregulation in cancer	-16.7737	-16.0088	581,598,890,1026,1436,1649,2313,3569,3576,4318,4353,4790,5468,5970,7157	BAX,BCL2L1,CCNA2,CDKN1A,CSF1R,DDIT3,FLI1,IL6,CXCL8,MMP9,MPO,NFKB1,PPARG,RELA,TP53	15/193
7_Summary	KEGG Pathway	hsa04726	Serotonergic synapse	-11.7827	-11.1769	240,351,673,836,4128,5594,5595,5742,5743,5894,5468,6868,7040,8877	ALOX5,APP,BRAF,CASP3,MAOA,MAPK1,MAPK3,PTGS1,PTGS2,RAF1,PPARG,ADAM17,TGFB1,SPHK1	14/-
7_Member	KEGG Pathway	hsa04726	Serotonergic synapse	-11.7827	-11.1769	240,351,673,836,4128,5594,5595,5742,5743,5894	ALOX5,APP,BRAF,CASP3,MAOA,MAPK1,MAPK3,PTGS1,PTGS2,RAF1	10/115
7_Member	KEGG Pathway	hsa04148	Efferocytosis	-9.04436	-8.51943	240,836,5468,5594,5595,5743,6868,7040,8877	ALOX5,CASP3,PPARG,MAPK1,MAPK3,PTGS2,ADAM17,TGFB1,SPHK1	9/156
8_Summary	KEGG Pathway	hsa04110	Cell cycle	-10.4263	-9.8628	595,890,1017,1026,1111,2033,2932,7040,7157,9212,581,5054,7161,596	CCND1,CCNA2,CDK2,CDKN1A,CHEK1,EP300,GSK3B,TGFB1,TP53,AURKB,BAX,SERPINE1,TP73,BCL2	14/-
8_Member	KEGG Pathway	hsa04110	Cell cycle	-10.4263	-9.8628	595,890,1017,1026,1111,2033,2932,7040,7157,9212	CCND1,CCNA2,CDK2,CDKN1A,CHEK1,EP300,GSK3B,TGFB1,TP53,AURKB	10/157
8_Member	KEGG Pathway	hsa05217	Basal cell carcinoma	-4.43987	-4.04193	581,1026,2932,7157	BAX,CDKN1A,GSK3B,TP53	4/63
8_Member	KEGG Pathway	hsa04390	Hippo signaling pathway	-3.98915	-3.60328	595,2932,5054,7040,7161	CCND1,GSK3B,SERPINE1,TGFB1,TP73	5/157
8_Member	KEGG Pathway	hsa04340	Hedgehog signaling pathway	-3.21672	-2.87867	595,596,2932	CCND1,BCL2,GSK3B	3/56
8_Member	KEGG Pathway	hsa04310	Wnt signaling pathway	-2.75545	-2.42793	595,2033,2932,7157	CCND1,EP300,GSK3B,TP53	4/174
9_Summary	KEGG Pathway	hsa05144	Malaria	-9.87322	-9.32299	3383,3553,3569,3576,7040,7124,54106,7422,1436,3579,183	ICAM1,IL1B,IL6,CXCL8,TGFB1,TNF,TLR9,VEGFA,CSF1R,CXCR2,AGT	11/-
9_Member	KEGG Pathway	hsa05144	Malaria	-9.87322	-9.32299	3383,3553,3569,3576,7040,7124,54106	ICAM1,IL1B,IL6,CXCL8,TGFB1,TNF,TLR9	7/50
9_Member	KEGG Pathway	hsa05323	Rheumatoid arthritis	-7.94047	-7.43556	3383,3553,3569,3576,7040,7124,7422	ICAM1,IL1B,IL6,CXCL8,TGFB1,TNF,VEGFA	7/93
9_Member	KEGG Pathway	hsa05143	African trypanosomiasis	-7.10201	-6.61248	3383,3553,3569,7124,54106	ICAM1,IL1B,IL6,TNF,TLR9	5/37
9_Member	KEGG Pathway	hsa04061	Viral protein interaction with cytokine and cytokine receptor	-4.92782	-4.51113	1436,3569,3576,3579,7124	CSF1R,IL6,CXCL8,CXCR2,TNF	5/100
9_Member	KEGG Pathway	hsa04060	Cytokine-cytokine receptor interaction	-4.55078	-4.13727	1436,3553,3569,3576,3579,7040,7124	CSF1R,IL1B,IL6,CXCL8,CXCR2,TGFB1,TNF	7/297
9_Member	KEGG Pathway	hsa05410	Hypertrophic cardiomyopathy	-3.7082	-3.33695	183,3569,7040,7124	AGT,IL6,TGFB1,TNF	4/97
9_Member	KEGG Pathway	hsa04640	Hematopoietic cell lineage	-3.67413	-3.30575	1436,3553,3569,7124	CSF1R,IL1B,IL6,TNF	4/99
9_Member	KEGG Pathway	hsa05332	Graft-versus-host disease	-3.58668	-3.22957	3553,3569,7124	IL1B,IL6,TNF	3/42
9_Member	KEGG Pathway	hsa05414	Dilated cardiomyopathy	-2.45502	-2.13524	183,7040,7124	AGT,TGFB1,TNF	3/103
10_Summary	KEGG Pathway	hsa04211	Longevity regulating pathway	-9.63063	-9.08472	207,581,847,4790,5468,5970,6198,7157,595,890	AKT1,BAX,CAT,NFKB1,PPARG,RELA,RPS6KB1,TP53,CCND1,CCNA2	10/-
10_Member	KEGG Pathway	hsa04211	Longevity regulating pathway	-9.63063	-9.08472	207,581,847,4790,5468,5970,6198,7157	AKT1,BAX,CAT,NFKB1,PPARG,RELA,RPS6KB1,TP53	8/89
10_Member	KEGG Pathway	hsa04152	AMPK signaling pathway	-4.52716	-4.11681	207,595,890,5468,6198	AKT1,CCND1,CCNA2,PPARG,RPS6KB1	5/121
10_Member	KEGG Pathway	hsa04213	Longevity regulating pathway - multiple species	-3.10793	-2.77518	207,847,6198	AKT1,CAT,RPS6KB1	3/61
11_Summary	KEGG Pathway	hsa05415	Diabetic cardiomyopathy	-9.32854	-8.79115	142,183,185,207,2932,4313,4318,4790,5970,7040	PARP1,AGT,AGTR1,AKT1,GSK3B,MMP2,MMP9,NFKB1,RELA,TGFB1	10/-
11_Member	KEGG Pathway	hsa05415	Diabetic cardiomyopathy	-9.32854	-8.79115	142,183,185,207,2932,4313,4318,4790,5970,7040	PARP1,AGT,AGTR1,AKT1,GSK3B,MMP2,MMP9,NFKB1,RELA,TGFB1	10/203
12_Summary	KEGG Pathway	hsa04217	Necroptosis	-5.11266	-4.68628	142,581,596,3553,6774,7124,1649,4780	PARP1,BAX,BCL2,IL1B,STAT3,TNF,DDIT3,NFE2L2	8/-
12_Member	KEGG Pathway	hsa04217	Necroptosis	-5.11266	-4.68628	142,581,596,3553,6774,7124	PARP1,BAX,BCL2,IL1B,STAT3,TNF	6/159
12_Member	KEGG Pathway	hsa04141	Protein processing in endoplasmic reticulum	-2.79235	-2.46223	581,596,1649,4780	BAX,BCL2,DDIT3,NFE2L2	4/170
13_Summary	KEGG Pathway	hsa00590	Arachidonic acid metabolism	-4.49538	-4.09128	240,5742,5743,9536,1543,207	ALOX5,PTGS1,PTGS2,PTGES,CYP1A1,AKT1	6/-
13_Member	KEGG Pathway	hsa00590	Arachidonic acid metabolism	-4.49538	-4.09128	240,5742,5743,9536	ALOX5,PTGS1,PTGS2,PTGES	4/61
13_Member	KEGG Pathway	hsa04913	Ovarian steroidogenesis	-3.33632	-2.99292	240,1543,5743	ALOX5,CYP1A1,PTGS2	3/51
13_Member	KEGG Pathway	hsa04923	Regulation of lipolysis in adipocytes	-3.17201	-2.83662	207,5742,5743	AKT1,PTGS1,PTGS2	3/58
14_Summary	KEGG Pathway	hsa04020	Calcium signaling pathway	-3.98237	-3.59946	185,1956,2064,4843,7422,8877	AGTR1,EGFR,ERBB2,NOS2,VEGFA,SPHK1	6/-
14_Member	KEGG Pathway	hsa04020	Calcium signaling pathway	-3.98237	-3.59946	185,1956,2064,4843,7422,8877	AGTR1,EGFR,ERBB2,NOS2,VEGFA,SPHK1	6/253
15_Summary	KEGG Pathway	hsa00350	Tyrosine metabolism	-3.78739	-3.41325	2805,4128,7299,847,1543,4790,5970,4843,207,2932	GOT1,MAOA,TYR,CAT,CYP1A1,NFKB1,RELA,NOS2,AKT1,GSK3B	10/-
15_Member	KEGG Pathway	hsa00350	Tyrosine metabolism	-3.78739	-3.41325	2805,4128,7299	GOT1,MAOA,TYR	3/36
15_Member	KEGG Pathway	hsa00380	Tryptophan metabolism	-3.58668	-3.22957	847,1543,4128	CAT,CYP1A1,MAOA	3/42
15_Member	KEGG Pathway	hsa05030	Cocaine addiction	-3.38768	-3.03885	4128,4790,5970	MAOA,NFKB1,RELA	3/49
15_Member	KEGG Pathway	hsa00330	Arginine and proline metabolism	-3.36173	-3.01562	2805,4128,4843	GOT1,MAOA,NOS2	3/50
15_Member	KEGG Pathway	hsa04728	Dopaminergic synapse	-2.15547	-1.84579	207,2932,4128	AKT1,GSK3B,MAOA	3/132
16_Summary	KEGG Pathway	hsa04216	Ferroptosis	-3.61794	-3.25523	2729,3162,7157,598,5970	GCLC,HMOX1,TP53,BCL2L1,RELA	5/-
16_Member	KEGG Pathway	hsa04216	Ferroptosis	-3.61794	-3.25523	2729,3162,7157	GCLC,HMOX1,TP53	3/41
16_Member	KEGG Pathway	hsa04137	Mitophagy - animal	-2.45502	-2.13524	598,5970,7157	BCL2L1,RELA,TP53	3/103
17_Summary	KEGG Pathway	hsa00270	Cysteine and methionine metabolism	-3.31144	-2.97072	2729,2805,4191,847	GCLC,GOT1,MDH2,CAT	4/-
17_Member	KEGG Pathway	hsa00270	Cysteine and methionine metabolism	-3.31144	-2.97072	2729,2805,4191	GCLC,GOT1,MDH2	3/52
17_Member	KEGG Pathway	hsa01200	Carbon metabolism	-2.32106	-2.00888	847,2805,4191	CAT,GOT1,MDH2	3/115
18_Summary	KEGG Pathway	hsa04670	Leukocyte transendothelial migration	-2.32106	-2.00888	3383,4313,4318	ICAM1,MMP2,MMP9	3/-
18_Member	KEGG Pathway	hsa04670	Leukocyte transendothelial migration	-2.32106	-2.00888	3383,4313,4318	ICAM1,MMP2,MMP9	3/115
19_Summary	KEGG Pathway	hsa01240	Biosynthesis of cofactors	-1.98085	-1.67614	249,1728,2729	ALPL,NQO1,GCLC	3/-
19_Member	KEGG Pathway	hsa01240	Biosynthesis of cofactors	-1.98085	-1.67614	249,1728,2729	ALPL,NQO1,GCLC	3/153
20_Summary	KEGG Pathway	hsa04080	Neuroactive ligand-receptor interaction	-1.63568	-1.33342	183,185,2147,2897	AGT,AGTR1,F2,GRIK1	4/-
20_Member	KEGG Pathway	hsa04080	Neuroactive ligand-receptor interaction	-1.63568	-1.33342	183,185,2147,2897	AGT,AGTR1,F2,GRIK1	4/367

## Sheet: Sheet1
MyList	hsa05200 Pathways in cancer	hsa05212 Pancreatic cancer	hsa04066 HIF-1 signaling pathway	hsa05210 Colorectal cancer	hsa01524 Platinum drug resistance	hsa05202 Transcriptional misregulation	hsa04726 Serotonergic synapse	hsa04110 Cell cycle	hsa05144 Malaria	hsa04211 Longevity regulating pathway
TNF	0	1	0	1	1	0	0	0	1	0
HMOX1	1	1	1	1	0	0	0	0	0	0
NFE2L2	1	1	0	1	1	0	0	0	0	0
CASP3	1	1	1	1	1	0	1	0	0	0
IL1B	0	1	0	0	0	0	0	0	1	0
IL6	1	1	1	1	0	1	0	0	1	0
PTGS2	1	1	1	1	0	0	1	0	0	0
MMP9	1	1	1	1	0	1	0	0	0	0
AKT1	1	1	1	1	1	0	0	0	0	1
TP53	1	1	1	1	1	1	0	1	0	1
STAT3	1	1	1	1	0	0	0	0	0	0
APP	0	1	0	0	0	0	1	0	0	0
AGT	1	1	0	1	0	0	0	0	1	0
