# Supplementary material for: Exploring the therapeutic mechanism of curcumin in spinal cord injury treatment based on network pharmacology, molecular dynamics simulation, and experimental validation
Source: Front Chem. 2025 Mar 28;13:1568551. doi: 10.3389/fchem.2025.1568551 (PMC11985754; doi:10.3389/fchem.2025.1568551)
Supplement: Supplementary file 1 [file DataSheet1.zip › OMIM datal.xlsx]

## Sheet: Sheet
Gene Map Search - 'spinal cord injury '
Downloaded:	February 2, 2024
Copyright (c) 1966-2024 Johns Hopkins University OMIM, data are provided for research purposes only.
Cytogenetic location	Genomic coordinates (From NCBI/GRCh38)	Gene/Locus	Gene/Locus name	Gene/Locus MIM number	Approved Symbol	Entrez Gene ID	Ensembl Gene ID	Comments	Phenotype	Phenotype MIM number	Inheritance	Pheno map key	Mouse Gene (from MGI)
1q25.1	1:173824673-173858546	DARS2, ASPRS. LBSL	Aspartyl-tRNA synthetase 2	610956	DARS2	55157	ENSG00000117593,ENST00000649689;;;ENST00000649689		Leukoencephalopathy with brain stem and spinal cord involvement and lactate elevation	611105	AR	3	Dars2
2q21.3	2:135905881-135985684	DARS1, DARS, HBSL	Aspartyl tRNA synthetase 1	603084	DARS1	1615	ENSG00000115866,ENST00000264161;;;ENST00000264161		Hypomyelination with brainstem and spinal cord involvement and leg spasticity	615281	AR	3	Dars1
5q13.2	5:70049523-70090528	SMN2	Survival of motor neuron 2, centromeric	601627	SMN2	6607	ENSG00000205571,ENST00000380743;;;ENST00000380743		{Spinal muscular atrophy, type III, modifier of}	253400	AR	3	Smn1
5q13.2	5:70924941-70966375	SMN1, SMA1, SMA2, SMA3, SMA4	Survival of motor neuron 1, telomeric	600354	SMN1	6606	ENSG00000172062,ENST00000380707;;;ENST00000380707		Spinal muscular atrophy-1	253300	AR	3	Smn1
5q13.2	5:70924941-70966375	SMN1, SMA1, SMA2, SMA3, SMA4	Survival of motor neuron 1, telomeric	600354	SMN1	6606	ENSG00000172062,ENST00000380707;;;ENST00000380707		Spinal muscular atrophy-2	253550	AR	3	Smn1
5q13.2	5:70924941-70966375	SMN1, SMA1, SMA2, SMA3, SMA4	Survival of motor neuron 1, telomeric	600354	SMN1	6606	ENSG00000172062,ENST00000380707;;;ENST00000380707		Spinal muscular atrophy-3	253400	AR	3	Smn1
5q13.2	5:70924941-70966375	SMN1, SMA1, SMA2, SMA3, SMA4	Survival of motor neuron 1, telomeric	600354	SMN1	6606	ENSG00000172062,ENST00000380707;;;ENST00000380707		Spinal muscular atrophy-4	271150	AR	3	Smn1
6p21.33	6:31353875-31357179	HLA-B, SPDA1	Major histocompatibility complex, class I, B	142830	HLA-B	3106	ENSG00000234745,ENST00000412585;;;ENST00000412585		{Abacavir hypersensitivity, susceptibility to}			3	H2-D1,H2-K1,H2-M1,H2-M10.1,H2-M10.2,H2-M10.3,H2-M10.4,H2-M10.5,H2-M10.6,H2-M11,H2-M2,H2-M5,H2-M9,H2-Q1,H2-Q10,H2-Q2,H2-Q4,H2-Q6,H2-Q7,H2-T10,H2-T13,H2-T22,H2-T3,H2-T5,H2-T9
6p21.33	6:31353875-31357179	HLA-B, SPDA1	Major histocompatibility complex, class I, B	142830	HLA-B	3106	ENSG00000234745,ENST00000412585;;;ENST00000412585		{Drug-induced liver injury due to flucloxacillin}			3	H2-D1,H2-K1,H2-M1,H2-M10.1,H2-M10.2,H2-M10.3,H2-M10.4,H2-M10.5,H2-M10.6,H2-M11,H2-M2,H2-M5,H2-M9,H2-Q1,H2-Q10,H2-Q2,H2-Q4,H2-Q6,H2-Q7,H2-T10,H2-T13,H2-T22,H2-T3,H2-T5,H2-T9
6p21.33	6:31353875-31357179	HLA-B, SPDA1	Major histocompatibility complex, class I, B	142830	HLA-B	3106	ENSG00000234745,ENST00000412585;;;ENST00000412585		{Spondyloarthropathy, susceptibility to, 1}	106300	Mu	3	H2-D1,H2-K1,H2-M1,H2-M10.1,H2-M10.2,H2-M10.3,H2-M10.4,H2-M10.5,H2-M10.6,H2-M11,H2-M2,H2-M5,H2-M9,H2-Q1,H2-Q10,H2-Q2,H2-Q4,H2-Q6,H2-Q7,H2-T10,H2-T13,H2-T22,H2-T3,H2-T5,H2-T9
6p21.33	6:31353875-31357179	HLA-B, SPDA1	Major histocompatibility complex, class I, B	142830	HLA-B	3106	ENSG00000234745,ENST00000412585;;;ENST00000412585		{Stevens-Johnson syndrome, susceptibility to}	608579		3	H2-D1,H2-K1,H2-M1,H2-M10.1,H2-M10.2,H2-M10.3,H2-M10.4,H2-M10.5,H2-M10.6,H2-M11,H2-M2,H2-M5,H2-M9,H2-Q1,H2-Q10,H2-Q2,H2-Q4,H2-Q6,H2-Q7,H2-T10,H2-T13,H2-T22,H2-T3,H2-T5,H2-T9
6p21.33	6:31353875-31357179	HLA-B, SPDA1	Major histocompatibility complex, class I, B	142830	HLA-B	3106	ENSG00000234745,ENST00000412585;;;ENST00000412585		{Synovitis, chronic, susceptibility to}			3	H2-D1,H2-K1,H2-M1,H2-M10.1,H2-M10.2,H2-M10.3,H2-M10.4,H2-M10.5,H2-M10.6,H2-M11,H2-M2,H2-M5,H2-M9,H2-Q1,H2-Q10,H2-Q2,H2-Q4,H2-Q6,H2-Q7,H2-T10,H2-T13,H2-T22,H2-T3,H2-T5,H2-T9
6p21.33	6:31353875-31357179	HLA-B, SPDA1	Major histocompatibility complex, class I, B	142830	HLA-B	3106	ENSG00000234745,ENST00000412585;;;ENST00000412585		{Toxic epidermal necrolysis, susceptibility to}	608579		3	H2-D1,H2-K1,H2-M1,H2-M10.1,H2-M10.2,H2-M10.3,H2-M10.4,H2-M10.5,H2-M10.6,H2-M11,H2-M2,H2-M5,H2-M9,H2-Q1,H2-Q10,H2-Q2,H2-Q4,H2-Q6,H2-Q7,H2-T10,H2-T13,H2-T22,H2-T3,H2-T5,H2-T9
7p14.3	7:30594735-30634033	GARS1, GARS, SMAD1, CMT2D, HMND5, SMAJI	Glycyl-tRNA synthetase 1	600287	GARS1	2617	ENSG00000106105,ENST00000389266;;;ENST00000389266		Charcot-Marie-Tooth disease, type 2D	601472	AD	3	Gars1
7p14.3	7:30594735-30634033	GARS1, GARS, SMAD1, CMT2D, HMND5, SMAJI	Glycyl-tRNA synthetase 1	600287	GARS1	2617	ENSG00000106105,ENST00000389266;;;ENST00000389266		Neuronopathy, distal hereditary motor, autosomal dominant 5	600794	AD	3	Gars1
7p14.3	7:30594735-30634033	GARS1, GARS, SMAD1, CMT2D, HMND5, SMAJI	Glycyl-tRNA synthetase 1	600287	GARS1	2617	ENSG00000106105,ENST00000389266;;;ENST00000389266		Spinal muscular atrophy, infantile, James type	619042	AD	3	Gars1
7q22-q32	7:98400001-132900000	SCA18, SMNA	Spinal cerebellar ataxia 18	607458		94008		between D7S2418 and D7S1804	Spinocerebellar ataxia 18	607458	AD	2
8p22	8:18055992-18084961	ASAH1, AC, SMAPME	N-acylsphingosine amidohydrolase (acid ceramidase) 1	613468	ASAH1	427	ENSG00000104763,ENST00000637790;;;ENST00000637790		Farber lipogranulomatosis	228000	AR	3	Asah1
8p22	8:18055992-18084961	ASAH1, AC, SMAPME	N-acylsphingosine amidohydrolase (acid ceramidase) 1	613468	ASAH1	427	ENSG00000104763,ENST00000637790;;;ENST00000637790		Spinal muscular atrophy with progressive myoclonic epilepsy	159950	AR	3	Asah1
8q21.11	8:74350403-74488872	GDAP1, CMT4A, CMT2K, CMTRIA	Ganglioside-induced differentiation-associated protein 1	606598	GDAP1	54332	ENSG00000104381,ENST00000220822;;;ENST00000220822		Charcot-Marie-Tooth disease, axonal, type 2K	607831	AD, AR	3	Gdap1
8q21.11	8:74350403-74488872	GDAP1, CMT4A, CMT2K, CMTRIA	Ganglioside-induced differentiation-associated protein 1	606598	GDAP1	54332	ENSG00000104381,ENST00000220822;;;ENST00000220822		Charcot-Marie-Tooth disease, axonal, with vocal cord paresis	607706	AR	3	Gdap1
8q21.11	8:74350403-74488872	GDAP1, CMT4A, CMT2K, CMTRIA	Ganglioside-induced differentiation-associated protein 1	606598	GDAP1	54332	ENSG00000104381,ENST00000220822;;;ENST00000220822		Charcot-Marie-Tooth disease, recessive intermediate, A	608340	AR	3	Gdap1
8q21.11	8:74350403-74488872	GDAP1, CMT4A, CMT2K, CMTRIA	Ganglioside-induced differentiation-associated protein 1	606598	GDAP1	54332	ENSG00000104381,ENST00000220822;;;ENST00000220822		Charcot-Marie-Tooth disease, type 4A	214400	AR	3	Gdap1
9q22.31	9:92711363-92764833	BICD2, KIAA0699, SMALED2A, SMALED2B	BICD carbo adaptor 2	609797	BICD2	23299	ENSG00000185963,ENST00000356884;;;ENST00000356884		Spinal muscular atrophy, lower extremity-predominant, 2A, autosomal dominant	615290	AD	3	Bicd2
9q22.31	9:92711363-92764833	BICD2, KIAA0699, SMALED2A, SMALED2B	BICD carbo adaptor 2	609797	BICD2	23299	ENSG00000185963,ENST00000356884;;;ENST00000356884		Spinal muscular atrophy, lower extremity-predominant, 2B, autosomal dominant	618291	AD	3	Bicd2
10q22.1	10:72096032-72217134	ASCC1, p50, SMABF2	Activating signal cointegrator 1 complex, subunit 1	614215	ASCC1	51008	ENSG00000138303,ENST00000672957;;;ENST00000672957		Barrett esophagus/esophageal adenocarcinoma	614266		3	Ascc1
10q22.1	10:72096032-72217134	ASCC1, p50, SMABF2	Activating signal cointegrator 1 complex, subunit 1	614215	ASCC1	51008	ENSG00000138303,ENST00000672957;;;ENST00000672957		Spinal muscular atrophy with congenital bone fractures 2	616867	AR	3	Ascc1
12p13.33	12:564296-663445	NINJ2	Nerve injury-induced protein 2	607297	NINJ2	4815	ENSG00000171840,ENST00000305108;;;ENST00000305108					Ninj2
12q24.11	12:109783087-109833398	TRPV4, VROAC, HMSN2C, CMT2C, SPSMA, SSQTL1, SMAL, BCYM3	Transient receptor potential cation channel, subfamily V, member 4 (vanilloid receptor-related osmotically activated channel)	605427	TRPV4	59341	ENSG00000111199,ENST00000261740;;;ENST00000261740	mutation identified in 1 ANFH2 family	?Avascular necrosis of femoral head, primary, 2	617383	AD	3	Trpv4
12q24.11	12:109783087-109833398	TRPV4, VROAC, HMSN2C, CMT2C, SPSMA, SSQTL1, SMAL, BCYM3	Transient receptor potential cation channel, subfamily V, member 4 (vanilloid receptor-related osmotically activated channel)	605427	TRPV4	59341	ENSG00000111199,ENST00000261740;;;ENST00000261740	mutation identified in 1 ANFH2 family	[Sodium serum level QTL 1]	613508		3	Trpv4
12q24.11	12:109783087-109833398	TRPV4, VROAC, HMSN2C, CMT2C, SPSMA, SSQTL1, SMAL, BCYM3	Transient receptor potential cation channel, subfamily V, member 4 (vanilloid receptor-related osmotically activated channel)	605427	TRPV4	59341	ENSG00000111199,ENST00000261740;;;ENST00000261740	mutation identified in 1 ANFH2 family	Brachyolmia type 3	113500	AD	3	Trpv4
12q24.11	12:109783087-109833398	TRPV4, VROAC, HMSN2C, CMT2C, SPSMA, SSQTL1, SMAL, BCYM3	Transient receptor potential cation channel, subfamily V, member 4 (vanilloid receptor-related osmotically activated channel)	605427	TRPV4	59341	ENSG00000111199,ENST00000261740;;;ENST00000261740	mutation identified in 1 ANFH2 family	Digital arthropathy-brachydactyly, familial	606835	AD	3	Trpv4
12q24.11	12:109783087-109833398	TRPV4, VROAC, HMSN2C, CMT2C, SPSMA, SSQTL1, SMAL, BCYM3	Transient receptor potential cation channel, subfamily V, member 4 (vanilloid receptor-related osmotically activated channel)	605427	TRPV4	59341	ENSG00000111199,ENST00000261740;;;ENST00000261740	mutation identified in 1 ANFH2 family	Hereditary motor and sensory neuropathy, type IIc	606071	AD	3	Trpv4
12q24.11	12:109783087-109833398	TRPV4, VROAC, HMSN2C, CMT2C, SPSMA, SSQTL1, SMAL, BCYM3	Transient receptor potential cation channel, subfamily V, member 4 (vanilloid receptor-related osmotically activated channel)	605427	TRPV4	59341	ENSG00000111199,ENST00000261740;;;ENST00000261740	mutation identified in 1 ANFH2 family	Metatropic dysplasia	156530	AD	3	Trpv4
12q24.11	12:109783087-109833398	TRPV4, VROAC, HMSN2C, CMT2C, SPSMA, SSQTL1, SMAL, BCYM3	Transient receptor potential cation channel, subfamily V, member 4 (vanilloid receptor-related osmotically activated channel)	605427	TRPV4	59341	ENSG00000111199,ENST00000261740;;;ENST00000261740	mutation identified in 1 ANFH2 family	Neuronopathy, distal hereditary motor, autosomal dominant 8	600175	AD	3	Trpv4
12q24.11	12:109783087-109833398	TRPV4, VROAC, HMSN2C, CMT2C, SPSMA, SSQTL1, SMAL, BCYM3	Transient receptor potential cation channel, subfamily V, member 4 (vanilloid receptor-related osmotically activated channel)	605427	TRPV4	59341	ENSG00000111199,ENST00000261740;;;ENST00000261740	mutation identified in 1 ANFH2 family	Parastremmatic dwarfism	168400	AD	3	Trpv4
12q24.11	12:109783087-109833398	TRPV4, VROAC, HMSN2C, CMT2C, SPSMA, SSQTL1, SMAL, BCYM3	Transient receptor potential cation channel, subfamily V, member 4 (vanilloid receptor-related osmotically activated channel)	605427	TRPV4	59341	ENSG00000111199,ENST00000261740;;;ENST00000261740	mutation identified in 1 ANFH2 family	Scapuloperoneal spinal muscular atrophy	181405	AD	3	Trpv4
12q24.11	12:109783087-109833398	TRPV4, VROAC, HMSN2C, CMT2C, SPSMA, SSQTL1, SMAL, BCYM3	Transient receptor potential cation channel, subfamily V, member 4 (vanilloid receptor-related osmotically activated channel)	605427	TRPV4	59341	ENSG00000111199,ENST00000261740;;;ENST00000261740	mutation identified in 1 ANFH2 family	SED, Maroteaux type	184095	AD	3	Trpv4
12q24.11	12:109783087-109833398	TRPV4, VROAC, HMSN2C, CMT2C, SPSMA, SSQTL1, SMAL, BCYM3	Transient receptor potential cation channel, subfamily V, member 4 (vanilloid receptor-related osmotically activated channel)	605427	TRPV4	59341	ENSG00000111199,ENST00000261740;;;ENST00000261740	mutation identified in 1 ANFH2 family	Spondylometaphyseal dysplasia, Kozlowski type	184252	AD	3	Trpv4
14q32.31	14:101964573-102056443	DYNC1H1, DNCL, DNECL, CMT2O, SMALED1, CDCBM13	Dynein, cytoplasmic-1, heavy chain-1	600112	DYNC1H1	1778	ENSG00000197102,ENST00000360184;;;ENST00000360184		Charcot-Marie-Tooth disease, axonal, type 2O	614228	AD	3	Dync1h1
14q32.31	14:101964573-102056443	DYNC1H1, DNCL, DNECL, CMT2O, SMALED1, CDCBM13	Dynein, cytoplasmic-1, heavy chain-1	600112	DYNC1H1	1778	ENSG00000197102,ENST00000360184;;;ENST00000360184		Cortical dysplasia, complex, with other brain malformations 13	614563	AD	3	Dync1h1
14q32.31	14:101964573-102056443	DYNC1H1, DNCL, DNECL, CMT2O, SMALED1, CDCBM13	Dynein, cytoplasmic-1, heavy chain-1	600112	DYNC1H1	1778	ENSG00000197102,ENST00000360184;;;ENST00000360184		Spinal muscular atrophy, lower extremity-predominant 1, AD	158600	AD	3	Dync1h1
15q22.31	15:64387836-64455303	TRIP4, ASC1, SMABF1, MDCDC	Thyroid hormone receptor interactor 4	604501	TRIP4	9325	ENSG00000103671,ENST00000261884;;;ENST00000261884	mutation identified in 1 MDCDC family	?Muscular dystrophy, congenital, Davignon-Chauveau type	617066	AR	3	Trip4
15q22.31	15:64387836-64455303	TRIP4, ASC1, SMABF1, MDCDC	Thyroid hormone receptor interactor 4	604501	TRIP4	9325	ENSG00000103671,ENST00000261884;;;ENST00000261884	mutation identified in 1 MDCDC family	Spinal muscular atrophy with congenital bone fractures 1	616866	AR	3	Trip4
17q11.2	17:31094927-31377677	NF1, VRNF, WSS, NFNS	Neurofibromin (neurofibromatosis, type I)	613113	NF1	4763	ENSG00000196712,ENST00000358273;;;ENST00000358273		Leukemia, juvenile myelomonocytic	607785	AD, SMu	3	Nf1
17q11.2	17:31094927-31377677	NF1, VRNF, WSS, NFNS	Neurofibromin (neurofibromatosis, type I)	613113	NF1	4763	ENSG00000196712,ENST00000358273;;;ENST00000358273		Neurofibromatosis-Noonan syndrome	601321	AD	3	Nf1
17q11.2	17:31094927-31377677	NF1, VRNF, WSS, NFNS	Neurofibromin (neurofibromatosis, type I)	613113	NF1	4763	ENSG00000196712,ENST00000358273;;;ENST00000358273		Neurofibromatosis, familial spinal	162210	AD	3	Nf1
17q11.2	17:31094927-31377677	NF1, VRNF, WSS, NFNS	Neurofibromin (neurofibromatosis, type I)	613113	NF1	4763	ENSG00000196712,ENST00000358273;;;ENST00000358273		Neurofibromatosis, type 1	162200	AD	3	Nf1
17q11.2	17:31094927-31377677	NF1, VRNF, WSS, NFNS	Neurofibromin (neurofibromatosis, type I)	613113	NF1	4763	ENSG00000196712,ENST00000358273;;;ENST00000358273		Watson syndrome	193520	AD	3	Nf1
20q13.32	20:58389229-58451101	VAPBC, VAPB, VAPC, ALS8	VAMP-associated protein B and C	605704	VAPB	9217	ENSG00000124164,ENST00000475243;;;ENST00000475243		Amyotrophic lateral sclerosis 8	608627	AD	3	Vapb
20q13.32	20:58389229-58451101	VAPBC, VAPB, VAPC, ALS8	VAMP-associated protein B and C	605704	VAPB	9217	ENSG00000124164,ENST00000475243;;;ENST00000475243		Spinal muscular atrophy, late-onset, Finkel type	182980	AD	3	Vapb
22q11.23	22:23765834-23767972	CHCHD10, FTDALS2, SMAJ, IMMD	Coiled-coil-helix-coiled-coil-helix domain-containing protein 10	615903	CHCHD10	400916	ENSG00000250479,ENST00000484558;;;ENST00000484558	mutation identified in 1 IMMD family	?Myopathy, isolated mitochondrial, autosomal dominant	616209	AD	3	Chchd10
22q11.23	22:23765834-23767972	CHCHD10, FTDALS2, SMAJ, IMMD	Coiled-coil-helix-coiled-coil-helix domain-containing protein 10	615903	CHCHD10	400916	ENSG00000250479,ENST00000484558;;;ENST00000484558	mutation identified in 1 IMMD family	Frontotemporal dementia and/or amyotrophic lateral sclerosis 2	615911	AD	3	Chchd10
22q11.23	22:23765834-23767972	CHCHD10, FTDALS2, SMAJ, IMMD	Coiled-coil-helix-coiled-coil-helix domain-containing protein 10	615903	CHCHD10	400916	ENSG00000250479,ENST00000484558;;;ENST00000484558	mutation identified in 1 IMMD family	Spinal muscular atrophy, Jokela type	615048	AD	3	Chchd10
Xp11.3	X:47190847-47215128	UBA1, UBE1, GXP1, A1ST, SMAX2, AMCX1, VEXAS	Ubiquitin-like modifier activating enzyme 1	314370	UBA1	7317	ENSG00000130985,ENST00000335972;;;ENST00000335972	escapes inactivation	Spinal muscular atrophy, X-linked 2, infantile	301830	XLR	3	Uba1
Xp11.3	X:47190847-47215128	UBA1, UBE1, GXP1, A1ST, SMAX2, AMCX1, VEXAS	Ubiquitin-like modifier activating enzyme 1	314370	UBA1	7317	ENSG00000130985,ENST00000335972;;;ENST00000335972	escapes inactivation	VEXAS syndrome, somatic	301054		3	Uba1
Xq12	X:67544021-67730619	AR, DHTR, TFM, SBMA, KD, SMAX1, HYSP1	Androgen receptor (dihydrotestosterone receptor)	313700	AR	367	ENSG00000169083,ENST00000374690;;;ENST00000374690		{Prostate cancer, susceptibility to}	176807	AD, SMu, XL	3	Ar
Xq12	X:67544021-67730619	AR, DHTR, TFM, SBMA, KD, SMAX1, HYSP1	Androgen receptor (dihydrotestosterone receptor)	313700	AR	367	ENSG00000169083,ENST00000374690;;;ENST00000374690		Androgen insensitivity	300068	XLR	3	Ar
Xq12	X:67544021-67730619	AR, DHTR, TFM, SBMA, KD, SMAX1, HYSP1	Androgen receptor (dihydrotestosterone receptor)	313700	AR	367	ENSG00000169083,ENST00000374690;;;ENST00000374690		Androgen insensitivity, partial, with or without breast cancer	312300	XLR	3	Ar
Xq12	X:67544021-67730619	AR, DHTR, TFM, SBMA, KD, SMAX1, HYSP1	Androgen receptor (dihydrotestosterone receptor)	313700	AR	367	ENSG00000169083,ENST00000374690;;;ENST00000374690		Hypospadias 1, X-linked	300633	XLR	3	Ar
Xq12	X:67544021-67730619	AR, DHTR, TFM, SBMA, KD, SMAX1, HYSP1	Androgen receptor (dihydrotestosterone receptor)	313700	AR	367	ENSG00000169083,ENST00000374690;;;ENST00000374690		Spinal and bulbar muscular atrophy of Kennedy	313200	XLR	3	Ar
Phenotype Mapping Key
1 - The disorder is placed on the map due to its association with a gene, but the underlying defect is not known.
2 - The disorder was placed on the map by statistical methods.
3 - The molecular basis of the disorder is known.
4 - A contiguous gene duplication or deletion syndrome in which multiple genes are involved.
Inheritance Abbreviations
?AD	?Autosomal dominant
?XLR	?X-linked recessive
AD	Autosomal dominant
AR	Autosomal recessive
PD	Pseudoautosomal dominant
PR	Pseudoautosomal recessive
DD	Digenic dominant
DR	Digenic recessive
ICB	Inherited chromosomal imbalance
IC	Isolated cases
Mi	Mitochondrial
Mu	Multifactorial
SMo	Somatic mosaicism
SMu	Somatic mutation
XL	X-linked
XLD	X-linked dominant
XLR	X-linked recessive
YL	Y-linked
