# Supplementary material for: Exploring the therapeutic mechanism of curcumin in spinal cord injury treatment based on network pharmacology, molecular dynamics simulation, and experimental validation
Source: Front Chem. 2025 Mar 28;13:1568551. doi: 10.3389/fchem.2025.1568551 (PMC11985754; doi:10.3389/fchem.2025.1568551)
Supplement: Supplementary file 1 [file DataSheet1.zip › pharmmapper data.csv]

Ligand: 969516
Pharma Model	Num Feature	Fit	Norm Fit	Num Hydrophobic	Num HB Acceptor	Num HB Donor	Num Positive	Num Negative	Num Aromatic	Name	Class	Uniplot	Function	Disease	Idication
1pjs_B_cavity_4	4	2.984	0.746	3	1	0	0	0	0	Siroheme synthase	NONE	P25924	Involved in methyltransferase activity	NONE	NONE
4lcd_A_cavity_7	4	2.984	0.7459	2	1	0	1	0	0	NONE	NONE	NONE	NONE	NONE	NONE
1uyr_A_cavity_7	4	2.979	0.7447	3	1	0	0	0	0	Acetyl-CoA carboxylase	NONE	Q00955	Lipid transport and metabolism	NONE	For nutritional supplementation, also for treating dietary shortage or imbalance
1u2e_D_cavity_2	4	2.978	0.7445	2	1	0	1	0	0	2-hydroxy-6-oxononadienedioate/2-hydroxy-6-oxononatrienedioate hydrolase	NONE	P77044	NONE	NONE	NONE
2vx2_B_cavity_1	4	2.972	0.7429	3	1	0	0	0	0	Enoyl-CoA hydratase domain-containing protein 3, mitochondrial	NONE	Q96DC8	NONE	NONE	NONE
3ca8_A_cavity_1	4	2.953	0.7382	3	1	0	0	0	0	Protein ydcF	NONE	P34209	NONE	NONE	NONE
1ibj_A_cavity_2	4	2.953	0.7381	3	1	0	0	0	0	Cystathionine beta-lyase, chloroplastic	NONE	P53780	chloroplast, chloroplast stroma, cystathionine beta-lyase activity, cystathionine gamma-lyase activity, cystathionine gamma-synthase activity, pyridoxal phosphate binding, cysteine biosynthetic process via cystathionine, L-methionine biosynthetic process from L-homoserine via cystathionine, transsulfuration	NONE	NONE
1bg5_A_cavity_2	4	2.924	0.7311	3	1	0	0	0	0	Glutathione S-transferase class-mu 26 kDa isozyme	NONE	P08515	Involved in glutathione transferase activity	NONE	For nutritional supplementation, also for treating dietary shortage or imbalance
2uwj_G_cavity_1	4	2.921	0.7303	3	1	0	0	0	0	Type III export protein pscE	NONE	Q9I317	NONE	NONE	NONE
3b3d_A_cavity_2	4	2.92	0.7301	3	1	0	0	0	0	Uncharacterized oxidoreductase ytbE	NONE	O34678	NONE	NONE	NONE
2ego_B_cavity_1	4	2.91	0.7275	3	1	0	0	0	0	General receptor for phosphoinositides 1-associated scaffold protein	NONE	Q8R4T5	NONE	NONE	NONE
1q2y_A_cavity_1	4	2.907	0.7267	2	2	0	0	0	0	Uncharacterized N-acetyltransferase yjcF	NONE	O31628	NONE	NONE	NONE
2cfy_E_cavity_2	4	2.906	0.7265	3	1	0	0	0	0	Thioredoxin reductase 1, cytoplasmic	NONE	Q16881	NONE	NONE	NONE
2hma_A_cavity_4	4	2.892	0.7229	2	2	0	0	0	0	tRNA-specific 2-thiouridylase mnmA	NONE	Q97T38	NONE	NONE	NONE
2co9_A_cavity_1	4	2.891	0.7228	2	2	0	0	0	0	Thymocyte selection-associated high mobility group box protein TOX	NONE	Q66JW3	NONE	NONE	NONE
3fer_D_cavity_1	4	2.886	0.7215	2	2	0	0	0	0	Filamin-B	NONE	O75369	NONE	NONE	NONE
2ebf_X_cavity_8	4	2.883	0.7208	2	2	0	0	0	0	Dermonecrotic toxin	NONE	P17452	NONE	NONE	NONE
2gnx_A_cavity_2	4	2.883	0.7207	3	1	0	0	0	0	UPF0536 protein C12orf66 homolog	NONE	Q6P1I3	NONE	NONE	NONE
1nee_A_cavity_4	4	2.876	0.7191	3	1	0	0	0	0	Translation initiation factor 2 subunit beta	NONE	O27797	NONE	NONE	NONE
1eyb_A_cavity_4	4	2.875	0.7188	2	1	0	1	0	0	Homogentisate 1,2-dioxygenase	NONE	Q93099	NONE	NONE	NONE
2gh8_C_cavity_3	4	2.835	0.7087	1	2	0	1	0	0	Capsid protein	NONE	P36285	NONE	NONE	NONE
1gtt_C_cavity_5	4	2.83	0.7076	1	2	0	1	0	0	Homoprotocatechuate catabolism bifunctional isomerase/decarboxylase	NONE	P37352	NONE	NONE	NONE
2dfd_C_cavity_3	4	2.825	0.7064	2	2	0	0	0	0	Malate dehydrogenase, mitochondrial	NONE	P40926	Energy production and conversion	NONE	Some evidence suggests that NADH might be useful in treating Parkinsons disease, chronic fatigue syndrome, Alzheimers disease and cardiovascular disease.
1d2e_A_cavity_2	4	2.824	0.7059	1	2	0	1	0	0	Elongation factor Tu, mitochondrial	NONE	P49410	Translation, ribosomal structure and biogenesis	NONE	NONE
2nvb_D_cavity_2	4	2.817	0.7043	3	1	0	0	0	0	NADP-dependent alcohol dehydrogenase	NONE	P14941	Amino acid transport and metabolism	NONE	NONE
1jqk_E_cavity_3	4	2.808	0.7019	2	2	0	0	0	0	Carbon monoxide dehydrogenase	NONE	P31896	NONE	NONE	NONE
1pbi_A_cavity_1	4	2.807	0.7017	1	3	0	0	0	0	Seed trypsin/chymotrypsin inhibitor IVB	NONE	P56679	NONE	NONE	NONE
1x66_A_cavity_1	4	2.804	0.701	2	1	1	0	0	0	Friend leukemia integration 1 transcription factor	SIGNALING PROTEIN	FLI1_HUMAN	Sequence-specific transcriptional activator. Recognizes the DNA sequence 5-C[CA]GGAAGT-3.	A chromosomal aberration involving FLI1 is a cause of Ewing sarcoma [MIM:133450]. Translocation t(11;22)(q24;q12) with EWS.	NONE
1ymf_A_cavity_3	4	2.797	0.6993	3	1	0	0	0	0	Genome polyprotein	NONE	P03314	NONE	NONE	NONE
2q2e_A_cavity_2	4	2.792	0.6981	3	1	0	0	0	0	Type II DNA topoisomerase VI subunit A	NONE	Q8PUB7	NONE	NONE	NONE
2cwx_A_cavity_3	4	2.786	0.6965	3	1	0	0	0	0	Ribulose bisphosphate carboxylase	NONE	O58677	NONE	NONE	NONE
2apc_A_cavity_2	4	2.772	0.6931	3	1	0	0	0	0	Alpha-1,3-mannosyl-glycoprotein 2-beta-N-acetylglucosaminyltransferase	NONE	P27115	Involved in alpha-1,3-mannosylglycoprotein 2-beta-N-acetylglucosaminyltransferase activity	NONE	NONE
1t6p_G_cavity_6	4	2.759	0.6898	2	2	0	0	0	0	Phenylalanine ammonia-lyase	NONE	P11544	Amino acid transport and metabolism	NONE	NONE
1y89_B_cavity_1	4	2.754	0.6885	3	1	0	0	0	0	DevB protein	NONE	Q9KL51	Involved in 6-phosphogluconolactonase activity	NONE	NONE
1ojm_A_cavity_2	4	2.741	0.6852	3	1	0	0	0	0	Hyaluronate lyase	NONE	Q54873	Involved in hyaluronidase activity	NONE	Used to treat vitamin C deficiency, scurvy, delayed wound and bone healing, urine acidification, and in general as an antioxidant. It has also been suggested to be an effective antiviral agent.
1x65_A_cavity_1	6	3.79	0.6316	4	1	0	0	1	0	Cold shock domain-containing protein E1	NONE	O75534	NONE	NONE	NONE
1exv_A_cavity_7	5	2.986	0.5972	3	1	0	1	0	0	Glycogen phosphorylase, liver form	NONE	P06737	Carbohydrate transport and metabolism	NONE	For nutritional supplementation and for treating dietary shortage or imbalance.
1z0j_A_cavity_1	5	2.977	0.5954	1	3	0	1	0	0	Ras-related protein Rab-22A	NONE	P35285	NONE	NONE	NONE
1ajr_B_cavity_1	5	2.967	0.5934	4	1	0	0	0	0	Aspartate aminotransferase, cytoplasmic	NONE	P00503	NONE	NONE	NONE
1ord_B_cavity_7	5	2.961	0.5923	4	1	0	0	0	0	Ornithine decarboxylase, inducible	NONE	P43099	Amino acid transport and metabolism	NONE	NONE
1ivx_B_cavity_2	5	2.954	0.5908	4	1	0	0	0	0	Phenylethylamine oxidase	OXIDOREDUCTASE	PAOX_ARTGO	NONE	NONE	NONE
1lbm_A_cavity_1	5	2.951	0.5901	4	1	0	0	0	0	N-(5-phosphoribosyl)anthranilate isomerase	NONE	Q56320	Involved in phosphoribosylanthranilate isomerase activity	NONE	NONE
3exa_A_cavity_2	5	2.95	0.59	3	1	0	1	0	0	tRNA Delta(2)-isopentenylpyrophosphate transferase	NONE	Q9KAC3	NONE	NONE	NONE
1oxy_A_cavity_2	5	2.943	0.5886	3	1	0	0	1	0	Hemocyanin II	NONE	P04253	NONE	NONE	NONE
2qpo_D_cavity_1	5	2.931	0.5861	3	2	0	0	0	0	Thymidine kinase	NONE	Q9WYN2	NONE	NONE	NONE
1qox_N_cavity_2	5	2.93	0.586	3	1	0	1	0	0	Beta-glucosidase	NONE	Q03506	NONE	NONE	NONE
1wp1_B_cavity_1	5	2.929	0.5857	4	1	0	0	0	0	Outer membrane protein oprM	MEMBRANE PROTEIN	OPRM_PSEAE	The outer membrane component of the mexAB-oprM efflux system that confers multidrug resistance. Also functions as the major efflux pump for n-hexane and p-xylene efflux. Over- expression of the pump increases antibiotic and solvent efflux capacities. Can ;The ability to export antibiotics and solvents is dramatically decreased in the presence of the proton conductor carbonyl cyanide m-chloropheny…	NONE	NONE
1trb_A_cavity_1	5	2.917	0.5835	4	1	0	0	0	0	Thioredoxin reductase	NONE	P0A9P4	Posttranslational modification, protein turnover, chaperones	NONE	NONE
2ayn_C_cavity_2	5	2.914	0.5827	3	1	0	1	0	0	Ubiquitin carboxyl-terminal hydrolase 14	HYDROLASE	UBP14_HUMAN	NONE	NONE	NONE
1fiz_A_cavity_4	6	3.496	0.5826	3	2	0	1	0	0	Acrosin	NONE	P08001	NONE	NONE	NONE
3gh8_H_cavity_3	5	2.907	0.5814	4	1	0	0	0	0	Iodotyrosine dehalogenase 1	NONE	Q9DCX8	NONE	NONE	NONE
1cok_A_cavity_1	5	2.906	0.5813	4	1	0	0	0	0	Tumor protein p73	GENE REGULATION	P73_HUMAN	Participates in the apoptotic response to DNA damage. When overproduced, activates transcription from p53-responsive promoters and induces apoptosis. May be a tumor suppressor protein.	Maps to a chromosome region frequently mutated in diverse cell lines of human cancer. Appears not to be frequently mutated in human cancers, in contrast to p53. Hemizygosity is observed in neuroblastoma and oligodendroglioma.	NONE
1t9k_B_cavity_2	5	2.891	0.5782	4	1	0	0	0	0	Methylthioribose-1-phosphate isomerase	NONE	Q9X013	NONE	NONE	NONE
2ohe_A_cavity_1	5	2.889	0.5779	3	2	0	0	0	0	tRNA-splicing endonuclease	NONE	Q9HIY5	NONE	NONE	NONE
1qca_A_cavity_4	5	2.885	0.577	4	1	0	0	0	0	Chloramphenicol acetyltransferase 3	NONE	P00484	Involved in chloramphenicol O-acetyltransferase activity	NONE	Used in treatment of cholera, as it destroys the vibrios and decreases the diarrhea. It is effective against tetracycline-resistant vibrios. It is also used in eye drops or ointment to treat bacterial conjunctivitis.
2g18_C_cavity_3	5	2.882	0.5764	4	1	0	0	0	0	Phycocyanobili	NONE	Q93TN0	NONE	NONE	NONE
1oy1_D_cavity_2	5	2.88	0.5761	2	2	1	0	0	0	Enhancing lycopene biosynthesis protein 2	NONE	P0ABU5	Secondary metabolites biosynthesis, transport and catabolism	NONE	NONE
1fcx_A_cavity_3	5	2.875	0.575	4	1	0	0	0	0	Retinoic acid receptor gamma	GENE REGULATION	RARG_HUMAN	This is a receptor for retinoic acid. This metabolite has profound effects on vertebrate development. Retinoic acid is a morphogen and is a powerful teratogen. This receptor controls cell function by directly regulating gene expression.	NONE	Emphysema
2jtk_A_cavity_1	5	2.87	0.5741	3	2	0	0	0	0	Dickkopf-related protein 2	NONE	Q9QYZ8	NONE	NONE	NONE
1i3r_H_cavity_2	5	2.862	0.5725	4	1	0	0	0	0	H-2 class II histocompatibility antigen, E-K alpha chain	NONE	P04224	NONE	NONE	NONE
1urj_B_cavity_4	5	2.862	0.5724	4	1	0	0	0	0	Major DNA-binding protein	NONE	P04296	NONE	NONE	NONE
3d8a_A_cavity_1	5	2.859	0.5718	4	1	0	0	0	0	Protein traM	NONE	P10026	NONE	NONE	NONE
1mgt_A_cavity_1	5	2.845	0.5691	3	2	0	0	0	0	Methylated-DNA--protein-cysteine methyltransferase	NONE	O74023	NONE	NONE	NONE
1onf_A_cavity_5	5	2.837	0.5674	4	1	0	0	0	0	Glutathione reductase	NONE	Q94655	Involved in oxidoreductase activity	NONE	NONE
1ycd_A_cavity_1	5	2.834	0.5667	4	1	0	0	0	0	Family of serine hydrolases 1	NONE	P38777	NONE	NONE	NONE
1nu9_C_cavity_1	5	2.821	0.5641	3	1	0	1	0	0	Prothrombin	HYDROLASE/PROTEIN BINDING	THRB_HUMAN	Thrombin, which cleaves bonds after Arg and Lys, converts fibrinogen to fibrin and activates factors V, VII, VIII, XIII, and, in complex with thrombomodulin, protein C. Functions in blood homeostasis, inflammation and wound healing.	Defects in F2 are the cause of various forms of dysprothrombinemia [MIM:176930].;Genetic variations in F2 may be a cause of susceptibility to ischemic stroke [MIM:601367]; also known as cerebrovascular accident or cerebral infarction. A stroke is an acute neurologic event leading to death of neural tissue of the brain and resulting in loss of motor, sensory and/or cognitive function. Ischemic str…	Deep vein thrombosis;Thrombocytopenia;Cerebrovascular disease;Wound healing;Ebola virus infection;Bone injury;Cerebrovascular ischemia;Restenosis;Thrombosis;Diabetic foot ulcer;Ischemic heart disease;Marburg virus infection;Myocardial disease;Embolism and thrombosis;Myocardial infarction;Cartilage disease;Thromboembolism;Coronary artery disease;Hemophilia;Blood clotting disorder;Bleeding;Atrial f…
1goy_A_cavity_1	5	2.811	0.5621	1	2	0	1	1	0	Ribonuclease	NONE	P00649	This is a purine-specific ribonuclease.	NONE	NONE
2yww_B_cavity_1	5	2.789	0.5578	4	1	0	0	0	0	Aspartate carbamoyltransferase regulatory chain	NONE	Q58801	NONE	NONE	NONE
2gfq_A_cavity_2	5	2.787	0.5574	3	0	1	0	1	0	D-tyrosyl-tRNA(Tyr) deacylase	NONE	O57774	NONE	NONE	NONE
1v9s_A_cavity_1	5	2.77	0.554	4	1	0	0	0	0	Uracil phosphoribosyltransferase	NONE	Q72J35	NONE	NONE	NONE
1ddm_A_cavity_1	5	2.77	0.5539	4	1	0	0	0	0	Protein numb	NONE	P16554	NONE	NONE	NONE
3ffh_A_cavity_1	5	2.768	0.5537	3	2	0	0	0	0	Histidinol-phosphate aminotransferase	NONE	Q92A83	NONE	NONE	NONE
1vac_A_cavity_1	5	2.766	0.5531	3	1	0	1	0	0	H-2 class I histocompatibility antigen, K-B alpha chain	NONE	P01901	NONE	NONE	NONE
1gzq_A_cavity_1	5	2.754	0.5508	4	1	0	0	0	0	T-cell surface glycoprotein CD1b	GLYCOPROTEIN	CD1B_HUMAN	Antigen-presenting protein that binds self and non-self lipid and glycolipid antigens and presents them to T-cell receptors on natural killer T-cells.	NONE	NONE
1d7c_A_cavity_1	6	3.286	0.5476	4	2	0	0	0	0	Cellobiose dehydrogenase	NONE	Q01738	Amino acid transport and metabolism	NONE	NONE
2epi_A_cavity_1	6	3.286	0.5476	4	1	1	0	0	0	UPF0045 protein MJ1052	NONE	Q58452	NONE	NONE	NONE
1s0w_D_cavity_1	6	2.999	0.4998	3	1	1	1	0	0	Beta-lactamase TEM	NONE	P62594	Defense mechanisms and antibioitic degradation	NONE	NONE
2d8c_A_cavity_1	6	2.992	0.4987	3	1	1	0	1	0	Phosphatidylcholin	NONE	Q8VCQ6	NONE	NONE	NONE
3gcx_A_cavity_1	6	2.985	0.4976	1	3	1	0	1	0	Proprotein convertase subtilisin/kexin type 9	NONE	Q8NBP7	NONE	NONE	NONE
3cdk_B_cavity_2	6	2.984	0.4974	4	1	0	1	0	0	Probable succinyl-Co	NONE	P42315	NONE	NONE	NONE
3hjb_D_cavity_5	6	2.984	0.4973	2	3	1	0	0	0	Glucose-6-phosphate isomerase	NONE	Q9KUY4	NONE	NONE	NONE
2pla_B_cavity_1	6	2.977	0.4962	2	4	0	0	0	0	Glycerol-3-phosphate dehydrogenase 1-like protein	NONE	Q8N335	NONE	NONE	NONE
1s8i_A_cavity_1	6	2.976	0.4959	4	2	0	0	0	0	Phospholipase A2 homolog	NONE	P49121	Involved in phospholipase A2 activity	NONE	NONE
2coa_A_cavity_1	6	2.974	0.4957	4	1	1	0	0	0	Serine/threonine-protein kinase D2	NONE	Q9BZL6	NONE	NONE	NONE
2z3x_A_cavity_1	6	2.973	0.4954	5	1	0	0	0	0	Small, acid-soluble spore protein C	NONE	P02958	NONE	NONE	NONE
1lwd_A_cavity_4	6	2.969	0.4949	3	1	1	0	1	0	Isocitrate dehydrogenase [NADP], mitochondrial	NONE	P33198	Energy production and conversion	NONE	NONE
1qwo_A_cavity_3	6	2.967	0.4946	3	2	0	0	1	0	3-phytase A	NONE	O00092	NONE	NONE	NONE
1kp9_B_cavity_2	6	2.967	0.4945	2	3	1	0	0	0	Cyclopropane-fatty-acyl-phospholipid synthase 1	NONE	P0C5C2	NONE	NONE	NONE
1tg6_A_cavity_2	6	2.964	0.494	4	1	0	0	1	0	Putative ATP-dependent Clp protease proteolytic subunit, mitochondrial	HYDROLASE	CLPP_HUMAN	Clp cleaves peptides in various proteins in a process that requires ATP hydrolysis. Clp may be responsible for a fairly general and central housekeeping function rather than for the degradation of specific substrates.	NONE	NONE
2zu6_D_cavity_2	6	2.963	0.4938	5	1	0	0	0	0	Eukaryotic initiation factor 4A-I	NONE	P60842	NONE	NONE	NONE
3bg9_A_cavity_4	6	2.96	0.4933	2	1	1	2	0	0	Pyruvate carboxylase, mitochondrial	NONE	P11498	NONE	NONE	NONE
1igw_B_cavity_1	6	2.959	0.4931	5	1	0	0	0	0	Isocitrate lyase	NONE	P0A9G6	NONE	NONE	NONE
2fxt_A_cavity_1	6	2.958	0.493	5	1	0	0	0	0	Mitochondrial import inner membrane translocase subunit TIM44	NONE	Q01852	NONE	NONE	NONE
1h7w_D_cavity_8	6	2.951	0.4918	3	1	1	1	0	0	Dihydropyrimidine dehydrogenase [NADP+]	NONE	Q28943	NONE	NONE	NONE
1p4t_A_cavity_2	6	2.949	0.4915	5	1	0	0	0	0	Surface protein A	NONE	Q9RP17	Involved in porin activity	NONE	NONE
3bfx_B_cavity_1	6	2.948	0.4913	2	1	1	0	2	0	Sulfotransferase 1C2	TRANSFERASE	ST1C2_HUMAN	Catalyzes the sulfate conjugation of many drugs, xenobiotic compounds, hormones, and neurotransmitters. May be involved in the activation of carcinogenic hyroxylamines. Shows activity towards p-nitrophenol and N-hydroxy-2-acetylamino- fluorene (N-OH-2AAF)	NONE	NONE
1l6s_A_cavity_1	6	2.946	0.491	2	2	1	1	0	0	Delta-aminolevulinic acid dehydratase	NONE	P0ACB2	Coenzyme transport and metabolism	NONE	NONE
2yu4_A_cavity_1	6	2.946	0.491	2	1	1	1	1	0	E3 SUMO-protein ligase NSE2	NONE	Q96MF7	NONE	NONE	NONE
2if2_C_cavity_2	6	2.946	0.4909	5	1	0	0	0	0	Dephospho-CoA kinase	NONE	O67792	NONE	NONE	NONE
2p1r_D_cavity_1	6	2.945	0.4909	2	3	1	0	0	0	Probable lipid kinase yegS	NONE	Q8ZNP1	NONE	NONE	NONE
1b49_C_cavity_1	6	2.941	0.4902	3	1	1	0	1	0	Deoxycytidylate 5-hydroxymethyltransferase	NONE	P08773	Involved in thymidylate synthase activity	NONE	NONE
1ma1_A_cavity_1	6	2.941	0.4901	5	1	0	0	0	0	Superoxide dismutase [Fe]	NONE	P18868	NONE	NONE	NONE
2v68_P_cavity_1	6	2.94	0.4901	3	1	1	1	0	0	Ribulose bisphosphate carboxylase large chain	NONE	P00877	NONE	NONE	NONE
1vrb_B_cavity_3	6	2.936	0.4893	3	2	0	0	1	0	Uncharacterized protein yxbC	NONE	P46327	NONE	NONE	NONE
3csk_A_cavity_4	6	2.935	0.4892	1	2	1	2	0	0	Probable dipeptidyl-peptidase 3	NONE	Q08225	NONE	NONE	NONE
3c7g_A_cavity_3	6	2.931	0.4886	4	1	0	1	0	0	Arabinoxylan arabinofuranohydrolase	NONE	Q45071	NONE	NONE	NONE
1qsa_A_cavity_6	6	2.93	0.4884	3	3	0	0	0	0	Soluble lytic murein transglycosylase precursor	NONE	P0AGC3	Cell wall/membrane/envelope biogenesis	NONE	NONE
1yf6_L_cavity_3	6	2.926	0.4876	4	1	0	1	0	0	Reaction center protein H chain	NONE	P0C0Y7	NONE	NONE	NONE
3ccl_M_cavity_1	6	2.925	0.4875	2	2	1	0	1	0	50S ribosomal protein L37e	NONE	P32410	Involved in structural constituent of ribosome	NONE	NONE
2vde_C_cavity_1	6	2.924	0.4874	3	1	1	1	0	0	Outer membrane protein tolC	NONE	P02930	Cell wall/membrane/envelope biogenesis	NONE	NONE
3g3o_A_cavity_3	6	2.922	0.4871	4	1	1	0	0	0	Vacuolar transporter chaperone 2	NONE	P43585	NONE	NONE	NONE
3ibv_B_cavity_1	6	2.916	0.486	5	1	0	0	0	0	Exportin-T	NONE	O94258	NONE	NONE	NONE
1d5b_B_cavity_1	6	2.915	0.4859	5	1	0	0	0	0	Ig kappa chain C region	NONE	P01834	NONE	NONE	NONE
2j6y_D_cavity_1	6	2.915	0.4858	5	0	1	0	0	0	Phosphoserine phosphatase rsbU	NONE	P40399	NONE	NONE	NONE
3fbi_A_cavity_1	8	3.885	0.4857	4	0	2	2	0	0	Mediator of RNA polymerase II transcription subunit 7	NONE	Q08278	NONE	NONE	NONE
2pa6_A_cavity_4	6	2.913	0.4855	1	3	0	2	0	0	Enolase	NONE	Q60173	NONE	NONE	NONE
1in7_A_cavity_2	6	2.913	0.4855	2	3	0	0	1	0	Holliday junction ATP-dependent DNA helicase ruvB	NONE	Q56313	Involved in nucleotide binding	NONE	NONE
1yg9_A_cavity_1	6	2.911	0.4852	1	4	0	0	1	0	Aspartic protease Bla g 2	NONE	P54958	Involved in aspartic-type endopeptidase activity	NONE	NONE
2fge_B_cavity_5	6	2.91	0.485	4	1	1	0	0	0	Presequence protease 1, chloroplastic/mitochondrial	NONE	Q9LJL3	NONE	NONE	NONE
1is2_B_cavity_2	6	2.909	0.4848	3	2	1	0	0	0	Acyl-coenzyme A oxidase 1, peroxisomal	NONE	P07872	Involved in acyl-CoA oxidase activity	NONE	NONE
1njf_D_cavity_1	6	2.907	0.4846	3	2	0	1	0	0	DNA polymerase III subunit tau	NONE	P06710	Involved in nucleotide binding	NONE	NONE
3gwj_A_cavity_8	6	2.905	0.4841	1	2	1	2	0	0	Arylphorin	NONE	Q7Z1F8	NONE	NONE	NONE
2i2l_A_cavity_2	6	2.902	0.4836	3	2	1	0	0	0	SPBc2 prophage-derived uncharacterized protein yopX	NONE	O34401	NONE	NONE	NONE
3fku_T_cavity_1	6	2.901	0.4836	5	1	0	0	0	0	Hemagglutinin	NONE	Q6J8F6	NONE	NONE	NONE
1yiv_A_cavity_1	8	3.864	0.4829	4	2	0	2	0	0	Myelin P2 protein	NONE	P0C6G6	NONE	NONE	NONE
1ako_A_cavity_1	6	2.895	0.4826	4	2	0	0	0	0	Exodeoxyribonuclease III	NONE	P09030	NONE	NONE	NONE
1gqm_E_cavity_2	6	2.893	0.4821	4	1	1	0	0	0	Protein S100-A12	CALCIUM BINDING	S10AC_HUMAN	Calcitermin possesses antifungal activity against C.albicans and is also active against E.coli and P.aeruginosa but not L.monocytogenes and S.aureus.	NONE	NONE
2ad1_A_cavity_2	6	2.891	0.4819	3	2	1	0	0	0	Sulfotransferase 1C4	TRANSFERASE	ST1C4_HUMAN	Catalyzes the sulfate conjugation of many drugs, xenobiotic compounds, hormones, and neurotransmitters. May be involved in the activation of carcinogenic hyroxylamines. Shows activity towards p-nitrophenol and N-hydroxy-2-acetylamino- fluorene (N-OH-2AAF)	NONE	NONE
2e1o_A_cavity_1	6	2.889	0.4815	2	2	1	1	0	0	Hematopoietically-expressed homeobox protein HHEX	NONE	Q03014	NONE	NONE	NONE
1ukf_A_cavity_1	6	2.888	0.4814	4	1	0	0	1	0	Cysteine protease avirulence protein avrPphB	NONE	Q52430	NONE	NONE	NONE
1qx4_A_cavity_2	6	2.887	0.4812	5	1	0	0	0	0	NADH-cytochrome b5 reductase 3	NONE	P20070	Involved in oxidoreductase activity	NONE	NONE
2gzo_A_cavity_3	6	2.883	0.4805	4	1	1	0	0	0	UPF0301 protein SO_3346	NONE	Q8EBZ9	NONE	NONE	NONE
2z5f_A_cavity_1	6	2.882	0.4803	3	1	1	0	1	0	Sulfotransferase family cytosolic 1B member 1	TRANSFERASE	ST1B1_HUMAN	Catalyzes the sulfate conjugation of many hormones, neurotransmitters, drugs and xenobiotic compounds. Sulfonation increases the water solubility of most compounds, and therefore their renal excretion, but it can also result in bioactivation to form activ	NONE	NONE
1pkx_A_cavity_3	6	2.881	0.4802	2	3	0	1	0	0	Bifunctional purine biosynthesis protein PURH	TRANSFERASE, HYDROLASE	PUR9_HUMAN	NONE	Defects in ATIC are the cause of AICA-ribosuria [MIM:608688]; also known as AICA-ribosiduria. AICA-ribosuria is a neurologically devastating inborn error of purine biosynthesis. AICA-ribosuria patients excrete massive amounts of AICA-riboside in the urine and accumulate AICA-ribotide and its derivatives in erythrocytes and fibroblasts. AICA-ribosuria causes profound mental retardation, epilepsy, …	NONE
1vky_B_cavity_1	6	2.88	0.4801	3	3	0	0	0	0	S-adenosylmethionin	NONE	Q9WZ44	NONE	NONE	NONE
1f5z_A_cavity_2	6	2.88	0.48	4	2	0	0	0	0	N-acetylneuraminate lyase	NONE	P44539	NONE	NONE	NONE
2a2d_A_cavity_3	6	2.88	0.48	3	2	0	1	0	0	N-acetylgalactosamine kinase	NONE	Q01415	NONE	NONE	NONE
2p4b_C_cavity_2	6	2.88	0.48	2	2	1	0	1	0	Sigma-E factor regulatory protein rseB	NONE	P0AFX9	NONE	NONE	NONE
2z7x_B_cavity_1	6	2.878	0.4797	4	2	0	0	0	0	Toll-like receptor 1	IMMUNE SYSTEM	TLR1_HUMAN	Participates in the innate immune response to microbial agents. Cooperates with TLR2 to mediate the innate immune response to bacterial lipoproteins or lipopeptides. Acts via MYD88 and TRAF6, leading to NF-kappa-B activation, cytokine secretion and the in	NONE	NONE
2pff_A_cavity_8	6	2.876	0.4794	3	2	1	0	0	0	Fatty acid synthase subunit alpha	NONE	P19097	NONE	NONE	NONE
1tv5_A_cavity_1	6	2.876	0.4793	4	2	0	0	0	0	Dihydroorotate dehydrogenase homolog, mitochondrial	OXIDOREDUCTASE	PYRD_PLAF7	NONE	NONE	NONE
2apo_A_cavity_1	6	2.874	0.479	4	1	0	0	1	0	Probable tRNA pseudouridine synthase B	NONE	Q57612	NONE	NONE	NONE
1xg0_C_cavity_2	6	2.874	0.479	3	2	1	0	0	0	Phycoerythrin alpha-3 chain, chloroplastic	NONE	Q00433	NONE	NONE	NONE
1kvd_B_cavity_1	6	2.872	0.4787	5	1	0	0	0	0	Salt-mediated killer protoxin 1	NONE	P19972	NONE	NONE	NONE
1fth_A_cavity_2	6	2.87	0.4783	2	3	1	0	0	0	Holo-[acyl-carrier-protein] synthase	NONE	P0A2W7	Involved in magnesium ion binding	NONE	NONE
1b5l_A_cavity_1	6	2.866	0.4777	2	2	1	0	1	0	Interferon tau-1	NONE	P56828	NONE	NONE	NONE
3cgu_B_cavity_4	6	2.863	0.4772	3	2	1	0	0	0	Protein giant-lens	NONE	Q00805	NONE	NONE	NONE
2csw_A_cavity_1	6	2.862	0.4771	3	2	1	0	0	0	E3 ubiquitin-protein ligase RNF8	NONE	O76064	NONE	NONE	NONE
1lm7_A_cavity_1	6	2.861	0.4769	2	1	2	1	0	0	Desmoplakin	NONE	P15924	NONE	NONE	NONE
3cb5_A_cavity_5	6	2.86	0.4766	4	1	1	0	0	0	FACT complex subunit spt16	NONE	O94267	NONE	NONE	NONE
2any_A_cavity_1	6	2.859	0.4765	2	0	2	1	1	0	Plasma kallikrein	NONE	P03952	NONE	NONE	NONE
3g5b_A_cavity_2	6	2.857	0.4762	2	1	1	1	1	0	Netrin receptor UNC5B	NONE	O08722	NONE	NONE	NONE
3bkb_A_cavity_3	6	2.856	0.4761	3	2	0	0	1	0	Proto-oncogene tyrosine-protein kinase Fes/Fps	TRANSFERASE	FES_HUMAN	NONE	NONE	NONE
1l3g_A_cavity_1	6	2.856	0.4761	3	2	0	0	1	0	Transcription factor MBP1	NONE	P39678	NONE	NONE	NONE
1r76_A_cavity_6	6	2.855	0.4759	3	0	2	1	0	0	Pectate lyase	NONE	Q9X592	NONE	NONE	NONE
2ikq_A_cavity_4	6	2.853	0.4756	3	1	1	1	0	0	Ubiquitin-associated and SH3 domain-containing protein B	NONE	Q8BGG7	NONE	NONE	NONE
1eji_B_cavity_3	6	2.851	0.4752	2	2	1	0	1	0	Serine hydroxymethyltransferase, cytosolic	NONE	P50431	Amino acid transport and metabolism	NONE	NONE
3h1h_S_cavity_1	6	2.851	0.4752	2	2	1	1	0	0	Cytochrome b	NONE	P18946	NONE	NONE	NONE
2c9o_B_cavity_2	6	2.84	0.4734	3	1	2	0	0	0	RuvB-like 1	NONE	Q9Y265	NONE	NONE	NONE
2eje_A_cavity_1	6	2.84	0.4734	3	2	1	0	0	0	General transcription factor II-I	NONE	P78347	NONE	NONE	NONE
2d8s_A_cavity_1	6	2.839	0.4731	2	1	2	0	1	0	E3 ubiquitin-protein ligase MARCH8	Tomcat/6.0.18 - Error report</title><style><!--H1	MARH8_HUMAN	E3 ubiquitin-protein ligase that may regulate immune responses by promoting ubiquitination of MHC-II and CD86, which leads to their subsequent endocytosis and lysosomal degradation. May also promote ubiquitination and endocytosis of TFRC and FAS. E3 ubiqu	NONE	NONE
1pie_A_cavity_1	6	2.838	0.473	3	2	1	0	0	0	Galactokinase	NONE	Q9R7D7	NONE	NONE	NONE
2qvv_A_cavity_1	7	3.311	0.4729	4	1	1	0	1	0	Fructose-1,6-bisphosphatase 1	NONE	P00636	Carbohydrate transport and metabolism	NONE	NONE
1xap_A_cavity_1	6	2.837	0.4729	5	1	0	0	0	0	Retinoic acid receptor beta	TRANSCRIPTION	RARB_HUMAN	This is a receptor for retinoic acid. This metabolite has profound effects on vertebrate development. Retinoic acid is a morphogen and is a powerful teratogen. This receptor controls cell function by directly regulating gene expression.	NONE	Psoriasis;Acne;Cancer
1vhn_A_cavity_2	6	2.837	0.4728	4	1	1	0	0	0	Hypothetical protein	NONE	Q9WXV1	Involved in tRNA dihydrouridine synthase activity	NONE	NONE
2rmr_A_cavity_1	6	2.834	0.4724	5	1	0	0	0	0	Paired amphipathic helix protein Sin3a	NONE	Q60520	NONE	NONE	NONE
1bip_A_cavity_3	6	2.833	0.4722	3	2	1	0	0	0	Alpha-amylase/trypsin inhibitor	NONE	P01087	NONE	NONE	NONE
2b39_A_cavity_6	6	2.833	0.4721	3	0	2	1	0	0	Complement C3	NONE	Q2UVX4	NONE	NONE	NONE
1h7y_A_cavity_3	6	2.826	0.4709	3	1	1	1	0	0	Translationally-controlled tumor protein homolog	NONE	Q10344	NONE	NONE	NONE
1kmm_D_cavity_1	8	3.767	0.4708	0	2	2	3	1	0	Histidyl-tRNA synthetase	NONE	P60906	Translation, ribosomal structure and biogenesis	NONE	NONE
2i6a_D_cavity_1	6	2.824	0.4707	3	1	2	0	0	0	Adenosine kinase	TRANSFERASE	ADK_HUMAN	ATP dependent phosphorylation of adenosine and other related nucleoside analogs to monophosphate derivatives. Serves as a potential regulator of concentrations of extracellular adenosine and intracellular adenine nucleotides.	NONE	Septic shock;Pain;Inflammation;Seizure disorder;Seizure, epilepsy & convulsion;Epilepsy;Anesthesia
1to3_A_cavity_1	6	2.823	0.4705	3	2	0	1	0	0	Uncharacterized aldolase yihT	NONE	Q9L7R9	NONE	NONE	NONE
1kkr_A_cavity_1	6	2.819	0.4699	1	1	2	0	2	0	3-methylaspartate ammonia-lyase	NONE	O66145	Amino acid transport and metabolism	NONE	NONE
1rso_A_cavity_1	6	2.817	0.4695	5	1	0	0	0	0	Disks large homolog 1	NONE	Q62696	NONE	NONE	NONE
1cs1_D_cavity_3	6	2.816	0.4694	2	2	1	1	0	0	Cystathionine gamma-synthase	NONE	P00935	Involved in pyridoxal phosphate binding	NONE	NONE
1ijy_B_cavity_1	6	2.816	0.4693	4	1	1	0	0	0	Frizzled-8	NONE	Q61091	NONE	NONE	NONE
1hlg_A_cavity_1	6	2.814	0.4691	2	2	1	0	1	0	Gastric triacylglycerol lipase	HYDROLASE	LIPG_HUMAN	NONE	NONE	Cystic fibrosis
1qib_A_cavity_1	8	3.745	0.4682	4	1	1	2	0	0	72 kDa type IV collagenase	HYDROLASE	MMP2_HUMAN	In addition to gelatin and collagens, it cleaves KiSS1 at a Gly-	-Leu bond.	Defects in MMP2 are the cause of multicentric osteolysis nodulosis and arthropathy (MONA) [MIM:605156]. Inherited osteolyses or vanishing bone syndromes are rare disorders of unknown etiology characterized by destruction and resorption of affected bones. MONA is an autosomal recessive osteolysis with multicentric involvement characterized by carpal and tarsal resorption, crippling arthritic chang…	NONE
2yxv_B_cavity_1	6	2.808	0.4681	2	1	1	2	0	0	Blue copper oxidase cueO	NONE	P36649	NONE	NONE	NONE
1txk_B_cavity_6	6	2.808	0.468	2	1	1	2	0	0	Glucans biosynthesis protein G	NONE	P33136	NONE	NONE	NONE
2rfa_A_cavity_1	6	2.808	0.468	5	1	0	0	0	0	Transient receptor potential cation channel subfamily V member 6	NONE	Q91WD2	NONE	NONE	NONE
2oyz_A_cavity_1	6	2.805	0.4674	3	1	1	1	0	0	UPF0345 protein VPA0057	NONE	Q87K41	NONE	NONE	NONE
1b4f_F_cavity_1	6	2.804	0.4674	4	2	0	0	0	0	Ephrin type-B receptor 2	SIGNAL TRANSDUCTION	EPHB2_HUMAN	Receptor for members of the ephrin-B family. Acts as a tumor suppressor.	Defects in EPHB2 are involved in the progression of prostate cancer [MIM:176807].;Defects in EPHB2 are involved in the development of prostate cancer metastasis to the brain [MIM:603688].	Ocular disease;Angiogenesis disorder;Cancer
1lrw_C_cavity_2	6	2.804	0.4674	2	2	0	2	0	0	Methanol dehydrogenase subunit 1	NONE	P12293	NONE	NONE	NONE
2ew1_A_cavity_3	6	2.804	0.4673	4	1	1	0	0	0	Ras-related protein Rab-30	SIGNALING PROTEIN	RAB30_HUMAN	NONE	NONE	NONE
2i62_A_cavity_1	6	2.799	0.4664	3	0	1	2	0	0	Nicotinamide N-methyltransferase	NONE	O55239	NONE	NONE	NONE
1ovq_A_cavity_2	6	2.798	0.4663	4	2	0	0	0	0	Putative Holliday junction resolvase	NONE	P0A8I1	NONE	NONE	NONE
1tiy_B_cavity_1	6	2.797	0.4662	4	1	1	0	0	0	Guanine deaminase	NONE	O34598	Involved in zinc ion binding	NONE	NONE
1zxn_B_cavity_3	6	2.797	0.4662	3	2	1	0	0	0	DNA topoisomerase 2-alpha	ISOMERASE	TOP2A_HUMAN	Control of topological states of DNA by transient breakage and subsequent rejoining of DNA strands. Topoisomerase II makes double-strand breaks.	NONE	NONE
1ibh_A_cavity_1	6	2.79	0.465	3	3	0	0	0	0	Superoxide dismutase [Cu-Zn]	NONE	P00446	NONE	NONE	NONE
2frx_A_cavity_5	6	2.79	0.4649	1	1	2	2	0	0	Ribosomal RNA small subunit methyltransferase F	NONE	P76273	NONE	NONE	NONE
2j4k_A_cavity_4	6	2.789	0.4649	5	1	0	0	0	0	Uridylate kinase	NONE	Q97ZE2	NONE	NONE	NONE
2d8k_A_cavity_1	6	2.789	0.4648	2	1	1	2	0	0	Synaptotagmin-7	NONE	O43581	NONE	NONE	NONE
1k44_E_cavity_1	6	2.787	0.4645	4	1	0	0	1	0	Nucleoside diphosphate kinase	NONE	P84284	NONE	NONE	NONE
1civ_A_cavity_2	6	2.787	0.4645	3	2	1	0	0	0	Malate dehydrogenase [NADP], chloroplast	NONE	P46489	Involved in oxidoreductase activity	NONE	NONE
2j96_B_cavity_1	6	2.774	0.4624	3	1	1	1	0	0	Phycoerythrocyanin alpha chain	NONE	P00309	NONE	NONE	NONE
1xge_A_cavity_2	6	2.774	0.4623	3	1	1	1	0	0	Dihydroorotase	NONE	P05020	Nucleotide transport and metabolism	NONE	NONE
1wny_B_cavity_1	6	2.772	0.462	1	2	1	2	0	0	Isoleucyl-tRNA synthetase	NONE	P56690	Translation, ribosomal structure and biogenesis	NONE	NONE
1w6j_A_cavity_7	6	2.771	0.4618	3	2	1	0	0	0	Lanosterol synthase	ISOMERASE	ERG7_HUMAN	Catalyzes the cyclization of (S)-2,3 oxidosqualene to lanosterol, a reaction that forms the sterol nucleus.	NONE	Hyperlipidemia;Hypercholesterolemia;Atherosclerosis
2r2p_A_cavity_3	6	2.771	0.4618	3	2	1	0	0	0	Ephrin type-A receptor 5	TRANSFERASE	EPHA5_HUMAN	Receptor for members of the ephrin-A family. Binds to ephrin-A1, -A2, -A3, -A4 and -A5.	NONE	NONE
1ipk_C_cavity_3	6	2.77	0.4616	3	1	1	1	0	0	Beta-conglycinin, beta chain	NONE	P25974	NONE	NONE	NONE
2zme_A_cavity_1	6	2.768	0.4614	5	1	0	0	0	0	Vacuolar-sorting protein SNF8	NONE	Q96H20	NONE	NONE	NONE
1pma_P_cavity_1	6	2.768	0.4613	3	3	0	0	0	0	Proteasome subunit alpha	NONE	P25156	NONE	NONE	NONE
3b4t_B_cavity_2	6	2.766	0.461	1	2	1	2	0	0	Ribonuclease PH	NONE	Q10628	NONE	NONE	NONE
1i19_A_cavity_2	6	2.766	0.4609	3	1	1	1	0	0	Oxidoreductase	NONE	Q7SID9	Involved in oxidoreductase activity	NONE	NONE
1xdz_A_cavity_1	6	2.765	0.4608	3	2	0	1	0	0	Ribosomal RNA small subunit methyltransferase G	NONE	P25813	NONE	NONE	NONE
1gup_A_cavity_2	6	2.764	0.4606	4	2	0	0	0	0	Galactose-1-phosphate uridylyltransferase	NONE	P09148	Carbohydrate transport and metabolism	NONE	NONE
1k0e_A_cavity_1	6	2.763	0.4605	3	1	1	0	1	0	Para-aminobenzoate synthase component 1	LYASE	PABB_ECOLI	Catalyzes the biosynthesis of 4-amino-4-deoxychorismate (ADC) from chorismate and glutamine.	NONE	NONE
2bed_A_cavity_1	6	2.762	0.4603	3	2	1	0	0	0	Protein farnesyltransferase/geranylgeranyltransferase type-1 subunit alpha	NONE	Q04631	NONE	NONE	NONE
1f7s_A_cavity_1	6	2.761	0.4602	4	1	1	0	0	0	Actin-depolymerizing factor 1	NONE	Q39250	Involved in actin binding	NONE	NONE
2q3m_A_cavity_1	6	2.759	0.4598	4	2	0	0	0	0	Flavonol sulfotransferase-like	NONE	P52839	Involved in sulfotransferase activity	NONE	NONE
2gux_A_cavity_2	6	2.756	0.4594	2	3	1	0	0	0	Griffithsin	NONE	P84801	NONE	NONE	NONE
2ep8_A_cavity_1	6	2.754	0.4589	1	3	1	1	0	0	Pescadillo homolog	NONE	O00541	NONE	NONE	NONE
1ny8_A_cavity_3	6	2.753	0.4589	2	2	1	1	0	0	Uncharacterized protein yrbA	NONE	P0A9W6	NONE	NONE	NONE
1ifw_A_cavity_1	6	2.753	0.4588	2	3	1	0	0	0	Polyadenylate-binding protein, cytoplasmic and nuclear	NONE	P04147	NONE	NONE	NONE
5ldh_B_cavity_1	6	2.75	0.4584	3	2	1	0	0	0	L-lactate dehydrogenase B chain	NONE	P00336	NONE	NONE	NONE
1x86_A_cavity_2	6	2.749	0.4582	3	2	1	0	0	0	Rho guanine nucleotide exchange factor 12	SIGNALING PROTEIN/MEMBRANE PROTEIN	ARHGC_HUMAN	May play a role in the regulation of RhoA GTPase by guanine nucleotide-binding alpha-12 (GNA12) and alpha-13 (GNA13). Acts as guanine nucleotide exchange factor (GEF) for RhoA GTPase and may act as GTPase-activating protein (GAP) for GNA12 and GNA13.	A chromosomal aberration involving ARHGEF12 may be a cause of acute leukemia. Translocation t(11;11)(q23;23) with MLL.	NONE
2f4m_A_cavity_3	6	2.746	0.4577	2	2	1	0	1	0	Peptide-N(4)-(N-acetyl-beta-glucosaminyl)asparagine amidase	NONE	Q9JI78	NONE	NONE	NONE
2qxl_A_cavity_5	6	2.746	0.4576	3	1	2	0	0	0	Heat shock protein homolog SSE1	NONE	P32589	NONE	NONE	NONE
3gos_B_cavity_1	6	2.744	0.4574	5	1	0	0	0	0	2,3,4,5-tetrahydropyridine-2,6-dicarboxylate N-succinyltransferase	NONE	Q8ZH69	NONE	NONE	NONE
2dvk_A_cavity_1	6	2.736	0.4561	4	1	1	0	0	0	UPF0130 protein APE_0816	NONE	Q9YDV3	NONE	NONE	NONE
3glb_C_cavity_1	6	2.736	0.456	4	2	0	0	0	0	HTH-type transcriptional regulator catM	NONE	P07774	NONE	NONE	NONE
2crc_A_cavity_1	6	2.734	0.4557	2	2	2	0	0	0	RanBP-type and C3HC4-type zinc finger-containing protein 1	NONE	Q9BYM8	NONE	NONE	NONE
2a2f_X_cavity_3	8	3.641	0.4552	4	1	1	0	2	0	Exocyst complex component 6	NONE	Q9VDE6	NONE	NONE	NONE
2aa7_A_cavity_1	7	3.148	0.4497	5	2	0	0	0	0	Mineralocorticoid receptor	TRANSCRIPTION	MCR_HUMAN	Receptor for both mineralocorticoids (MC) such as aldosterone and glucocorticoids (GC) such as corticosterone or cortisol. Binds to mineralocorticoid response elements (MRE) and transactivates target genes. The effect of MC is to increase ion and water tr	Defects in NR3C2 are a cause of autosomal dominant pseudohypoaldosteronism type I (PHA1) [MIM:177735]. PHA1 is characterized by urinary salt wasting, resulting from target organ unresponsiveness to mineralocorticoids. There are 2 forms of PHA1: the autosomal dominant form that is mild, and the recessive form which is more severe and due to defects in any of the epithelial sodium channel subunits.…	Metabolic disorder;Hypertension;Cardiovascular disease;Urinary tract disease
2zv8_A_cavity_2	11	4.884	0.444	5	2	1	3	0	0	Tyrosine-protein kinase Lyn	NONE	P25911	NONE	NONE	NONE
1jh6_A_cavity_1	11	4.845	0.4405	5	1	2	0	3	0	Cyclic phosphodiesterase	NONE	O04147	Involved in cyclic-nucleotide phosphodiesterase activity	NONE	NONE
2qxx_A_cavity_1	8	3.523	0.4404	6	2	0	0	0	0	Deoxycytidine triphosphate deaminase	NONE	O07247	NONE	NONE	NONE
2a9e_A_cavity_2	9	3.93	0.4367	3	2	1	0	3	0	Catalase	NONE	P77872	Involved in catalase activity	NONE	NONE
2a5s_A_cavity_2	8	3.459	0.4324	3	2	2	1	0	0	Glutamate [NMDA] receptor subunit epsilon-1	NONE	Q00959	NONE	NONE	NONE
1rip_A_cavity_1	7	2.997	0.4281	3	0	2	2	0	0	30S ribosomal protein S17	NONE	P23828	NONE	NONE	NONE
1rp8_A_cavity_1	8	3.421	0.4277	4	1	1	2	0	0	Alpha-amylase type A isozyme	NONE	P00693	Carbohydrate transport and metabolism	NONE	NONE
2jqq_A_cavity_1	8	3.417	0.4271	4	2	1	0	1	0	Conserved oligomeric Golgi complex subunit 2	NONE	P53271	NONE	NONE	NONE
1jqx_A_cavity_1	7	2.987	0.4268	5	2	0	0	0	0	Dihydroorotate dehydrogenase A	NONE	Q53ZE5	Nucleotide transport and metabolism	NONE	NONE
1yi5_I_cavity_1	7	2.985	0.4264	5	0	1	1	0	0	Acetylcholine-binding protein	NONE	P58154	Involved in extracellular ligand-gated ion channel activity	NONE	For the relief of nicotine withdrawal symptoms and as an aid to smoking cessation.
1a0d_C_cavity_3	7	2.982	0.426	3	3	1	0	0	0	Xylose isomerase	NONE	P54273	NONE	NONE	NONE
1jof_C_cavity_2	7	2.982	0.426	1	2	1	2	1	0	Carboxy-cis,cis-muconate cyclase	NONE	P38677	Carbohydrate transport and metabolism	NONE	NONE
1ud1_C_cavity_2	7	2.98	0.4257	6	1	0	0	0	0	Glycinin G1	NONE	P04776	NONE	NONE	NONE
2i5i_A_cavity_2	7	2.974	0.4249	3	1	1	0	2	0	UPF0249 protein EF_3048	NONE	P59745	NONE	NONE	NONE
2iuk_B_cavity_1	7	2.973	0.4248	5	1	0	1	0	0	Seed lipoxygenase	NONE	P24095	NONE	NONE	NONE
1f0x_A_cavity_1	7	2.972	0.4245	3	2	0	1	1	0	D-lactate dehydrogenase	OXIDOREDUCTASE	DLD_ECOLI	First component of the membrane-bound D-lactate oxidase, which is believed to play an important role in the energization of the active transport of a variety of sugars and amino acids.	NONE	NONE
2e74_A_cavity_3	7	2.969	0.4242	5	1	0	0	1	0	Cytochrome b6	NONE	P83791	Involved in oxidoreductase activity	NONE	NONE
1v5w_B_cavity_1	7	2.968	0.4239	4	0	1	2	0	0	Meiotic recombination protein DMC1/LIM15 homolog	NONE	Q14565	NONE	NONE	NONE
1m0t_A_cavity_1	7	2.967	0.4238	3	1	1	1	1	0	Glutathione synthetase	NONE	Q08220	Involved in glutathione synthesis activity	NONE	NONE
1aw1_E_cavity_1	7	2.961	0.423	3	1	1	1	1	0	Triosephosphate isomerase	NONE	P50921	Carbohydrate transport and metabolism	NONE	NONE
2ffa_A_cavity_1	7	2.957	0.4225	4	0	2	1	0	0	Alpha-hemolysin translocation ATP-binding protein hlyB	NONE	P08716	NONE	NONE	NONE
6req_D_cavity_1	7	2.952	0.4217	4	2	0	0	1	0	Methylmalonyl-CoA mutase large subunit	NONE	P11653	NONE	NONE	NONE
1n8w_A_cavity_3	7	2.949	0.4213	6	1	0	0	0	0	Malate synthase G	NONE	P0A5J4	Energy production and conversion	NONE	NONE
2dlz_A_cavity_1	7	2.947	0.421	3	2	0	2	0	0	Guanine nucleotide exchange factor VAV2	NONE	P52735	NONE	NONE	NONE
2qnc_B_cavity_1	7	2.946	0.4209	6	1	0	0	0	0	Recombination endonuclease VII	NONE	P13340	NONE	NONE	NONE
2e7n_A_cavity_1	9	3.771	0.419	5	0	3	0	1	0	Bromodomain-containing protein 3	NONE	Q15059	NONE	NONE	NONE
1njq_A_cavity_1	7	2.933	0.419	5	0	2	0	0	0	Transcriptional regulator SUPERMAN	NONE	Q38895	NONE	NONE	NONE
3el6_A_cavity_1	7	2.933	0.419	5	2	0	0	0	0	Erythronolide synthase, modules 3 and 4	NONE	Q03132	NONE	NONE	NONE
3epy_B_cavity_3	7	2.932	0.4188	6	1	0	0	0	0	Acyl-CoA-binding domain-containing protein 7	NONE	Q8N6N7	NONE	NONE	NONE
2bjh_B_cavity_2	7	2.925	0.4178	3	1	1	0	2	0	Feruloyl esterase A	NONE	O42807	NONE	NONE	NONE
1zkm_B_cavity_2	7	2.917	0.4167	1	3	1	1	1	0	Adenylyltransferase thiF	NONE	P30138	NONE	NONE	NONE
1j3x_A_cavity_2	7	2.913	0.4161	3	2	0	0	2	0	High mobility group protein B2	NONE	P17741	NONE	NONE	NONE
2dfj_A_cavity_1	7	2.912	0.416	1	4	0	1	1	0	Bis(5-nucleosyl)-tetraphosphatase, symmetrical	NONE	Q83SQ2	NONE	NONE	NONE
2csj_A_cavity_1	7	2.911	0.4158	4	1	1	1	0	0	Tight junction protein ZO-2	NONE	Q9Z0U1	NONE	NONE	NONE
2dy3_C_cavity_1	9	3.741	0.4157	5	1	1	0	2	0	Alanine racemase	NONE	Q8RSU9	NONE	NONE	NONE
2qvl_A_cavity_1	7	2.907	0.4153	6	1	0	0	0	0	Diacylglycerol kinase	NONE	Q6GFF9	NONE	NONE	NONE
1a7b_A_cavity_2	7	2.906	0.4152	6	1	0	0	0	0	T-cell surface antigen CD2	NONE	P08921	NONE	NONE	NONE
1tw2_B_cavity_3	7	2.906	0.4152	4	1	0	2	0	0	Carminomycin 4-O-methyltransferase	NONE	Q06528	Secondary metabolites biosynthesis, transport and catabolism	NONE	NONE
1inz_A_cavity_1	7	2.906	0.4151	4	1	1	1	0	0	Epsin-1	NONE	Q9Y6I3	NONE	NONE	NONE
1mvh_A_cavity_4	7	2.905	0.4151	2	3	1	1	0	0	Histone-lysine N-methyltransferase, H3 lysine-9 specific	NONE	O60016	NONE	NONE	NONE
1u4j_A_cavity_1	7	2.905	0.4149	4	1	1	1	0	0	Phospholipase A2 isoform 2	NONE	Q6SLM1	Involved in phospholipase A2 activity	NONE	NONE
3prc_M_cavity_6	7	2.899	0.4141	5	2	0	0	0	0	Photosynthetic reaction center cytochrome c subunit	NONE	P07173	NONE	NONE	NONE
2nr0_D_cavity_1	7	2.897	0.4139	4	2	0	1	0	0	tRNA pseudouridine synthase A	NONE	P07649	NONE	NONE	NONE
3cp8_D_cavity_3	7	2.895	0.4136	3	1	1	2	0	0	tRNA uridine 5-carboxymethylaminomethyl modification enzyme mnmG	NONE	Q8KA85	NONE	NONE	NONE
1s9c_F_cavity_4	7	2.889	0.4127	5	1	1	0	0	0	Peroxisomal multifunctional enzyme type 2	NONE	P51659	Lipid transport and metabolism	NONE	Some evidence suggests that NADH might be useful in treating Parkinsons disease, chronic fatigue syndrome, Alzheimers disease and cardiovascular disease.
1o8v_A_cavity_1	7	2.883	0.4119	5	1	1	0	0	0	Fatty acid-binding protein homolog 1	NONE	Q02970	Involved in fatty acid binding	NONE	NONE
2dtg_C_cavity_1	7	2.882	0.4117	6	1	0	0	0	0	Insulin receptor	HORMONE RECEPTOR/IMMUNE SYSTEM	INSR_HUMAN	This receptor binds insulin and has a tyrosine-protein kinase activity. Isoform Short has a higher affinity for insulin. Mediates the metabolic functions of insulin. Binding to insulin stimulates association of the receptor with downstream mediators inclu	Defects in INSR are the cause of insulin resistance (Ins resistance) [MIM:125853].;Defects in INSR are the cause of Rabson-Mendenhall syndrome [MIM:262190]; also known as Mendenhall syndrome. It is a severe insulin resistance syndrome characterized by insulin- resistant diabetes mellitus with pineal hyperplasia and somatic abnormalities. Typical features include coarse, senile-appearing facies, d…	Insulin dependent diabetes;Cancer;Non-insulin dependent diabetes;Infection;Parkinsons disease;Hypertension;Diabetes mellitus;Hyperinsulinemia
2kei_B_cavity_1	7	2.876	0.4108	3	3	1	0	0	0	Lactose operon repressor	NONE	P03023	Involved in transcription factor activity	NONE	NONE
2w48_B_cavity_2	7	2.873	0.4104	5	2	0	0	0	0	Sorbitol operon regulator	NONE	P37078	NONE	NONE	NONE
2cry_A_cavity_1	7	2.873	0.4104	1	2	3	1	0	0	Kin of IRRE-like protein 3	NONE	Q8IZU9	NONE	NONE	NONE
2gfp_B_cavity_3	7	2.871	0.4102	4	2	1	0	0	0	Multidrug resistance protein D	NONE	P31442	NONE	NONE	NONE
2kd2_A_cavity_1	7	2.866	0.4094	6	1	0	0	0	0	Fas apoptotic inhibitory molecule 1	NONE	Q9WUD8	NONE	NONE	NONE
3e3r_A_cavity_2	7	2.864	0.4092	4	1	2	0	0	0	Calcyphosin	NONE	Q13938	NONE	NONE	NONE
1lar_A_cavity_3	7	2.862	0.4089	5	1	1	0	0	0	Receptor-type tyrosine-protein phosphatase F	NONE	P10586	NONE	NONE	NONE
1mj4_A_cavity_1	7	2.862	0.4089	6	1	0	0	0	0	Sulfite oxidase, mitochondrial	NONE	P51687	NONE	NONE	NONE
1prx_A_cavity_1	7	2.862	0.4088	6	1	0	0	0	0	Peroxiredoxin-6	NONE	P30041	NONE	NONE	NONE
1a3x_B_cavity_3	7	2.861	0.4087	5	2	0	0	0	0	Pyruvate kinase 1	NONE	P00549	Carbohydrate transport and metabolism	NONE	NONE
1xpo_B_cavity_3	7	2.858	0.4083	3	2	0	2	0	0	Transcription termination factor rho	NONE	P0AG30	Facilitates transcription termination by a mechanism that involves Rho binding to the nascent RNA, activation of Rho's RNA-dependent ATPase activity, and release of the mRNA from the DNA template. RNA-dependent NTPase which utilizes all four ribonucleoside triphosphates as substrates.	NONE	NONE
2h9c_B_cavity_2	7	2.857	0.4081	4	3	0	0	0	0	Salicylate biosynthesis protein pchB	NONE	Q51507	NONE	NONE	NONE
2id4_B_cavity_3	9	3.67	0.4077	4	2	1	0	2	0	Kexin	NONE	P13134	NONE	NONE	NONE
3cwz_B_cavity_2	7	2.853	0.4075	4	1	1	1	0	0	Ras-related protein Rab-6A	NONE	P20340	NONE	NONE	NONE
1gnd_A_cavity_4	7	2.85	0.4072	4	1	1	1	0	0	Rab GDP dissociation inhibitor alpha	NONE	P21856	Involved in Rab GDP-dissociation inhibitor activity	NONE	NONE
3d54_A_cavity_3	7	2.848	0.4068	0	4	1	1	1	0	Phosphoribosylformylglycinamidine synthase 2	NONE	Q9X0X3	NONE	NONE	NONE
1or7_C_cavity_1	7	2.847	0.4066	5	1	0	1	0	0	RNA polymerase sigma-E factor	NONE	P0AGB6	NONE	NONE	NONE
1a8p_A_cavity_1	7	2.843	0.4062	6	1	0	0	0	0	Ferredoxin--NADP reductase	NONE	Q44532	Involved in oxidoreductase activity	NONE	NONE
2ea1_A_cavity_3	7	2.842	0.4061	4	2	1	0	0	0	Ribonuclease I	NONE	P21338	NONE	NONE	NONE
2vpi_A_cavity_1	7	2.842	0.406	2	1	1	2	1	0	GMP synthase [glutamine-hydrolyzing]	LIGASE	GUAA_HUMAN	Involved in the de novo synthesis of guanine nucleotides which are not only essential for DNA and RNA synthesis, but also provide GTP, which is involved in a number of cellular processes important for cell division.	A chromosomal aberration involving GMPS is found in acute myeloid leukemias. Translocation t(3,11)(q25,q23) with MLL.	NONE
1ll0_A_cavity_1	7	2.842	0.4059	6	1	0	0	0	0	Glycogenin-1	NONE	P13280	Involved in transferase activity, transferring hexosyl groups	NONE	NONE
1hfe_M_cavity_4	7	2.841	0.4059	3	1	1	1	1	0	Periplasmic [Fe] hydrogenase large subunit	NONE	P07598	NONE	NONE	NONE
2o7p_B_cavity_2	7	2.839	0.4056	3	3	1	0	0	0	Riboflavin biosynthesis protein ribD	NONE	P25539	NONE	NONE	NONE
3e1k_I_cavity_3	7	2.838	0.4055	4	1	1	1	0	0	Galactose/lactose metabolism regulatory protein GAL80	NONE	Q06433	NONE	NONE	NONE
2gai_A_cavity_6	7	2.836	0.4051	0	2	2	3	0	0	DNA topoisomerase 1	NONE	P46799	NONE	NONE	NONE
1xfi_A_cavity_2	7	2.835	0.405	3	2	1	1	0	0	Uncharacterized protein At2g17340	NONE	Q949P3	NONE	NONE	NONE
2frs_A_cavity_1	9	3.644	0.4049	5	2	1	0	1	0	Cellular retinoic acid-binding protein 2	NONE	P29373	Involved in retinoid binding	NONE	For topical treatment of cutaneous lesions in patients with AIDS-related Kaposis sarcoma.
1pw8_A_cavity_1	7	2.832	0.4045	4	1	2	0	0	0	D-alanyl-D-alanine carboxypeptidase	NONE	P15555	Involved in cell wall peptidoglycan synthesis	NONE	Used to prevent infection during surgery and to treat many kinds of infections of the blood, bone or joints, respiratory tract, skin, and urinary tract.
1uxi_B_cavity_1	7	2.831	0.4045	4	1	1	1	0	0	Malate dehydrogenase	NONE	P80040	Energy production and conversion	NONE	NONE
1b0n_B_cavity_1	7	2.829	0.4042	6	1	0	0	0	0	HTH-type transcriptional regulator sinR	NONE	P06533	NONE	NONE	NONE
3fru_E_cavity_1	7	2.828	0.404	5	0	2	0	0	0	IgG receptor FcRn large subunit p51	NONE	P13599	NONE	NONE	NONE
2qtv_A_cavity_6	7	2.821	0.403	3	1	1	0	2	0	Protein transport protein SEC23	NONE	P15303	NONE	NONE	NONE
2cpi_A_cavity_1	7	2.82	0.4028	4	1	2	0	0	0	CCR4-NOT transcription complex subunit 4	NONE	Q8BT14	NONE	NONE	NONE
2nzt_B_cavity_6	7	2.819	0.4027	5	2	0	0	0	0	Hexokinase-2	TRANSFERASE	HXK2_HUMAN	NONE	NONE	NONE
3e7g_A_cavity_1	7	2.819	0.4027	5	1	1	0	0	0	Nitric oxide synthase, inducible	NONE	P35228	Inorganic ion transport and metabolism	NONE	Used for nutritional supplementation, also for treating dietary shortage or imbalance.
2agj_H_cavity_2	7	2.818	0.4026	3	1	1	1	1	0	Ig mu chain C region	NONE	P01871	NONE	NONE	NONE
1zde_A_cavity_1	7	2.817	0.4024	5	1	1	0	0	0	DNA polymerase III subunit alpha	NONE	P74750	NONE	NONE	NONE
1tzp_A_cavity_1	7	2.812	0.4018	2	2	1	1	1	0	Penicillin-insensitive murein endopeptidase precursor	NONE	P0C0T5	Cell wall/membrane/envelope biogenesis	NONE	NONE
3gyr_C_cavity_4	8	3.21	0.4012	3	2	0	1	2	0	Phenoxazinone synthase	NONE	Q53692	NONE	NONE	NONE
1zfj_A_cavity_2	7	2.805	0.4007	4	2	1	0	0	0	Inosine-5-monophosphate dehydrogenase	NONE	P0C0H6	Nucleotide transport and metabolism	NONE	NONE
2oeq_C_cavity_2	7	2.802	0.4002	4	1	1	1	0	0	UPF0342 protein GK0640	NONE	Q5L2A5	NONE	NONE	NONE
1pqu_A_cavity_3	7	2.801	0.4001	5	1	1	0	0	0	Aspartate-semialdehyde dehydrogenase	NONE	P44801	Amino acid transport and metabolism	NONE	NONE
1wth_D_cavity_2	7	2.8	0.4	5	1	1	0	0	0	Tail-associated lysozyme	NONE	P16009	NONE	NONE	NONE
1ofd_B_cavity_6	7	2.8	0.4	1	2	2	1	1	0	Ferredoxin-dependent glutamate synthase 2	NONE	P55038	Involved in catalytic activity	NONE	NONE
1n97_A_cavity_2	7	2.795	0.3993	6	1	0	0	0	0	Cytochrome P450	NONE	Q746J6	Involved in monooxygenase activity	NONE	NONE
1us1_B_cavity_3	7	2.795	0.3992	4	3	0	0	0	0	Membrane primary amine oxidase	OXIDASE	AOC3_HUMAN	Cell adhesion protein that participates in lymphocyte recirculation by mediating the binding of lymphocytes to peripheral lymph node vascular endothelial cells in an L-selectin- independent fashion. Has a monoamine oxidase activity.	NONE	Cerebrovascular ischemia;Inflammation
1e77_A_cavity_3	7	2.792	0.3989	5	1	1	0	0	0	Glucose-6-phosphate 1-dehydrogenase	NONE	P11411	Carbohydrate transport and metabolism	NONE	NONE
2hi7_B_cavity_1	7	2.791	0.3987	4	1	1	1	0	0	Thio	NONE	P0AEG4	NONE	NONE	NONE
2cam_A_cavity_1	7	2.789	0.3985	4	2	1	0	0	0	Avidin	NONE	P02701	The biological function of avidin is not known. Forms a strong non-covalent specific complex with biotin (one molecule of biotin per subunit of avidin)	NONE	NONE
1lln_A_cavity_1	7	2.788	0.3983	4	1	1	1	0	0	Antiviral protein 2	NONE	Q40772	NONE	NONE	NONE
1orr_A_cavity_2	7	2.787	0.3982	4	1	1	1	0	0	CDP-paratose 2-epimerase	NONE	P14169	Cell wall/membrane/envelope biogenesis	NONE	NONE
1aih_C_cavity_1	7	2.787	0.3981	4	1	1	1	0	0	Integrase	NONE	P21442	NONE	NONE	NONE
1wgw_A_cavity_1	7	2.785	0.3979	6	1	0	0	0	0	Signal recognition particle 54 kDa protein	NONE	P14576	NONE	NONE	NONE
2qcz_B_cavity_1	7	2.784	0.3977	5	1	1	0	0	0	Outer membrane protein assembly factor yaeT	NONE	P0A940	NONE	NONE	NONE
2hh8_A_cavity_1	7	2.784	0.3977	3	1	1	1	1	0	Uncharacterized protein ydfO	NONE	P76156	NONE	NONE	NONE
1t8w_E_cavity_3	7	2.781	0.3973	1	2	2	2	0	0	AMP nucleosidase	NONE	P0AE13	NONE	NONE	NONE
1wpx_B_cavity_1	7	2.781	0.3972	4	1	1	0	1	0	Carboxypeptidase Y	NONE	P00729	NONE	NONE	NONE
3d4j_A_cavity_2	7	2.779	0.3969	3	2	1	1	0	0	Diphosphomevalonate decarboxylase	NONE	P53602	NONE	NONE	NONE
1zdq_C_cavity_1	7	2.777	0.3967	4	1	1	1	0	0	Copper-containing nitrite reductase	NONE	P38501	Involved in copper ion binding	NONE	NONE
2qq5_A_cavity_1	7	2.775	0.3965	4	1	1	0	1	0	Dehydrogenase/reductase SDR family member 1	NONE	Q96LJ7	NONE	NONE	NONE
2vtq_A_cavity_1	7	2.775	0.3964	6	1	0	0	0	0	Cell division protein kinase 2	NONE	P24941	Involved in protein kinase activity	NONE	NONE
1nsl_B_cavity_1	7	2.774	0.3963	5	1	1	0	0	0	Putative ribosomal N-acetyltransferase ydaF	NONE	P96579	NONE	NONE	NONE
2ii4_B_cavity_2	7	2.774	0.3963	5	2	0	0	0	0	Lipoamide acyltransferase component of branched-chain alpha-keto acid dehydrogenase complex, mitochondrial	NONE	P11181	NONE	NONE	NONE
2nv4_A_cavity_2	7	2.773	0.3962	5	1	1	0	0	0	UPF0066 protein AF_0241	NONE	O29998	NONE	NONE	NONE
1vlu_B_cavity_1	7	2.769	0.3956	6	1	0	0	0	0	Gamma-glutamyl phosphate reductase	NONE	P54885	NONE	NONE	NONE
2goy_G_cavity_1	7	2.768	0.3955	5	2	0	0	0	0	Phosphoadenosine phosphosulfate reductase	NONE	O05927	NONE	NONE	NONE
3c5k_A_cavity_1	7	2.768	0.3954	4	1	1	1	0	0	Histone deacetylase 6	HYDROLASE	HDAC6_HUMAN	Responsible for the deacetylation of lysine residues on the N-terminal part of the core histones (H2A, H2B, H3 and H4). Histone deacetylation gives a tag for epigenetic repression and plays an important role in transcriptional regulation, cell cycle progr	NONE	NONE
2hzt_C_cavity_1	7	2.768	0.3954	6	0	1	0	0	0	Uncharacterized HTH-type transcriptional regulator ytcD	NONE	O34533	NONE	NONE	NONE
3czm_A_cavity_2	7	2.76	0.3943	4	1	1	0	1	0	L-lactate dehydrogenase	NONE	Q27797	Energy production and conversion	NONE	NONE
3ifb_A_cavity_1	7	2.757	0.3938	5	1	1	0	0	0	Fatty acid-binding protein, intestinal	LIPID BINDING PROTEIN	FABPI_HUMAN	FABP are thought to play a role in the intracellular transport of long-chain fatty acids and their acyl-CoA esters. FABP2 is probably involved in triglyceride-rich lipoprotein synthesis. Binds saturated long-chain fatty acids with a high affinity, but bin	NONE	NONE
1xnr_J_cavity_1	7	2.754	0.3934	6	1	0	0	0	0	30S ribosomal protein S2	NONE	P80371	NONE	NONE	NONE
1y8o_A_cavity_2	10	3.932	0.3932	5	1	2	2	0	0	[Pyruvate dehydrogenase [lipoamide]] kinase isozyme 3, mitochondrial	TRANSFERASE	PDK3_HUMAN	Inhibits the mitochondrial pyruvate dehydrogenase complex by phosphorylation of the E1 alpha subunit, thus contributing to the regulation of glucose metabolism.	NONE	NONE
1p0n_B_cavity_2	8	3.139	0.3923	4	2	1	1	0	0	Isopentenyl-diphosphate delta-isomerase	NONE	P50740	Involved in catalytic activity	NONE	NONE
2v4j_C_cavity_1	7	2.745	0.3921	5	2	0	0	0	0	Sulfite reductase, dissimilatory-type subunit alpha	NONE	P45574	NONE	NONE	NONE
2vkq_A_cavity_2	15	5.879	0.392	5	3	2	5	0	0	Cytosolic 5-nucleotidase 3	NONE	Q9H0P0	NONE	NONE	NONE
2av6_B_cavity_3	7	2.741	0.3916	4	2	1	0	0	0	Maltodextrin phosphorylase	NONE	P00490	Carbohydrate transport and metabolism	NONE	NONE
1wch_A_cavity_1	7	2.739	0.3912	5	1	1	0	0	0	Tyrosine-protein phosphatase non-receptor type 13	NONE	Q12923	NONE	NONE	NONE
1nj6_A_cavity_4	7	2.737	0.391	1	2	1	1	2	0	Prolyl-tRNA synthetase	NONE	O26708	Translation, ribosomal structure and biogenesis	NONE	NONE
1ya0_B_cavity_1	10	3.851	0.3851	6	2	1	1	0	0	Protein SMG7	NONE	Q92540	NONE	NONE	NONE
1n60_B_cavity_1	9	3.399	0.3777	4	3	0	1	1	0	Carbon monoxide dehydrogenase small chain	NONE	P19921	NONE	NONE	NONE
1nba_A_cavity_2	8	2.993	0.3741	5	1	1	1	0	0	N-carbamoylsarcosine amidase	NONE	P32400	NONE	NONE	NONE
2pnc_A_cavity_6	8	2.992	0.3741	4	1	1	1	1	0	Primary amine oxidase, liver isozyme	NONE	Q29437	Secondary metabolites biosynthesis, transport and catabolism	NONE	NONE
2esf_B_cavity_1	8	2.991	0.3739	5	1	0	2	0	0	Carbonic anhydrase 2	NONE	P61517	NONE	NONE	NONE
1k1q_B_cavity_2	8	2.99	0.3737	3	2	1	2	0	0	DNA polymerase IV	NONE	P96022	NONE	NONE	NONE
1k8t_A_cavity_4	8	2.988	0.3735	6	2	0	0	0	0	Calmodulin-sensitive adenylate cyclase	NONE	P40136	NONE	NONE	NONE
1kn9_B_cavity_1	8	2.986	0.3733	6	2	0	0	0	0	Signal peptidase I	NONE	P00803	Intracellular trafficking, secretion, and vesicular transport	NONE	NONE
2pv3_A_cavity_2	8	2.986	0.3733	4	3	1	0	0	0	Chaperone surA	NONE	P0ABZ6	NONE	NONE	NONE
2pp4_A_cavity_1	8	2.985	0.3732	6	1	1	0	0	0	Protein CBFA2T1	TRANSCRIPTION	MTG8_HUMAN	Transcription regulator that excerts its function by binding to histone deacetylases and transcription factors. Can repress transactivation mediated by TCF12.	A chromosomal aberration involving RUNX1T1 is a cause of acute myeloid leukemia (AML-M2). Translocation t(8;21)(q22;q22) with RUNX1/AML1.;Defects in RUNX1T1 may be a cause of colorectal cancer (CRC) [MIM:114500].	NONE
1ua4_A_cavity_2	13	4.848	0.3729	4	1	3	5	0	0	ADP-dependent glucokinase	NONE	Q9V2Z6	Involved in phosphofructokinase activity	NONE	NONE
2c0o_A_cavity_2	16	5.964	0.3727	6	2	3	5	0	0	Tyrosine-protein kinase HCK	TRANSFERASE	HCK_HUMAN	May serve as part of a signaling pathway coupling the Fc receptor to the activation of the respiratory burst. May also contribute to neutrophil migration and may regulate the degranulation process of neutrophils.	NONE	NONE
2huc_A_cavity_1	8	2.982	0.3727	2	2	2	1	1	0	Phospholipase C	NONE	P09598	Involved in hydrolase activity, acting on ester bonds	NONE	NONE
2vz6_A_cavity_1	8	2.981	0.3727	5	2	0	1	0	0	Calcium/calmodulin-dependent protein kinase type II alpha chain	TRANSFERASE	KCC2A_HUMAN	CaM-kinase II (CAMK2) is a prominent kinase in the central nervous system that may function in long-term potentiation and neurotransmitter release. Member of the NMDAR signaling complex in excitatory synapses it may regulate NMDAR-dependent potentiation o	NONE	NONE
1e6y_E_cavity_2	9	3.348	0.372	5	2	1	0	1	0	Methyl-coenzyme M reductase subunit alpha	NONE	P07962	NONE	NONE	NONE
1bqb_A_cavity_1	8	2.976	0.372	4	0	2	1	1	0	Zinc metalloproteinase aureolysin	NONE	P81177	NONE	NONE	NONE
1jb1_A_cavity_1	8	2.974	0.3718	4	2	2	0	0	0	HPr kinase/phosphorylase	NONE	Q9RE09	NONE	NONE	NONE
1ig7_A_cavity_1	8	2.974	0.3717	4	3	0	0	1	0	Homeobox protein MSX-1	NONE	P13297	NONE	NONE	NONE
2v0h_A_cavity_2	8	2.973	0.3716	4	1	1	1	1	0	Bifunctional protein glmU	NONE	P43889	NONE	NONE	NONE
1wdw_G_cavity_1	8	2.973	0.3716	5	0	1	1	1	0	Tryptophan synthase alpha chain	NONE	Q8U094	NONE	NONE	NONE
3gsb_A_cavity_2	8	2.973	0.3716	3	4	0	1	0	0	Glutamate-1-semialdehyde 2,1-aminomutase	NONE	P24630	Coenzyme transport and metabolism	NONE	NONE
1uhi_B_cavity_1	10	3.715	0.3715	5	1	2	0	2	0	Aequorin-2	NONE	P02592	Involved in calcium ion binding	NONE	NONE
3ers_X_cavity_2	8	2.968	0.371	4	2	2	0	0	0	tRNA-binding protein ygjH	NONE	P42589	NONE	NONE	NONE
1hk8_A_cavity_3	8	2.966	0.3707	5	1	2	0	0	0	Anaerobic ribonucleoside-triphosphate reductase	NONE	P07071	Nucleotide transport and metabolism	NONE	NONE
1mro_D_cavity_2	8	2.962	0.3703	4	3	1	0	0	0	Methyl-coenzyme M reductase I subunit alpha	NONE	P11558	NONE	NONE	NONE
2jbp_H_cavity_2	8	2.955	0.3694	4	1	1	2	0	0	MAP kinase-activated protein kinase 2	NONE	P49137	Involved in protein kinase activity	NONE	NONE
1ycn_A_cavity_1	8	2.954	0.3692	3	1	3	1	0	0	Annexin D1	NONE	Q9SYT0	NONE	NONE	NONE
2cls_B_cavity_1	8	2.953	0.3691	2	3	1	2	0	0	Rho-related GTP-binding protein Rho6	NONE	Q92730	NONE	NONE	NONE
2ql6_E_cavity_1	8	2.951	0.3689	4	1	1	1	1	0	Nicotinamide riboside kinase 1	SIGNALING PROTEIN,TRANSFERASE	NRK1_HUMAN	Catalyzes the phosphorylation of nicotinamide riboside (NR) and nicotinic acid riboside (NaR) to form nicotinamide mononucleotide (NMN) and nicotinic acid mononucleotide (NaMN). The enzyme also phosphorylates the antitumor drugs tiazofurin and 3- deazagua	NONE	NONE
1v64_A_cavity_1	8	2.95	0.3687	6	1	1	0	0	0	Nucleolar transcription factor 1	NONE	P25976	NONE	NONE	NONE
3dt9_A_cavity_1	8	2.949	0.3686	2	2	1	1	2	0	Platelet-activating factor acetylhydrolase IB subunit gamma	NONE	Q29460	Involved in hydrolase activity	NONE	NONE
1k4w_A_cavity_2	8	2.948	0.3684	6	2	0	0	0	0	Nuclear receptor ROR-beta	NONE	P45446	Nuclear receptor that binds DNA as a monomer to ROR response elements (RORE) containing a single core motif half-site 5'-AGGTCA-3' preceded by a short A-T-rich sequence. Considered to have intrinsic transcriptional activity, have some natural ligands such as all-trans retinoic acid (ATRA) and other retinoids which act as inverse agonists repressing the transcriptional activity. Required for norma…	NONE	NONE
1dim_A_cavity_2	8	2.947	0.3684	2	2	1	2	1	0	Sialidase	NONE	P29768	Involved in exo-alpha-sialidase activity	NONE	NONE
2ilk_A_cavity_1	8	2.945	0.3682	4	2	2	0	0	0	Interleukin-10	CYTOKINE	IL10_HUMAN	Inhibits the synthesis of a number of cytokines, including IFN-gamma, IL-2, IL-3, TNF and GM-CSF produced by activated macrophages and by helper T-cells.	Defects in IL10 are a cause of susceptibility to Crohn disease (CD) [MIM:266600]. CD is a form of remitting inflammatory bowel disease (IBD). CD may involve any part of the gastrointestinal tract, but most frequently the terminal ileum and colon. Bowel inflammation is transmural and discontinuous. Crohn disease is commonly classified as autoimmune disease.	NONE
1rz3_A_cavity_1	8	2.944	0.368	1	2	2	1	2	0	Rbstp0775 protein	NONE	P84134	Involved in ATP binding	NONE	NONE
1nox_A_cavity_1	8	2.942	0.3678	7	1	0	0	0	0	NADH dehydrogenase	NONE	Q60049	Involved in oxidoreductase activity	NONE	NONE
2a14_A_cavity_1	9	3.309	0.3677	4	1	2	1	1	0	Indolethylamine N-methyltransferase	NONE	O95050	NONE	NONE	NONE
3dcm_X_cavity_1	8	2.941	0.3676	2	3	1	1	1	0	Uncharacterized protein TM_1570	NONE	Q9X1Q6	NONE	NONE	NONE
3blv_A_cavity_2	9	3.307	0.3675	6	1	0	1	1	0	Isocitrate dehydrogenase [NAD] subunit 1, mitochondrial	NONE	P28834	NONE	NONE	NONE
1kgl_A_cavity_1	8	2.94	0.3675	6	1	1	0	0	0	Retinol-binding protein 1	NONE	P02696	NONE	NONE	NONE
3f3k_B_cavity_3	8	2.94	0.3675	4	2	2	0	0	0	Uncharacterized protein YKR043C	NONE	P36136	NONE	NONE	NONE
1lfg_A_cavity_3	8	2.936	0.367	5	1	0	0	2	0	Lactotransferrin	TRANSFERRIN	TRFL_HUMAN	Transferrins are iron binding transport proteins which can bind two Fe(3+) ions in association with the binding of an anion, usually bicarbonate.;Lactotransferrin has antimicrobial activity which depends on the extracellular cation concentration.;Lactoferroxins A, B and C have opioid antagonist activity. Lactoferroxin A shows preference for mu-receptors, while lactoferroxin B and C have somewhat …	NONE	Lacrimal gland disease
1lv7_A_cavity_2	8	2.934	0.3668	1	3	1	3	0	0	Cell division protease ftsH	NONE	P0AAI3	NONE	NONE	NONE
2cvo_A_cavity_3	8	2.934	0.3668	4	3	1	0	0	0	Probable N-acetyl-gamma-glutamyl-phosphate reductase, chloroplastic	NONE	Q6AV34	NONE	NONE	NONE
3cb4_F_cavity_4	8	2.933	0.3666	6	1	1	0	0	0	GTP-binding protein lepA	NONE	P60785	NONE	NONE	NONE
1k5g_K_cavity_1	8	2.931	0.3664	3	3	0	0	2	0	GTP-binding nuclear protein Ran	SIGNALING PROTEIN/SIGNALING ACTIVATOR	RAN_HUMAN	GTP-binding protein involved in nucleocytoplasmic transport. Required for the import of protein into the nucleus and also for RNA export. Involved in chromatin condensation and control of cell cycle (By similarity).;Enhances AR-mediated transactivation. Transactivation decreases as the poly-Gln length within AR increases.	NONE	NONE
1l1d_B_cavity_1	8	2.931	0.3664	2	3	1	1	1	0	Peptide methionine sulfoxide reductase msrA/msrB	NONE	P14930	Involved in oxidoreductase activity, acting on sulfur group of donors, disulfide as acceptor	NONE	NONE
1nt2_A_cavity_2	8	2.93	0.3663	1	2	2	1	2	0	Fibrillarin-like rRNA/tRNA 2-O-methyltransferase	NONE	O28192	NONE	NONE	NONE
1jbj_A_cavity_3	8	2.93	0.3663	3	3	1	0	1	0	T-cell surface glycoprotein CD3 epsilon chain	NONE	P22646	NONE	NONE	NONE
1i5p_A_cavity_2	8	2.93	0.3662	3	3	1	1	0	0	Pesticidal crystal protein cry2Aa	NONE	P0A377	NONE	NONE	NONE
2yz2_A_cavity_1	8	2.929	0.3661	2	2	1	1	2	0	Putative ABC transporter ATP-binding protein TM_0222	NONE	Q9WY65	NONE	NONE	NONE
1d5y_D_cavity_1	8	2.926	0.3657	4	2	0	1	1	0	Right origin-binding protein	NONE	P0ACI0	NONE	NONE	NONE
1lxt_B_cavity_2	8	2.926	0.3657	4	2	1	0	1	0	Phosphoglucomutase-1	NONE	P00949	Carbohydrate transport and metabolism	NONE	NONE
1ak0_A_cavity_1	8	2.924	0.3655	1	2	2	2	1	0	Nuclease P1	NONE	P24289	Involved in hydrolase activity, acting on ester bonds	NONE	NONE
2lh5_A_cavity_1	8	2.921	0.3651	6	1	0	0	1	0	Leghemoglobin-2	NONE	P02240	Cell motility	NONE	NONE
2ify_A_cavity_1	8	2.918	0.3648	6	1	1	0	0	0	2,3-bisphosphoglycerate-independent phosphoglycerate mutase	NONE	Q81X77	NONE	NONE	NONE
1wvc_A_cavity_1	8	2.918	0.3648	3	3	1	1	0	0	Glucose-1-phosphate cytidylyltransferase	NONE	P26396	Involved in nucleotidyltransferase activity	NONE	NONE
2gta_C_cavity_1	8	2.916	0.3645	7	1	0	0	0	0	Uncharacterized protein ypjD	NONE	P42979	NONE	NONE	NONE
2p3n_B_cavity_1	10	3.644	0.3644	5	1	2	2	0	0	Inositol-1-monophosphatase	NONE	O33832	NONE	NONE	NONE
2h59_B_cavity_2	8	2.913	0.3642	5	2	1	0	0	0	Cellular tumor antigen p53	HYDROLASE	P53_HUMAN	Acts as a tumor suppressor in many tumor types; induces growth arrest or apoptosis depending on the physiological circumstances and cell type. Involved in cell cycle regulation as a trans-activator that acts to negatively regulate cell division by control	TP53 is found in increased amounts in a wide variety of transformed cells. TP53 is frequently mutated or inactivated in about 60% of cancers.;Defects in TP53 are involved in esophageal squamous cell carcinoma (ESCC) [MIM:133239]. ESCC is a tumor of the esophagus.;Defects in TP53 are a cause of Li-Fraumeni syndrome (LFS) [MIM:151623]. LFS is an autosomal dominant familial cancer syndrome that in i…	NONE
1ega_B_cavity_3	8	2.913	0.3642	2	2	2	2	0	0	GTP-binding protein era	NONE	P06616	NONE	NONE	NONE
3cz7_A_cavity_1	8	2.912	0.364	2	4	2	0	0	0	Histone acetyltransferase RTT109	NONE	Q07794	NONE	NONE	NONE
2fnq_A_cavity_1	8	2.912	0.364	3	2	2	1	0	0	Allene oxide synthase-lipoxygenase protein	NONE	O16025	Involved in catalase activity	NONE	NONE
2hmv_B_cavity_1	8	2.911	0.3638	7	1	0	0	0	0	Ktr system potassium uptake protein A	NONE	O32080	NONE	NONE	NONE
1igr_A_cavity_1	16	5.818	0.3636	6	2	2	6	0	0	Insulin-like growth factor 1 receptor	HORMONE RECEPTOR	IGF1R_HUMAN	This receptor binds insulin-like growth factor 1 (IGF1) with a high affinity and IGF2 with a lower affinity. It has a tyrosine-protein kinase activity, which is necessary for the activation of the IGF1-stimulated downstream signaling cascade.	Defects in IGF1R may be a cause in some cases of resistance to insulin-like growth factor 1 (IGF1 resistance) [MIM:270450]. IGF1 resistance is a gowth deficiency disorder characterized by intrauterine growth retardation and poor postnatal growth accompanied with increased plasma IGF1.	Endocrine disease;Neuroendocrine tumor;Chronic myelocytic leukemia;Cerebrovascular ischemia;Restenosis;Breast tumor;Pancreas tumor;Esophageal disease;Central nervous system disease;Prostate tumor;Acromegaly;Renal tumor;Solid tumor;Psoriasis;Pancreatitis;Cancer;Rheumatoid arthritis;Non-small-cell lung cancer;Neurodegenerative disease;Multiple myeloma;Colorectal tumor;Diabetes mellitus;Hypertension…
1wib_A_cavity_1	8	2.906	0.3633	5	1	2	0	0	0	60S ribosomal protein L12	NONE	P35979	NONE	NONE	NONE
2h12_F_cavity_1	8	2.906	0.3632	2	1	1	1	3	0	Citrate synthase	NONE	P20901	NONE	NONE	NONE
2c97_D_cavity_1	8	2.905	0.3632	3	1	1	1	2	0	6,7-dimethyl-8-ribityllumazine synthase	NONE	P66034	Coenzyme transport and metabolism	NONE	NONE
2zs0_D_cavity_1	8	2.905	0.3631	6	1	0	0	1	0	Extracellular giant hemoglobin major globin subunit A1	NONE	Q7M419	NONE	NONE	NONE
2ash_A_cavity_1	8	2.905	0.3631	4	2	1	1	0	0	Queuine tRNA-ribosyltransferase	NONE	Q9X1P7	NONE	NONE	NONE
2bh5_X_cavity_1	8	2.903	0.3628	6	2	0	0	0	0	Cytochrome c-550	NONE	Q00499	NONE	NONE	NONE
3e3l_B_cavity_1	10	3.623	0.3623	7	2	0	0	1	0	Glycogen phosphorylase, muscle form	NONE	P00489	NONE	NONE	NONE
1hxd_B_cavity_4	8	2.898	0.3623	4	2	1	1	0	0	Bifunctional protein birA synthetase	NONE	P06709	Involved in biotin-[acetyl-CoA-carboxylase] ligase activity	NONE	NONE
1apz_A_cavity_1	8	2.896	0.362	4	2	1	1	0	0	N(4)-(beta-N-acetylglucosaminyl)-L-asparaginase	NONE	P20933	NONE	NONE	NONE
1axk_A_cavity_1	8	2.895	0.3619	2	3	1	2	0	0	Endo-1,4-beta-xylanase A	NONE	P18429	NONE	NONE	NONE
1v9x_A_cavity_1	13	4.703	0.3618	5	1	3	0	4	0	Poly [ADP-ribose] polymerase 1	NONE	Q9ZP54	NONE	NONE	NONE
2bh2_A_cavity_4	8	2.893	0.3616	2	4	1	0	1	0	23S rRNA (uracil-5-)-methyltransferase rumA	NONE	P55135	NONE	NONE	NONE
1p1d_A_cavity_1	8	2.893	0.3616	4	1	2	1	0	0	Glutamate receptor-interacting protein 1	NONE	P97879	NONE	NONE	NONE
2hah_A_cavity_1	8	2.892	0.3615	5	1	1	1	0	0	Pol polyprotein	NONE	P16088	NONE	NONE	NONE
1v9j_A_cavity_2	8	2.891	0.3614	3	3	2	0	0	0	BolA-like protein 2	NONE	Q8BGS2	NONE	NONE	NONE
1zno_B_cavity_1	8	2.891	0.3614	2	5	0	0	1	0	UPF0244 protein VC_0702	NONE	Q9KU27	NONE	NONE	NONE
1vcn_A_cavity_1	8	2.885	0.3607	4	1	1	1	1	0	CTP synthase	NONE	Q5SIA8	NONE	NONE	NONE
1k8d_A_cavity_2	8	2.885	0.3606	3	1	2	1	1	0	H-2 class I histocompatibility antigen, Q7 alpha chain	NONE	P14429	NONE	NONE	NONE
1ygj_A_cavity_1	8	2.884	0.3605	3	1	3	1	0	0	Pyridoxal kinase	NONE	P82197	NONE	NONE	NONE
1y4j_A_cavity_1	8	2.884	0.3604	4	2	1	1	0	0	Sulfatase-modifying factor 2	NONE	Q8NBJ7	Seems to lack formyl-glycine generating activity and to be unable to convert newly synthesized inactive sulfatases to their active form by modifying an active site cysteine residue to 3-oxoalanine. Overexpression of SUMF2 inhibits the activation of sulfatases by SUMF1	NONE	NONE
1ukw_A_cavity_2	8	2.883	0.3603	5	2	1	0	0	0	Putative acyl-CoA dehydrogenase	NONE	Q72JJ3	Involved in acyl-CoA dehydrogenase activity	NONE	NONE
3b9p_A_cavity_1	8	2.88	0.3599	6	1	1	0	0	0	Spastin	NONE	Q8I0P1	NONE	NONE	NONE
1q2l_A_cavity_7	8	2.876	0.3595	3	2	2	1	0	0	Protease 3	NONE	P05458	NONE	NONE	NONE
1r27_C_cavity_6	8	2.874	0.3592	1	3	1	3	0	0	Respiratory nitrate reductase 1 alpha chain	NONE	P09152	NONE	NONE	NONE
1h2t_C_cavity_1	8	2.87	0.3588	4	2	1	1	0	0	Nuclear cap-binding protein subunit 1	NONE	Q09161	NONE	NONE	NONE
1k0h_A_cavity_1	17	6.093	0.3584	6	2	3	6	0	0	Tail attachment protein	NONE	P03714	NONE	NONE	NONE
1y4c_A_cavity_2	8	2.868	0.3584	4	1	1	2	0	0	Maltose-binding periplasmic protein	NONE	P0AEY0	Involved in the high-affinity maltose membrane transport system MalEFGK. Initial receptor for the active transport of and chemotaxis toward maltooligosaccharides (By similarity).	NONE	NONE
1wnh_A_cavity_2	8	2.867	0.3584	5	2	0	0	1	0	Latexin	NONE	P70202	NONE	NONE	NONE
9aat_B_cavity_1	8	2.867	0.3584	4	2	0	1	1	0	Aspartate aminotransferase, mitochondrial	NONE	P00508	Amino acid transport and metabolism	NONE	NONE
3f0w_A_cavity_1	8	2.866	0.3582	5	1	2	0	0	0	Numb-like protein	NONE	Q9Y6R0	NONE	NONE	NONE
1xfd_D_cavity_3	8	2.864	0.358	4	0	3	1	0	0	Dipeptidyl aminopeptidase-like protein 6	NONE	P42658	Involved in serine-type peptidase activity	NONE	NONE
1elj_A_cavity_1	8	2.864	0.358	4	1	2	0	1	0	Maltotriose-binding protein	NONE	P58300	Involved in maltose transmembrane transporter activity	NONE	NONE
3i4c_D_cavity_2	8	2.862	0.3578	5	1	1	0	1	0	NAD-dependent alcohol dehydrogenase	NONE	P39462	Involved in zinc ion binding	NONE	NONE
1oa9_A_cavity_1	8	2.861	0.3576	3	1	2	2	0	0	Cellulase	NONE	Q8J0K8	Involved in cellulase activity	NONE	NONE
2vwd_A_cavity_2	8	2.858	0.3572	4	1	2	0	1	0	Glycoprotein G	NONE	Q9IH62	NONE	NONE	NONE
1ehw_A_cavity_1	8	2.857	0.3571	4	1	1	1	1	0	Nucleoside diphosphate kinase, mitochondrial	NONE	O00746	NONE	NONE	NONE
1wxr_A_cavity_3	8	2.855	0.3569	6	1	1	0	0	0	Hemoglobin-binding protease hbp	NONE	O88093	NONE	NONE	NONE
1vq0_A_cavity_1	8	2.855	0.3568	5	1	1	1	0	0	33 kDa chaperonin	NONE	Q9X1B4	Involved in unfolded protein binding	NONE	NONE
1cqt_A_cavity_1	8	2.854	0.3568	3	4	1	0	0	0	POU domain, class 2, transcription factor 1	NONE	P14859	NONE	NONE	NONE
1tc5_D_cavity_1	8	2.854	0.3567	3	3	2	0	0	0	Probable D-tyrosyl-tRNA(Tyr) deacylase	NONE	P84066	NONE	NONE	NONE
2p0m_A_cavity_4	8	2.853	0.3566	4	1	2	1	0	0	Arachidonate 15-lipoxygenase	NONE	P12530	NONE	NONE	NONE
1m6y_A_cavity_1	8	2.852	0.3566	1	2	2	1	2	0	S-adenosyl-L-methionine-dependent methyltransferase mraW	NONE	Q9WZX6	Involved in methyltransferase activity	NONE	NONE
1g2x_A_cavity_1	9	3.208	0.3565	4	1	2	2	0	0	Phospholipase A2 KPA2	NONE	Q9DF52	Involved in phospholipase A2 activity	NONE	NONE
1ogy_N_cavity_1	8	2.851	0.3564	4	2	2	0	0	0	Periplasmic nitrate reductase	NONE	Q53176	NONE	NONE	NONE
2bug_A_cavity_1	8	2.849	0.3561	5	3	0	0	0	0	Heat shock protein HSP 90-alpha	HYDROLASE	HS90A_HUMAN	Molecular chaperone. Has ATPase activity (By similarity).	NONE	NONE
1dku_B_cavity_1	8	2.845	0.3556	1	2	2	1	2	0	Ribose-phosphate pyrophosphokinase	NONE	P14193	Posttranslational modification, protein turnover, chaperones	NONE	NONE
2bbu_A_cavity_2	11	3.91	0.3554	7	2	0	0	2	0	Suppressor of cytokine signaling 3	NONE	O35718	NONE	NONE	NONE
2d3o_1_cavity_2	8	2.842	0.3553	7	1	0	0	0	0	Trigger factor	NONE	Q9RT21	NONE	NONE	NONE
1x5p_A_cavity_1	8	2.842	0.3553	3	2	2	1	0	0	Negative elongation factor E	NONE	P18615	NONE	NONE	NONE
2w9h_A_cavity_1	9	3.195	0.355	5	1	1	1	1	0	Dihydrofolate reductase	NONE	P0A017	NONE	NONE	NONE
1hi6_B_cavity_1	8	2.84	0.355	4	1	2	1	0	0	Ig gamma-2A chain C region secreted form	NONE	P01864	NONE	NONE	NONE
1mpo_C_cavity_1	8	2.839	0.3549	3	2	1	2	0	0	Maltoporin	NONE	P02943	Involved in sugar:hydrogen ion symporter activity	NONE	NONE
1sr8_A_cavity_2	8	2.837	0.3546	4	2	1	1	0	0	Putative cobalt-precorrin-6A synthase [deacetylating]	NONE	O29535	NONE	NONE	NONE
1ith_B_cavity_1	8	2.834	0.3542	6	1	0	0	1	0	Hemoglobin F-I	NONE	P06148	NONE	NONE	NONE
3din_C_cavity_7	8	2.833	0.3542	5	1	1	0	1	0	Protein translocase subunit secA	NONE	Q9X1R4	NONE	NONE	NONE
2bzl_A_cavity_2	8	2.829	0.3537	4	2	1	1	0	0	Tyrosine-protein phosphatase non-receptor type 14	NONE	Q15678	NONE	NONE	NONE
2nz0_D_cavity_1	8	2.829	0.3536	3	3	2	0	0	0	Potassium voltage-gated channel subfamily D member 3	MEMBRANE PROTEIN	KCND3_HUMAN	Pore-forming (alpha) subunit of voltage-gated rapidly inactivating A-type potassium channels. May contribute to I(To) current in heart and I(Sa) current in neurons. Channel properties are modulated by interactions with other alpha subunits and with regula	NONE	Heart arrhythmia
2hzb_A_cavity_1	14	4.95	0.3535	8	2	1	3	0	0	UPF0052 protein BH3568	NONE	Q9K706	NONE	NONE	NONE
1bsl_B_cavity_3	8	2.828	0.3535	2	1	4	1	0	0	Alkanal monooxygenase beta chain	NONE	P07739	NONE	NONE	NONE
3eg9_B_cavity_4	8	2.827	0.3533	3	2	2	1	0	0	Protein transport protein Sec23A	NONE	Q15436	NONE	NONE	NONE
2not_B_cavity_1	8	2.826	0.3533	4	2	1	1	0	0	Phospholipase A2	NONE	P00609	NONE	NONE	NONE
3brk_X_cavity_4	8	2.825	0.3531	5	2	1	0	0	0	Glucose-1-phosphate adenylyltransferase	NONE	P39669	NONE	NONE	NONE
1xfb_F_cavity_1	8	2.824	0.353	1	3	0	2	2	0	Fructose-bisphosphate aldolase C	LYASE	ALDOC_HUMAN	NONE	NONE	NONE
1h6f_B_cavity_2	8	2.822	0.3528	4	3	1	0	0	0	T-box transcription factor TBX3	TRANSCRIPTION/DNA	TBX3_HUMAN	Transcriptional repressor involved in developmental processes. Probably plays a role in limb pattern formation.	Defects in TBX3 are the cause of ulnar-mammary syndrome (UMS) [MIM:181450]. UMS is characterized by ulnar ray defects, obesity, hypogenitalism, delayed puberty, hypoplasia of nipples and apocrine glands.	NONE
2gwl_A_cavity_2	8	2.822	0.3528	4	3	1	0	0	0	65 kDa virulence protein	NONE	P21454	NONE	NONE	NONE
2i03_B_cavity_2	8	2.822	0.3527	2	4	1	1	0	0	Dipeptidyl peptidase 4	HYDROLASE	DPP4_HUMAN	Removes N-terminal dipeptides sequentially from polypeptides having unsubstituted N-termini provided that the penultimate residue is proline. Plays a role in T-cell activation.	NONE	Rheumatoid arthritis;Diabetes mellitus;Non-insulin dependent diabetes;Autoimmune disease;Immune disorder
1wi5_A_cavity_1	8	2.821	0.3526	4	1	3	0	0	0	Protein RRP5 homolog	NONE	Q14690	NONE	NONE	NONE
1xg4_A_cavity_1	11	3.876	0.3523	6	1	2	0	2	0	Methylisocitrate lyase	NONE	P77541	Carbohydrate transport and metabolism	NONE	NONE
1n0l_D_cavity_1	8	2.816	0.352	5	2	1	0	0	0	Chaperone protein papD	NONE	P15319	NONE	NONE	NONE
2h8r_A_cavity_1	8	2.815	0.3518	4	4	0	0	0	0	Hepatocyte nuclear factor 1-beta	TRANSCRIPTION ACTIVATOR/DNA	HNF1B_HUMAN	Transcription factor, probably binds to the inverted palindrome 5-GTTAATNATTAAC-3.	Defects in HNF1B are the cause of maturity-onset diabetes of the young type 5 (MODY5) [MIM:604284]. MODY [MIM:606391] is a form of diabetes mellitus characterized by an autosomal dominant mode of inheritance, age of onset of 25 years or younger and a primary defect in insulin secretion.;Defects in HNF1B are the cause of renal cysts and diabetes syndrome (RCAD) [MIM:137920]; also called maturity-o…	NONE
1fcg_A_cavity_1	8	2.814	0.3517	3	2	1	1	1	0	Low affinity immunoglobulin gamma Fc region receptor II-a	IMMUNE SYSTEM, MEMBRANE PROTEIN	FCG2A_HUMAN	Binds to the Fc region of immunoglobulins gamma. Low affinity receptor. By binding to IgG it initiates cellular responses against pathogens and soluble antigens.	NONE	NONE
3eih_A_cavity_2	8	2.812	0.3516	3	2	2	1	0	0	Vacuolar protein sorting-associated protein 4	NONE	P52917	NONE	NONE	NONE
1aok_B_cavity_1	8	2.812	0.3515	5	1	1	1	0	0	Phospholipase A2 inhibitor	NONE	P04084	NONE	NONE	NONE
1vim_B_cavity_1	8	2.812	0.3515	5	2	0	0	1	0	Hypothetical protein AF_1796	NONE	O28478	Involved in sugar binding	NONE	NONE
1mc1_A_cavity_2	10	3.511	0.3511	5	2	1	1	1	0	Carboxyethyl-arginine beta-lactam-synthase	NONE	Q9R8E3	Amino acid transport and metabolism	NONE	NONE
1o6b_A_cavity_1	8	2.809	0.3511	4	0	3	1	0	0	Phosphopantetheine adenylyltransferase	NONE	O34797	Involved in catalytic activity	NONE	NONE
2zfh_B_cavity_1	8	2.808	0.3511	2	1	1	4	0	0	Protein CutA	NONE	O60888	NONE	NONE	NONE
2ax4_A_cavity_1	8	2.808	0.351	2	2	1	0	3	0	Bifunctional 3-phosphoadenosine 5-phosphosulfate synthetase 2	NONE	O95340	NONE	NONE	NONE
1h21_C_cavity_2	8	2.806	0.3508	6	2	0	0	0	0	Split-Soret cytochrome c	NONE	P81040	Diheme cytochrome c which may be involved in sulfate reduction	NONE	NONE
3cm0_A_cavity_1	8	2.806	0.3507	5	1	2	0	0	0	Adenylate kinase	NONE	Q5SHQ9	NONE	NONE	NONE
2be1_B_cavity_1	8	2.805	0.3507	6	1	1	0	0	0	Serine/threonine-protein kinase/endoribonuclease IRE1	NONE	P32361	Senses unfolded proteins in the lumen of the endoplasmic reticulum via its N-terminal domain which leads to enzyme auto-activation. The active endoribonuclease domain splices HAC1 precursor mRNA to produce the mature form which then induces transcription of UPR target genes.	NONE	NONE
1miu_A_cavity_7	8	2.804	0.3505	5	1	2	0	0	0	Breast cancer type 2 susceptibility protein homolog	NONE	P97929	NONE	NONE	NONE
3ef1_A_cavity_1	8	2.804	0.3504	5	1	1	0	1	0	RNA polymerase II subunit A C-terminal domain phosphatase	NONE	Q9P376	NONE	NONE	NONE
1csr_A_cavity_1	8	2.803	0.3503	4	2	1	0	1	0	Citrate synthase, mitochondrial	NONE	P23007	NONE	NONE	NONE
3g2b_A_cavity_1	8	2.802	0.3503	3	3	1	0	1	0	Coenzyme PQQ synthesis protein D	NONE	Q8P6M8	NONE	NONE	NONE
1kyi_J_cavity_1	8	2.801	0.3501	3	3	1	1	0	0	ATP-dependent hsl protease ATP-binding subunit hslU	NONE	P43773	Involved in nucleotide binding	NONE	NONE
2v3t_A_cavity_1	8	2.8	0.35	4	1	2	1	0	0	Glutamate receptor delta-2 subunit	NONE	Q63226	NONE	NONE	NONE
1pvv_A_cavity_1	14	4.899	0.3499	4	4	1	1	4	0	Ornithine carbamoyltransferase	NONE	Q51742	NONE	NONE	NONE
2gvy_A_cavity_2	8	2.798	0.3498	5	1	2	0	0	0	Alpha-amylase A type-1/2	NONE	P0C1B3	NONE	NONE	NONE
3b46_B_cavity_2	8	2.795	0.3493	4	2	0	2	0	0	Probable kynurenine--oxoglutarate transaminase BNA3	NONE	P47039	NONE	NONE	NONE
2h6a_A_cavity_1	8	2.792	0.349	4	1	1	1	1	0	Metallo-beta-lactamase L1	NONE	P52700	Involved in zinc ion binding	NONE	NONE
3df0_A_cavity_3	8	2.791	0.3489	4	2	2	0	0	0	Calpain-2 catalytic subunit	NONE	Q07009	NONE	NONE	NONE
2c5s_A_cavity_1	8	2.788	0.3486	3	3	2	0	0	0	Probable thiamine biosynthesis protein thiI	NONE	Q81KU0	NONE	NONE	NONE
1f6t_B_cavity_1	8	2.786	0.3483	3	1	1	1	2	0	Nucleoside diphosphate kinase, cytosolic	NONE	P22887	Nucleotide transport and metabolism	NONE	NONE
1o95_A_cavity_2	8	2.786	0.3482	3	2	2	0	1	0	Trimethylamine dehydrogenase	NONE	P16099	Involved in catalytic activity	NONE	NONE
1n2c_D_cavity_4	8	2.782	0.3478	6	1	1	0	0	0	Nitrogenase molybdenum-iron protein alpha chain	NONE	P07328	NONE	NONE	NONE
1z2c_B_cavity_2	8	2.782	0.3477	5	1	1	0	1	0	Rho-related GTP-binding protein RhoC	NONE	P08134	NONE	NONE	NONE
1bpw_A_cavity_2	8	2.78	0.3474	5	1	2	0	0	0	Betaine aldehyde dehydrogenase	NONE	P56533	Involved in oxidoreductase activity	NONE	NONE
1rym_A_cavity_1	8	2.776	0.347	6	1	0	0	1	0	Chloroplastic group IIB intron splicing facilitator CRS2, chloroplastic	NONE	Q9M5P4	NONE	NONE	NONE
3bpt_A_cavity_3	13	4.507	0.3467	6	2	2	3	0	0	3-hydroxyisobutyryl-CoA hydrolase, mitochondrial	NONE	Q6NVY1	NONE	NONE	NONE
2vwt_A_cavity_1	9	3.119	0.3466	6	2	0	0	1	0	2-keto-3-deoxy-L-rhamnonate aldolase	NONE	P76469	NONE	NONE	NONE
2cw0_C_cavity_5	8	2.772	0.3465	5	1	1	0	1	0	DNA-directed RNA polymerase subunit alpha	NONE	Q9Z9H6	NONE	NONE	NONE
2rhs_B_cavity_5	8	2.772	0.3465	2	2	2	1	1	0	Phenylalanyl-tRNA synthetase alpha chain	NONE	Q4L5E3	NONE	NONE	NONE
1k77_A_cavity_1	8	2.771	0.3464	5	1	1	1	0	0	Protein ygbM	NONE	Q46891	Carbohydrate transport and metabolism	NONE	NONE
2w9z_B_cavity_1	8	2.768	0.346	3	2	2	0	1	0	G1/S-specific cyclin-D1	NONE	P24385	NONE	NONE	NONE
1nr7_D_cavity_4	8	2.767	0.3459	2	3	1	2	0	0	Glutamate dehydrogenase 1, mitochondrial	NONE	P00366	NONE	NONE	NONE
3gc2_A_cavity_1	8	2.767	0.3459	3	3	1	0	1	0	o-succinylbenzoate synthase	NONE	P58486	NONE	NONE	NONE
2ehc_A_cavity_1	8	2.761	0.3451	5	1	2	0	0	0	Probable diphthine synthase	NONE	O58456	Involved in methyltransferase activity	NONE	NONE
1kt9_A_cavity_1	8	2.76	0.345	4	1	2	0	1	0	Bis(5-nucleosyl)-tetraphosphatase [asymmetrical]	NONE	Q9U2M7	NONE	NONE	NONE
2p5d_A_cavity_1	8	2.759	0.3449	5	2	1	0	0	0	UPF0310 protein MJECL36	NONE	Q60257	NONE	NONE	NONE
1dci_A_cavity_1	8	2.759	0.3449	4	1	2	1	0	0	Delta(3,5)-Delta(2,4)-dienoyl-CoA isomerase, mitochondrial	NONE	Q62651	Involved in catalytic activity	NONE	NONE
3b7n_A_cavity_3	8	2.758	0.3447	3	2	1	2	0	0	CRAL-TRIO domain-containing protein YKL091C	NONE	P33324	NONE	NONE	NONE
1niv_A_cavity_1	8	2.756	0.3445	5	1	2	0	0	0	Mannose-specific lectin	NONE	P30617	Involved in sugar binding	NONE	NONE
2cu7_A_cavity_1	8	2.752	0.344	3	4	1	0	0	0	Histone H2A deubiquitinase MYSM1	NONE	Q5VVJ2	NONE	NONE	NONE
1s40_A_cavity_1	8	2.751	0.3439	5	1	2	0	0	0	Cell division control protein 13	NONE	P32797	NONE	NONE	NONE
1w9y_A_cavity_3	8	2.748	0.3435	5	1	1	0	1	0	1-aminocyclopropane-1-carboxylate oxidase 1	NONE	Q08506	NONE	NONE	NONE
1rly_A_cavity_1	8	2.748	0.3434	4	0	3	1	0	0	Transcription initiation factor IIB	NONE	Q00403	NONE	NONE	NONE
3eq1_B_cavity_2	8	2.747	0.3434	2	3	1	1	1	0	Porphobilinogen deaminase	NONE	P08397	NONE	NONE	NONE
1ni2_A_cavity_2	8	2.745	0.3431	5	2	1	0	0	0	Ezrin	NONE	P15311	NONE	NONE	NONE
1o7d_C_cavity_1	8	2.743	0.3429	6	1	1	0	0	0	Lysosomal alpha-mannosidase	NONE	Q29451	Necessary for the catabolism of N-linked carbohydrates released during glycoprotein turnover.	NONE	NONE
1q1l_C_cavity_3	8	2.739	0.3424	5	1	1	0	1	0	Chorismate synthase	NONE	O66493	NONE	NONE	NONE
1smd_A_cavity_1	11	3.762	0.342	5	1	2	1	2	0	Alpha-amylase 1	NONE	P04745	Carbohydrate transport and metabolism	NONE	NONE
2obx_H_cavity_1	9	3.078	0.342	5	3	0	0	1	0	6,7-dimethyl-8-ribityllumazine synthase 1	NONE	Q986N2	NONE	NONE	NONE
3d9s_C_cavity_2	10	3.419	0.3419	6	2	1	0	1	0	Aquaporin-5	NONE	P55064	NONE	NONE	NONE
3cv1_A_cavity_3	8	2.735	0.3419	2	3	1	2	0	0	Malate synthase A	NONE	P08997	NONE	NONE	NONE
1go3_N_cavity_1	8	2.734	0.3418	6	1	1	0	0	0	DNA-directed RNA polymerase subunit E	NONE	Q57840	NONE	NONE	NONE
1wm4_A_cavity_1	14	4.767	0.3405	6	1	3	4	0	0	Coactosin-like protein	NONE	Q9CQI6	NONE	NONE	NONE
1qfx_A_cavity_5	9	2.991	0.3324	2	1	2	3	1	0	3-phytase B	NONE	P34755	Involved in acid phosphatase activity	NONE	NONE
2pof_A_cavity_1	9	2.991	0.3323	3	1	2	2	1	0	CDP-diacylglycerol pyrophosphatase	NONE	Q8X7A5	NONE	NONE	NONE
2tpl_B_cavity_1	9	2.99	0.3323	4	4	0	0	1	0	Tyrosine phenol-lyase	NONE	P31012	Amino acid transport and metabolism	NONE	NONE
2e6o_A_cavity_1	9	2.99	0.3322	6	3	0	0	0	0	HMG box-containing protein 1	NONE	O60381	NONE	NONE	NONE
2qk4_A_cavity_3	9	2.985	0.3317	6	1	2	0	0	0	Trifunctional purine biosynthetic protein adenosine-3	LIGASE	PUR2_HUMAN	NONE	NONE	Head and neck tumor;Carcinoma;Melanoma;Cancer;Sarcoma;Non-small-cell lung cancer;Breast tumor
1hsr_A_cavity_1	12	3.978	0.3315	5	2	2	0	3	0	Peroxidase	NONE	P28313	Involved in peroxidase activity	NONE	NONE
3fsl_F_cavity_2	9	2.977	0.3308	6	2	0	1	0	0	Aromatic-amino-acid aminotransferase	NONE	P04693	NONE	NONE	NONE
1fw6_B_cavity_4	9	2.977	0.3308	3	1	2	3	0	0	DNA mismatch repair protein mutS	NONE	Q56215	NONE	NONE	NONE
1lmq_A_cavity_1	9	2.977	0.3307	4	1	2	2	0	0	Lysozyme C II	NONE	P11941	Involved in lysozyme activity	NONE	NONE
2ovw_D_cavity_2	11	3.637	0.3306	5	2	2	1	1	0	Endoglucanase type C	NONE	P46237	Involved in hydrolase activity, hydrolyzing O-glycosyl compounds	NONE	NONE
3bd0_C_cavity_1	9	2.973	0.3303	5	1	2	0	1	0	Protein MEMO1	NONE	Q9Y316	NONE	NONE	NONE
1tis_A_cavity_3	9	2.97	0.33	6	1	1	1	0	0	Thymidylate synthase	NONE	P00471	NONE	NONE	NONE
1vhj_D_cavity_2	9	2.969	0.3299	6	1	1	1	0	0	Purine nucleoside phosphorylase deoD-type 1	NONE	Q9KPM0	NONE	NONE	NONE
3g5k_C_cavity_1	9	2.969	0.3299	6	0	1	1	1	0	Peptide deformylase, mitochondrial	NONE	Q9HBH1	NONE	NONE	NONE
2hgk_A_cavity_1	9	2.969	0.3299	4	3	1	1	0	0	Uncharacterized protein yqcC	NONE	Q46919	NONE	NONE	NONE
2jgd_A_cavity_3	9	2.969	0.3299	5	2	1	0	1	0	2-oxoglutarate dehydrogenase E1 component	NONE	P0AFG3	NONE	NONE	NONE
2rno_A_cavity_1	9	2.967	0.3296	4	3	1	0	1	0	E3 SUMO-protein ligase SIZ1	NONE	Q6L4L4	NONE	NONE	NONE
3bvo_B_cavity_1	9	2.965	0.3295	5	2	1	1	0	0	Co-chaperone protein HscB, mitochondrial	NONE	Q8IWL3	NONE	NONE	NONE
1kv9_A_cavity_1	9	2.964	0.3294	3	2	1	3	0	0	Quinohemoprotein alcohol dehydrogenase ADH IIB	NONE	Q8GR64	Involved in iron ion binding	NONE	NONE
1xa8_B_cavity_1	9	2.964	0.3293	5	1	1	0	2	0	Glutathione-dependent formaldehyde-activating enzyme	NONE	Q51669	Catalyzes the condensation of formaldehyde and glutathione to S-hydroxymethylglutathione.	NONE	NONE
3gar_A_cavity_1	9	2.963	0.3293	6	1	0	1	1	0	Phosphoribosylglycinamide formyltransferase	NONE	P08179	Nucleotide transport and metabolism	NONE	NONE
1e3z_A_cavity_1	9	2.961	0.329	3	1	2	1	2	0	Alpha-amylase	NONE	P00692	NONE	NONE	NONE
1o5w_D_cavity_2	9	2.96	0.3289	4	1	2	2	0	0	Amine oxidase [flavin-containing] A	NONE	P21397	Amino acid transport and metabolism	NONE	For the treatment and management of obesity.
1kar_A_cavity_3	9	2.96	0.3289	7	1	1	0	0	0	Histidinol dehydrogenase	NONE	P06988	Amino acid transport and metabolism	NONE	NONE
1z5l_C_cavity_1	9	2.959	0.3288	5	1	1	0	2	0	T-cell surface glycoprotein CD1d1	NONE	P11609	Not known	NONE	NONE
2da4_A_cavity_1	9	2.958	0.3287	6	3	0	0	0	0	Highly divergent homeobox	NONE	Q7Z353	NONE	NONE	NONE
1roz_A_cavity_2	9	2.958	0.3286	5	3	1	0	0	0	Deoxyhypusine synthase	TRANSFERASE	DHYS_HUMAN	Catalyzes the NAD-dependent oxidative cleavage of spermidine and the subsequent transfer of the butylamine moiety of spermidine to the epsilon-amino group of a specific lysine residue of the eIF-5A precursor protein to form the intermediate deoxyhypusine	NONE	NONE
1jjx_A_cavity_1	9	2.956	0.3284	6	2	1	0	0	0	Fatty acid-binding protein, brain	LIPID BINDING PROTEIN	FABP7_HUMAN	B-FABP could be involved in the transport of a so far unknown hydrophobic ligand with potential morphogenic activity during CNS development. It is required for the establishment of the radial glial fiber system in developing brain, a system that is necess	NONE	NONE
1n8p_B_cavity_1	9	2.955	0.3283	4	2	2	1	0	0	Cystathionine gamma-lyase	NONE	P31373	NONE	NONE	NONE
1kij_B_cavity_1	9	2.953	0.3281	4	1	2	2	0	0	Gyrase B	NONE	Q9LCX5	Involved in ATP binding	NONE	NONE
1c7i_A_cavity_1	9	2.952	0.328	3	3	1	1	1	0	Para-nitrobenzyl esterase	NONE	P37967	NONE	NONE	NONE
2k0l_A_cavity_3	10	3.277	0.3277	7	2	1	0	0	0	Outer membrane protein A	NONE	P24017	NONE	NONE	NONE
2ovr_B_cavity_4	10	3.277	0.3277	3	4	1	1	1	0	S-phase kinase-associated protein 1	NONE	P63208	NONE	NONE	NONE
1yx2_B_cavity_1	9	2.949	0.3277	6	1	0	2	0	0	Aminomethyltransferase	NONE	P54378	Involved in aminomethyltransferase activity	NONE	NONE
1g60_B_cavity_1	9	2.948	0.3276	3	1	3	1	1	0	Modification methylase MboII	NONE	P23192	NONE	NONE	NONE
2sli_A_cavity_2	9	2.947	0.3275	3	0	4	2	0	0	Anhydrosialidase	NONE	Q27701	Elimination of alpha-sialyl groups in N- acetylneuraminic acid glycosides, releasing 2,7-anhydro-alpha-N- acetylneuraminate	NONE	NONE
1n6b_A_cavity_2	9	2.946	0.3274	7	2	0	0	0	0	Cytochrome P450 2C5	NONE	P00179	Involved in monooxygenase activity	NONE	NONE
2fgq_X_cavity_2	9	2.942	0.3269	3	4	1	1	0	0	Outer membrane porin protein 32	NONE	P24305	NONE	NONE	NONE
1j9l_A_cavity_2	9	2.941	0.3268	5	2	1	1	0	0	5-nucleotidase surE	NONE	P96112	NONE	NONE	NONE
2ae2_A_cavity_1	9	2.941	0.3268	4	1	3	1	0	0	Tropinone reductase 2	NONE	P50163	Lipid transport and metabolism	NONE	NONE
1tw5_B_cavity_1	9	2.938	0.3264	2	1	2	3	1	0	Beta-1,4-galactosyltransferase 1	NONE	P08037	The Golgi complex form catalyzes the production of lactose in the lactating mammary gland and could also be responsible for the synthesis of complex-type N-linked oligosaccharides in many glycoproteins as well as the carbohydrate moieties of glycolipids.	NONE	NONE
2q7d_B_cavity_2	9	2.938	0.3264	3	2	1	1	2	0	Inositol-tetrakisphosphate 1-kinase	NONE	Q13572	NONE	NONE	NONE
1z3z_A_cavity_2	9	2.937	0.3263	5	1	2	1	0	0	2,2-dialkylglycine decarboxylase	NONE	P16932	Amino acid transport and metabolism	NONE	NONE
1m22_A_cavity_2	9	2.936	0.3262	2	4	0	0	3	0	Peptide amidase	NONE	Q8RJN5	Involved in carbon-nitrogen ligase activity, with glutamine as amido-N-donor	NONE	NONE
1zs6_A_cavity_1	9	2.934	0.326	5	1	1	0	2	0	Nucleoside diphosphate kinase 3	TRANSFERASE	NDK3_HUMAN	Major role in the synthesis of nucleoside triphosphates other than ATP. The ATP gamma phosphate is transferred to the NDP beta phosphate via a ping-pong mechanism, using a phosphorylated active-site intermediate. Probably has a role in normal hematopoiesi	NONE	NONE
1r2j_A_cavity_2	9	2.932	0.3258	6	2	1	0	0	0	FkbI	NONE	Q9KIE5	Involved in acyl-CoA dehydrogenase activity	NONE	NONE
3cu7_A_cavity_1	9	2.931	0.3257	5	1	2	1	0	0	Complement C5	NONE	P01031	Involved in endopeptidase inhibitor activity	NONE	For the treatment of patients with paroxysmal nocturnal hemoglobinuria (PNH) to reduce hemolysis.
2da0_A_cavity_1	9	2.931	0.3257	3	1	1	0	4	0	Arf-GAP with SH3 domain, ANK repeat and PH domain-containing protein 1	NONE	Q9ULH1	NONE	NONE	NONE
1ng4_A_cavity_2	9	2.928	0.3254	4	2	2	1	0	0	Glycine oxidase	NONE	O31616	Amino acid transport and metabolism	NONE	NONE
1xx4_A_cavity_1	9	2.928	0.3253	8	0	1	0	0	0	3,2-trans-enoyl-CoA isomerase, mitochondrial	NONE	P23965	Lipid transport and metabolism	NONE	NONE
1uuf_A_cavity_1	9	2.928	0.3253	5	2	2	0	0	0	Uncharacterized zinc-type alcohol dehydrogenase-like protein yahK	NONE	P75691	NONE	NONE	NONE
1hyh_C_cavity_2	9	2.926	0.3251	4	2	1	0	2	0	L-2-hydroxyisocaproate dehydrogenase	NONE	P14295	Involved in oxidoreductase activity, acting on the CH-OH group of donors, NAD or NADP as acceptor	NONE	NONE
2e61_A_cavity_2	9	2.925	0.3251	5	1	2	1	0	0	Zinc finger CW-type PWWP domain protein 1	NONE	Q9H0M4	NONE	NONE	NONE
2bu7_A_cavity_3	9	2.923	0.3248	3	2	1	1	2	0	[Pyruvate dehydrogenase [lipoamide]] kinase isozyme 2, mitochondrial	TRANSFERASE	PDK2_HUMAN	Inhibits the mitochondrial pyruvate dehydrogenase complex by phosphorylation of the E1 alpha subunit, thus contributing to the regulation of glucose metabolism.	NONE	NONE
2oaj_A_cavity_6	9	2.921	0.3245	4	2	2	0	1	0	Polarity protein SNI1	NONE	Q12038	NONE	NONE	NONE
2do4_A_cavity_1	9	2.919	0.3244	5	2	2	0	0	0	Squamous cell carcinoma antigen recognized by T-cells 3	NONE	Q15020	NONE	NONE	NONE
2byv_E_cavity_3	9	2.919	0.3243	5	1	2	0	1	0	Rap guanine nucleotide exchange factor 4	NONE	Q9EQZ6	NONE	NONE	NONE
2qzx_B_cavity_1	24	7.777	0.3241	8	2	6	7	1	0	Candidapepsin-5	NONE	P43094	NONE	NONE	NONE
1g2p_A_cavity_1	9	2.916	0.324	5	2	1	1	0	0	Adenine phosphoribosyltransferase 1	NONE	P49435	NONE	NONE	NONE
1h2f_A_cavity_1	9	2.914	0.3238	4	1	2	0	2	0	Phosphoglycerate mutase	NONE	Q9ALU0	Carbohydrate transport and metabolism	NONE	NONE
2c4n_A_cavity_2	9	2.913	0.3237	2	2	2	3	0	0	Protein nagD	NONE	P0AF24	NONE	NONE	NONE
1xgn_A_cavity_1	9	2.913	0.3236	5	1	2	0	1	0	Methionine aminopeptidase	AMINOPEPTIDASE	AMPM_PYRFU	Removes the amino-terminal methionine from nascent proteins.	NONE	Cancer
2j3t_C_cavity_1	9	2.913	0.3236	5	2	2	0	0	0	Trafficking protein particle complex subunit 3	NONE	O55013	NONE	NONE	NONE
1a4e_A_cavity_5	9	2.912	0.3235	5	2	1	0	1	0	Peroxisomal catalase A	NONE	P15202	Involved in catalase activity	NONE	NONE
2v5h_C_cavity_1	9	2.906	0.3229	6	2	0	0	1	0	Acetylglutamate kinase	NONE	Q6V1L5	NONE	NONE	NONE
1id3_A_cavity_2	9	2.905	0.3228	8	1	0	0	0	0	Histone H3	NONE	P61830	NONE	NONE	NONE
1c7r_A_cavity_2	9	2.905	0.3228	6	2	1	0	0	0	Glucose-6-phosphate isomerase B	NONE	P13376	Carbohydrate transport and metabolism	NONE	NONE
2a5h_C_cavity_1	9	2.904	0.3226	5	3	1	0	0	0	L-lysine 2,3-aminomutase	NONE	Q9XBQ8	NONE	NONE	NONE
2bii_A_cavity_2	9	2.903	0.3226	5	3	1	0	0	0	Nitrate reductase [NADPH]	NONE	P49050	NONE	NONE	NONE
1rkh_A_cavity_1	10	3.225	0.3225	6	1	1	0	2	0	Vitamin D3 receptor	NONE	P13053	NONE	NONE	NONE
1dxl_B_cavity_4	9	2.902	0.3225	2	2	2	1	2	0	Dihydrolipoyl dehydrogenase, mitochondrial	NONE	P31023	Involved in oxidoreductase activity	NONE	NONE
1bqg_A_cavity_1	9	2.899	0.3221	5	2	1	1	0	0	Glucarate dehydratase	NONE	P42206	NONE	NONE	NONE
1a0i_A_cavity_1	9	2.898	0.322	4	1	2	2	0	0	DNA ligase	NONE	P00969	NONE	NONE	NONE
1ybm_B_cavity_1	9	2.897	0.3218	6	2	1	0	0	0	Uncharacterized protein At5g02240	NONE	Q94EG6	Involved in catalytic activity	NONE	NONE
1oht_A_cavity_2	9	2.895	0.3217	3	1	2	0	3	0	Peptidoglycan-recognition protein-LB	NONE	Q8INK6	Involved in N-acetylmuramoyl-L-alanine amidase activity	NONE	NONE
1s0f_A_cavity_3	9	2.894	0.3215	4	3	1	1	0	0	Botulinum neurotoxin type B	NONE	P10844	Involved in metalloendopeptidase activity	NONE	NONE
1vp5_B_cavity_1	9	2.893	0.3214	6	1	0	1	1	0	Oxidoreductase, aldo/keto reductase family	NONE	Q9X0A2	Involved in oxidoreductase activity	NONE	NONE
2qn5_B_cavity_2	9	2.892	0.3214	4	2	3	0	0	0	Cationic trypsin	NONE	P00760	Involved in protease activity	NONE	For the symptomatic relief of patients with interstitial cystitis.
3byl_A_cavity_1	9	2.891	0.3213	3	2	2	1	1	0	Levansucrase	NONE	P05655	Involved in levansucrase activity	NONE	NONE
1sy7_A_cavity_6	9	2.89	0.3212	2	2	2	1	2	0	Catalase-1	NONE	Q9C168	Inorganic ion transport and metabolism	NONE	NONE
1qvw_B_cavity_1	9	2.887	0.3208	5	2	1	1	0	0	Probable chaperone protein HSP31	NONE	Q04432	Involved in protein binding	NONE	NONE
1ign_A_cavity_1	24	7.689	0.3204	10	4	3	0	7	0	DNA-binding protein RAP1	NONE	P11938	NONE	NONE	NONE
3b6o_B_cavity_1	9	2.883	0.3203	3	2	2	2	0	0	Three prime repair exonuclease 1	NONE	Q91XB0	NONE	NONE	NONE
2c0g_B_cavity_1	9	2.882	0.3203	7	1	1	0	0	0	Protein windbeutel	NONE	O44342	NONE	NONE	NONE
1tqp_A_cavity_1	9	2.882	0.3202	5	1	1	1	1	0	RIO-type serine/threonine-protein kinase Rio2	NONE	O30245	Involved in protein kinase activity	NONE	NONE
1x9i_A_cavity_1	9	2.88	0.32	3	2	1	3	0	0	Bifunctional phosphoglucose/phosphomannose isomerase	NONE	Q8ZWV0	Involved in glucose-6-phosphate isomerase activity	NONE	NONE
2ron_A_cavity_3	9	2.879	0.3199	4	1	2	2	0	0	Surfactin synthetase thioesterase subunit	NONE	Q08788	NONE	NONE	NONE
4daa_B_cavity_3	9	2.877	0.3196	5	2	2	0	0	0	D-alanine aminotransferase	NONE	P19938	Amino acid transport and metabolism	NONE	NONE
1cg7_A_cavity_1	9	2.876	0.3196	7	0	2	0	0	0	Non-histone chromosomal protein 6A	NONE	P11632	NONE	NONE	NONE
1kxz_C_cavity_1	9	2.876	0.3195	4	1	2	2	0	0	Probable cobalt-precorrin-6Y C(15)-methyltransferase [decarboxylating]	NONE	O26249	Involved in S-adenosylmethionine-dependent methyltransferase activity	NONE	NONE
2duk_B_cavity_1	9	2.875	0.3194	0	4	1	1	3	0	Diphosphoinositol polyphosphate phosphohydrolase 2	NONE	Q8R2U6	NONE	NONE	NONE
2euw_A_cavity_3	9	2.874	0.3194	3	3	2	1	0	0	Meiosis-specific transcription factor NDT80	NONE	P38830	NONE	NONE	NONE
1c52_A_cavity_1	9	2.874	0.3194	6	2	0	0	1	0	Cytochrome c-552	NONE	P04164	Energy production and conversion	NONE	NONE
1cs6_A_cavity_1	14	4.47	0.3193	10	2	2	0	0	0	Contactin-2	NONE	P28685	NONE	NONE	NONE
1adv_B_cavity_3	9	2.871	0.319	5	1	2	1	0	0	Early E2A DNA-binding protein	NONE	P03265	NONE	NONE	NONE
1b80_A_cavity_1	9	2.871	0.3189	5	1	1	0	2	0	Ligninase H8	NONE	P06181	Involved in peroxidase activity	NONE	NONE
1h76_A_cavity_6	10	3.187	0.3187	4	2	2	2	0	0	Serotransferrin	NONE	P09571	NONE	NONE	NONE
3cs5_B_cavity_1	9	2.869	0.3187	7	0	2	0	0	0	Phycobilisome degradation protein nblA	NONE	P35087	NONE	NONE	NONE
2i7n_B_cavity_1	11	3.504	0.3186	6	2	2	1	0	0	Pantothenate kinase 1	NONE	Q8TE04	NONE	NONE	NONE
3ega_A_cavity_1	9	2.867	0.3186	2	4	2	1	0	0	Protein pellino homolog 2	NONE	Q9HAT8	NONE	NONE	NONE
1flg_A_cavity_1	9	2.867	0.3185	3	0	3	3	0	0	Quinoprotein ethanol dehydrogenase	NONE	Q9Z4J7	Carbohydrate transport and metabolism	NONE	NONE
1g29_1_cavity_2	9	2.866	0.3184	5	0	3	0	1	0	Maltose transport protein MalK	NONE	Q9YGA6	Involved in nucleotide binding	NONE	NONE
1msw_D_cavity_8	9	2.865	0.3183	5	1	2	1	0	0	DNA-directed RNA polymerase	NONE	P00573	NONE	NONE	NONE
2w2c_M_cavity_1	9	2.864	0.3182	5	1	2	1	0	0	Calcium/calmodulin-dependent protein kinase type II delta chain	NONE	Q13557	NONE	NONE	NONE
1s70_B_cavity_2	9	2.862	0.318	4	1	2	2	0	0	Serine/threonine-protein phosphatase PP1-beta catalytic subunit	NONE	P62140	NONE	NONE	NONE
1i1m_A_cavity_2	9	2.86	0.3178	6	0	2	0	1	0	Branched-chain-amino-acid aminotransferase	NONE	P0AB80	Amino acid transport and metabolism	NONE	NONE
3bb0_A_cavity_4	12	3.811	0.3176	8	2	0	2	0	0	Vanadium chloroperoxidase	NONE	P49053	NONE	NONE	NONE
2f9d_B_cavity_1	9	2.858	0.3176	8	1	0	0	0	0	Pre-mRNA branch site protein p14	NONE	Q9Y3B4	NONE	NONE	NONE
1po3_B_cavity_5	9	2.858	0.3176	1	5	1	1	1	0	Fe(3+) dicitrate transport protein fecA	NONE	P13036	Inorganic ion transport and metabolism	NONE	NONE
2pvs_B_cavity_1	9	2.858	0.3175	3	4	2	0	0	0	Pancreatic lipase-related protein 2	NONE	P54317	NONE	NONE	NONE
1o60_D_cavity_1	9	2.857	0.3175	5	1	2	0	1	0	2-dehydro-3-deoxyphosphooctonate aldolase	NONE	P45251	NONE	NONE	NONE
1ebu_C_cavity_1	11	3.491	0.3174	4	1	2	4	0	0	Homoserine dehydrogenase	NONE	P31116	Amino acid transport and metabolism	NONE	NONE
2j8w_A_cavity_1	9	2.852	0.3169	5	1	1	0	2	0	Cytochrome c	NONE	P00142	NONE	NONE	NONE
1yd9_B_cavity_1	9	2.852	0.3169	3	2	3	1	0	0	Core histone macro-H2A.1	NONE	Q02874	NONE	NONE	NONE
2uxw_A_cavity_1	15	4.751	0.3168	7	1	3	4	0	0	Very long-chain specific acyl-CoA dehydrogenase, mitochondrial	NONE	P49748	NONE	NONE	NONE
2r7k_A_cavity_2	9	2.852	0.3168	5	1	2	1	0	0	5-formaminoimidazole-4-carboxamide-1-(beta)-D-ribofuranosyl 5-monophosphate synthetase	NONE	Q57600	NONE	NONE	NONE
2c2c_A_cavity_1	9	2.85	0.3167	6	1	1	0	1	0	Cytochrome c2	NONE	P0C189	NONE	NONE	NONE
2cot_A_cavity_1	9	2.848	0.3164	3	2	2	0	2	0	Zinc finger and SCAN domain-containing protein 16	NONE	Q9H4T2	NONE	NONE	NONE
1wy2_B_cavity_2	9	2.847	0.3164	3	1	1	4	0	0	Xaa-Pro dipeptidase	NONE	O58885	Involved in hydrolase activity	NONE	NONE
2cto_A_cavity_1	9	2.847	0.3163	4	3	2	0	0	0	Protein maelstrom homolog	NONE	Q96JY0	NONE	NONE	NONE
1vbj_B_cavity_1	9	2.846	0.3162	6	1	1	0	1	0	Prostaglandin F synthase	NONE	Q9GV41	Involved in oxidoreductase activity	NONE	NONE
1nfa_A_cavity_2	9	2.844	0.316	4	2	2	0	1	0	Nuclear factor of activated T-cells, cytoplasmic 1	NONE	O95644	NONE	NONE	NONE
1mk7_B_cavity_2	12	3.789	0.3157	3	1	2	6	0	0	Integrin beta-3	STRUCTURAL PROTEIN	ITB3_HUMAN	Integrin alpha-V/beta-3 is a receptor for cytotactin, fibronectin, laminin, matrix metalloproteinase-2, osteopontin, osteomodulin, prothrombin, thrombospondin, vitronectin and von Willebrand factor. Integrin alpha-IIb/beta-3 is a receptor for fibronectin,	Defects in ITGB3 are a cause of Glanzmann thrombasthenia (GT) [MIM:273800]; also known as thrombasthenia of Glanzmann and Naegeli. GT is the most common inherited disease of platelets. Its inheritance is autosomal recessive. It is characterized by mucocutaneous bleeding of mild-to-moderate severity and the inability of this integrin to recognize macromolecular or synthetic peptide ligands. GT has…	NONE
1ems_B_cavity_1	9	2.842	0.3157	5	3	0	0	1	0	Nitrilase and fragile histidine triad fusion protein NitFhit [Includes: Bis(5-adenosyl)-triphosphatase	NONE	O76463	Involved in hydrolase activity, acting on carbon-nitrogen (but not peptide) bonds	NONE	NONE
3bw7_A_cavity_2	9	2.841	0.3157	6	1	1	1	0	0	Cytokinin dehydrogenase 1	NONE	Q9T0N8	Involved in oxidoreductase activity	NONE	NONE
1dmu_A_cavity_2	9	2.84	0.3155	4	3	1	0	1	0	Type-2 restriction enzyme BglI	NONE	O68557	NONE	NONE	NONE
2z5n_A_cavity_3	9	2.839	0.3154	2	3	2	1	1	0	Transportin-1	NONE	Q92973	NONE	NONE	NONE
1mtc_A_cavity_1	9	2.831	0.3145	5	3	1	0	0	0	Glutathione S-transferase Mu 1	NONE	P04905	Involved in glutathione transferase activity	NONE	NONE
1vrx_B_cavity_1	9	2.829	0.3143	3	3	1	1	1	0	Endoglucanase E1	NONE	P54583	Involved in carbohydrate binding	NONE	NONE
2gv9_B_cavity_4	9	2.828	0.3143	5	1	2	1	0	0	DNA polymerase	NONE	P04292	NONE	NONE	NONE
1v5m_A_cavity_2	9	2.825	0.3139	5	2	2	0	0	0	SH2B adapter protein 2	NONE	Q9JID9	NONE	NONE	NONE
1jnd_A_cavity_1	12	3.765	0.3138	6	1	2	0	3	0	Chitinase-like protein Idgf2	NONE	Q9V3D4	Involved in nutrient reservoir activity	NONE	NONE
1yag_A_cavity_1	9	2.824	0.3138	5	1	2	0	1	0	Gelsolin	CONTRACTILE PROTEIN	GELS_HUMAN	Calcium-regulated, actin-modulating protein that binds to the plus (or barbed) ends of actin monomers or filaments, preventing monomer exchange (end-blocking or capping). It can promote the assembly of monomers into filaments (nucleation) as well as sever	Defects in GSN are the cause of amyloidosis type 5 (AMYL5) [MIM:105120]; also known as familial amyloidosis Finnish type. AMYL5 is a hereditary generalized amyloidosis due to gelsolin amyloid deposition. It is typically characterized by cranial neuropathy and lattice corneal dystrophy. Most patients have modest involvement of internal organs, but severe systemic disease can develop in some indivi…	NONE
2cpx_A_cavity_1	9	2.824	0.3138	6	2	1	0	0	0	RNA-binding protein 41	NONE	Q96IZ5	NONE	NONE	NONE
1e1h_D_cavity_1	9	2.823	0.3136	5	2	2	0	0	0	Botulinum neurotoxin type A	NONE	Q45894	NONE	NONE	NONE
2c43_A_cavity_1	10	3.132	0.3132	5	2	1	1	1	0	L-aminoadipate-semialdehyde dehydrogenase-phosphopantetheinyl transferase	NONE	Q9NRN7	NONE	NONE	NONE
2bnx_B_cavity_3	9	2.819	0.3132	7	1	1	0	0	0	Protein diaphanous homolog 1	NONE	O08808	NONE	NONE	NONE
2puj_A_cavity_1	9	2.818	0.3131	7	2	0	0	0	0	2-hydroxy-6-oxo-6-phenylhexa-2,4-dienoate hydrolase	NONE	P47229	NONE	NONE	NONE
1f0n_A_cavity_1	9	2.817	0.313	6	2	0	0	1	0	Antigen 85-B	NONE	P0C5B9	NONE	NONE	NONE
1sh9_B_cavity_1	9	2.815	0.3128	5	2	2	0	0	0	Gag-Pol polyprotein	NONE	P03367	Gag-Pol polyprotein and Gag polyprotein may regulate their own translation, by the binding genomic RNA in the 5'-UTR. At low concentration, Gag-Pol and Gag would promote translation, whereas at high concentration, the polyproteins encapsidate genomic RNA and then shutt off translation (By similarity).	NONE	NONE
2dt7_B_cavity_1	11	3.44	0.3127	4	2	3	1	1	0	Splicing factor 3A subunit 3	NONE	Q12874	NONE	NONE	NONE
1kl7_A_cavity_2	9	2.814	0.3127	6	1	2	0	0	0	Threonine synthase	NONE	P16120	NONE	NONE	NONE
2res_A_cavity_1	11	3.439	0.3126	7	2	1	0	1	0	Multifunctional cyclase-dehydratase-3-O-methyl transferase tcmN	NONE	P16559	NONE	NONE	NONE
2ggk_D_cavity_1	9	2.812	0.3124	6	1	1	0	1	0	N-carbamoyl-D-amino acid hydrolase	NONE	Q44185	NONE	NONE	NONE
2atm_A_cavity_1	9	2.809	0.3121	3	3	2	1	0	0	Hyaluronidase A	NONE	P49370	NONE	NONE	NONE
2i0e_B_cavity_1	9	2.806	0.3118	6	1	2	0	0	0	Protein kinase C beta type	TRANSFERASE	KPCB_HUMAN	This is a calcium-activated, phospholipid-dependent, serine- and threonine-specific enzyme. PKC is activated by diacylglycerol which in turn phosphorylates a range of cellular proteins. PKC also serves as the receptor for phorbol esters, a class of tumor	NONE	Edema;Diabetic neuropathy;Diabetic complication;Diabetic nephropathy;Diabetic macular edema;Cardiovascular disease;Diabetic retinopathy;Diabetes mellitus;Renal disease
2v0x_B_cavity_2	9	2.806	0.3118	7	2	0	0	0	0	Lamina-associated polypeptide 2, isoforms alpha/zeta	NONE	Q61033	NONE	NONE	NONE
1eg1_C_cavity_1	9	2.803	0.3115	5	2	2	0	0	0	Endoglucanase EG-1	NONE	P07981	Involved in hydrolase activity, hydrolyzing O-glycosyl compounds	NONE	NONE
3e7o_B_cavity_1	9	2.8	0.3112	5	2	2	0	0	0	Mitogen-activated protein kinase 9	TRANSFERASE	MK09_HUMAN	Responds to activation by environmental stress and pro- inflammatory cytokines by phosphorylating a number of transcription factors, primarily components of AP-1 such as c-Jun and ATF2 and thus regulates AP-1 transcriptional activity. In T- cells, JNK1 an;JNK2 isoforms display different binding patterns: alpha- 1 and alpha-2 preferentially bind to c-Jun, whereas beta-1 and beta-2 bind to ATF2. Ho…	NONE	NONE
2j1q_A_cavity_1	9	2.8	0.3112	6	1	1	1	0	0	Arginine kinase	NONE	O96507	NONE	NONE	NONE
1bvs_B_cavity_1	9	2.8	0.3111	4	1	2	2	0	0	Holliday junction ATP-dependent DNA helicase ruvA	NONE	P40832	NONE	NONE	NONE
1fwk_A_cavity_3	9	2.799	0.311	4	2	1	2	0	0	Homoserine kinase	NONE	Q58504	Amino acid transport and metabolism	NONE	NONE
3chj_A_cavity_1	9	2.797	0.3108	3	3	1	0	2	0	Annexin E1	NONE	Q9NFS4	NONE	NONE	NONE
1yii_A_cavity_5	9	2.797	0.3108	3	3	1	1	1	0	Annexin A5	NONE	P17153	NONE	NONE	NONE
1za1_A_cavity_1	9	2.797	0.3108	0	4	3	0	2	0	Aspartate carbamoyltransferase catalytic chain	NONE	P0A788	NONE	NONE	NONE
3bsz_H_cavity_1	9	2.797	0.3107	5	2	1	1	0	0	Transthyretin	NONE	P02766	Involved in steroid binding	NONE	Used in the treatment of prostate cancer. Previously used in the prevention of miscarriage or premature delivery in pregnant women prone to miscarriage or premature delivery.
2qgh_A_cavity_1	9	2.795	0.3105	4	2	1	1	1	0	Diaminopimelate decarboxylase	NONE	P56129	NONE	NONE	NONE
1g0o_B_cavity_2	10	3.104	0.3104	6	0	3	0	1	0	Tetrahydroxynaphthalene reductase	NONE	Q12634	Lipid transport and metabolism	NONE	NONE
1qjj_A_cavity_1	9	2.793	0.3104	5	1	1	2	0	0	Astacin	NONE	P07584	Involved in metallopeptidase activity	NONE	NONE
2wfd_B_cavity_1	9	2.793	0.3103	7	1	0	1	0	0	Leucyl-tRNA synthetase, cytoplasmic	NONE	Q9P2J5	NONE	NONE	NONE
2p0w_A_cavity_3	9	2.793	0.3103	4	2	2	1	0	0	Histone acetyltransferase type B catalytic subunit	NONE	O14929	NONE	NONE	NONE
2w1t_A_cavity_2	9	2.792	0.3102	5	4	0	0	0	0	Stage V sporulation protein T	NONE	P37554	NONE	NONE	NONE
1nty_A_cavity_1	9	2.791	0.3101	4	1	1	2	1	0	Triple functional domain protein	NONE	O75962	NONE	NONE	NONE
1d3u_B_cavity_1	9	2.785	0.3094	4	1	3	1	0	0	TATA-box-binding protein	NONE	P62001	NONE	NONE	NONE
1l0b_A_cavity_1	14	4.328	0.3092	4	3	2	1	4	0	Breast cancer type 1 susceptibility protein homolog	NONE	O54952	NONE	NONE	NONE
2h60_A_cavity_2	9	2.781	0.309	7	1	1	0	0	0	Probable global transcription activator SNF2L4	NONE	P51532	NONE	NONE	NONE
1mtl_A_cavity_1	9	2.779	0.3088	6	2	1	0	0	0	G/U mismatch-specific DNA glycosylase	NONE	P0A9H1	NONE	NONE	NONE
1o8c_B_cavity_1	10	3.086	0.3086	6	2	1	1	0	0	Putative quinone oxidoreductase yhdH	NONE	P26646	NONE	NONE	NONE
2c91_J_cavity_1	9	2.778	0.3086	4	3	1	0	1	0	Aflatoxin B1 aldehyde reductase member 2	NONE	Q8CG76	NONE	NONE	NONE
1wv2_A_cavity_1	9	2.777	0.3085	4	2	2	1	0	0	Thiazole biosynthesis protein thiG	NONE	Q9I6B4	NONE	NONE	NONE
1n3r_F_cavity_1	9	2.776	0.3084	6	0	3	0	0	0	GTP cyclohydrolase 1	NONE	P0A6T5	NONE	NONE	NONE
1pv2_A_cavity_1	9	2.772	0.308	6	1	1	1	0	0	Chaperone protein hchA	NONE	P31658	NONE	NONE	NONE
1lvl_A_cavity_3	9	2.771	0.3079	6	2	1	0	0	0	Dihydrolipoyl dehydrogenase	NONE	P09063	Involved in oxidoreductase activity	NONE	NONE
2r46_B_cavity_3	9	2.769	0.3077	5	1	2	1	0	0	Aerobic glycerol-3-phosphate dehydrogenase	NONE	P13035	NONE	NONE	NONE
1jdl_A_cavity_1	9	2.768	0.3075	6	2	1	0	0	0	Cytochrome c2 iso-2	NONE	P81154	Involved in iron ion binding	NONE	NONE
1chk_B_cavity_1	9	2.767	0.3075	2	1	4	1	1	0	Chitosanase	NONE	P33665	NONE	NONE	NONE
2nq5_A_cavity_3	9	2.767	0.3074	7	1	1	0	0	0	5-methyltetrahydropteroyltriglutamate--homocysteine methyltransferase	NONE	Q8CWX6	NONE	NONE	NONE
1ohy_D_cavity_4	9	2.767	0.3074	7	1	1	0	0	0	4-aminobutyrate aminotransferase, mitochondrial	NONE	P80404	Amino acid transport and metabolism	NONE	For nutritional supplementation and for treating dietary shortage or imbalance.
1f3u_D_cavity_1	9	2.766	0.3074	6	2	1	0	0	0	General transcription factor IIF subunit 2	NONE	P13984	NONE	NONE	NONE
1dwu_B_cavity_2	13	3.994	0.3072	4	3	2	1	3	0	50S ribosomal protein L1P	NONE	O52704	NONE	NONE	NONE
7mdh_D_cavity_2	9	2.765	0.3072	4	2	1	1	1	0	Malate dehydrogenase [NADP] 1, chloroplastic	NONE	P17606	NONE	NONE	NONE
2d1q_A_cavity_2	9	2.764	0.3071	4	2	2	1	0	0	Luciferin 4-monooxygenase	NONE	P13129	NONE	NONE	NONE
1wdm_D_cavity_1	9	2.762	0.3069	7	1	0	0	1	0	Fatty acid oxidation complex subunit alpha	NONE	P28793	NONE	NONE	NONE
1mky_A_cavity_1	9	2.762	0.3069	6	1	2	0	0	0	GTP-binding protein engA	NONE	Q9X1F8	Posttranslational modification, protein turnover, chaperones	NONE	NONE
1p9p_A_cavity_2	9	2.762	0.3069	4	4	1	0	0	0	tRNA	NONE	P0A876	Involved in RNA binding	NONE	NONE
1xnh_A_cavity_1	9	2.761	0.3068	4	2	1	2	0	0	NH(3)-dependent NAD(+) synthetase	NONE	O25096	Coenzyme transport and metabolism	NONE	NONE
2c0p_A_cavity_1	9	2.758	0.3065	6	1	1	1	0	0	Acetylcholinesterase	NONE	P21836	Lipid transport and metabolism	NONE	NONE
2ckz_A_cavity_1	9	2.756	0.3062	6	1	2	0	0	0	DNA-directed RNA polymerase III subunit RPC9	NONE	P47076	NONE	NONE	NONE
1dnv_A_cavity_1	9	2.753	0.3059	7	1	0	0	1	0	Coat protein VP1/VP2/VP3/VP4	NONE	Q90125	NONE	NONE	NONE
1hi9_C_cavity_1	11	3.363	0.3058	5	0	3	3	0	0	D-aminopeptidase	NONE	P26902	NONE	NONE	NONE
1qo4_A_cavity_1	9	2.751	0.3056	4	3	1	0	1	0	Peroxidase 53	NONE	Q42578	Involved in peroxidase activity	NONE	NONE
1xhs_A_cavity_1	9	2.751	0.3056	6	2	1	0	0	0	UPF0131 protein ytfP	NONE	P0AE50	NONE	NONE	NONE
1vfr_B_cavity_1	12	3.666	0.3055	9	3	0	0	0	0	Major NAD(P)H-flavin oxidoreductase	NONE	P46072	Energy production and conversion	NONE	NONE
1hlb_A_cavity_4	9	2.748	0.3053	8	1	0	0	0	0	Globin C, coelomic	NONE	P80018	NONE	NONE	NONE
1pk8_B_cavity_2	11	3.353	0.3048	2	3	2	2	2	0	Synapsin-1	NONE	P09951	Neuronal phosphoprotein that coats synaptic vesicles, binds to the cytoskeleton, and is believed to function in the regulation of neurotransmitter release.	NONE	NONE
2zf5_Y_cavity_1	9	2.743	0.3048	6	1	2	0	0	0	Glycerol kinase	NONE	O93623	NONE	NONE	NONE
1tqz_A_cavity_2	9	2.742	0.3046	7	2	0	0	0	0	Adaptin ear-binding coat-associated protein 1	NONE	Q9CR95	NONE	NONE	NONE
2r3v_D_cavity_2	9	2.738	0.3043	3	1	2	3	0	0	Mevalonate kinase	TRANSFERASE	KIME_HUMAN	May be a regulatory site in cholesterol biosynthetic pathway.	Defects in MVK are the cause of mevalonic aciduria [MIM:610377]. It is an accumulation of mevalonic acid which causes a variety of symptoms such as psychomotor retardation, dysmorphic features, cataracts, hepatosplenomegaly, lymphadenopathy, anemia, hypotonia, myopathy, and ataxia.;Defects in MVK are the cause of hyperimmunoglobulinemia D and periodic fever syndrome (HIDS) [MIM:260920]. HIDS is a…	NONE
1n92_B_cavity_2	14	4.259	0.3042	7	3	2	1	1	0	Alcohol dehydrogenase E chain	NONE	P00327	Energy production and conversion	NONE	For the symptomatic relief of patients with interstitial cystitis.
2bnh_A_cavity_1	13	3.947	0.3036	5	1	3	4	0	0	Ribonuclease inhibitor	NONE	P10775	NONE	NONE	NONE
1u3w_B_cavity_1	16	4.847	0.3029	7	1	4	1	3	0	Alcohol dehydrogenase 1C	NONE	P00326	Energy production and conversion	NONE	Some evidence suggests that NADH might be useful in treating Parkinsons disease, chronic fatigue syndrome, Alzheimers disease and cardiovascular disease.
2o8c_B_cavity_6	16	4.837	0.3023	10	2	1	3	0	0	DNA mismatch repair protein Msh2	NONE	P43246	NONE	NONE	NONE
2f6r_A_cavity_1	20	6.037	0.3019	7	3	4	5	1	0	Bifunctional coenzyme A synthase	NONE	Q9DBL7	NONE	NONE	NONE
1v0f_A_cavity_5	10	3.013	0.3013	7	2	1	0	0	0	Endo-N-acetylneuraminidase	NONE	Q04830	Involved in endo-alpha-sialidase activity	NONE	NONE
3ff6_D_cavity_6	11	3.312	0.3011	6	1	2	2	0	0	Acetyl-CoA carboxylase 2	NONE	O00763	NONE	NONE	NONE
3fy2_A_cavity_2	11	3.308	0.3007	5	1	1	4	0	0	Ephrin type-A receptor 3	NONE	P29320	NONE	NONE	NONE
3e4e_A_cavity_5	10	2.995	0.2995	7	2	1	0	0	0	Cytochrome P450 2E1	OXIDOREDUCTASE	CP2E1_HUMAN	Metabolizes several precarcinogens, drugs, and solvents to reactive metabolites. Inactivates a number of drugs and xenobiotics and also bioactivates many xenobiotic substrates to their hepatotoxic or carcinogenic forms.	NONE	NONE
1ukv_Y_cavity_1	10	2.991	0.2991	5	1	3	0	1	0	Rab GDP-dissociation inhibitor	NONE	P39958	NONE	NONE	NONE
1emy_A_cavity_1	10	2.989	0.2989	6	1	1	0	2	0	Myoglobin	NONE	P02186	NONE	NONE	NONE
1jyv_D_cavity_2	10	2.982	0.2982	4	1	2	3	0	0	Beta-galactosidase	NONE	P00722	Carbohydrate transport and metabolism	NONE	For the symptomatic relief of patients with interstitial cystitis.
2plm_A_cavity_1	10	2.982	0.2982	5	1	2	1	1	0	5-methylthioadenosine/S-adenosylhomocysteine deaminase	NONE	Q9X034	NONE	NONE	NONE
1mje_A_cavity_3	10	2.981	0.2981	6	3	1	0	0	0	26S proteasome complex subunit DSS1	NONE	P60896	NONE	NONE	NONE
1dmh_A_cavity_3	10	2.981	0.2981	6	1	1	2	0	0	Catechol 1,2-dioxygenase	NONE	P07773	Secondary metabolites biosynthesis, transport and catabolism	NONE	NONE
1duw_A_cavity_1	10	2.978	0.2978	7	1	1	1	0	0	Nonaheme cytochrome c	NONE	Q9XCU0	Involved in iron ion binding	NONE	NONE
3bes_R_cavity_1	13	3.869	0.2977	5	2	3	3	0	0	Interferon gamma	NONE	P01579	Involved in interferon-gamma receptor binding	NONE	For the treatment of hypercholesterolemia.
1pxt_B_cavity_1	10	2.977	0.2977	3	4	1	2	0	0	3-ketoacyl-CoA thiolase, peroxisomal	NONE	P27796	Lipid transport and metabolism	NONE	NONE
1o0s_B_cavity_3	10	2.974	0.2974	5	1	3	1	0	0	NAD-dependent malic enzyme, mitochondrial	NONE	P27443	Energy production and conversion	NONE	NONE
1psd_A_cavity_1	10	2.97	0.297	4	2	2	0	2	0	D-3-phosphoglycerate dehydrogenase	NONE	P0A9T0	Coenzyme transport and metabolism	NONE	NONE
1t3a_A_cavity_1	10	2.969	0.2969	7	2	1	0	0	0	Botulinum neurotoxin type E	NONE	Q00496	NONE	NONE	NONE
2cfc_B_cavity_1	12	3.559	0.2966	6	3	2	1	0	0	2-(R)-hydroxypropyl-CoM dehydrogenase	NONE	Q56840	NONE	NONE	NONE
1qy9_C_cavity_1	10	2.965	0.2965	4	3	1	1	1	0	Uncharacterized isomerase yddE	NONE	P37757	NONE	NONE	NONE
2d3a_I_cavity_1	10	2.965	0.2965	7	1	1	0	1	0	Glutamine synthetase root isozyme 3	NONE	P38561	NONE	NONE	NONE
1djh_A_cavity_2	12	3.555	0.2963	5	2	2	3	0	0	1-phosphatidylinositol-4,5-bisphosphate phosphodiesterase delta-1	NONE	P10688	Involved in calcium ion binding	NONE	NONE
2q8f_A_cavity_3	10	2.96	0.296	3	3	2	1	1	0	[Pyruvate dehydrogenase [lipoamide]] kinase isozyme 1, mitochondrial	TRANSFERASE	PDK1_HUMAN	Inhibits the mitochondrial pyruvate dehydrogenase complex by phosphorylation of the E1 alpha subunit, thus contributing to the regulation of glucose metabolism.	NONE	NONE
2oqc_A_cavity_1	13	3.845	0.2957	6	3	1	1	2	0	Uncharacterized protein yxeI	NONE	P54948	NONE	NONE	NONE
2pih_A_cavity_1	10	2.957	0.2957	8	2	0	0	0	0	Uncharacterized protein ymcA	NONE	O31779	NONE	NONE	NONE
3cw2_F_cavity_1	10	2.957	0.2957	5	4	1	0	0	0	Translation initiation factor 2 subunit gamma	NONE	Q980A5	NONE	NONE	NONE
1dnp_B_cavity_1	10	2.955	0.2955	7	1	1	1	0	0	Deoxyribodipyrimidine photo-lyase	NONE	P00914	Involved in DNA photolyase activity	NONE	NONE
2csn_A_cavity_2	10	2.955	0.2955	4	2	3	0	1	0	Casein kinase I homolog 1	NONE	P40233	Involved in protein kinase activity	NONE	NONE
2ay0_E_cavity_2	10	2.953	0.2953	6	1	2	0	1	0	Bifunctional protein putA	NONE	P09546	Energy production and conversion	NONE	NONE
1fiy_A_cavity_4	10	2.952	0.2952	5	1	0	1	3	0	Phosphoenolpyruvate carboxylase	NONE	P00864	Energy production and conversion	NONE	NONE
1wnd_B_cavity_2	10	2.952	0.2952	5	2	2	1	0	0	Gamma-aminobutyraldehyde dehydrogenase	NONE	P77674	Energy production and conversion	NONE	NONE
1v4v_A_cavity_1	10	2.952	0.2952	5	1	2	1	1	0	UDP-N-acetyl-D-glucosamine-2-epimerase	NONE	P83824	Involved in UDP-N-acetylglucosamine 2-epimerase activity	NONE	NONE
1nec_A_cavity_1	10	2.951	0.2951	8	1	0	0	1	0	Oxygen-insensitive NAD(P)H nitroreductase	NONE	Q01234	Involved in oxidoreductase activity	NONE	NONE
2e0m_B_cavity_1	10	2.951	0.2951	1	3	2	1	3	0	Ribonuclease pancreatic	NONE	P07998	NONE	NONE	NONE
1qcx_A_cavity_1	10	2.95	0.295	4	3	3	0	0	0	Pectin lyase B	NONE	Q00205	NONE	NONE	NONE
1shw_B_cavity_1	10	2.949	0.2949	5	3	2	0	0	0	Ephrin-A5	NONE	O08543	NONE	NONE	NONE
3fw0_A_cavity_2	10	2.947	0.2947	5	2	2	1	0	0	Peptidyl-glycine alpha-amidating monooxygenase	NONE	P14925	NONE	NONE	NONE
1arz_D_cavity_2	10	2.947	0.2947	2	1	3	1	3	0	Dihydrodipicolinate reductase	NONE	P04036	Amino acid transport and metabolism	NONE	NONE
1wh6_A_cavity_1	10	2.943	0.2943	6	2	2	0	0	0	Homeobox protein cut-like 2	NONE	O14529	NONE	NONE	NONE
1cyg_A_cavity_2	15	4.409	0.294	4	2	3	5	1	0	Cyclomaltodextrin glucanotransferase	NONE	P31797	NONE	NONE	NONE
1gyh_A_cavity_2	12	3.526	0.2939	6	1	2	3	0	0	Endo-a1,5-arabinanase	NONE	P95470	Involved in hydrolase activity, hydrolyzing O-glycosyl compounds	NONE	NONE
2cb3_A_cavity_1	10	2.937	0.2937	3	2	2	0	3	0	Peptidoglycan-recognition protein LE	NONE	Q9VXN9	NONE	NONE	NONE
1sev_A_cavity_1	10	2.936	0.2936	3	2	3	2	0	0	Malate dehydrogenase, glyoxysomal	NONE	P19446	Involved in oxidoreductase activity, acting on the CH-OH group of donors, NAD or NADP as acceptor	NONE	NONE
2nyd_A_cavity_1	10	2.935	0.2935	3	1	1	4	1	0	UPF0135 protein SA1388	NONE	P67273	NONE	NONE	NONE
2jwn_A_cavity_1	10	2.935	0.2935	5	1	3	1	0	0	Embryonic polyadenylate-binding protein 2-B	NONE	Q6TY21	NONE	NONE	NONE
2a8p_A_cavity_1	10	2.933	0.2933	6	2	1	1	0	0	U8 snoRNA-decapping enzyme	NONE	Q6TEC1	NONE	NONE	NONE
2vsq_A_cavity_3	10	2.932	0.2932	7	1	2	0	0	0	Surfactin synthetase subunit 3	NONE	Q08787	NONE	NONE	NONE
1sdd_A_cavity_1	10	2.931	0.2931	7	2	1	0	0	0	Coagulation factor V	NONE	Q28107	NONE	NONE	NONE
3dax_A_cavity_1	12	3.516	0.293	5	1	4	2	0	0	Cytochrome P450 7A1	OXIDOREDUCTASE	CP7A1_HUMAN	NONE	NONE	NONE
3d7i_A_cavity_1	10	2.93	0.293	7	1	1	1	0	0	Uncharacterized protein MJ0742	NONE	Q58152	NONE	NONE	NONE
2rmp_A_cavity_1	10	2.929	0.2929	5	1	2	2	0	0	Mucorpepsin	NONE	P00799	Involved in aspartic-type endopeptidase activity	NONE	NONE
1m56_G_cavity_3	10	2.927	0.2927	4	3	2	1	0	0	Cytochrome c oxidase subunit 1	NONE	P33517	NONE	NONE	NONE
1du5_B_cavity_1	10	2.922	0.2922	2	1	3	4	0	0	Zeamatin	NONE	P33679	NONE	NONE	NONE
2nvl_E_cavity_1	10	2.921	0.2921	4	2	2	1	1	0	Probable peroxiredoxin	NONE	Q9Y9L0	Involved in antioxidant activity	NONE	NONE
2qhs_A_cavity_1	10	2.92	0.292	3	3	1	0	3	0	Octanoyltransferase	NONE	Q5SLQ3	NONE	NONE	NONE
2ijx_A_cavity_1	10	2.918	0.2918	3	2	3	1	1	0	DNA polymerase sliding clamp A	NONE	P57765	NONE	NONE	NONE
2ocg_A_cavity_1	10	2.914	0.2914	5	2	2	1	0	0	Valacyclovir hydrolase	NONE	Q86WA6	NONE	NONE	NONE
2ble_A_cavity_2	10	2.914	0.2914	5	1	3	1	0	0	GMP reductase 1	OXIDOREDUCTASE	GMPR1_HUMAN	Catalyzes the irreversible NADPH-dependent deamination of GMP to IMP. It functions in the conversion of nucleobase, nucleoside and nucleotide derivatives of G to A nucleotides, and in maintaining the intracellular balance of A and G nucleotides.	NONE	NONE
1lwh_A_cavity_1	10	2.91	0.291	4	2	2	0	2	0	4-alpha-glucanotransferase	NONE	P80099	Inorganic ion transport and metabolism	NONE	NONE
2dep_A_cavity_1	10	2.909	0.2909	5	1	2	2	0	0	Thermostable celloxylanase	NONE	P40942	NONE	NONE	NONE
2qzz_B_cavity_1	10	2.909	0.2909	4	3	2	0	1	0	Eugenol synthase 1	NONE	Q15GI4	NONE	NONE	NONE
1he4_A_cavity_1	10	2.909	0.2909	5	2	2	0	1	0	Flavin reductase	NONE	P30043	Cell wall/membrane/envelope biogenesis	NONE	For the treatment of ariboflavinosis (vitamin B2 deficiency).
1sqi_B_cavity_1	10	2.908	0.2908	6	1	1	2	0	0	4-hydroxyphenylpyruvate dioxygenase	NONE	P32754	Amino acid transport and metabolism	NONE	Used as an adjunct to dietary restriction of tyrosine and phenylalanine in the treatment of hereditary tyrosinemia type 1.
1wuo_B_cavity_1	10	2.906	0.2906	4	3	1	1	1	0	Beta-lactamase IMP-1	NONE	P52699	Involved in zinc ion binding	NONE	NONE
2k8v_A_cavity_1	10	2.906	0.2906	8	2	0	0	0	0	Thioredoxin domain-containing protein 12	NONE	O95881	Possesses significant protein thiol-disulfide oxidase activity	NONE	For nutritional supplementation, also for treating dietary shortage or imbalance
1z68_A_cavity_2	10	2.906	0.2906	5	3	2	0	0	0	Seprase	LYASE	SEPR_HUMAN	May have a role in tissue remodeling during development and wound healing, and may contribute to invasiveness in malignant cancers.	NONE	Non-Hodgkin lymphoma;Melanoma;Cancer;Non-small-cell lung cancer;Chronic lymphocytic leukemia;Neutropenia;Pancreas tumor;Hematological disease;Renal tumor
1rxq_D_cavity_1	10	2.903	0.2903	4	1	2	1	2	0	Putative metal-dependent hydrolase yfiT	NONE	O31562	NONE	NONE	NONE
1eqr_B_cavity_4	10	2.902	0.2902	5	2	1	2	0	0	Aspartyl-tRNA synthetase	NONE	P21889	NONE	NONE	NONE
2r9v_A_cavity_1	10	2.902	0.2902	6	1	2	1	0	0	ATP synthase subunit alpha	NONE	Q9X1U7	NONE	NONE	NONE
1odo_A_cavity_1	10	2.898	0.2898	7	1	1	0	1	0	Putative cytochrome P450	NONE	Q9KZR7	Involved in monooxygenase activity	NONE	NONE
1mjh_A_cavity_1	10	2.898	0.2898	5	3	1	0	1	0	Uncharacterized protein MJ0577	NONE	Q57997	NONE	NONE	NONE
1yeh_H_cavity_1	10	2.897	0.2897	5	3	1	1	0	0	Ig gamma-2A chain C region, A allele	NONE	P01863	NONE	NONE	NONE
1rpa_A_cavity_2	10	2.896	0.2896	6	1	2	1	0	0	Prostatic acid phosphatase	NONE	P20646	Involved in acid phosphatase activity	NONE	NONE
1vb6_B_cavity_2	10	2.895	0.2895	6	2	0	0	2	0	Heme-regulated cyclic AMP phosphodiesterase	NONE	P76129	Involved in signal transducer activity	NONE	NONE
1jt8_A_cavity_2	10	2.893	0.2893	4	3	2	1	0	0	Translation initiation factor 1A	NONE	Q57887	NONE	NONE	NONE
2qcv_A_cavity_1	10	2.893	0.2893	7	0	2	1	0	0	5-dehydro-2-deoxygluconokinase	NONE	Q9KAG8	NONE	NONE	NONE
1v34_A_cavity_1	10	2.892	0.2892	2	3	3	1	1	0	DNA primase small subunit	NONE	O57934	Replication, recombination and repair	NONE	NONE
1k3v_A_cavity_6	12	3.469	0.289	9	2	0	0	1	0	Coat protein VP1	NONE	P18546	NONE	NONE	NONE
2o2k_A_cavity_2	11	3.174	0.2886	5	1	3	1	1	0	Methionine synthase	TRANSFERASE	METH_HUMAN	Catalyzes the transfer of a methyl group from methyl- cobalamin to homocysteine, yielding enzyme-bound cob(I)alamin and methionine. Subsequently, remethylates the cofactor using methyltetrahydrofolate (By similarity).	Defects in MTR are the cause of methylcobalamin deficiency type G (cblG) [MIM:250940]; also known as homocystinuria-megaloblastic anemia complementation type G. It is an autosomal recessive inherited disease that causes mental retardation, macrocytic anemia, and homocystinuria. Mild deficiency in MS activity could be associated with mild hyperhomocysteinemia, a risk factor for cardiovascular dise…	Fungal infection
2dn0_A_cavity_1	10	2.886	0.2886	7	2	1	0	0	0	Zinc fingers and homeoboxes protein 3	NONE	Q9H4I2	NONE	NONE	NONE
2yqj_B_cavity_1	10	2.884	0.2884	6	1	2	1	0	0	UDP-N-acetylglucosamine pyrophosphorylase	NONE	O74933	NONE	NONE	NONE
2iny_A_cavity_7	10	2.884	0.2884	6	1	3	0	0	0	Hexon protein	NONE	P42671	NONE	NONE	NONE
1wil_A_cavity_1	17	4.896	0.288	8	1	4	4	0	0	Protein KIAA1045	NONE	Q9UPV7	NONE	NONE	NONE
1lqo_A_cavity_1	10	2.877	0.2877	6	2	2	0	0	0	Glutathione transferase fosA	NONE	Q9I4K6	NONE	NONE	NONE
1o64_A_cavity_1	10	2.876	0.2876	4	2	2	2	0	0	ATP phosphoribosyltransferase	NONE	Q9X0D2	NONE	NONE	NONE
2epa_A_cavity_1	10	2.875	0.2875	5	4	1	0	0	0	Krueppel-like factor 10	NONE	Q13118	NONE	NONE	NONE
1bj1_H_cavity_2	10	2.874	0.2874	5	2	2	1	0	0	Vascular endothelial growth factor A	COMPLEX (ANTIBODY/ANTIGEN)	VEGFA_HUMAN	Growth factor active in angiogenesis, vasculogenesis and endothelial cell growth. Induces endothelial cell proliferation, promotes cell migration, inhibits apoptosis, and induces permeabilization of blood vessels. Binds to the VEGFR1/Flt-1 and VEGFR2/Kdr	NONE	NONE
1wxp_A_cavity_1	10	2.873	0.2873	3	4	3	0	0	0	THO complex subunit 1	NONE	Q96FV9	NONE	NONE	NONE
1w2y_A_cavity_1	13	3.733	0.2872	6	2	3	2	0	0	DUTPase	NONE	Q0P8G4	NONE	NONE	NONE
1jfs_A_cavity_1	10	2.871	0.2871	6	1	2	0	1	0	HTH-type transcriptional repressor purR	NONE	P0ACP7	NONE	NONE	NONE
1kmh_A_cavity_2	10	2.871	0.2871	6	2	1	1	0	0	ATP synthase subunit alpha, chloroplastic	NONE	P06450	NONE	NONE	NONE
1rwt_F_cavity_3	10	2.871	0.2871	7	0	2	1	0	0	Chlorophyll a-b binding protein, chloroplast	NONE	P12333	The light-harvesting complex (LHC) functions as a light receptor, it captures and delivers excitation energy to photosystems with which it is closely associated	NONE	For nutritional supplementation, also for treating dietary shortage or imbalance
2a8m_B_cavity_1	10	2.867	0.2867	4	2	3	0	1	0	Threonine aspartase 1	NONE	Q9H6P5	NONE	NONE	NONE
1t3k_A_cavity_1	10	2.867	0.2867	4	1	2	3	0	0	Dual specificity phosphatase Cdc25	NONE	Q8GY31	NONE	NONE	NONE
2oii_B_cavity_1	10	2.866	0.2866	7	1	2	0	0	0	EMILIN-1	NONE	Q9Y6C2	NONE	NONE	NONE
3fz7_F_cavity_1	10	2.863	0.2863	5	2	2	1	0	0	Glutamate decarboxylase beta	NONE	P69910	NONE	NONE	NONE
1cq4_A_cavity_1	10	2.862	0.2862	7	2	1	0	0	0	Subtilisin-chymotrypsin inhibitor-2A	NONE	P01053	NONE	NONE	NONE
1vzo_A_cavity_1	10	2.862	0.2862	4	3	1	1	1	0	Ribosomal protein S6 kinase alpha-5	TRANSFERASE	KS6A5_HUMAN	Serine/threonine kinase required for the mitogen or stress-induced phosphorylation of the transcription factors CREB (cAMP response element-binding protein) and ATF1 (activating transcription factor-1). Essential role in the control of RELA transcriptiona	NONE	NONE
2cuf_A_cavity_1	13	3.719	0.2861	5	5	2	1	0	0	Homeobox-containing protein 1	NONE	Q6NT76	NONE	NONE	NONE
2vep_A_cavity_1	10	2.861	0.2861	1	3	2	3	1	0	Phosphoribosyl isomerase A	NONE	P16250	NONE	NONE	NONE
1vs0_B_cavity_2	10	2.859	0.2859	3	2	3	1	1	0	Putative DNA ligase-like protein Rv0938/MT0965	NONE	P71571	NONE	NONE	NONE
1c9k_B_cavity_1	10	2.854	0.2854	4	3	3	0	0	0	Bifunctional adenosylcobalamin biosynthesis protein cobU	NONE	Q05599	Coenzyme transport and metabolism	NONE	NONE
2j49_A_cavity_1	10	2.852	0.2852	4	1	2	1	2	0	Transcription initiation factor TFIID subunit 5	NONE	P38129	NONE	NONE	NONE
1q90_B_cavity_2	10	2.851	0.2851	8	2	0	0	0	0	Apocytochrome f	NONE	P23577	Involved in iron ion binding	NONE	NONE
3c5z_E_cavity_1	10	2.851	0.2851	3	2	3	2	0	0	H-2 class II histocompatibility antigen, A-B alpha chain	NONE	P14434	NONE	NONE	NONE
2cke_C_cavity_5	10	2.85	0.285	5	1	2	2	0	0	Death-associated protein kinase 2	TRANSFERASE/INHIBITOR COMPLEX	DAPK2_HUMAN	Calcium/calmodulin-dependent serine/threonine kinase which acts as a positive regulator of apoptosis.	NONE	NONE
2pxx_A_cavity_2	10	2.848	0.2848	3	1	3	3	0	0	Endothelin-converting enzyme 2	NONE	O60344	NONE	NONE	NONE
1fwi_C_cavity_1	10	2.846	0.2846	5	2	2	1	0	0	Urease subunit gamma	NONE	P18316	NONE	NONE	NONE
1shz_A_cavity_1	13	3.698	0.2845	9	3	1	0	0	0	Rho guanine nucleotide exchange factor 1	SIGNALING PROTEIN	ARHG1_HUMAN	Seems to play a role in the regulation of RhoA GTPase by guanine nucleotide-binding alpha-12 (GNA12) and alpha-13 (GNA13) subunits. Acts as GTPase-activating protein (GAP) for GNA12 and GNA13, and as guanine nucleotide exchange factor (GEF) for RhoA GTPas	NONE	NONE
1ljr_A_cavity_1	12	3.411	0.2843	4	3	1	1	3	0	Glutathione S-transferase theta-2	TRANSFERASE	GSTT2_HUMAN	Conjugation of reduced glutathione to a wide number of exogenous and endogenous hydrophobic electrophiles. Has a sulfatase activity.	NONE	NONE
2yum_A_cavity_1	10	2.841	0.2841	5	2	2	0	1	0	ZZ-type zinc finger-containing protein 3	NONE	Q8IYH5	NONE	NONE	NONE
3h1c_G_cavity_3	10	2.841	0.2841	4	2	2	1	1	0	Polyribonucleotide nucleotidyltransferase	NONE	P05055	NONE	NONE	NONE
2f76_X_cavity_1	10	2.84	0.284	6	1	2	0	1	0	Gag polyprotein	NONE	P04022	NONE	NONE	NONE
2cnd_A_cavity_2	10	2.839	0.2839	7	1	2	0	0	0	Nitrate reductase [NADH]	NONE	P17571	Involved in heme binding	NONE	NONE
1nsh_B_cavity_2	10	2.839	0.2839	4	3	3	0	0	0	Protein S100-A11	NONE	P24480	NONE	NONE	NONE
2v90_C_cavity_1	10	2.838	0.2838	6	2	1	1	0	0	Na(+)/H(+) exchange regulatory cofactor NHE-RF4	NONE	Q86UT5	NONE	NONE	NONE
1iy8_F_cavity_1	16	4.536	0.2835	8	1	4	3	0	0	Levodione reductase	NONE	Q9LBG2	Involved in oxidoreductase activity	NONE	NONE
1j6u_A_cavity_2	10	2.831	0.2831	5	2	2	0	1	0	UDP-N-acetylmuramate--L-alanine ligase	NONE	Q9WY73	NONE	NONE	NONE
1vi7_A_cavity_1	10	2.831	0.2831	5	3	1	1	0	0	IMPACT family member yigZ	NONE	P27862	NONE	NONE	NONE
1nfg_A_cavity_2	10	2.829	0.2829	2	1	2	5	0	0	D-hydantoinase	NONE	Q8VTT5	Nucleotide transport and metabolism	NONE	NONE
2r1h_A_cavity_1	11	3.111	0.2828	7	1	1	0	2	0	Hemoglobin subunit alpha-4	NONE	P14527	NONE	NONE	NONE
1si8_C_cavity_4	10	2.823	0.2823	4	3	2	0	1	0	Catalase/peroxidase	NONE	Q834P5	Involved in catalase activity	NONE	NONE
3c6g_B_cavity_2	10	2.819	0.2819	8	1	1	0	0	0	Vitamin D 25-hydroxylase	OXIDOREDUCTASE	CP2R1_HUMAN	Has a D-25-hydroxylase activity on both forms of vitamin D, vitamin D(2) and D(3).	Defects in CYP2R1 are a cause of 25-hydroxyvitamin D(3) deficiency [MIM:600081]; also known as pseudovitamin D(3) deficiency rickets due to 25-hydroxylase deficiency. First described in patients who had rickets at a young age despite a history of adequate vitamin D intake. The patients sera had low calcium concentrations, low phosphate concentrations, elevated alkaline phosphatase activity, and l…	NONE
2abk_A_cavity_2	13	3.663	0.2818	2	2	3	0	6	0	Endonuclease III	NONE	P0AB83	NONE	NONE	NONE
1xy0_A_cavity_1	12	3.382	0.2818	7	1	1	0	3	0	Hemoglobin subunit alpha	TRANSPORT PROTEIN	HBA_HUMAN	Involved in oxygen transport from the lung to the various peripheral tissues.	Defects in HBA1/HBA2 may be a cause of Heinz body anemias [MIM:140700]. This is a form of non-spherocytic hemolytic anemia of Dacie type 1. After splenectomy, which has little benefit, basophilic inclusions called Heinz bodies are demonstrable in the erythrocytes. Before splenectomy, diffuse or punctate basophilia may be evident. Most of these cases are probably instances of hemoglobinopathy. The…	NONE
1zq7_A_cavity_1	10	2.818	0.2818	5	2	1	1	1	0	Protein MM_0484	NONE	Q8PZK8	NONE	NONE	NONE
1odf_A_cavity_1	10	2.814	0.2814	3	3	2	2	0	0	Uncharacterized kinase YGR205W	NONE	P42938	NONE	NONE	NONE
1m9i_A_cavity_3	10	2.812	0.2812	3	0	3	3	1	0	Annexin A6	LIPID BINDING PROTEIN	ANXA6_HUMAN	May associate with CD21. May regulate the release of Ca(2+) from intracellular stores.	NONE	NONE
2zdi_C_cavity_1	10	2.812	0.2812	7	1	2	0	0	0	Prefoldin subunit beta	NONE	O58268	NONE	NONE	NONE
2vq3_A_cavity_1	10	2.81	0.281	3	3	3	1	0	0	Metalloreductase STEAP3	NONE	Q658P3	NONE	NONE	NONE
2agm_A_cavity_1	10	2.807	0.2807	7	1	2	0	0	0	Poly(beta-D-mannuronate) C5 epimerase 4	NONE	Q44493	NONE	NONE	NONE
2dpm_A_cavity_1	18	5.051	0.2806	8	3	3	4	0	0	Modification methylase DpnIIA	NONE	P04043	NONE	NONE	NONE
2vas_A_cavity_3	10	2.806	0.2806	2	4	3	1	0	0	Myosin-VI	NONE	Q29122	NONE	NONE	NONE
1wz6_A_cavity_1	10	2.805	0.2805	4	5	1	0	0	0	HMG box transcription factor BBX	NONE	Q8VBW5	NONE	NONE	NONE
1x8d_D_cavity_2	10	2.805	0.2805	6	1	2	0	1	0	L-rhamnose mutarotase	NONE	P32156	NONE	NONE	NONE
2uuu_A_cavity_5	10	2.8	0.28	5	2	2	1	0	0	Alkyldihydroxyacetonephosphate synthase	NONE	O96759	NONE	NONE	NONE
1bf2_A_cavity_2	12	3.357	0.2797	5	2	3	2	0	0	Isoamylase	NONE	P10342	NONE	NONE	NONE
1opl_B_cavity_2	10	2.795	0.2795	7	1	2	0	0	0	Proto-oncogene tyrosine-protein kinase ABL1	NONE	P00519	Involved in protein kinase activity	NONE	For nutritional supplementation, also for treating dietary shortage or imbalance
3b8c_B_cavity_3	10	2.793	0.2793	4	1	4	1	0	0	ATPase 2, plasma membrane-type	NONE	P19456	NONE	NONE	NONE
1ngk_F_cavity_1	13	3.623	0.2787	8	3	1	0	1	0	Hemoglobin-like protein HbO	NONE	P0A595	Involved in oxygen binding	NONE	NONE
1k4y_A_cavity_2	14	3.899	0.2785	7	2	3	0	2	0	Liver carboxylesterase 1	NONE	P12337	Lipid transport and metabolism	NONE	NONE
1n1c_A_cavity_4	10	2.782	0.2782	6	2	1	0	1	0	Chaperone protein torD	NONE	O87949	Involved in the biogenesis of torA. Acts on torA before the insertion of the molybdenum cofactor and, as a result, probably favors a conformation of the apoenzyme that is competent for acquiring the cofactor	NONE	NONE
1ni5_A_cavity_2	10	2.779	0.2779	6	2	2	0	0	0	tRNA(Ile)-lysidine synthase	NONE	P52097	NONE	NONE	NONE
3edh_A_cavity_1	10	2.779	0.2779	5	3	1	0	1	0	Bone morphogenetic protein 1	NONE	P13497	NONE	NONE	NONE
2r7x_B_cavity_5	14	3.883	0.2774	3	2	3	4	2	0	RNA-directed RNA polymerase	NONE	O37061	NONE	NONE	NONE
2cv1_A_cavity_1	25	6.934	0.2773	6	3	4	1	11	0	Glutamyl-tRNA synthetase	NONE	P27000	NONE	NONE	NONE
1r0k_A_cavity_4	10	2.772	0.2772	4	2	2	2	0	0	1-deoxy-D-xylulose 5-phosphate reductoisomerase	NONE	Q9X5F2	Involved in catalytic activity	NONE	NONE
3e2f_B_cavity_1	10	2.771	0.2771	4	2	2	2	0	0	Kynurenine--oxoglutarate transaminase 3	NONE	Q71RI9	NONE	NONE	NONE
1e60_C_cavity_5	10	2.769	0.2769	3	2	2	2	1	0	Dimethyl sulfoxide/trimethylamine N-oxide reductase	NONE	Q52675	NONE	NONE	NONE
1ueq_A_cavity_1	10	2.769	0.2769	6	1	2	1	0	0	Membrane-associated guanylate kinase, WW and PDZ domain-containing protein 2	NONE	Q86UL8	NONE	NONE	NONE
1u8r_C_cavity_1	10	2.768	0.2768	4	1	2	0	3	0	Iron-dependent repressor ideR	NONE	P0A672	NONE	NONE	NONE
2rgv_A_cavity_1	17	4.703	0.2766	8	2	3	4	0	0	Peroxide operon regulator	NONE	P71086	NONE	NONE	NONE
1y1z_A_cavity_2	10	2.766	0.2766	4	2	2	1	1	0	Glutamate [NMDA] receptor subunit zeta-1	NONE	P35439	NONE	NONE	NONE
1fg9_E_cavity_1	13	3.592	0.2763	5	2	3	3	0	0	Interferon-gamma receptor alpha chain	IMMUNE SYSTEM	INGR1_HUMAN	Receptor for interferon gamma. Two receptors bind one interferon gamma dimer.	Defects in IFNGR1 are a cause of mendelian susceptibility to mycobacterial disease (MSMD) [MIM:209950]; also known as familial disseminated atypical mycobacterial infection. This rare condition confers predisposition to illness caused by moderately virulent mycobacterial species, such as Bacillus Calmette-Guerin (BCG) vaccine and environmental non-tuberculous mycobacteria, and by the more virulen…	NONE
2ri0_B_cavity_1	10	2.763	0.2763	5	2	2	0	1	0	Glucosamine-6-phosphate deaminase	NONE	Q8DV70	NONE	NONE	NONE
1bdb_A_cavity_1	10	2.761	0.2761	6	1	2	1	0	0	Cis-2,3-dihydrobiphenyl-2,3-diol dehydrogenase	NONE	P47227	Involved in oxidoreductase activity	NONE	NONE
1qs1_D_cavity_1	10	2.76	0.276	4	2	2	1	1	0	Vip2Ac	NONE	Q844J9	NONE	NONE	NONE
1e0y_B_cavity_1	10	2.758	0.2758	4	1	3	1	1	0	Vanillyl-alcohol oxidase	NONE	P56216	Energy production and conversion	NONE	NONE
2ecw_A_cavity_1	10	2.757	0.2757	6	2	1	1	0	0	Tripartite motif-containing protein 30	NONE	P15533	NONE	NONE	NONE
2crr_A_cavity_1	11	3.029	0.2754	8	2	1	0	0	0	Stromal membrane-associated protein 1	NONE	Q8IYB5	NONE	NONE	NONE
1q8m_A_cavity_1	10	2.754	0.2754	6	1	3	0	0	0	Triggering receptor expressed on myeloid cells 1	NONE	Q9NP99	Involved in immune triggering activity	NONE	For nutritional supplementation, also for treating dietary shortage or imbalance
1hv8_A_cavity_1	10	2.754	0.2754	2	2	4	1	1	0	Probable ATP-dependent RNA helicase MJ0669	NONE	Q58083	NONE	NONE	NONE
1lt5_E_cavity_1	10	2.753	0.2753	7	1	2	0	0	0	Heat-labile enterotoxin B chain	NONE	P32890	The biological activity of the toxin is produced by the A chain, which activates intracellular adenyl cyclase	NONE	NONE
1p1h_A_cavity_2	10	2.75	0.275	6	1	2	1	0	0	Inositol-3-phosphate synthase	NONE	P11986	Lipid transport and metabolism	NONE	NONE
2c35_C_cavity_1	10	2.744	0.2744	7	1	1	0	1	0	DNA-directed RNA polymerase II subunit RPB4	NONE	O15514	NONE	NONE	NONE
2f6h_X_cavity_1	10	2.738	0.2738	8	2	0	0	0	0	Myosin-2	NONE	P19524	NONE	NONE	NONE
1lwu_E_cavity_1	10	2.736	0.2736	6	3	1	0	0	0	Fibrinogen alpha-1 chain	NONE	P02674	NONE	NONE	NONE
2joz_A_cavity_1	11	2.996	0.2724	7	2	0	1	1	0	Uncharacterized protein yxeF	NONE	P54945	NONE	NONE	NONE
1knz_N_cavity_1	11	2.995	0.2722	7	4	0	0	0	0	Non-structural protein 3	NONE	P03536	NONE	NONE	NONE
2w4o_A_cavity_3	11	2.99	0.2718	5	0	4	2	0	0	Calcium/calmodulin-dependent protein kinase type IV	NONE	Q16566	NONE	NONE	NONE
1bh9_B_cavity_2	11	2.99	0.2718	8	2	1	0	0	0	Transcription initiation factor TFIID subunit 13	NONE	Q15543	NONE	NONE	NONE
2ix5_D_cavity_1	11	2.986	0.2714	6	1	2	2	0	0	Acyl-coenzyme A oxidase 4, peroxisomal	NONE	Q96329	NONE	NONE	NONE
2clp_D_cavity_1	11	2.985	0.2714	6	3	1	0	1	0	Aflatoxin B1 aldehyde reductase member 3	NONE	O95154	NONE	NONE	NONE
1obb_A_cavity_1	14	3.797	0.2712	7	1	2	4	0	0	Alpha-glucosidase	NONE	O33830	Involved in hydrolase activity, hydrolyzing O-glycosyl compounds	NONE	NONE
1lqa_A_cavity_1	14	3.795	0.2711	5	2	3	3	1	0	Protein tas	NONE	P0A9T4	NONE	NONE	NONE
2jmz_A_cavity_1	11	2.982	0.2711	5	2	1	2	1	0	Uncharacterized protein MJ0781	NONE	Q58191	NONE	NONE	NONE
1hc1_E_cavity_1	11	2.981	0.271	7	1	1	1	1	0	Hemocyanin A chain	NONE	P04254	NONE	NONE	NONE
1yq9_H_cavity_1	11	2.978	0.2707	4	3	4	0	0	0	Periplasmic [NiFe] hydrogenase small subunit	NONE	P12943	NONE	NONE	NONE
1dkf_B_cavity_2	11	2.976	0.2706	9	1	1	0	0	0	Retinoic acid receptor alpha	HORMONE/GROWTH FACTOR RECEPTOR	RARA_HUMAN	This is a receptor for retinoic acid. This metabolite has profound effects on vertebrate development. Retinoic acid is a morphogen and is a powerful teratogen. This receptor controls cell function by directly regulating gene expression.	Chromosomal aberrations involving RARA may be a cause of acute promyelocytic leukemia (APL). Translocation t(11;17)(q32;q21) with ZBTB16/PLZF; translocation t(15;17)(q21;q21) with PML; translocation t(5;17)(q32;q11) with NPM.	Squamous cell carcinoma;Psoriasis;Colon tumor;Cancer;Metabolic disorder;Leukemia;Breast tumor;Skin infection;Neutropenia;Carcinoma;Dermatological disease;Ocular disease;Genital system disease;Lymphoma;Immune disorder
2zpa_B_cavity_1	11	2.976	0.2706	7	2	0	0	2	0	Uncharacterized protein ypfI	NONE	P76562	NONE	NONE	NONE
1onq_C_cavity_2	11	2.972	0.2701	10	1	0	0	0	0	T-cell surface glycoprotein CD1a	IMMUNE SYSTEM	CD1A_HUMAN	Antigen-presenting protein that binds self and non-self lipid and glycolipid antigens and presents them to T-cell receptors on natural killer T-cells.	NONE	NONE
1u8w_B_cavity_1	11	2.972	0.2701	4	2	1	2	2	0	Nucleoside diphosphate kinase 1	NONE	P39207	NONE	NONE	NONE
2cmw_A_cavity_3	13	3.51	0.27	4	2	2	5	0	0	Casein kinase I isoform gamma-1	TRANSFERASE	KC1G1_HUMAN	Casein kinases are operationally defined by their preferential utilization of acidic proteins such as caseins as substrates. It can phosphorylate a large number of proteins. Participates in Wnt signaling (By similarity).	NONE	NONE
1lme_A_cavity_1	14	3.777	0.2698	7	2	3	0	2	0	Peptide deformylase	NONE	P96113	Involved in iron ion binding	NONE	NONE
2nn6_B_cavity_2	11	2.965	0.2696	4	3	1	2	1	0	Exosome complex exonuclease RRP45	NONE	Q06265	NONE	NONE	NONE
2i99_A_cavity_1	11	2.962	0.2693	5	2	1	0	3	0	Mu-crystallin homolog	NONE	Q14894	NONE	NONE	NONE
2nuu_A_cavity_1	12	3.229	0.2691	7	2	2	1	0	0	Ammonia channel	NONE	P69681	Inorganic ion transport and metabolism	NONE	NONE
3don_A_cavity_1	11	2.959	0.269	9	1	0	1	0	0	Shikimate dehydrogenase	NONE	Q5HNV1	NONE	NONE	NONE
1yvg_A_cavity_2	14	3.76	0.2685	3	2	3	5	1	0	Tetanus toxin	NONE	P04958	NONE	NONE	NONE
1tuz_A_cavity_1	11	2.953	0.2685	8	3	0	0	0	0	Diacylglycerol kinase alpha	TRANSFERASE	DGKA_HUMAN	Upon cell stimulation converts the second messenger diacylglycerol into phosphatidate, initiating the resynthesis of phosphatidylinositols and attenuating protein kinase C activity.	NONE	NONE
1nu5_A_cavity_1	11	2.951	0.2683	6	2	2	0	1	0	Chloromuconate cycloisomerase	NONE	P27099	NONE	NONE	NONE
1kuv_A_cavity_1	11	2.948	0.268	8	1	0	2	0	0	Serotonin N-acetyltransferase	NONE	Q29495	Transcription	NONE	NONE
1rc9_A_cavity_1	11	2.946	0.2678	6	2	2	0	1	0	Cysteine-rich secretory protein	NONE	P60623	NONE	NONE	NONE
2g67_A_cavity_1	11	2.942	0.2675	6	3	1	0	1	0	Pyruvate dehydrogenase E1 component	NONE	P0AFG8	Energy production and conversion	NONE	NONE
1zun_B_cavity_4	11	2.939	0.2672	9	1	0	0	1	0	Sulfate adenylyltransferase subunit 2	NONE	Q87WW0	NONE	NONE	NONE
1vli_A_cavity_1	14	3.737	0.2669	4	2	3	1	4	0	Spore coat polysaccharide biosynthesis protein spsE	NONE	P39625	NONE	NONE	NONE
1rkj_A_cavity_1	11	2.935	0.2668	4	4	2	1	0	0	Nucleolin	NONE	P08199	NONE	NONE	NONE
2fv7_B_cavity_1	14	3.733	0.2666	5	2	2	4	1	0	Ribokinase	NONE	Q9H477	NONE	NONE	NONE
1wfk_A_cavity_1	12	3.196	0.2664	7	4	1	0	0	0	Zinc finger FYVE domain-containing protein 19	NONE	Q9DAZ9	NONE	NONE	NONE
3c9i_B_cavity_1	11	2.93	0.2664	7	2	2	0	0	0	Tail needle protein gp26	NONE	P35837	NONE	NONE	NONE
1csm_A_cavity_1	11	2.929	0.2662	4	4	2	1	0	0	Chorismate mutase	NONE	P32178	NONE	NONE	NONE
2qnj_A_cavity_1	11	2.927	0.2661	6	0	3	2	0	0	MAP/microtubule affinity-regulating kinase 3	NONE	P27448	NONE	NONE	NONE
2pt5_C_cavity_1	11	2.926	0.266	7	2	0	1	1	0	Shikimate kinase	NONE	O67925	NONE	NONE	NONE
1eye_A_cavity_1	15	3.988	0.2659	5	2	3	4	1	0	Dihydropteroate synthase 1	NONE	P0A578	Coenzyme transport and metabolism	NONE	NONE
2yyy_A_cavity_2	11	2.921	0.2656	4	3	1	2	1	0	Glyceraldehyde-3-phosphate dehydrogenase	NONE	Q58546	NONE	NONE	NONE
1vi9_A_cavity_2	11	2.92	0.2655	5	1	3	1	1	0	Pyridoxamine kinase	NONE	P77150	Coenzyme transport and metabolism	NONE	NONE
1iqp_D_cavity_2	11	2.919	0.2654	5	1	2	1	2	0	Replication factor C small subunit	NONE	Q8U4J3	Involved in ATP binding	NONE	NONE
1bou_A_cavity_1	11	2.918	0.2653	6	3	2	0	0	0	Protocatechuate 4,5-dioxygenase alpha chain	NONE	P22635	NONE	NONE	NONE
2ds2_D_cavity_1	11	2.918	0.2653	8	2	1	0	0	0	Sweet protein mabinlin-2	NONE	P30233	NONE	NONE	NONE
1qh4_C_cavity_2	15	3.974	0.265	5	4	2	1	3	0	Creatine kinase B-type	NONE	P05122	Involved in kinase activity	NONE	NONE
2p0c_B_cavity_1	11	2.915	0.265	6	1	3	1	0	0	Proto-oncogene tyrosine-protein kinase MER	NONE	Q12866	NONE	NONE	NONE
2zpi_A_cavity_1	11	2.915	0.265	9	1	0	0	1	0	Nitrile hydratase subunit alpha	NONE	P13448	NONE	NONE	NONE
1txz_A_cavity_1	11	2.914	0.2649	6	2	2	0	1	0	Uncharacterized protein YML087W	NONE	Q04299	Highly specific phosphatase involved in the metabolism of ADP-ribose 1''-phosphate (Appr1p) which is produced as a consequence of tRNA splicing. + phosphate.	NONE	NONE
1g8j_A_cavity_2	12	3.172	0.2643	8	2	2	0	0	0	Arsenite oxidase large subunit	NONE	Q7SIF4	NONE	NONE	NONE
2jn9_A_cavity_1	11	2.907	0.2642	7	1	0	0	3	0	Uncharacterized protein ykvR	NONE	O31683	NONE	NONE	NONE
2buj_A_cavity_2	11	2.904	0.264	4	2	3	2	0	0	Serine/threonine-protein kinase 16	TRANSFERASE	STK16_HUMAN	Protein kinase that act on both serine and threonine residues.	NONE	NONE
2c0h_A_cavity_1	11	2.903	0.2639	4	1	3	3	0	0	Mannan endo-1,4-beta-mannosidase	NONE	Q8WPJ2	NONE	NONE	NONE
1tu8_A_cavity_1	11	2.902	0.2639	6	1	1	0	3	0	Glutathione S-transferase 2	NONE	P46427	Involved in glutathione transferase activity	NONE	NONE
2i3s_A_cavity_1	11	2.9	0.2636	4	2	2	3	0	0	Cell cycle arrest protein BUB3	NONE	P26449	Required for cell cycle arrest in response to loss of microtubule function. Component of the spindle assembly checkpoint which is a feedback control that prevents cells with incompletely assembled spindles from leaving mitosis. Component of the mitotic checkpoint complex (MCC) which inhibits the ubiquitin ligase activity of the anaphase promoting complex/cyclosome (APC/C) by preventing its activa…	NONE	NONE
2j0r_A_cavity_2	15	3.952	0.2635	4	3	3	2	3	0	Hemin transport protein hemS	NONE	P31517	NONE	NONE	NONE
2btv_A_cavity_5	11	2.898	0.2635	8	1	2	0	0	0	Core protein VP3	NONE	P56582	NONE	NONE	NONE
1u3i_A_cavity_1	11	2.896	0.2633	8	1	1	1	0	0	Glutathione S-transferase class-mu 28 kDa isozyme	NONE	P09792	NONE	NONE	NONE
1xf1_B_cavity_2	11	2.895	0.2632	5	4	1	1	0	0	C5a peptidase	NONE	P15926	NONE	NONE	NONE
3cww_A_cavity_2	15	3.945	0.263	7	3	3	2	0	0	Insulin-degrading enzyme	NONE	P14735	NONE	NONE	NONE
1dp4_A_cavity_1	11	2.892	0.2629	6	2	2	0	1	0	Atrial natriuretic peptide receptor A	NONE	P18910	NONE	NONE	NONE
2cog_B_cavity_1	11	2.892	0.2629	7	3	1	0	0	0	Branched-chain-amino-acid aminotransferase, cytosolic	TRANSFERASE	BCAT1_HUMAN	Catalyzes the first reaction in the catabolism of the essential branched chain amino acids leucine, isoleucine, and valine.	NONE	NONE
1u0a_D_cavity_1	11	2.892	0.2629	5	2	2	1	1	0	Beta-glucanase	NONE	P23904	Carbohydrate transport and metabolism	NONE	NONE
1m44_B_cavity_1	11	2.89	0.2627	4	1	3	3	0	0	Aminoglycoside 2-N-acetyltransferase	NONE	P0A5N0	Involved in N-acetyltransferase activity	NONE	NONE
1jcn_A_cavity_5	11	2.886	0.2623	3	4	3	1	0	0	Inosine-5-monophosphate dehydrogenase 1	OXIDOREDUCTASE	IMDH1_HUMAN	Rate limiting enzyme in the de novo synthesis of guanine nucleotides and therefore is involved in the regulation of cell growth. It may also have a role in the development of malignancy and the growth progression of some tumors.	Defects in IMPDH1 are the cause of retinitis pigmentosa type 10 (RP10) [MIM:180105]. RP leads to degeneration of retinal photoreceptor cells. Patients typically have night vision blindness and loss of midperipheral visual field. As their condition progresses, they lose their far peripheral visual field and eventually central vision as well. RP10 inheritance is autosomal dominant.	NONE
1sqp_D_cavity_2	12	3.142	0.2619	8	2	1	0	1	0	Cytochrome b-c1 complex subunit 1, mitochondrial	NONE	P31800	Involved in metalloendopeptidase activity	NONE	NONE
3cio_A_cavity_1	11	2.88	0.2618	6	1	2	2	0	0	Tyrosine-protein kinase etk	NONE	P58764	NONE	NONE	NONE
1dct_A_cavity_2	11	2.879	0.2617	4	3	2	2	0	0	Modification methylase HaeIII	NONE	P20589	NONE	NONE	NONE
2q28_B_cavity_1	18	4.71	0.2616	5	3	4	6	0	0	Probable oxalyl-CoA decarboxylase	NONE	P0AFI0	NONE	NONE	NONE
1kyq_B_cavity_1	11	2.877	0.2616	9	1	1	0	0	0	Siroheme biosynthesis protein MET8	NONE	P15807	Coenzyme transport and metabolism	NONE	NONE
1eik_A_cavity_1	11	2.876	0.2615	6	3	1	0	1	0	DNA-directed RNA polymerase subunit H	NONE	O27122	NONE	NONE	NONE
1l1o_C_cavity_1	11	2.874	0.2613	9	2	0	0	0	0	Replication protein A 14 kDa subunit	NONE	P35244	NONE	NONE	NONE
3ein_A_cavity_2	11	2.874	0.2613	7	3	1	0	0	0	Glutathione S-transferase 1-1	NONE	P20432	NONE	NONE	NONE
1am5_A_cavity_1	14	3.655	0.2611	8	1	3	2	0	0	Pepsin-2B	NONE	P56272	NONE	NONE	NONE
2d1c_A_cavity_5	11	2.869	0.2608	7	1	2	1	0	0	Isocitrate dehydrogenase [NADP]	NONE	P33197	NONE	NONE	NONE
1jsu_C_cavity_1	11	2.869	0.2608	8	1	1	0	1	0	Cyclin-A2	COMPLEX (TRANSFERASE/CYCLIN/INHIBITOR)	CCNA2_HUMAN	Essential for the control of the cell cycle at the G1/S (start) and the G2/M (mitosis) transitions.	NONE	NONE
2db2_A_cavity_1	11	2.866	0.2605	7	2	2	0	0	0	Putative ATP-dependent RNA helicase DHX30	NONE	Q7L2E3	NONE	NONE	NONE
1e9z_B_cavity_1	11	2.866	0.2605	9	2	0	0	0	0	Urease subunit alpha	NONE	P14916	NONE	NONE	NONE
2go8_A_cavity_1	11	2.865	0.2604	9	1	1	0	0	0	Uncharacterized protein yqjZ	NONE	P54563	NONE	NONE	NONE
2nox_H_cavity_1	11	2.863	0.2603	10	0	1	0	0	0	Tryptophan 2,3-dioxygenase	NONE	Q1LK00	NONE	NONE	NONE
2ap1_A_cavity_1	11	2.861	0.2601	7	2	1	0	1	0	N-acetyl-D-glucosamine kinase	NONE	Q8ZPZ9	NONE	NONE	NONE
3pgh_A_cavity_1	16	4.159	0.2599	6	2	2	0	6	0	Prostaglandin G/H synthase 2	NONE	Q05769	Involved in peroxidase activity	NONE	NONE
2jtt_A_cavity_1	11	2.859	0.2599	10	1	0	0	0	0	Protein S100-A6	NONE	P30801	NONE	NONE	NONE
2o7s_A_cavity_1	11	2.857	0.2597	5	3	1	1	1	0	Bifunctional 3-dehydroquinate dehydratase/shikimate dehydrogenase, chloroplastic	NONE	Q9SQT8	NONE	NONE	NONE
3ejd_F_cavity_2	11	2.855	0.2596	7	1	2	0	1	0	Acyl carrier protein	NONE	P0A6A8	NONE	NONE	NONE
1wlf_A_cavity_2	11	2.854	0.2595	3	2	3	1	2	0	Peroxisome biogenesis factor 1	NONE	Q5BL07	NONE	NONE	NONE
1whk_A_cavity_1	11	2.854	0.2594	8	2	1	0	0	0	CAP-Gly domain-containing linker protein 4	NONE	Q8CI96	NONE	NONE	NONE
1v87_A_cavity_1	11	2.852	0.2593	6	3	2	0	0	0	Protein deltex-2	NONE	Q8R3P2	NONE	NONE	NONE
1wz3_A_cavity_1	11	2.852	0.2592	7	2	2	0	0	0	Autophagy-related protein 12b	NONE	Q9LVK3	NONE	NONE	NONE
2dne_A_cavity_1	11	2.846	0.2587	9	1	1	0	0	0	Dihydrolipoyllysine-residue acetyltransferase component of pyruvate dehydrogenase complex, mitochondrial	NONE	P10515	Energy production and conversion	NONE	Some evidence suggests that NADH might be useful in treating Parkinsons disease, chronic fatigue syndrome, Alzheimers disease and cardiovascular disease.
1jnh_H_cavity_1	11	2.845	0.2586	6	1	3	1	0	0	Ig lambda-1 chain C region	NONE	P01843	NONE	NONE	NONE
2j6e_B_cavity_1	11	2.841	0.2583	6	2	1	1	1	0	Ig gamma-1 chain C region	NONE	P01857	NONE	NONE	NONE
