# Supplementary material for: Exploring the therapeutic mechanism of curcumin in spinal cord injury treatment based on network pharmacology, molecular dynamics simulation, and experimental validation
Source: Front Chem. 2025 Mar 28;13:1568551. doi: 10.3389/fchem.2025.1568551 (PMC11985754; doi:10.3389/fchem.2025.1568551)
Supplement: Supplementary file 1 [file DataSheet1.zip › string data.tsv]

#node1	node2	node1_string_id	node2_string_id	neighborhood_on_chromosome	gene_fusion	phylogenetic_cooccurrence	homology	coexpression	experimentally_determined_interaction	database_annotated	automated_textmining	combined_score
ABCB1	STAT3	9606.ENSP00000478255	9606.ENSP00000264657	0	0	0	0	0	0	0	0.800	0.800
ADAM17	APP	9606.ENSP00000309968	9606.ENSP00000284981	0	0	0	0	0.042	0.311	0	0.627	0.733
ADAM17	TNF	9606.ENSP00000309968	9606.ENSP00000398698	0	0	0	0	0.044	0	0.750	0.811	0.950
AGT	TGFB1	9606.ENSP00000355627	9606.ENSP00000221930	0	0	0	0	0	0	0	0.812	0.812
AGT	MAPK3	9606.ENSP00000355627	9606.ENSP00000263025	0	0	0	0	0	0	0	0.706	0.706
AGT	NOX4	9606.ENSP00000355627	9606.ENSP00000263317	0	0	0	0	0.050	0	0	0.768	0.771
AGT	IL1B	9606.ENSP00000355627	9606.ENSP00000263341	0	0	0	0	0.055	0	0	0.728	0.731
AGT	STAT3	9606.ENSP00000355627	9606.ENSP00000264657	0	0	0	0	0.047	0.292	0	0.734	0.805
AGT	CXCL8	9606.ENSP00000355627	9606.ENSP00000306512	0	0	0	0	0.055	0	0.500	0.728	0.860
AGT	F2	9606.ENSP00000355627	9606.ENSP00000308541	0	0	0	0	0.292	0.045	0.400	0.665	0.846
AGT	CXCR2	9606.ENSP00000355627	9606.ENSP00000319635	0	0	0	0	0	0	0.650	0.297	0.743
AGT	MMP9	9606.ENSP00000355627	9606.ENSP00000361405	0	0	0	0	0.110	0	0	0.681	0.704
AGT	IL6	9606.ENSP00000355627	9606.ENSP00000385675	0	0	0	0	0.067	0	0	0.783	0.788
AGT	AKT1	9606.ENSP00000355627	9606.ENSP00000451828	0	0	0	0	0	0	0	0.821	0.821
AGT	TNF	9606.ENSP00000355627	9606.ENSP00000398698	0	0	0	0	0	0	0	0.856	0.856
AGT	AGTR1	9606.ENSP00000355627	9606.ENSP00000398832	0	0	0	0	0.060	0.994	0.900	0.999	0.999
AGTR1	SERPINE1	9606.ENSP00000398832	9606.ENSP00000223095	0	0	0	0	0.061	0	0.900	0.544	0.953
AGTR1	APP	9606.ENSP00000398832	9606.ENSP00000284981	0	0	0	0	0	0	0.500	0.490	0.734
AGTR1	CXCL8	9606.ENSP00000398832	9606.ENSP00000306512	0	0	0	0	0	0	0.650	0.404	0.782
AGTR1	F2	9606.ENSP00000398832	9606.ENSP00000308541	0	0	0	0	0.054	0.052	0.900	0.223	0.920
AKT1	MAPK1	9606.ENSP00000451828	9606.ENSP00000215832	0	0	0	0.593	0.118	0.110	0.900	0.872	0.988
AKT1	HMOX1	9606.ENSP00000451828	9606.ENSP00000216117	0	0	0	0	0.042	0.087	0	0.786	0.796
AKT1	NFKBIA	9606.ENSP00000451828	9606.ENSP00000216797	0	0	0	0	0	0.331	0	0.784	0.849
AKT1	MMP2	9606.ENSP00000451828	9606.ENSP00000219070	0	0	0	0	0.055	0	0	0.844	0.846
AKT1	TGFB1	9606.ENSP00000451828	9606.ENSP00000221930	0	0	0	0	0.104	0.126	0	0.845	0.868
AKT1	RPS6KB1	9606.ENSP00000451828	9606.ENSP00000225577	0	0	0.068	0.850	0.090	0.772	0.900	0.211	0.982
AKT1	NFKB1	9606.ENSP00000451828	9606.ENSP00000226574	0	0	0	0	0.087	0.095	0	0.885	0.896
AKT1	CCND1	9606.ENSP00000451828	9606.ENSP00000227507	0	0	0	0	0.088	0	0	0.919	0.923
AKT1	MAPK3	9606.ENSP00000451828	9606.ENSP00000263025	0	0	0	0.587	0.266	0.110	0.900	0.432	0.957
AKT1	EP300	9606.ENSP00000451828	9606.ENSP00000263253	0	0	0	0	0.066	0.821	0	0.749	0.954
AKT1	IL1B	9606.ENSP00000451828	9606.ENSP00000263341	0	0	0	0	0	0	0	0.864	0.864
AKT1	STAT3	9606.ENSP00000451828	9606.ENSP00000264657	0	0	0	0	0.118	0.096	0.500	0.925	0.966
AKT1	ICAM1	9606.ENSP00000451828	9606.ENSP00000264832	0	0	0	0	0.074	0	0	0.693	0.704
AKT1	TP53	9606.ENSP00000451828	9606.ENSP00000269305	0	0	0	0	0.049	0.184	0.900	0.934	0.994
AKT1	EGFR	9606.ENSP00000451828	9606.ENSP00000275493	0	0	0	0.559	0.042	0.640	0	0.445	0.792
AKT1	PPARG	9606.ENSP00000451828	9606.ENSP00000287820	0	0	0	0	0.084	0.071	0	0.773	0.790
AKT1	BAX	9606.ENSP00000451828	9606.ENSP00000293288	0	0	0	0	0.160	0.292	0	0.631	0.761
AKT1	CXCL8	9606.ENSP00000451828	9606.ENSP00000306512	0	0	0	0	0	0	0	0.720	0.720
AKT1	CASP3	9606.ENSP00000451828	9606.ENSP00000311032	0	0	0	0	0.044	0.311	0	0.923	0.945
AKT1	NQO1	9606.ENSP00000451828	9606.ENSP00000319788	0	0	0	0	0.042	0.292	0	0.602	0.706
AKT1	GSK3B	9606.ENSP00000451828	9606.ENSP00000324806	0	0	0	0.579	0.138	0.929	0.900	0.428	0.996
AKT1	NOS2	9606.ENSP00000451828	9606.ENSP00000327251	0	0	0	0	0	0.045	0.900	0.775	0.976
AKT1	CASP9	9606.ENSP00000451828	9606.ENSP00000330237	0	0	0	0	0.085	0.067	0.900	0.887	0.989
AKT1	PARP1	9606.ENSP00000451828	9606.ENSP00000355759	0	0	0	0	0.049	0	0	0.824	0.825
AKT1	PTGS2	9606.ENSP00000451828	9606.ENSP00000356438	0	0	0	0	0.078	0	0	0.767	0.775
AKT1	CHUK	9606.ENSP00000451828	9606.ENSP00000359424	0	0	0	0.594	0.110	0.835	0.900	0.814	0.996
AKT1	MMP9	9606.ENSP00000451828	9606.ENSP00000361405	0	0	0	0	0.086	0	0	0.819	0.827
AKT1	AR	9606.ENSP00000451828	9606.ENSP00000363822	0	0	0	0	0.055	0.636	0	0.721	0.895
AKT1	BCL2L1	9606.ENSP00000451828	9606.ENSP00000365230	0	0	0	0	0.095	0.292	0.900	0.888	0.991
AKT1	PDK1	9606.ENSP00000451828	9606.ENSP00000376352	0	0	0	0	0.044	0.639	0	0.595	0.848
AKT1	NFE2L2	9606.ENSP00000451828	9606.ENSP00000380252	0	0	0	0	0.049	0.317	0.400	0.825	0.923
AKT1	BCL2	9606.ENSP00000451828	9606.ENSP00000381185	0	0	0	0	0	0	0.900	0.934	0.993
AKT1	RELA	9606.ENSP00000451828	9606.ENSP00000384273	0	0	0	0	0.063	0.098	0	0.761	0.780
AKT1	CDKN1A	9606.ENSP00000451828	9606.ENSP00000384849	0	0	0	0	0	0.776	0.900	0.833	0.995
AKT1	IL6	9606.ENSP00000451828	9606.ENSP00000385675	0	0	0	0	0	0	0	0.872	0.872
AKT1	TNF	9606.ENSP00000451828	9606.ENSP00000398698	0	0	0	0	0.074	0.057	0	0.903	0.907
AKT1	RAF1	9606.ENSP00000451828	9606.ENSP00000401888	0	0	0.145	0.583	0.075	0.816	0.900	0.557	0.992
AKT1	BRAF	9606.ENSP00000451828	9606.ENSP00000419060	0	0	0.131	0.586	0	0.631	0	0.376	0.783
AKT1	IKBKB	9606.ENSP00000451828	9606.ENSP00000430684	0	0	0	0.601	0.152	0.775	0.900	0.570	0.990
AKT1	CCNA2	9606.ENSP00000451828	9606.ENSP00000481380	0	0	0	0	0.051	0.295	0	0.685	0.771
AKT1	IKBKG	9606.ENSP00000451828	9606.ENSP00000483825	0	0	0	0	0.120	0.456	0.900	0.670	0.982
ALOX5	PTGS1	9606.ENSP00000363512	9606.ENSP00000354612	0	0	0	0	0.130	0	0.900	0.692	0.970
ALOX5	PTGS2	9606.ENSP00000363512	9606.ENSP00000356438	0	0	0	0	0.072	0	0.900	0.741	0.973
ALOX5	ALOX5AP	9606.ENSP00000363512	9606.ENSP00000479870	0	0	0	0	0.359	0.621	0.500	0.991	0.998
ALOX5AP	PTGES	9606.ENSP00000479870	9606.ENSP00000342385	0	0	0	0	0	0	0	0.847	0.847
APP	MAPK1	9606.ENSP00000284981	9606.ENSP00000215832	0	0	0	0	0.082	0.073	0.500	0.643	0.827
APP	TGFB1	9606.ENSP00000284981	9606.ENSP00000221930	0	0	0	0	0.044	0.627	0	0.730	0.895
APP	NFKB1	9606.ENSP00000284981	9606.ENSP00000226574	0	0	0	0	0.042	0.071	0.400	0.785	0.870
APP	MAPK3	9606.ENSP00000284981	9606.ENSP00000263025	0	0	0	0	0.082	0	0.500	0.505	0.753
APP	EP300	9606.ENSP00000284981	9606.ENSP00000263253	0	0	0	0	0.067	0	0	0.958	0.959
APP	IL1B	9606.ENSP00000284981	9606.ENSP00000263341	0	0	0	0	0.042	0	0	0.828	0.828
APP	STAT3	9606.ENSP00000284981	9606.ENSP00000264657	0	0	0	0	0.129	0.073	0	0.719	0.753
APP	TP53	9606.ENSP00000284981	9606.ENSP00000269305	0	0	0	0	0.043	0	0	0.714	0.714
APP	EGFR	9606.ENSP00000284981	9606.ENSP00000275493	0	0	0	0	0.106	0.621	0	0.701	0.889
APP	TNF	9606.ENSP00000284981	9606.ENSP00000398698	0	0	0	0	0	0.126	0	0.780	0.799
APP	GSK3B	9606.ENSP00000284981	9606.ENSP00000324806	0	0	0	0	0.108	0.606	0	0.730	0.897
APP	CASP3	9606.ENSP00000284981	9606.ENSP00000311032	0	0	0	0	0.060	0.603	0	0.774	0.908
APP	BACE1	9606.ENSP00000284981	9606.ENSP00000318585	0	0	0	0	0.073	0.860	0.750	0.999	0.999
AR	CCND1	9606.ENSP00000363822	9606.ENSP00000227507	0	0	0	0	0.072	0.738	0	0.831	0.955
AR	EP300	9606.ENSP00000363822	9606.ENSP00000263253	0	0	0	0	0.043	0.843	0	0.710	0.952
AR	STAT3	9606.ENSP00000363822	9606.ENSP00000264657	0	0	0	0	0.048	0.626	0	0.761	0.907
AR	TP53	9606.ENSP00000363822	9606.ENSP00000269305	0	0	0	0	0	0.439	0	0.838	0.905
AR	ERBB2	9606.ENSP00000363822	9606.ENSP00000269571	0	0	0	0	0.058	0.092	0	0.772	0.788
AR	EGFR	9606.ENSP00000363822	9606.ENSP00000275493	0	0	0	0	0	0.536	0	0.720	0.864
AR	GSK3B	9606.ENSP00000363822	9606.ENSP00000324806	0	0	0	0	0	0.314	0	0.778	0.841
AR	FLNB	9606.ENSP00000363822	9606.ENSP00000420213	0	0	0	0	0	0	0	0.779	0.779
AURKA	CHEK1	9606.ENSP00000216911	9606.ENSP00000391090	0	0	0	0.602	0.471	0.075	0	0.537	0.754
AURKA	GSK3B	9606.ENSP00000216911	9606.ENSP00000324806	0	0	0	0.622	0.042	0.523	0	0.535	0.769
AURKA	NFKB1	9606.ENSP00000216911	9606.ENSP00000226574	0	0	0	0	0.063	0.549	0	0.552	0.794
AURKA	CDK2	9606.ENSP00000216911	9606.ENSP00000266970	0	0	0.130	0.753	0.372	0.637	0	0.495	0.886
AURKA	AURKB	9606.ENSP00000216911	9606.ENSP00000313950	0	0	0.061	0.958	0.573	0.421	0.540	0.387	0.922
AURKA	CCNA2	9606.ENSP00000216911	9606.ENSP00000481380	0	0	0	0	0.853	0	0	0.669	0.949
AURKA	TOP2A	9606.ENSP00000216911	9606.ENSP00000411532	0	0	0	0	0.826	0.071	0	0.791	0.963
AURKA	TP53	9606.ENSP00000216911	9606.ENSP00000269305	0	0	0	0	0.116	0.810	0.750	0.978	0.998
AURKB	TP53	9606.ENSP00000313950	9606.ENSP00000269305	0	0	0	0	0.129	0.510	0.500	0.621	0.908
AURKB	CHEK1	9606.ENSP00000313950	9606.ENSP00000391090	0	0	0	0.624	0.475	0.075	0	0.534	0.754
AURKB	TOP2A	9606.ENSP00000313950	9606.ENSP00000411532	0	0	0	0	0.831	0.314	0	0.761	0.970
AURKB	CCNA2	9606.ENSP00000313950	9606.ENSP00000481380	0	0	0	0	0.960	0	0	0.807	0.991
BAX	HMOX1	9606.ENSP00000293288	9606.ENSP00000216117	0	0	0	0	0.074	0	0	0.719	0.729
BAX	TP53	9606.ENSP00000293288	9606.ENSP00000269305	0	0	0	0	0.080	0.782	0.900	0.774	0.994
BAX	CASP9	9606.ENSP00000293288	9606.ENSP00000330237	0	0	0	0	0.108	0.349	0	0.773	0.856
BAX	CASP3	9606.ENSP00000293288	9606.ENSP00000311032	0	0	0	0	0.049	0.349	0	0.828	0.884
BAX	BCL2	9606.ENSP00000293288	9606.ENSP00000381185	0	0	0	0.641	0	0.991	0.900	0.972	0.999
BAX	BCL2L1	9606.ENSP00000293288	9606.ENSP00000365230	0	0	0	0.639	0.082	0.999	0.900	0.882	0.999
BCL2	MAPK1	9606.ENSP00000381185	9606.ENSP00000215832	0	0	0	0	0.086	0.292	0.900	0.586	0.969
BCL2	HMOX1	9606.ENSP00000381185	9606.ENSP00000216117	0	0	0	0	0	0	0	0.856	0.856
BCL2	NFKBIA	9606.ENSP00000381185	9606.ENSP00000216797	0	0	0	0	0.057	0.045	0	0.724	0.730
BCL2	MMP2	9606.ENSP00000381185	9606.ENSP00000219070	0	0	0	0	0	0	0	0.716	0.716
BCL2	NFKB1	9606.ENSP00000381185	9606.ENSP00000226574	0	0	0	0	0.114	0.045	0	0.803	0.818
BCL2	CCND1	9606.ENSP00000381185	9606.ENSP00000227507	0	0	0	0	0.052	0	0	0.957	0.958
BCL2	MAPK3	9606.ENSP00000381185	9606.ENSP00000263025	0	0	0	0	0.067	0	0.900	0.852	0.985
BCL2	EP300	9606.ENSP00000381185	9606.ENSP00000263253	0	0	0	0	0.049	0	0.500	0.747	0.869
BCL2	IL1B	9606.ENSP00000381185	9606.ENSP00000263341	0	0	0	0	0.055	0	0	0.805	0.808
BCL2	STAT3	9606.ENSP00000381185	9606.ENSP00000264657	0	0	0	0	0	0.056	0.750	0.840	0.959
BCL2	CDK2	9606.ENSP00000381185	9606.ENSP00000266970	0	0	0	0	0.047	0.301	0	0.741	0.812
BCL2	TP53	9606.ENSP00000381185	9606.ENSP00000269305	0	0	0	0	0.103	0.869	0.900	0.999	0.999
BCL2	ERBB2	9606.ENSP00000381185	9606.ENSP00000269571	0	0	0	0	0.048	0	0	0.848	0.849
BCL2	EGFR	9606.ENSP00000381185	9606.ENSP00000275493	0	0	0	0	0.048	0	0	0.838	0.839
BCL2	CASP3	9606.ENSP00000381185	9606.ENSP00000311032	0	0	0	0	0.098	0.354	0	0.980	0.987
BCL2	GSK3B	9606.ENSP00000381185	9606.ENSP00000324806	0	0	0	0	0.049	0	0	0.729	0.731
BCL2	CASP9	9606.ENSP00000381185	9606.ENSP00000330237	0	0	0	0	0.091	0.125	0	0.938	0.946
BCL2	PARP1	9606.ENSP00000381185	9606.ENSP00000355759	0	0	0	0	0.112	0.292	0	0.879	0.917
BCL2	PTGS2	9606.ENSP00000381185	9606.ENSP00000356438	0	0	0	0	0	0	0	0.745	0.745
BCL2	CHUK	9606.ENSP00000381185	9606.ENSP00000359424	0	0	0	0	0.093	0.292	0	0.732	0.813
BCL2	MMP9	9606.ENSP00000381185	9606.ENSP00000361405	0	0	0	0	0.087	0	0	0.794	0.804
BCL2	BCL2L1	9606.ENSP00000381185	9606.ENSP00000365230	0	0	0	0.894	0	0.863	0.900	0.984	0.999
BCL2	IKBKB	9606.ENSP00000381185	9606.ENSP00000430684	0	0	0	0	0.105	0.292	0	0.604	0.727
BCL2	BRAF	9606.ENSP00000381185	9606.ENSP00000419060	0	0	0	0	0.051	0	0	0.759	0.761
BCL2	IKBKG	9606.ENSP00000381185	9606.ENSP00000483825	0	0	0	0	0.055	0.292	0	0.732	0.805
BCL2	CDKN1A	9606.ENSP00000381185	9606.ENSP00000384849	0	0	0	0	0.087	0	0	0.811	0.820
BCL2	IL6	9606.ENSP00000381185	9606.ENSP00000385675	0	0	0	0	0.057	0	0	0.866	0.868
BCL2	TNF	9606.ENSP00000381185	9606.ENSP00000398698	0	0	0	0	0.080	0.076	0	0.876	0.885
BCL2	RAF1	9606.ENSP00000381185	9606.ENSP00000401888	0	0	0	0	0.051	0.625	0	0.723	0.892
BCL2	RELA	9606.ENSP00000381185	9606.ENSP00000384273	0	0	0	0	0	0.292	0	0.862	0.898
BCL2	DDIT3	9606.ENSP00000381185	9606.ENSP00000448665	0	0	0	0	0.067	0	0.900	0.724	0.972
BCL2L1	NFKBIA	9606.ENSP00000365230	9606.ENSP00000216797	0	0	0	0	0.048	0.045	0	0.769	0.772
BCL2L1	CCND1	9606.ENSP00000365230	9606.ENSP00000227507	0	0	0	0	0.052	0	0	0.806	0.808
BCL2L1	MAPK3	9606.ENSP00000365230	9606.ENSP00000263025	0	0	0	0	0.114	0	0	0.676	0.701
BCL2L1	IL1B	9606.ENSP00000365230	9606.ENSP00000263341	0	0	0	0	0.055	0	0	0.761	0.764
BCL2L1	STAT3	9606.ENSP00000365230	9606.ENSP00000264657	0	0	0	0	0.055	0.095	0.750	0.790	0.949
BCL2L1	TP53	9606.ENSP00000365230	9606.ENSP00000269305	0	0	0	0	0.074	0.986	0	0.998	0.999
BCL2L1	ERBB2	9606.ENSP00000365230	9606.ENSP00000269571	0	0	0	0	0.048	0	0	0.765	0.767
BCL2L1	EGFR	9606.ENSP00000365230	9606.ENSP00000275493	0	0	0	0	0.048	0	0	0.846	0.847
BCL2L1	CASP3	9606.ENSP00000365230	9606.ENSP00000311032	0	0	0	0	0.044	0.209	0	0.940	0.950
BCL2L1	GSK3B	9606.ENSP00000365230	9606.ENSP00000324806	0	0	0	0	0.060	0.292	0	0.763	0.828
BCL2L1	CASP9	9606.ENSP00000365230	9606.ENSP00000330237	0	0	0	0	0.082	0.822	0	0.959	0.992
BCL2L1	PARP1	9606.ENSP00000365230	9606.ENSP00000355759	0	0	0	0	0.042	0	0	0.796	0.796
BCL2L1	CDKN1A	9606.ENSP00000365230	9606.ENSP00000384849	0	0	0	0	0.134	0	0	0.673	0.704
BCL2L1	RELA	9606.ENSP00000365230	9606.ENSP00000384273	0	0	0	0	0.080	0.292	0	0.680	0.773
BCL2L1	IL6	9606.ENSP00000365230	9606.ENSP00000385675	0	0	0	0	0.055	0	0	0.806	0.809
BCL2L1	TNF	9606.ENSP00000365230	9606.ENSP00000398698	0	0	0	0	0.052	0.093	0	0.870	0.878
BCL2L1	RAF1	9606.ENSP00000365230	9606.ENSP00000401888	0	0	0	0	0.058	0.677	0	0.674	0.892
BCL2L1	TP73	9606.ENSP00000365230	9606.ENSP00000367545	0	0	0	0	0.054	0.902	0	0.291	0.929
BRAF	MAPK1	9606.ENSP00000419060	9606.ENSP00000215832	0	0	0	0.586	0.094	0.647	0.700	0.539	0.949
BRAF	CCND1	9606.ENSP00000419060	9606.ENSP00000227507	0	0	0	0	0	0	0	0.864	0.864
BRAF	MAPK3	9606.ENSP00000419060	9606.ENSP00000263025	0	0	0	0.579	0.087	0.653	0.700	0.632	0.960
BRAF	STAT3	9606.ENSP00000419060	9606.ENSP00000264657	0	0	0	0	0.055	0.096	0	0.755	0.773
BRAF	TP53	9606.ENSP00000419060	9606.ENSP00000269305	0	0	0	0	0.076	0	0	0.883	0.887
BRAF	GSK3B	9606.ENSP00000419060	9606.ENSP00000324806	0	0	0	0.577	0.049	0	0.900	0.283	0.925
BRAF	RAF1	9606.ENSP00000419060	9606.ENSP00000401888	0	0	0.066	0.945	0	0.927	0.900	0.983	0.999
CASP3	MAPK1	9606.ENSP00000311032	9606.ENSP00000215832	0	0	0	0	0.100	0.045	0.900	0.599	0.961
CASP3	HMOX1	9606.ENSP00000311032	9606.ENSP00000216117	0	0	0	0	0.045	0	0	0.805	0.806
CASP3	NFKBIA	9606.ENSP00000311032	9606.ENSP00000216797	0	0	0	0	0.049	0.076	0	0.728	0.740
CASP3	MMP2	9606.ENSP00000311032	9606.ENSP00000219070	0	0	0	0	0.090	0	0	0.698	0.713
CASP3	TGFB1	9606.ENSP00000311032	9606.ENSP00000221930	0	0	0	0	0.042	0	0	0.706	0.706
CASP3	RPS6KB1	9606.ENSP00000311032	9606.ENSP00000225577	0	0	0	0	0.100	0	0	0.720	0.737
CASP3	NFKB1	9606.ENSP00000311032	9606.ENSP00000226574	0	0	0	0	0.113	0.076	0	0.799	0.821
CASP3	CCND1	9606.ENSP00000311032	9606.ENSP00000227507	0	0	0	0	0.055	0	0	0.845	0.847
CASP3	MAPK3	9606.ENSP00000311032	9606.ENSP00000263025	0	0	0	0	0.067	0.045	0.900	0.858	0.985
CASP3	IL1B	9606.ENSP00000311032	9606.ENSP00000263341	0	0	0	0	0.045	0	0	0.898	0.899
CASP3	STAT3	9606.ENSP00000311032	9606.ENSP00000264657	0	0	0	0	0.055	0	0	0.801	0.804
CASP3	CDK2	9606.ENSP00000311032	9606.ENSP00000266970	0	0	0	0	0.114	0.075	0	0.808	0.829
CASP3	TP53	9606.ENSP00000311032	9606.ENSP00000269305	0	0	0	0	0.093	0.292	0	0.937	0.956
CASP3	EGFR	9606.ENSP00000311032	9606.ENSP00000275493	0	0	0	0	0.061	0	0	0.741	0.747
CASP3	CXCL8	9606.ENSP00000311032	9606.ENSP00000306512	0	0	0	0	0.045	0	0	0.751	0.752
CASP3	CCNA2	9606.ENSP00000311032	9606.ENSP00000481380	0	0	0	0	0.077	0	0	0.694	0.706
CASP3	NFE2L2	9606.ENSP00000311032	9606.ENSP00000380252	0	0	0	0	0.053	0	0	0.714	0.717
CASP3	DDIT3	9606.ENSP00000311032	9606.ENSP00000448665	0	0	0	0	0	0	0	0.734	0.734
CASP3	GSK3B	9606.ENSP00000311032	9606.ENSP00000324806	0	0	0	0	0.057	0.067	0	0.736	0.747
CASP3	CHEK1	9606.ENSP00000311032	9606.ENSP00000391090	0	0	0	0	0.089	0	0	0.752	0.764
CASP3	MMP9	9606.ENSP00000311032	9606.ENSP00000361405	0	0	0	0	0.101	0	0	0.793	0.806
CASP3	PTGS2	9606.ENSP00000311032	9606.ENSP00000356438	0	0	0	0	0.055	0	0	0.863	0.865
CASP3	IL6	9606.ENSP00000311032	9606.ENSP00000385675	0	0	0	0	0.103	0	0	0.873	0.881
CASP3	TNF	9606.ENSP00000311032	9606.ENSP00000398698	0	0	0	0	0.098	0.096	0	0.932	0.939
CASP3	CDKN1A	9606.ENSP00000311032	9606.ENSP00000384849	0	0	0	0	0.057	0.828	0.900	0.806	0.996
CASP3	PARP1	9606.ENSP00000311032	9606.ENSP00000355759	0	0	0	0	0.064	0.867	0.900	0.953	0.999
CASP3	CASP9	9606.ENSP00000311032	9606.ENSP00000330237	0	0	0	0.827	0.049	0.846	0.900	0.957	0.999
CASP9	MAPK1	9606.ENSP00000330237	9606.ENSP00000215832	0	0	0	0	0.076	0.294	0.400	0.642	0.841
CASP9	CCND1	9606.ENSP00000330237	9606.ENSP00000227507	0	0	0	0	0.055	0	0	0.841	0.844
CASP9	MAPK3	9606.ENSP00000330237	9606.ENSP00000263025	0	0	0	0	0.261	0.045	0.400	0.756	0.883
CASP9	IL1B	9606.ENSP00000330237	9606.ENSP00000263341	0	0	0	0	0.045	0	0	0.825	0.826
CASP9	TP53	9606.ENSP00000330237	9606.ENSP00000269305	0	0	0	0	0.067	0	0	0.952	0.953
CASP9	EGFR	9606.ENSP00000330237	9606.ENSP00000275493	0	0	0	0	0.054	0	0	0.750	0.753
CASP9	NFE2L2	9606.ENSP00000330237	9606.ENSP00000380252	0	0	0	0	0.052	0	0	0.699	0.702
CASP9	CDKN1A	9606.ENSP00000330237	9606.ENSP00000384849	0	0	0	0	0.051	0	0	0.709	0.713
CASP9	PTGS2	9606.ENSP00000330237	9606.ENSP00000356438	0	0	0	0	0.055	0	0	0.722	0.726
CASP9	IL6	9606.ENSP00000330237	9606.ENSP00000385675	0	0	0	0	0.087	0	0	0.774	0.785
CASP9	TNF	9606.ENSP00000330237	9606.ENSP00000398698	0	0	0	0	0.084	0.087	0	0.798	0.816
CASP9	PARP1	9606.ENSP00000330237	9606.ENSP00000355759	0	0	0	0	0.049	0.091	0.900	0.915	0.991
CCNA2	EP300	9606.ENSP00000481380	9606.ENSP00000263253	0	0	0	0	0.059	0.696	0	0.397	0.812
CCNA2	CDK2	9606.ENSP00000481380	9606.ENSP00000266970	0	0.003	0	0	0.453	0.999	0.900	0.999	0.999
CCNA2	TP53	9606.ENSP00000481380	9606.ENSP00000269305	0	0	0	0	0.099	0.292	0.500	0.994	0.997
CCNA2	CDKN1A	9606.ENSP00000481380	9606.ENSP00000384849	0	0	0	0	0	0.924	0.900	0.995	0.999
CCNA2	CHEK1	9606.ENSP00000481380	9606.ENSP00000391090	0	0	0	0	0.790	0	0	0.721	0.939
CCNA2	TOP2A	9606.ENSP00000481380	9606.ENSP00000411532	0	0	0	0	0.869	0	0	0.868	0.982
CCND1	MMP2	9606.ENSP00000227507	9606.ENSP00000219070	0	0	0	0	0.123	0	0	0.713	0.738
CCND1	RPS6KB1	9606.ENSP00000227507	9606.ENSP00000225577	0	0	0	0	0.047	0	0	0.718	0.720
CCND1	PARP1	9606.ENSP00000227507	9606.ENSP00000355759	0	0	0	0	0.045	0	0	0.722	0.724
CCND1	MAPK3	9606.ENSP00000227507	9606.ENSP00000263025	0	0	0	0	0.060	0	0	0.739	0.744
CCND1	IL6	9606.ENSP00000227507	9606.ENSP00000385675	0	0	0	0	0.074	0	0	0.754	0.763
CCND1	RELA	9606.ENSP00000227507	9606.ENSP00000384273	0	0	0	0	0.066	0.510	0	0.579	0.791
CCND1	MMP9	9606.ENSP00000227507	9606.ENSP00000361405	0	0	0	0	0.074	0	0	0.792	0.799
CCND1	EGFR	9606.ENSP00000227507	9606.ENSP00000275493	0	0	0	0	0.141	0.106	0	0.809	0.841
CCND1	ERBB2	9606.ENSP00000227507	9606.ENSP00000269571	0	0	0	0	0.084	0.301	0	0.862	0.904
CCND1	TP53	9606.ENSP00000227507	9606.ENSP00000269305	0	0	0	0	0	0.292	0	0.928	0.946
CCND1	EP300	9606.ENSP00000227507	9606.ENSP00000263253	0	0	0	0	0	0.735	0.500	0.822	0.974
CCND1	STAT3	9606.ENSP00000227507	9606.ENSP00000264657	0	0	0	0	0.054	0.644	0.500	0.898	0.980
CCND1	GSK3B	9606.ENSP00000227507	9606.ENSP00000324806	0	0	0	0	0	0.409	0.900	0.803	0.987
CCND1	CDK2	9606.ENSP00000227507	9606.ENSP00000266970	0	0	0	0	0.135	0.901	0.800	0.998	0.999
CCND1	CDKN1A	9606.ENSP00000227507	9606.ENSP00000384849	0	0	0	0	0.118	0.996	0.900	0.995	0.999
CDK2	EP300	9606.ENSP00000266970	9606.ENSP00000263253	0	0	0	0	0.069	0.795	0	0.640	0.925
CDK2	PARP1	9606.ENSP00000266970	9606.ENSP00000355759	0	0	0	0	0.116	0.075	0	0.668	0.705
CDK2	GSK3B	9606.ENSP00000266970	9606.ENSP00000324806	0	0	0	0.827	0.044	0.098	0	0.755	0.770
CDK2	TOP2A	9606.ENSP00000266970	9606.ENSP00000411532	0	0	0	0	0.483	0.053	0	0.627	0.801
CDK2	CHEK1	9606.ENSP00000266970	9606.ENSP00000391090	0	0	0	0.625	0.238	0.242	0.500	0.601	0.869
CDK2	TP53	9606.ENSP00000266970	9606.ENSP00000269305	0	0	0	0	0.093	0.778	0.500	0.891	0.987
CDK2	CDKN1A	9606.ENSP00000266970	9606.ENSP00000384849	0	0	0	0	0.085	0.994	0.900	0.999	0.999
CDKN1A	MAPK1	9606.ENSP00000384849	9606.ENSP00000215832	0	0	0	0	0	0	0	0.732	0.732
CDKN1A	SERPINE1	9606.ENSP00000384849	9606.ENSP00000223095	0	0	0	0	0.172	0	0	0.654	0.701
CDKN1A	NFKB1	9606.ENSP00000384849	9606.ENSP00000226574	0	0	0	0	0.099	0.297	0	0.638	0.751
CDKN1A	EP300	9606.ENSP00000384849	9606.ENSP00000263253	0	0	0	0	0	0.719	0	0.728	0.920
CDKN1A	STAT3	9606.ENSP00000384849	9606.ENSP00000264657	0	0	0	0	0.125	0.828	0.500	0.815	0.984
CDKN1A	TP53	9606.ENSP00000384849	9606.ENSP00000269305	0	0	0	0	0	0.925	0.900	0.960	0.999
CDKN1A	EGFR	9606.ENSP00000384849	9606.ENSP00000275493	0	0	0	0	0.061	0	0	0.746	0.752
CDKN1A	PARP1	9606.ENSP00000384849	9606.ENSP00000355759	0	0	0	0	0	0.625	0	0.633	0.856
CDKN1A	NFE2L2	9606.ENSP00000384849	9606.ENSP00000380252	0	0	0	0	0.103	0.295	0.400	0.419	0.750
CDKN1A	RELA	9606.ENSP00000384849	9606.ENSP00000384273	0	0	0	0	0.142	0.512	0	0.439	0.745
CDKN1A	CHEK1	9606.ENSP00000384849	9606.ENSP00000391090	0	0	0	0	0	0.292	0	0.647	0.740
CHEK1	TP53	9606.ENSP00000391090	9606.ENSP00000269305	0	0	0	0	0.074	0.783	0.900	0.906	0.997
CHEK1	PARP1	9606.ENSP00000391090	9606.ENSP00000355759	0	0	0	0	0.109	0.330	0	0.781	0.858
CHEK1	TOP2A	9606.ENSP00000391090	9606.ENSP00000411532	0	0	0	0	0.520	0.194	0	0.736	0.889
CHUK	NFKBIA	9606.ENSP00000359424	9606.ENSP00000216797	0	0	0	0	0	0.994	0.900	0.972	0.999
CHUK	NFKB1	9606.ENSP00000359424	9606.ENSP00000226574	0	0	0	0	0.088	0.854	0.900	0.966	0.999
CHUK	EP300	9606.ENSP00000359424	9606.ENSP00000263253	0	0	0	0	0.069	0.230	0	0.668	0.742
CHUK	IL1B	9606.ENSP00000359424	9606.ENSP00000263341	0	0	0	0	0	0	0	0.833	0.833
CHUK	TP53	9606.ENSP00000359424	9606.ENSP00000269305	0	0	0	0	0.058	0.345	0.500	0.756	0.914
CHUK	TLR9	9606.ENSP00000359424	9606.ENSP00000353874	0	0	0	0	0.045	0.100	0	0.707	0.726
CHUK	IL6	9606.ENSP00000359424	9606.ENSP00000385675	0	0	0	0	0.058	0	0	0.708	0.713
CHUK	RELA	9606.ENSP00000359424	9606.ENSP00000384273	0	0	0	0	0.057	0.880	0.900	0.968	0.999
CHUK	TNF	9606.ENSP00000359424	9606.ENSP00000398698	0	0	0	0	0.067	0.994	0.500	0.837	0.999
CHUK	IKBKB	9606.ENSP00000359424	9606.ENSP00000430684	0	0	0.068	0.941	0.060	0.994	0.900	0.983	0.999
CHUK	IKBKG	9606.ENSP00000359424	9606.ENSP00000483825	0	0	0	0	0.100	0.994	0.900	0.999	0.999
COL18A1	MMP2	9606.ENSP00000352798	9606.ENSP00000219070	0	0	0	0	0.115	0.503	0.750	0.687	0.960
COL18A1	MMP13	9606.ENSP00000352798	9606.ENSP00000260302	0	0	0	0	0.044	0	0.750	0.269	0.810
COL18A1	MMP9	9606.ENSP00000352798	9606.ENSP00000361405	0	0	0	0	0.110	0.238	0.750	0.588	0.920
CSF1R	STAT3	9606.ENSP00000286301	9606.ENSP00000264657	0	0	0	0	0.071	0.095	0.500	0.570	0.795
CSF1R	IL6	9606.ENSP00000286301	9606.ENSP00000385675	0	0	0	0	0.100	0	0	0.764	0.779
CXCL8	MAPK1	9606.ENSP00000306512	9606.ENSP00000215832	0	0	0	0	0.044	0	0	0.735	0.735
CXCL8	NFKBIA	9606.ENSP00000306512	9606.ENSP00000216797	0	0	0	0	0.450	0	0	0.803	0.887
CXCL8	MMP2	9606.ENSP00000306512	9606.ENSP00000219070	0	0	0	0	0.042	0	0	0.814	0.814
CXCL8	TGFB1	9606.ENSP00000306512	9606.ENSP00000221930	0	0	0	0	0.085	0	0	0.765	0.775
CXCL8	SERPINE1	9606.ENSP00000306512	9606.ENSP00000223095	0	0	0	0	0.182	0	0	0.691	0.736
CXCL8	MPO	9606.ENSP00000306512	9606.ENSP00000225275	0	0	0	0	0.062	0	0	0.728	0.733
CXCL8	NFKB1	9606.ENSP00000306512	9606.ENSP00000226574	0	0	0	0	0.143	0	0.900	0.881	0.988
CXCL8	MMP13	9606.ENSP00000306512	9606.ENSP00000260302	0	0	0	0	0.063	0	0	0.726	0.732
CXCL8	IL1B	9606.ENSP00000306512	9606.ENSP00000263341	0	0	0	0	0.776	0	0.400	0.962	0.994
CXCL8	STAT3	9606.ENSP00000306512	9606.ENSP00000264657	0	0	0	0	0.066	0	0.500	0.720	0.857
CXCL8	ICAM1	9606.ENSP00000306512	9606.ENSP00000264832	0	0	0	0	0.259	0	0	0.927	0.943
CXCL8	TP53	9606.ENSP00000306512	9606.ENSP00000269305	0	0	0	0	0	0.161	0	0.777	0.804
CXCL8	EGFR	9606.ENSP00000306512	9606.ENSP00000275493	0	0	0	0	0	0	0	0.792	0.792
CXCL8	TLR9	9606.ENSP00000306512	9606.ENSP00000353874	0	0	0	0	0	0	0	0.776	0.776
CXCL8	MMP9	9606.ENSP00000306512	9606.ENSP00000361405	0	0	0	0	0.140	0	0	0.867	0.880
CXCL8	PTGS2	9606.ENSP00000306512	9606.ENSP00000356438	0	0	0	0	0.767	0	0	0.901	0.975
CXCL8	TNF	9606.ENSP00000306512	9606.ENSP00000398698	0	0	0	0	0.294	0	0.400	0.965	0.983
CXCL8	IL6	9606.ENSP00000306512	9606.ENSP00000385675	0	0	0	0	0.445	0	0.400	0.976	0.991
CXCL8	RELA	9606.ENSP00000306512	9606.ENSP00000384273	0	0	0	0	0.062	0.785	0.900	0.820	0.995
CXCL8	CXCR2	9606.ENSP00000306512	9606.ENSP00000319635	0	0	0	0	0.146	0.999	0.900	0.999	0.999
CXCR2	IL1B	9606.ENSP00000319635	9606.ENSP00000263341	0	0	0	0	0.163	0	0	0.814	0.837
CXCR2	MMP9	9606.ENSP00000319635	9606.ENSP00000361405	0	0	0	0	0.165	0	0	0.747	0.780
CXCR2	IL6	9606.ENSP00000319635	9606.ENSP00000385675	0	0	0	0	0.081	0	0	0.804	0.812
CXCR2	TNF	9606.ENSP00000319635	9606.ENSP00000398698	0	0	0	0	0.128	0	0	0.849	0.862
CYP1A1	NQO1	9606.ENSP00000378488	9606.ENSP00000319788	0	0	0	0	0.124	0	0	0.722	0.746
DDIT3	EP300	9606.ENSP00000448665	9606.ENSP00000263253	0	0	0	0	0	0.567	0	0.522	0.784
DDIT3	NFE2L2	9606.ENSP00000448665	9606.ENSP00000380252	0	0	0	0	0.095	0.341	0.900	0.526	0.968
EGFR	TGFB1	9606.ENSP00000275493	9606.ENSP00000221930	0	0	0	0	0	0.152	0	0.972	0.975
EGFR	NFKB1	9606.ENSP00000275493	9606.ENSP00000226574	0	0	0	0	0.050	0.045	0	0.835	0.837
EGFR	IL1B	9606.ENSP00000275493	9606.ENSP00000263341	0	0	0	0	0	0	0	0.873	0.873
EGFR	STAT3	9606.ENSP00000275493	9606.ENSP00000264657	0	0	0	0	0.042	0.925	0	0.985	0.998
EGFR	ICAM1	9606.ENSP00000275493	9606.ENSP00000264832	0	0	0	0	0.042	0.135	0	0.864	0.877
EGFR	TP53	9606.ENSP00000275493	9606.ENSP00000269305	0	0	0	0	0	0.329	0	0.919	0.943
EGFR	ERBB2	9606.ENSP00000275493	9606.ENSP00000269571	0	0	0.064	0.939	0.080	0.998	0.900	0.983	0.999
EGFR	RELA	9606.ENSP00000275493	9606.ENSP00000384273	0	0	0	0	0.044	0.075	0	0.689	0.701
EGFR	IKBKG	9606.ENSP00000275493	9606.ENSP00000483825	0	0	0	0	0.042	0.621	0	0.368	0.750
EGFR	PARP1	9606.ENSP00000275493	9606.ENSP00000355759	0	0	0	0	0.044	0.100	0	0.734	0.751
EGFR	MMP14	9606.ENSP00000275493	9606.ENSP00000308208	0	0	0	0	0.161	0.163	0	0.721	0.787
EGFR	MMP9	9606.ENSP00000275493	9606.ENSP00000361405	0	0	0	0	0.055	0	0	0.825	0.827
EGFR	PTGS2	9606.ENSP00000275493	9606.ENSP00000356438	0	0	0	0	0.068	0	0	0.831	0.836
EGFR	PPARG	9606.ENSP00000275493	9606.ENSP00000287820	0	0	0	0	0.112	0.329	0	0.758	0.843
EGFR	RAF1	9606.ENSP00000275493	9606.ENSP00000401888	0	0	0	0.575	0.042	0.645	0	0.590	0.848
EGFR	TNF	9606.ENSP00000275493	9606.ENSP00000398698	0	0	0	0	0	0	0	0.890	0.890
EGFR	IL6	9606.ENSP00000275493	9606.ENSP00000385675	0	0	0	0	0.042	0	0.650	0.943	0.979
EP300	MAPK1	9606.ENSP00000263253	9606.ENSP00000215832	0	0	0	0	0.082	0.510	0	0.629	0.818
EP300	NFKBIA	9606.ENSP00000263253	9606.ENSP00000216797	0	0	0	0	0.044	0.510	0	0.478	0.734
EP300	TGFB1	9606.ENSP00000263253	9606.ENSP00000221930	0	0	0	0	0.042	0.091	0.400	0.652	0.793
EP300	NFKB1	9606.ENSP00000263253	9606.ENSP00000226574	0	0	0	0	0.058	0.833	0.500	0.981	0.998
EP300	IL1B	9606.ENSP00000263253	9606.ENSP00000263341	0	0	0	0	0	0.292	0	0.608	0.710
EP300	PARP1	9606.ENSP00000263253	9606.ENSP00000355759	0	0	0	0	0.076	0.786	0	0.447	0.881
EP300	TP73	9606.ENSP00000263253	9606.ENSP00000367545	0	0	0	0	0	0.845	0	0.553	0.927
EP300	NFE2L2	9606.ENSP00000263253	9606.ENSP00000380252	0	0	0	0	0.121	0.328	0.700	0.670	0.933
EP300	PPARG	9606.ENSP00000263253	9606.ENSP00000287820	0	0	0	0	0	0.860	0.500	0.963	0.997
EP300	RELA	9606.ENSP00000263253	9606.ENSP00000384273	0	0	0	0	0.103	0.950	0.500	0.994	0.999
EP300	STAT3	9606.ENSP00000263253	9606.ENSP00000264657	0	0	0	0	0.126	0.856	0.750	0.992	0.999
EP300	TP53	9606.ENSP00000263253	9606.ENSP00000269305	0	0	0	0	0.049	0.999	0.900	0.998	0.999
ERBB2	MMP2	9606.ENSP00000269571	9606.ENSP00000219070	0	0	0	0	0	0	0	0.738	0.738
ERBB2	NFKB1	9606.ENSP00000269571	9606.ENSP00000226574	0	0	0	0	0	0.045	0	0.732	0.733
ERBB2	STAT3	9606.ENSP00000269571	9606.ENSP00000264657	0	0	0	0	0.049	0.717	0	0.823	0.948
ERBB2	TP53	9606.ENSP00000269571	9606.ENSP00000269305	0	0	0	0	0.060	0.172	0	0.924	0.935
ERBB2	PARP1	9606.ENSP00000269571	9606.ENSP00000355759	0	0	0	0	0	0	0	0.741	0.741
ERBB2	IL6	9606.ENSP00000269571	9606.ENSP00000385675	0	0	0	0	0	0	0	0.752	0.752
ERBB2	PTGS2	9606.ENSP00000269571	9606.ENSP00000356438	0	0	0	0	0.068	0.292	0	0.760	0.828
F2	SERPINE1	9606.ENSP00000308541	9606.ENSP00000223095	0	0	0	0	0.070	0.294	0	0.775	0.839
F2	IL6	9606.ENSP00000308541	9606.ENSP00000385675	0	0	0	0	0	0	0	0.703	0.703
F2	TNF	9606.ENSP00000308541	9606.ENSP00000398698	0	0	0	0	0	0.066	0	0.753	0.760
GCLC	HMOX1	9606.ENSP00000497574	9606.ENSP00000216117	0	0	0	0	0.063	0.079	0	0.896	0.903
GCLC	NQO1	9606.ENSP00000497574	9606.ENSP00000319788	0	0	0	0	0.082	0	0	0.902	0.906
GCLC	GOT1	9606.ENSP00000497574	9606.ENSP00000359539	0	0	0	0	0.055	0	0.800	0.173	0.830
GCLC	NFE2L2	9606.ENSP00000497574	9606.ENSP00000380252	0	0	0	0	0.104	0	0.500	0.930	0.966
GCLC	TXNRD1	9606.ENSP00000497574	9606.ENSP00000434516	0	0	0	0	0.154	0	0	0.781	0.806
GOT1	TYR	9606.ENSP00000359539	9606.ENSP00000263321	0	0	0	0	0.044	0.067	0.900	0.057	0.904
GOT1	MDH2	9606.ENSP00000359539	9606.ENSP00000327070	0	0	0	0	0.574	0.061	0.939	0.644	0.990
GSK3B	MAPK1	9606.ENSP00000324806	9606.ENSP00000215832	0	0	0	0.766	0.327	0.342	0	0.464	0.742
GSK3B	NFKB1	9606.ENSP00000324806	9606.ENSP00000226574	0	0	0	0	0.058	0.331	0	0.582	0.713
GSK3B	STAT3	9606.ENSP00000324806	9606.ENSP00000264657	0	0	0	0	0.056	0.096	0	0.789	0.804
GSK3B	TP53	9606.ENSP00000324806	9606.ENSP00000269305	0	0	0	0	0	0.633	0	0.981	0.992
GSK3B	IKBKG	9606.ENSP00000324806	9606.ENSP00000483825	0	0	0	0	0.056	0.613	0	0.305	0.724
GSK3B	RAF1	9606.ENSP00000324806	9606.ENSP00000401888	0	0	0	0.575	0.061	0	0.900	0.241	0.922
GSK3B	NFE2L2	9606.ENSP00000324806	9606.ENSP00000380252	0	0	0	0	0.049	0.547	0.750	0.620	0.953
HMOX1	NOS2	9606.ENSP00000216117	9606.ENSP00000327251	0	0	0	0	0	0.186	0	0.666	0.716
HMOX1	TXNRD1	9606.ENSP00000216117	9606.ENSP00000434516	0	0	0	0	0.114	0.071	0	0.727	0.756
HMOX1	PPARG	9606.ENSP00000216117	9606.ENSP00000287820	0	0	0	0	0.049	0	0	0.782	0.784
HMOX1	PTGS2	9606.ENSP00000216117	9606.ENSP00000356438	0	0	0	0	0.073	0	0	0.782	0.789
HMOX1	TNF	9606.ENSP00000216117	9606.ENSP00000398698	0	0	0	0	0.044	0	0	0.792	0.792
HMOX1	IL6	9606.ENSP00000216117	9606.ENSP00000385675	0	0	0	0	0.070	0	0	0.804	0.810
HMOX1	IL1B	9606.ENSP00000216117	9606.ENSP00000263341	0	0	0	0	0.067	0	0	0.812	0.817
HMOX1	STAT3	9606.ENSP00000216117	9606.ENSP00000264657	0	0	0	0	0.056	0	0.400	0.755	0.849
HMOX1	NQO1	9606.ENSP00000216117	9606.ENSP00000319788	0	0	0	0	0.061	0	0	0.914	0.916
HMOX1	NFE2L2	9606.ENSP00000216117	9606.ENSP00000380252	0	0	0	0	0.050	0	0.750	0.960	0.989
ICAM1	NFKBIA	9606.ENSP00000264832	9606.ENSP00000216797	0	0	0	0	0.321	0	0	0.713	0.797
ICAM1	MMP2	9606.ENSP00000264832	9606.ENSP00000219070	0	0	0	0	0.049	0	0	0.749	0.751
ICAM1	TGFB1	9606.ENSP00000264832	9606.ENSP00000221930	0	0	0	0	0.151	0	0	0.695	0.730
ICAM1	SERPINE1	9606.ENSP00000264832	9606.ENSP00000223095	0	0	0	0	0.129	0	0	0.716	0.742
ICAM1	MPO	9606.ENSP00000264832	9606.ENSP00000225275	0	0	0	0	0.066	0	0	0.763	0.769
ICAM1	NFKB1	9606.ENSP00000264832	9606.ENSP00000226574	0	0	0	0	0.220	0	0	0.881	0.903
ICAM1	IL1B	9606.ENSP00000264832	9606.ENSP00000263341	0	0	0	0	0.271	0	0	0.885	0.912
ICAM1	STAT3	9606.ENSP00000264832	9606.ENSP00000264657	0	0	0	0	0.122	0	0.500	0.649	0.832
ICAM1	TLR9	9606.ENSP00000264832	9606.ENSP00000353874	0	0	0	0	0.069	0	0	0.700	0.708
ICAM1	TP53	9606.ENSP00000264832	9606.ENSP00000269305	0	0	0	0	0	0	0	0.722	0.722
ICAM1	MMP9	9606.ENSP00000264832	9606.ENSP00000361405	0	0	0	0	0.094	0	0	0.779	0.791
ICAM1	PTGS2	9606.ENSP00000264832	9606.ENSP00000356438	0	0	0	0	0.151	0	0	0.814	0.835
ICAM1	RELA	9606.ENSP00000264832	9606.ENSP00000384273	0	0	0	0	0.173	0.626	0	0.570	0.855
ICAM1	TNF	9606.ENSP00000264832	9606.ENSP00000398698	0	0	0	0	0.255	0	0	0.929	0.944
ICAM1	IL6	9606.ENSP00000264832	9606.ENSP00000385675	0	0	0	0	0.270	0	0	0.931	0.947
IKBKB	NFKBIA	9606.ENSP00000430684	9606.ENSP00000216797	0	0	0	0	0.042	0.994	0.900	0.995	0.999
IKBKB	NFKB1	9606.ENSP00000430684	9606.ENSP00000226574	0	0	0	0	0.125	0.885	0.900	0.979	0.999
IKBKB	IL1B	9606.ENSP00000430684	9606.ENSP00000263341	0	0	0	0	0	0	0	0.865	0.865
IKBKB	STAT3	9606.ENSP00000430684	9606.ENSP00000264657	0	0	0	0	0.109	0.332	0	0.612	0.749
IKBKB	TP53	9606.ENSP00000430684	9606.ENSP00000269305	0	0	0	0	0.076	0.510	0.500	0.739	0.933
IKBKB	RELA	9606.ENSP00000430684	9606.ENSP00000384273	0	0	0	0	0.067	0.877	0.900	0.957	0.999
IKBKB	IL6	9606.ENSP00000430684	9606.ENSP00000385675	0	0	0	0	0.058	0	0	0.731	0.736
IKBKB	TNF	9606.ENSP00000430684	9606.ENSP00000398698	0	0	0	0	0.089	0.994	0.500	0.934	0.999
IKBKB	IKBKG	9606.ENSP00000430684	9606.ENSP00000483825	0	0	0	0	0.125	0.999	0.900	0.999	0.999
IKBKG	NFKBIA	9606.ENSP00000483825	9606.ENSP00000216797	0	0	0	0	0.111	0.928	0.900	0.936	0.999
IKBKG	NFKB1	9606.ENSP00000483825	9606.ENSP00000226574	0	0	0	0	0.078	0.808	0.900	0.953	0.999
IKBKG	IL1B	9606.ENSP00000483825	9606.ENSP00000263341	0	0	0	0	0.098	0.292	0	0.749	0.825
IKBKG	PARP1	9606.ENSP00000483825	9606.ENSP00000355759	0	0	0	0	0.042	0.416	0	0.585	0.747
IKBKG	RELA	9606.ENSP00000483825	9606.ENSP00000384273	0	0	0	0	0.175	0.629	0.900	0.905	0.996
IKBKG	TNF	9606.ENSP00000483825	9606.ENSP00000398698	0	0	0	0	0.042	0.994	0.500	0.882	0.999
IL1B	NFKBIA	9606.ENSP00000263341	9606.ENSP00000216797	0	0	0	0	0.283	0	0	0.927	0.945
IL1B	MMP2	9606.ENSP00000263341	9606.ENSP00000219070	0	0	0	0	0.079	0.087	0	0.721	0.745
IL1B	TGFB1	9606.ENSP00000263341	9606.ENSP00000221930	0	0	0	0	0.140	0	0	0.924	0.932
IL1B	SERPINE1	9606.ENSP00000263341	9606.ENSP00000223095	0	0	0	0	0.125	0	0	0.721	0.746
IL1B	MPO	9606.ENSP00000263341	9606.ENSP00000225275	0	0	0	0	0.098	0	0	0.851	0.860
IL1B	NFKB1	9606.ENSP00000263341	9606.ENSP00000226574	0	0	0	0	0.200	0	0.900	0.959	0.996
IL1B	MMP8	9606.ENSP00000263341	9606.ENSP00000236826	0	0	0	0	0.153	0.070	0	0.667	0.715
IL1B	MMP13	9606.ENSP00000263341	9606.ENSP00000260302	0	0	0	0	0.089	0.070	0	0.808	0.823
IL1B	MAPK3	9606.ENSP00000263341	9606.ENSP00000263025	0	0	0	0	0.052	0	0	0.859	0.860
IL1B	TP53	9606.ENSP00000263341	9606.ENSP00000269305	0	0	0	0	0	0	0	0.718	0.718
IL1B	PTGS1	9606.ENSP00000263341	9606.ENSP00000354612	0	0	0	0	0.166	0	0	0.711	0.748
IL1B	NFE2L2	9606.ENSP00000263341	9606.ENSP00000380252	0	0	0	0	0.097	0	0	0.733	0.749
IL1B	PTGES	9606.ENSP00000263341	9606.ENSP00000342385	0	0	0	0	0.074	0	0	0.772	0.780
IL1B	NOS2	9606.ENSP00000263341	9606.ENSP00000327251	0	0	0	0	0.073	0	0	0.796	0.803
IL1B	PPARG	9606.ENSP00000263341	9606.ENSP00000287820	0	0	0	0	0.104	0	0	0.848	0.858
IL1B	STAT3	9606.ENSP00000263341	9606.ENSP00000264657	0	0	0	0	0.069	0	0.500	0.877	0.938
IL1B	MMP9	9606.ENSP00000263341	9606.ENSP00000361405	0	0	0	0	0.275	0.051	0	0.932	0.949
IL1B	PTGS2	9606.ENSP00000263341	9606.ENSP00000356438	0	0	0	0	0.656	0	0	0.928	0.974
IL1B	TLR9	9606.ENSP00000263341	9606.ENSP00000353874	0	0	0	0	0	0	0	0.975	0.975
IL1B	RELA	9606.ENSP00000263341	9606.ENSP00000384273	0	0	0	0	0.118	0	0.900	0.903	0.990
IL1B	IL6	9606.ENSP00000263341	9606.ENSP00000385675	0	0	0	0	0.515	0	0.400	0.989	0.996
IL1B	TNF	9606.ENSP00000263341	9606.ENSP00000398698	0	0	0	0	0.616	0	0.400	0.993	0.998
IL6	MAPK1	9606.ENSP00000385675	9606.ENSP00000215832	0	0	0	0	0.055	0	0.400	0.897	0.936
IL6	NFKBIA	9606.ENSP00000385675	9606.ENSP00000216797	0	0	0	0	0.175	0	0	0.915	0.927
IL6	MMP2	9606.ENSP00000385675	9606.ENSP00000219070	0	0	0	0	0.116	0	0.400	0.734	0.847
IL6	TGFB1	9606.ENSP00000385675	9606.ENSP00000221930	0	0	0	0	0.106	0	0.400	0.932	0.960
IL6	SERPINE1	9606.ENSP00000385675	9606.ENSP00000223095	0	0	0	0	0.258	0	0	0.804	0.849
IL6	MPO	9606.ENSP00000385675	9606.ENSP00000225275	0	0	0	0	0.087	0	0	0.865	0.872
IL6	NFKB1	9606.ENSP00000385675	9606.ENSP00000226574	0	0	0	0	0.176	0	0.900	0.942	0.994
IL6	MMP13	9606.ENSP00000385675	9606.ENSP00000260302	0	0	0	0	0.091	0	0	0.743	0.757
IL6	MAPK3	9606.ENSP00000385675	9606.ENSP00000263025	0	0	0	0	0.055	0	0.400	0.846	0.905
IL6	STAT3	9606.ENSP00000385675	9606.ENSP00000264657	0	0	0	0	0.102	0.095	0.500	0.965	0.984
IL6	TP53	9606.ENSP00000385675	9606.ENSP00000269305	0	0	0	0	0	0	0	0.777	0.777
IL6	PPARG	9606.ENSP00000385675	9606.ENSP00000287820	0	0	0	0	0.082	0	0	0.812	0.820
IL6	NOS2	9606.ENSP00000385675	9606.ENSP00000327251	0	0	0	0	0.042	0	0	0.781	0.781
IL6	TLR9	9606.ENSP00000385675	9606.ENSP00000353874	0	0	0	0	0.058	0	0	0.893	0.895
IL6	PTGS1	9606.ENSP00000385675	9606.ENSP00000354612	0	0	0	0	0.131	0	0	0.678	0.708
IL6	PTGS2	9606.ENSP00000385675	9606.ENSP00000356438	0	0	0	0	0.484	0	0	0.926	0.960
IL6	MMP9	9606.ENSP00000385675	9606.ENSP00000361405	0	0	0	0	0.106	0	0.400	0.930	0.959
IL6	NFE2L2	9606.ENSP00000385675	9606.ENSP00000380252	0	0	0	0	0.085	0	0	0.803	0.812
IL6	RELA	9606.ENSP00000385675	9606.ENSP00000384273	0	0	0	0	0.108	0.292	0.900	0.816	0.986
IL6	TNF	9606.ENSP00000385675	9606.ENSP00000398698	0	0	0	0	0.261	0	0.400	0.989	0.994
MAPK1	RELA	9606.ENSP00000215832	9606.ENSP00000384273	0	0	0	0	0.049	0.189	0	0.662	0.717
MAPK1	PPARG	9606.ENSP00000215832	9606.ENSP00000287820	0	0	0	0	0	0.510	0	0.483	0.736
MAPK1	TNF	9606.ENSP00000215832	9606.ENSP00000398698	0	0	0	0	0.083	0	0	0.746	0.757
MAPK1	PTGS2	9606.ENSP00000215832	9606.ENSP00000356438	0	0	0	0	0.106	0.052	0	0.762	0.780
MAPK1	NFKB1	9606.ENSP00000215832	9606.ENSP00000226574	0	0	0	0	0.060	0.072	0	0.778	0.790
MAPK1	SPHK1	9606.ENSP00000215832	9606.ENSP00000313681	0	0	0	0	0	0.053	0.900	0.245	0.922
MAPK1	RPS6KB1	9606.ENSP00000215832	9606.ENSP00000225577	0	0	0	0.645	0.049	0.097	0.900	0.252	0.927
MAPK1	RAF1	9606.ENSP00000215832	9606.ENSP00000401888	0	0	0	0.588	0.115	0.800	0.700	0.593	0.975
MAPK1	MAPK3	9606.ENSP00000215832	9606.ENSP00000263025	0	0	0.049	0.983	0.118	0.874	0.900	0.581	0.994
MAPK1	STAT3	9606.ENSP00000215832	9606.ENSP00000264657	0	0	0	0	0.060	0.926	0	0.950	0.996
MAPK1	TP53	9606.ENSP00000215832	9606.ENSP00000269305	0	0	0	0	0.045	0.806	0.900	0.912	0.998
MAPK3	NFKBIA	9606.ENSP00000263025	9606.ENSP00000216797	0	0	0	0	0.047	0.072	0	0.722	0.732
MAPK3	TGFB1	9606.ENSP00000263025	9606.ENSP00000221930	0	0	0	0	0.088	0.047	0	0.705	0.721
MAPK3	RPS6KB1	9606.ENSP00000263025	9606.ENSP00000225577	0	0	0	0.623	0.044	0.097	0.900	0.338	0.935
MAPK3	NFKB1	9606.ENSP00000263025	9606.ENSP00000226574	0	0	0	0	0.059	0.072	0	0.874	0.881
MAPK3	MMP9	9606.ENSP00000263025	9606.ENSP00000361405	0	0	0	0	0.103	0	0	0.723	0.741
MAPK3	PARP1	9606.ENSP00000263025	9606.ENSP00000355759	0	0	0	0	0.052	0.292	0	0.668	0.758
MAPK3	PTGS2	9606.ENSP00000263025	9606.ENSP00000356438	0	0	0	0	0.102	0.300	0	0.788	0.855
MAPK3	STAT3	9606.ENSP00000263025	9606.ENSP00000264657	0	0	0	0	0.068	0.045	0	0.866	0.870
MAPK3	TNF	9606.ENSP00000263025	9606.ENSP00000398698	0	0	0	0	0.062	0	0	0.921	0.922
MAPK3	SPHK1	9606.ENSP00000263025	9606.ENSP00000313681	0	0	0	0	0	0.053	0.900	0.531	0.951
MAPK3	RAF1	9606.ENSP00000263025	9606.ENSP00000401888	0	0	0	0.587	0.118	0.545	0.700	0.721	0.962
MAPK3	TP53	9606.ENSP00000263025	9606.ENSP00000269305	0	0	0	0	0.060	0.626	0.900	0.871	0.994
MMP13	TNF	9606.ENSP00000260302	9606.ENSP00000398698	0	0	0	0	0.069	0	0	0.704	0.712
MMP13	MMP14	9606.ENSP00000260302	9606.ENSP00000308208	0	0	0.106	0.849	0.188	0	0.750	0.166	0.828
MMP14	MMP2	9606.ENSP00000308208	9606.ENSP00000219070	0	0	0.084	0.758	0.381	0	0.900	0.961	0.997
MMP14	MMP9	9606.ENSP00000308208	9606.ENSP00000361405	0	0	0	0.661	0.092	0	0	0.822	0.831
MMP2	TNF	9606.ENSP00000219070	9606.ENSP00000398698	0	0	0	0	0.074	0	0	0.720	0.729
MMP2	SERPINE1	9606.ENSP00000219070	9606.ENSP00000223095	0	0	0	0	0.181	0	0	0.714	0.755
MMP2	PTGS2	9606.ENSP00000219070	9606.ENSP00000356438	0	0	0	0	0.079	0	0	0.755	0.764
MMP2	STAT3	9606.ENSP00000219070	9606.ENSP00000264657	0	0	0	0	0.074	0.226	0.500	0.793	0.916
MMP2	MMP9	9606.ENSP00000219070	9606.ENSP00000361405	0	0	0.061	0.927	0.128	0	0.900	0.116	0.918
MMP2	TGFB1	9606.ENSP00000219070	9606.ENSP00000221930	0	0	0	0	0.070	0.600	0.400	0.850	0.962
MMP8	MPO	9606.ENSP00000236826	9606.ENSP00000225275	0	0	0	0	0.410	0	0	0.736	0.837
MMP9	NFKBIA	9606.ENSP00000361405	9606.ENSP00000216797	0	0	0	0	0.099	0	0	0.684	0.704
MMP9	TGFB1	9606.ENSP00000361405	9606.ENSP00000221930	0	0	0	0	0.082	0.599	0.400	0.872	0.968
MMP9	SERPINE1	9606.ENSP00000361405	9606.ENSP00000223095	0	0	0	0	0.077	0	0	0.793	0.801
MMP9	MPO	9606.ENSP00000361405	9606.ENSP00000225275	0	0	0	0	0.085	0	0	0.967	0.969
MMP9	NFKB1	9606.ENSP00000361405	9606.ENSP00000226574	0	0	0	0	0.106	0	0	0.788	0.802
MMP9	STAT3	9606.ENSP00000361405	9606.ENSP00000264657	0	0	0	0	0.061	0	0.500	0.786	0.890
MMP9	TP53	9606.ENSP00000361405	9606.ENSP00000269305	0	0	0	0	0	0	0	0.838	0.838
MMP9	PPARG	9606.ENSP00000361405	9606.ENSP00000287820	0	0	0	0	0	0	0	0.765	0.765
MMP9	PTGS2	9606.ENSP00000361405	9606.ENSP00000356438	0	0	0	0	0.176	0	0	0.785	0.815
MMP9	TNF	9606.ENSP00000361405	9606.ENSP00000398698	0	0	0	0	0.207	0	0	0.915	0.930
MPO	TNF	9606.ENSP00000225275	9606.ENSP00000398698	0	0	0	0	0.097	0	0	0.822	0.832
NFE2L2	NFKBIA	9606.ENSP00000380252	9606.ENSP00000216797	0	0	0	0	0.104	0	0	0.730	0.747
NFE2L2	STAT3	9606.ENSP00000380252	9606.ENSP00000264657	0	0	0	0	0.140	0.324	0	0.592	0.742
NFE2L2	TP53	9606.ENSP00000380252	9606.ENSP00000269305	0	0	0	0	0.044	0.294	0	0.700	0.780
NFE2L2	PPARG	9606.ENSP00000380252	9606.ENSP00000287820	0	0	0	0	0.042	0	0	0.830	0.831
NFE2L2	NQO1	9606.ENSP00000380252	9606.ENSP00000319788	0	0	0	0	0.082	0.292	0.500	0.940	0.978
NFE2L2	TNF	9606.ENSP00000380252	9606.ENSP00000398698	0	0	0	0	0.085	0	0	0.687	0.701
NFE2L2	TXNRD1	9606.ENSP00000380252	9606.ENSP00000434516	0	0	0	0	0.084	0	0.500	0.678	0.840
NFKB1	NFKBIA	9606.ENSP00000226574	9606.ENSP00000216797	0	0	0	0.755	0.242	0.997	0.900	0.986	0.999
NFKB1	TGFB1	9606.ENSP00000226574	9606.ENSP00000221930	0	0	0	0	0.126	0	0	0.683	0.711
NFKB1	PARP1	9606.ENSP00000226574	9606.ENSP00000355759	0	0	0	0	0.047	0.609	0	0.575	0.828
NFKB1	TLR9	9606.ENSP00000226574	9606.ENSP00000353874	0	0	0	0	0	0.093	0	0.819	0.828
NFKB1	PTGS2	9606.ENSP00000226574	9606.ENSP00000356438	0	0	0	0	0.100	0.203	0	0.798	0.842
NFKB1	RAF1	9606.ENSP00000226574	9606.ENSP00000401888	0	0	0	0	0.072	0.095	0.900	0.370	0.940
NFKB1	STAT3	9606.ENSP00000226574	9606.ENSP00000264657	0	0	0	0	0.126	0.598	0	0.902	0.962
NFKB1	PPARG	9606.ENSP00000226574	9606.ENSP00000287820	0	0	0	0	0.087	0.292	0.750	0.851	0.972
NFKB1	TP53	9606.ENSP00000226574	9606.ENSP00000269305	0	0	0	0	0.098	0.045	0	0.989	0.989
NFKB1	TNF	9606.ENSP00000226574	9606.ENSP00000398698	0	0	0	0	0.194	0	0.900	0.995	0.999
NFKB1	RELA	9606.ENSP00000226574	9606.ENSP00000384273	0	0	0	0.769	0.182	0.999	0.900	0.986	0.999
NFKBIA	TLR9	9606.ENSP00000216797	9606.ENSP00000353874	0	0	0	0	0	0.093	0	0.703	0.719
NFKBIA	STAT3	9606.ENSP00000216797	9606.ENSP00000264657	0	0	0	0	0.144	0.045	0	0.708	0.741
NFKBIA	PTGS2	9606.ENSP00000216797	9606.ENSP00000356438	0	0	0	0	0.126	0	0	0.842	0.856
NFKBIA	TP53	9606.ENSP00000216797	9606.ENSP00000269305	0	0	0	0	0.051	0.623	0	0.781	0.915
NFKBIA	TNF	9606.ENSP00000216797	9606.ENSP00000398698	0	0	0	0	0.338	0.292	0	0.937	0.967
NFKBIA	RELA	9606.ENSP00000216797	9606.ENSP00000384273	0	0.003	0	0	0.147	0.999	0.900	0.999	0.999
NOS2	STAT3	9606.ENSP00000327251	9606.ENSP00000264657	0	0	0	0	0	0	0.500	0.519	0.749
NOS2	TNF	9606.ENSP00000327251	9606.ENSP00000398698	0	0	0	0	0.042	0	0	0.858	0.858
NOS2	PTGS2	9606.ENSP00000327251	9606.ENSP00000356438	0	0	0	0	0	0.095	0	0.902	0.908
NQO1	TP53	9606.ENSP00000319788	9606.ENSP00000269305	0	0	0	0	0	0.735	0	0.806	0.946
NQO1	TNF	9606.ENSP00000319788	9606.ENSP00000398698	0	0	0	0	0	0.324	0	0.592	0.712
NQO1	TXNRD1	9606.ENSP00000319788	9606.ENSP00000434516	0	0	0	0	0.211	0	0	0.761	0.803
PARP1	TP53	9606.ENSP00000355759	9606.ENSP00000269305	0	0	0	0	0.067	0.794	0	0.870	0.972
PARP1	TNF	9606.ENSP00000355759	9606.ENSP00000398698	0	0	0	0	0	0	0	0.735	0.735
PARP1	TOP2A	9606.ENSP00000355759	9606.ENSP00000411532	0	0	0	0	0.174	0.434	0	0.492	0.742
PARP1	RELA	9606.ENSP00000355759	9606.ENSP00000384273	0	0	0	0	0.049	0.697	0	0.655	0.891
PPARG	TGFB1	9606.ENSP00000287820	9606.ENSP00000221930	0	0	0	0	0.105	0	0.750	0.680	0.922
PPARG	SERPINE1	9606.ENSP00000287820	9606.ENSP00000223095	0	0	0	0	0.043	0.045	0	0.731	0.732
PPARG	STAT3	9606.ENSP00000287820	9606.ENSP00000264657	0	0	0	0	0.055	0.045	0	0.823	0.826
PPARG	TP53	9606.ENSP00000287820	9606.ENSP00000269305	0	0	0	0	0	0.305	0.500	0.866	0.949
PPARG	PTGS2	9606.ENSP00000287820	9606.ENSP00000356438	0	0	0	0	0.063	0	0	0.729	0.735
PPARG	TNF	9606.ENSP00000287820	9606.ENSP00000398698	0	0	0	0	0.099	0	0	0.795	0.807
PPARG	RELA	9606.ENSP00000287820	9606.ENSP00000384273	0	0	0	0	0.087	0.834	0.750	0.976	0.998
PTGES	PTGS1	9606.ENSP00000342385	9606.ENSP00000354612	0	0	0	0	0	0	0.900	0.741	0.973
PTGES	PTGS2	9606.ENSP00000342385	9606.ENSP00000356438	0	0	0	0	0.074	0	0.900	0.828	0.982
PTGS1	PTGS2	9606.ENSP00000354612	9606.ENSP00000356438	0	0	0.057	0.966	0.157	0.292	0.900	0.192	0.946
PTGS2	SERPINE1	9606.ENSP00000356438	9606.ENSP00000223095	0	0	0	0	0.167	0	0	0.787	0.815
PTGS2	STAT3	9606.ENSP00000356438	9606.ENSP00000264657	0	0	0	0	0.061	0	0.750	0.726	0.930
PTGS2	TP53	9606.ENSP00000356438	9606.ENSP00000269305	0	0	0	0	0	0.820	0	0.866	0.974
PTGS2	RELA	9606.ENSP00000356438	9606.ENSP00000384273	0	0	0	0	0.061	0	0	0.731	0.737
PTGS2	TNF	9606.ENSP00000356438	9606.ENSP00000398698	0	0	0	0	0.185	0	0	0.901	0.916
RAF1	STAT3	9606.ENSP00000401888	9606.ENSP00000264657	0	0	0	0	0.080	0.096	0	0.736	0.762
RAF1	RELA	9606.ENSP00000401888	9606.ENSP00000384273	0	0	0	0	0.101	0.098	0.900	0.186	0.925
RELA	STAT3	9606.ENSP00000384273	9606.ENSP00000264657	0	0	0	0	0.171	0.793	0	0.959	0.992
RELA	TP53	9606.ENSP00000384273	9606.ENSP00000269305	0	0	0	0	0.126	0.450	0	0.914	0.955
RELA	TNF	9606.ENSP00000384273	9606.ENSP00000398698	0	0	0	0	0.118	0.516	0.900	0.944	0.997
RPS6KB1	TP53	9606.ENSP00000225577	9606.ENSP00000269305	0	0	0	0	0	0	0	0.700	0.700
SERPINE1	TGFB1	9606.ENSP00000223095	9606.ENSP00000221930	0	0	0	0	0.131	0	0	0.777	0.798
SERPINE1	TNF	9606.ENSP00000223095	9606.ENSP00000398698	0	0	0	0	0.042	0	0	0.763	0.764
STAT3	TGFB1	9606.ENSP00000264657	9606.ENSP00000221930	0	0	0	0	0.063	0.095	0.500	0.729	0.870
STAT3	TNF	9606.ENSP00000264657	9606.ENSP00000398698	0	0	0	0	0.070	0	0.500	0.881	0.939
STAT3	TP53	9606.ENSP00000264657	9606.ENSP00000269305	0	0	0	0	0.063	0.164	0.800	0.970	0.994
TGFB1	TP53	9606.ENSP00000221930	9606.ENSP00000269305	0	0	0	0	0.120	0.292	0	0.718	0.809
TGFB1	TNF	9606.ENSP00000221930	9606.ENSP00000398698	0	0	0	0	0.125	0	0	0.935	0.941
TLR9	TNF	9606.ENSP00000353874	9606.ENSP00000398698	0	0	0	0	0.088	0	0	0.891	0.896
TNF	TP53	9606.ENSP00000398698	9606.ENSP00000269305	0	0	0	0	0	0	0	0.865	0.865
TOP2A	TP53	9606.ENSP00000411532	9606.ENSP00000269305	0	0	0	0	0.111	0.592	0	0.604	0.843
TP53	TP73	9606.ENSP00000269305	9606.ENSP00000367545	0	0	0.068	0.876	0	0.789	0.900	0.335	0.985
