# Supplementary material for: Exploring the therapeutic mechanism of curcumin in spinal cord injury treatment based on network pharmacology, molecular dynamics simulation, and experimental validation
Source: Front Chem. 2025 Mar 28;13:1568551. doi: 10.3389/fchem.2025.1568551 (PMC11985754; doi:10.3389/fchem.2025.1568551)
Supplement: Supplementary file 1 [file DataSheet1.zip › SwissTargetPrediction data.csv]

Target	Common name	Uniprot ID	ChEMBL ID	Target Class	Probability*	Known actives (3D/2D)
Monoamine oxidase A	MAOA	P21397	CHEMBL1951	Oxidoreductase	1.0	25 / 11
Beta amyloid A4 protein	APP	P05067	CHEMBL2487	Membrane receptor	1.0	11 / 45
Histone acetyltransferase p300	EP300	Q09472	CHEMBL3784	Writer	1.0	9 / 5
Prostaglandin E synthase	PTGES	O14684	CHEMBL5658	Enzyme	1.0	6 / 26
Toll-like receptor (TLR7/TLR9)	TLR9	Q9NR96	CHEMBL5804	Toll-like and Il-1 receptors	1.0	3 / 3
Beta-secretase 1	BACE1	P56817	CHEMBL4822	Protease	0.807322834204	170 / 99
DNA topoisomerase II alpha	TOP2A	P11388	CHEMBL1806	Isomerase	0.505302626176	1 / 19
Glyoxalase I	GLO1	Q04760	CHEMBL2424	Enzyme	0.241303240807	0 / 5
Nuclear factor erythroid 2-related factor 2	NFE2L2	Q16236	CHEMBL1075094	Unclassified protein	0.217290827894	3 / 4
Arachidonate 5-lipoxygenase	ALOX5	P09917	CHEMBL215	Oxidoreductase	0.217290827894	68 / 46
Cyclooxygenase-1	PTGS1	P23219	CHEMBL221	Oxidoreductase	0.217290827894	14 / 21
Inhibitor of NF-kappa-B kinase (IKK)	IKBKG IKBKB CHUK	Q9Y6K9 O14920 O15111	CHEMBL2111328	Kinase	0.185218735008	0 / 3
Epidermal growth factor receptor erbB1	EGFR	P00533	CHEMBL203	Kinase	0.12128700335	158 / 32
Estradiol 17-beta-dehydrogenase 3	HSD17B3	P37058	CHEMBL4234	Enzyme	0.113285953487	24 / 1
Signal transducer and activator of transcription 3	STAT3	P40763	CHEMBL4026	Transcription factor	0.113285953487	3 / 1
11-beta-hydroxysteroid dehydrogenase 1	HSD11B1	P28845	CHEMBL4235	Enzyme	0.113285953487	15 / 9
Serine/threonine-protein kinase AKT	AKT1	P31749	CHEMBL4282	Kinase	0.113285953487	51 / 3
Glycogen synthase kinase-3 beta	GSK3B	P49841	CHEMBL262	Kinase	0.113285953487	66 / 10
Carbonic anhydrase VII	CA7	P43166	CHEMBL2326	Lyase	0.113285953487	41 / 22
Carbonic anhydrase VI	CA6	P23280	CHEMBL3025	Lyase	0.113285953487	17 / 16
Carbonic anhydrase XII	CA12	O43570	CHEMBL3242	Lyase	0.113285953487	156 / 32
Carbonic anhydrase XIV	CA14	Q9ULX7	CHEMBL3510	Lyase	0.113285953487	22 / 19
Carbonic anhydrase IX	CA9	Q16790	CHEMBL3594	Lyase	0.113285953487	190 / 34
Carbonic anhydrase VA	CA5A	P35218	CHEMBL4789	Lyase	0.113285953487	16 / 18
Multidrug resistance-associated protein 1	ABCC1	P33527	CHEMBL3004	Primary active transporter	0.113285953487	18 / 0
Serine/threonine-protein kinase Chk1	CHEK1	O14757	CHEMBL4630	Kinase	0.113285953487	90 / 0
Pyruvate dehydrogenase kinase isoform 1	PDK1	Q15118	CHEMBL4766	Kinase	0.113285953487	179 / 0
Serine/threonine-protein kinase WEE1	WEE1	P30291	CHEMBL5491	Kinase	0.113285953487	40 / 0
DNA topoisomerase I	TOP1	P11387	CHEMBL1781	Isomerase	0.113285953487	24 / 0
Serine/threonine-protein kinase RAF	RAF1	P04049	CHEMBL1906	Kinase	0.113285953487	71 / 0
Serine/threonine-protein kinase B-raf	BRAF	P15056	CHEMBL5145	Kinase	0.113285953487	122 / 0
Carbonic anhydrase II	CA2	P00918	CHEMBL205	Lyase	0.113285953487	286 / 24
Carbonic anhydrase I	CA1	P00915	CHEMBL261	Lyase	0.113285953487	244 / 30
Glucagon receptor	GCGR	P47871	CHEMBL1985	Family B G protein-coupled receptor	0.113285953487	12 / 0
Matrix metalloproteinase 14	MMP14	P50281	CHEMBL3869	Protease	0.113285953487	105 / 0
Serine/threonine-protein kinase Aurora-B	AURKB	Q96GD4	CHEMBL2185	Kinase	0.113285953487	85 / 0
Plasminogen activator inhibitor-1	SERPINE1	P05121	CHEMBL3475	Secreted protein	0.113285953487	11 / 0
Ribosomal protein S6 kinase 1	RPS6KB1	P23443	CHEMBL4501	Kinase	0.113285953487	117 / 0
Serine/threonine-protein kinase Aurora-A	AURKA	O14965	CHEMBL4722	Kinase	0.113285953487	209 / 0
Cyclin-dependent kinase 2/cyclin A	CDK2 CCNA1 CCNA2	P24941 P78396 P20248	CHEMBL2094128	Other cytosolic protein	0.113285953487	39 / 0
Tyrosinase	TYR	P14679	CHEMBL1973	Oxidoreductase	0.113285953487	7 / 0
Type-1 angiotensin II receptor (by homology)	AGTR1	P30556	CHEMBL227	Family A G protein-coupled receptor	0.113285953487	38 / 0
NADPH oxidase 4	NOX4	Q9NPH5	CHEMBL1250375	Enzyme	0.113285953487	9 / 0
Bone morphogenetic protein 1	BMP1	P13497	CHEMBL3898	Protease	0.113285953487	208 / 0
Matrix metalloproteinase 13	MMP13	P45452	CHEMBL280	Protease	0.113285953487	418 / 0
ADAM17	ADAM17	P78536	CHEMBL3706	Protease	0.113285953487	357 / 0
Elastase 1	CELA1	Q9UNI1	CHEMBL3000	Protease	0.113285953487	4 / 0
Prolyl endopeptidase	PREP	P48147	CHEMBL3202	Protease	0.113285953487	10 / 0
Glutamate receptor ionotropic kainate 1	GRIK1	P39086	CHEMBL1918	Ligand-gated ion channel	0.113285953487	0 / 11
Matrix metalloproteinase 8	MMP8	P22894	CHEMBL4588	Protease	0.113285953487	212 / 0
Interleukin-8 receptor B	CXCR2	P25025	CHEMBL2434	Family A G protein-coupled receptor	0.113285953487	6 / 0
Alkaline phosphatase, tissue-nonspecific isozyme	ALPL	P05186	CHEMBL5979	Enzyme	0.113285953487	9 / 0
Maternal embryonic leucine zipper kinase	MELK	Q14680	CHEMBL4578	Kinase	0.113285953487	19 / 0
Inosine-5'-monophosphate dehydrogenase 1	IMPDH1	P20839	CHEMBL1822	Oxidoreductase	0.113285953487	13 / 0
Inosine-5'-monophosphate dehydrogenase 2	IMPDH2	P12268	CHEMBL2002	Oxidoreductase	0.113285953487	21 / 0
Complement factor D	CFD	P00746	CHEMBL2176771	Protease	0.113285953487	73 / 0
Sphingosine kinase 2	SPHK2	Q9NRA0	CHEMBL3023	Enzyme	0.113285953487	5 / 0
Sphingosine kinase 1	SPHK1	Q9NYA1	CHEMBL4394	Enzyme	0.113285953487	4 / 0
Mitogen-activated protein kinase kinase kinase 12	MAP3K12	Q12852	CHEMBL1908389	Enzyme	0.113285953487	14 / 0
Apoptosis regulator Bcl-2	BCL2	P10415	CHEMBL4860	Other ion channel	0.113285953487	17 / 0
Thyroid hormone receptor alpha	THRA	P10827	CHEMBL1860	Nuclear receptor	0.113285953487	6 / 0
Thyroid hormone receptor beta-1	THRB	P10828	CHEMBL1947	Nuclear receptor	0.113285953487	5 / 0
Macrophage colony stimulating factor receptor	CSF1R	P07333	CHEMBL1844	Kinase	0.113285953487	54 / 0
5-lipoxygenase activating protein	ALOX5AP	P20292	CHEMBL4550	Other cytosolic protein	0.113285953487	138 / 0
Histone deacetylase 3/Nuclear receptor corepressor 2 (HDAC3/NCoR2)	NCOR2 HDAC3	Q9Y618 O15379	CHEMBL2111363	Eraser	0.0	14 / 0
Serine/threonine-protein kinase Sgk1	SGK1	O00141	CHEMBL2343	Kinase	0.0	4 / 0
Dipeptidyl peptidase IV	DPP4	P27487	CHEMBL284	Protease	0.0	226 / 0
Dipeptidyl peptidase II	DPP7	Q9UHL4	CHEMBL3976	Protease	0.0	32 / 0
Heat shock protein HSP 90-beta	HSP90AB1	P08238	CHEMBL4303	Other cytosolic protein	0.0	37 / 0
ADAM10	ADAM10	O14672	CHEMBL5028	Protease	0.0	55 / 0
Matrix metalloproteinase 3	MMP3	P08254	CHEMBL283	Protease	0.0	381 / 0
Cyclin-dependent kinase 5/CDK5 activator 1	CDK5R1 CDK5	Q15078 Q00535	CHEMBL1907600	Kinase	0.0	44 / 0
HERG	KCNH2	Q12809	CHEMBL240	Voltage-gated ion channel	0.0	110 / 0
15-hydroxyprostaglandin dehydrogenase [NAD+]	HPGD	P15428	CHEMBL1293255	Enzyme	0.0	5 / 0
Tyrosine-protein kinase JAK1	JAK1	P23458	CHEMBL2835	Kinase	0.0	49 / 0
Tyrosine-protein kinase JAK2	JAK2	O60674	CHEMBL2971	Kinase	0.0	63 / 0
Histone deacetylase 10	HDAC10	Q969S8	CHEMBL5103	Eraser	0.0	21 / 0
Matrix metalloproteinase 16	MMP16	P51512	CHEMBL2200	Protease	0.0	22 / 0
Matrix metalloproteinase 12	MMP12	P39900	CHEMBL4393	Protease	0.0	38 / 0
14-3-3 protein gamma	YWHAG	P61981	CHEMBL1293296	Unclassified protein	0.0	1 / 0
Hepatic lipase	LIPC	P11150	CHEMBL2127	Enzyme	0.0	26 / 0
Endothelial lipase	LIPG	Q9Y5X9	CHEMBL5080	Hydrolase	0.0	21 / 0
WD repeat-containing protein 5	WDR5	P61964	CHEMBL1075317	Unclassified protein	0.0	6 / 0
Serotonin 1a (5-HT1a) receptor	HTR1A	P08908	CHEMBL214	Family A G protein-coupled receptor	0.0	218 / 4
Matrix metalloproteinase 9	MMP9	P14780	CHEMBL321	Protease	0.0	605 / 4
Aminopeptidase N	ANPEP	P15144	CHEMBL1907	Protease	0.0	10 / 0
Glutaminyl-peptide cyclotransferase	QPCT	Q16769	CHEMBL4508	Enzyme	0.0	17 / 0
Carbonic anhydrase XIII	CA13	Q8N1Q1	CHEMBL3912	Lyase	0.0	16 / 15
Carbonic anhydrase VB	CA5B	Q9Y2D0	CHEMBL3969	Lyase	0.0	7 / 14
Matrix metalloproteinase 7	MMP7	P09237	CHEMBL4073	Protease	0.0	109 / 0
Glutamate receptor ionotropic kainate 2	GRIK2	Q13002	CHEMBL3683	Ligand-gated ion channel	0.0	0 / 7
CMP-N-acetylneuraminate-beta-1,4-galactoside alpha-2,3-sialyltransferase	ST3GAL3	Q11203	CHEMBL3596076	Transferase	0.0	1 / 0
Alpha-(1,3)-fucosyltransferase 7	FUT7	Q11130	CHEMBL3596077	Transferase	0.0	1 / 0
Fucosyltransferase 4	FUT4	P22083	CHEMBL4996	Enzyme	0.0	1 / 0
Coagulation factor VII/tissue factor	F3 F7	P13726 P08709	CHEMBL2095194	Protease	0.0	45 / 0
Metabotropic glutamate receptor 2	GRM2	Q14416	CHEMBL5137	Family C G protein-coupled receptor	0.0	10 / 0
Purinergic receptor P2Y12	P2RY12	Q9H244	CHEMBL2001	Family A G protein-coupled receptor	0.0	10 / 0
Gamma-secretase	PSEN2 PSENEN NCSTN APH1A PSEN1 APH1B	P49810 Q9NZ42 Q92542 Q96BI3 P49768 Q8WW43	CHEMBL2094135	Protease	0.0	11 / 0
Cyclooxygenase-2	PTGS2	P35354	CHEMBL230	Oxidoreductase	0.0	51 / 27
TNF-alpha	TNF	P01375	CHEMBL1825	Secreted protein	0.0	103 / 0
