# Supplementary material for: Exploring the therapeutic mechanism of curcumin in spinal cord injury treatment based on network pharmacology, molecular dynamics simulation, and experimental validation
Source: Front Chem. 2025 Mar 28;13:1568551. doi: 10.3389/fchem.2025.1568551 (PMC11985754; doi:10.3389/fchem.2025.1568551)
Supplement: Supplementary file 1 [file DataSheet1.zip › 3kjf(CASP3).pdb]

ATOM      1  N   ASP A  34      -8.681  13.003 -14.963  1.00 28.45           N  
ATOM      2  CA  ASP A  34      -7.336  13.050 -14.341  1.00 28.02           C  
ATOM      3  C   ASP A  34      -7.102  11.767 -13.544  1.00 26.94           C  
ATOM      4  O   ASP A  34      -7.443  11.671 -12.356  1.00 27.56           O  
ATOM      5  CB  ASP A  34      -7.196  14.292 -13.446  1.00 28.61           C  
ATOM      6  CG  ASP A  34      -5.793  14.910 -13.498  1.00 30.43           C  
ATOM      7  OD1 ASP A  34      -5.077  14.907 -12.463  1.00 29.97           O  
ATOM      8  OD2 ASP A  34      -5.416  15.421 -14.584  1.00 33.89           O1-
ATOM      9  N   ASN A  35      -6.516  10.776 -14.211  1.00 25.18           N  
ATOM     10  CA  ASN A  35      -6.096   9.536 -13.565  1.00 23.57           C  
ATOM     11  C   ASN A  35      -4.649   9.599 -13.042  1.00 22.24           C  
ATOM     12  O   ASN A  35      -4.220   8.724 -12.277  1.00 21.28           O  
ATOM     13  CB  ASN A  35      -6.283   8.365 -14.543  1.00 23.49           C  
ATOM     14  CG  ASN A  35      -7.746   8.167 -14.947  1.00 24.61           C  
ATOM     15  ND2 ASN A  35      -7.991   7.935 -16.243  1.00 23.01           N  
ATOM     16  OD1 ASN A  35      -8.645   8.230 -14.101  1.00 24.41           O  
ATOM     17  N   SER A  36      -3.912  10.639 -13.445  1.00 20.81           N  
ATOM     18  CA  SER A  36      -2.497  10.809 -13.103  1.00 20.24           C  
ATOM     19  C   SER A  36      -2.233  12.159 -12.458  1.00 19.28           C  
ATOM     20  O   SER A  36      -2.810  13.163 -12.860  1.00 18.23           O  
ATOM     21  CB  SER A  36      -1.624  10.721 -14.352  1.00 20.33           C  
ATOM     22  OG  SER A  36      -1.635   9.418 -14.901  1.00 22.03           O  
ATOM     23  N   TYR A  37      -1.334  12.188 -11.478  1.00 18.70           N  
ATOM     24  CA  TYR A  37      -0.951  13.447 -10.847  1.00 18.29           C  
ATOM     25  C   TYR A  37      -0.258  14.332 -11.891  1.00 18.48           C  
ATOM     26  O   TYR A  37       0.543  13.843 -12.696  1.00 17.99           O  
ATOM     27  CB  TYR A  37      -0.014  13.225  -9.656  1.00 18.25           C  
ATOM     28  CG  TYR A  37      -0.643  12.679  -8.372  1.00 17.34           C  
ATOM     29  CD1 TYR A  37      -1.507  13.451  -7.605  1.00 17.45           C  
ATOM     30  CD2 TYR A  37      -0.317  11.409  -7.899  1.00 18.13           C  
ATOM     31  CE1 TYR A  37      -2.054  12.960  -6.404  1.00 16.94           C  
ATOM     32  CE2 TYR A  37      -0.856  10.909  -6.698  1.00 17.05           C  
ATOM     33  CZ  TYR A  37      -1.718  11.682  -5.960  1.00 16.31           C  
ATOM     34  OH  TYR A  37      -2.248  11.173  -4.783  1.00 14.55           O  
ATOM     35  N   LYS A  38      -0.599  15.620 -11.894  1.00 18.33           N  
ATOM     36  CA  LYS A  38       0.095  16.600 -12.716  1.00 18.72           C  
ATOM     37  C   LYS A  38       1.555  16.676 -12.278  1.00 18.78           C  
ATOM     38  O   LYS A  38       1.843  17.047 -11.142  1.00 18.42           O  
ATOM     39  CB  LYS A  38      -0.569  17.975 -12.578  1.00 18.88           C  
ATOM     40  CG  LYS A  38       0.058  19.081 -13.420  1.00 19.65           C  
ATOM     41  CD  LYS A  38      -0.633  20.437 -13.185  1.00 20.73           C  
ATOM     42  CE  LYS A  38       0.173  21.591 -13.775  1.00 20.93           C  
ATOM     43  NZ  LYS A  38       0.374  21.400 -15.239  1.00 20.95           N1+
ATOM     44  N   MET A  39       2.469  16.305 -13.172  1.00 19.17           N  
ATOM     45  CA  MET A  39       3.905  16.306 -12.861  1.00 19.69           C  
ATOM     46  C   MET A  39       4.724  17.276 -13.722  1.00 19.90           C  
ATOM     47  O   MET A  39       5.949  17.152 -13.790  1.00 20.37           O  
ATOM     48  CB  MET A  39       4.484  14.888 -12.989  1.00 20.09           C  
ATOM     49  CG  MET A  39       3.904  13.860 -12.026  1.00 20.80           C  
ATOM     50  SD  MET A  39       4.122  14.216 -10.267  1.00 23.41           S  
ATOM     51  CE  MET A  39       5.893  14.064 -10.110  1.00 21.70           C  
ATOM     52  N   ASP A  40       4.065  18.252 -14.346  1.00 19.87           N  
ATOM     53  CA  ASP A  40       4.753  19.234 -15.186  1.00 19.94           C  
ATOM     54  C   ASP A  40       4.732  20.648 -14.586  1.00 19.37           C  
ATOM     55  O   ASP A  40       4.730  21.635 -15.311  1.00 18.91           O  
ATOM     56  CB  ASP A  40       4.178  19.225 -16.617  1.00 20.21           C  
ATOM     57  CG  ASP A  40       2.724  19.657 -16.673  1.00 20.98           C  
ATOM     58  OD1 ASP A  40       2.249  19.998 -17.777  1.00 22.05           O  
ATOM     59  OD2 ASP A  40       2.058  19.659 -15.616  1.00 22.07           O1-
ATOM     60  N   TYR A  41       4.726  20.736 -13.259  1.00 18.86           N  
ATOM     61  CA  TYR A  41       4.995  21.997 -12.581  1.00 18.57           C  
ATOM     62  C   TYR A  41       6.469  22.345 -12.854  1.00 18.13           C  
ATOM     63  O   TYR A  41       7.230  21.476 -13.285  1.00 17.74           O  
ATOM     64  CB  TYR A  41       4.764  21.857 -11.073  1.00 18.57           C  
ATOM     65  CG  TYR A  41       3.315  21.824 -10.614  1.00 18.81           C  
ATOM     66  CD1 TYR A  41       2.630  20.623 -10.480  1.00 18.73           C  
ATOM     67  CD2 TYR A  41       2.647  23.002 -10.277  1.00 19.44           C  
ATOM     68  CE1 TYR A  41       1.302  20.590 -10.031  1.00 19.45           C  
ATOM     69  CE2 TYR A  41       1.327  22.984  -9.835  1.00 19.40           C  
ATOM     70  CZ  TYR A  41       0.658  21.775  -9.714  1.00 20.20           C  
ATOM     71  OH  TYR A  41      -0.656  21.754  -9.277  1.00 20.50           O  
ATOM     72  N   PRO A  42       6.881  23.603 -12.607  1.00 17.83           N  
ATOM     73  CA  PRO A  42       8.272  23.974 -12.900  1.00 17.84           C  
ATOM     74  C   PRO A  42       9.326  23.115 -12.191  1.00 17.97           C  
ATOM     75  O   PRO A  42      10.411  22.907 -12.739  1.00 18.21           O  
ATOM     76  CB  PRO A  42       8.352  25.424 -12.418  1.00 17.94           C  
ATOM     77  CG  PRO A  42       6.971  25.956 -12.636  1.00 17.74           C  
ATOM     78  CD  PRO A  42       6.062  24.791 -12.285  1.00 17.93           C  
ATOM     79  N   GLU A  43       9.004  22.635 -10.990  1.00 17.41           N  
ATOM     80  CA  GLU A  43       9.915  21.809 -10.206  1.00 17.45           C  
ATOM     81  C   GLU A  43       9.239  20.512  -9.798  1.00 17.01           C  
ATOM     82  O   GLU A  43       8.065  20.509  -9.428  1.00 16.40           O  
ATOM     83  CB  GLU A  43      10.333  22.546  -8.936  1.00 17.66           C  
ATOM     84  CG  GLU A  43      10.996  23.909  -9.152  1.00 17.60           C  
ATOM     85  CD  GLU A  43      11.109  24.690  -7.847  1.00 19.51           C  
ATOM     86  OE1 GLU A  43      11.181  24.056  -6.770  1.00 20.61           O  
ATOM     87  OE2 GLU A  43      11.112  25.935  -7.891  1.00 21.71           O1-
ATOM     88  N   MET A  44       9.984  19.413  -9.837  1.00 17.08           N  
ATOM     89  CA  MET A  44       9.470  18.146  -9.334  1.00 17.21           C  
ATOM     90  C   MET A  44       9.206  18.212  -7.836  1.00 16.96           C  
ATOM     91  O   MET A  44       8.266  17.579  -7.341  1.00 16.09           O  
ATOM     92  CB  MET A  44      10.446  17.008  -9.620  1.00 17.89           C  
ATOM     93  CG  MET A  44      10.418  16.556 -11.058  1.00 20.02           C  
ATOM     94  SD  MET A  44       8.965  15.565 -11.438  1.00 23.43           S  
ATOM     95  CE  MET A  44       9.326  14.018 -10.601  1.00 24.09           C  
ATOM     96  N   GLY A  45      10.040  18.975  -7.127  1.00 16.51           N  
ATOM     97  CA  GLY A  45       9.929  19.127  -5.672  1.00 16.19           C  
ATOM     98  C   GLY A  45      11.180  18.757  -4.884  1.00 15.78           C  
ATOM     99  O   GLY A  45      12.211  18.421  -5.449  1.00 15.79           O  
ATOM    100  N   LEU A  46      11.059  18.826  -3.563  1.00 15.67           N  
ATOM    101  CA  LEU A  46      12.130  18.502  -2.638  1.00 15.66           C  
ATOM    102  C   LEU A  46      12.261  16.996  -2.373  1.00 16.16           C  
ATOM    103  O   LEU A  46      11.268  16.271  -2.319  1.00 16.24           O  
ATOM    104  CB  LEU A  46      11.876  19.209  -1.308  1.00 15.48           C  
ATOM    105  CG  LEU A  46      11.751  20.742  -1.351  1.00 15.50           C  
ATOM    106  CD1 LEU A  46      11.796  21.324   0.057  1.00 13.97           C  
ATOM    107  CD2 LEU A  46      12.830  21.359  -2.211  1.00 13.36           C  
ATOM    108  N   CYS A  47      13.501  16.540  -2.214  1.00 16.34           N  
ATOM    109  CA  CYS A  47      13.786  15.217  -1.676  1.00 16.45           C  
ATOM    110  C   CYS A  47      14.696  15.432  -0.466  1.00 16.47           C  
ATOM    111  O   CYS A  47      15.887  15.766  -0.624  1.00 16.25           O  
ATOM    112  CB  CYS A  47      14.451  14.338  -2.732  1.00 16.80           C  
ATOM    113  SG  CYS A  47      15.013  12.728  -2.139  1.00 18.45           S  
ATOM    114  N   ILE A  48      14.105  15.322   0.728  1.00 16.03           N  
ATOM    115  CA  ILE A  48      14.806  15.505   1.997  1.00 15.81           C  
ATOM    116  C   ILE A  48      15.274  14.136   2.501  1.00 15.63           C  
ATOM    117  O   ILE A  48      14.473  13.229   2.695  1.00 15.85           O  
ATOM    118  CB  ILE A  48      13.899  16.114   3.086  1.00 15.65           C  
ATOM    119  CG1 ILE A  48      13.243  17.423   2.618  1.00 15.63           C  
ATOM    120  CG2 ILE A  48      14.703  16.328   4.364  1.00 16.20           C  
ATOM    121  CD1 ILE A  48      14.221  18.596   2.413  1.00 15.13           C  
ATOM    122  N   ILE A  49      16.571  13.993   2.702  1.00 15.53           N  
ATOM    123  CA  ILE A  49      17.150  12.734   3.172  1.00 15.25           C  
ATOM    124  C   ILE A  49      17.745  12.983   4.545  1.00 15.12           C  
ATOM    125  O   ILE A  49      18.703  13.774   4.690  1.00 14.89           O  
ATOM    126  CB  ILE A  49      18.257  12.226   2.225  1.00 15.56           C  
ATOM    127  CG1 ILE A  49      17.709  12.052   0.801  1.00 16.22           C  
ATOM    128  CG2 ILE A  49      18.891  10.904   2.758  1.00 15.19           C  
ATOM    129  CD1 ILE A  49      18.793  11.904  -0.257  1.00 15.79           C  
ATOM    130  N   ILE A  50      17.183  12.325   5.551  1.00 14.69           N  
ATOM    131  CA  ILE A  50      17.743  12.358   6.890  1.00 15.13           C  
ATOM    132  C   ILE A  50      18.544  11.066   7.066  1.00 15.49           C  
ATOM    133  O   ILE A  50      17.992   9.974   7.094  1.00 15.70           O  
ATOM    134  CB  ILE A  50      16.669  12.512   7.969  1.00 14.89           C  
ATOM    135  CG1 ILE A  50      15.856  13.792   7.707  1.00 15.59           C  
ATOM    136  CG2 ILE A  50      17.314  12.584   9.359  1.00 15.20           C  
ATOM    137  CD1 ILE A  50      14.685  14.000   8.660  1.00 15.87           C  
ATOM    138  N   ASN A  51      19.859  11.218   7.163  1.00 15.52           N  
ATOM    139  CA  ASN A  51      20.791  10.094   7.220  1.00 15.42           C  
ATOM    140  C   ASN A  51      21.406  10.004   8.611  1.00 15.44           C  
ATOM    141  O   ASN A  51      22.351  10.722   8.918  1.00 14.93           O  
ATOM    142  CB  ASN A  51      21.885  10.304   6.176  1.00 15.71           C  
ATOM    143  CG  ASN A  51      22.898   9.182   6.155  1.00 15.55           C  
ATOM    144  ND2 ASN A  51      24.167   9.534   6.050  1.00 14.40           N  
ATOM    145  OD1 ASN A  51      22.536   8.013   6.224  1.00 17.69           O  
ATOM    146  N   ASN A  52      20.864   9.130   9.454  1.00 15.42           N  
ATOM    147  CA  ASN A  52      21.349   9.012  10.818  1.00 15.57           C  
ATOM    148  C   ASN A  52      22.232   7.780  10.949  1.00 15.88           C  
ATOM    149  O   ASN A  52      21.768   6.645  10.835  1.00 15.96           O  
ATOM    150  CB  ASN A  52      20.202   9.015  11.826  1.00 15.77           C  
ATOM    151  CG  ASN A  52      19.683  10.427  12.131  1.00 16.27           C  
ATOM    152  ND2 ASN A  52      18.651  10.509  12.967  1.00 15.93           N  
ATOM    153  OD1 ASN A  52      20.208  11.427  11.628  1.00 16.11           O  
ATOM    154  N   LYS A  53      23.521   8.040  11.143  1.00 16.08           N  
ATOM    155  CA  LYS A  53      24.553   7.010  11.208  1.00 16.80           C  
ATOM    156  C   LYS A  53      25.014   6.791  12.645  1.00 17.17           C  
ATOM    157  O   LYS A  53      25.157   5.642  13.077  1.00 17.37           O  
ATOM    158  CB  LYS A  53      25.738   7.425  10.334  1.00 16.69           C  
ATOM    159  CG  LYS A  53      26.838   6.377  10.165  1.00 18.14           C  
ATOM    160  CD  LYS A  53      28.004   6.915   9.336  1.00 19.02           C  
ATOM    161  CE  LYS A  53      28.981   5.803   8.987  1.00 21.39           C  
ATOM    162  NZ  LYS A  53      30.052   6.261   8.055  1.00 21.59           N1+
ATOM    163  N   ASN A  54      25.239   7.888  13.376  1.00 17.74           N  
ATOM    164  CA  ASN A  54      25.877   7.856  14.704  1.00 18.36           C  
ATOM    165  C   ASN A  54      24.928   8.292  15.816  1.00 18.38           C  
ATOM    166  O   ASN A  54      24.314   9.356  15.725  1.00 19.01           O  
ATOM    167  CB  ASN A  54      27.093   8.780  14.729  1.00 18.33           C  
ATOM    168  CG  ASN A  54      28.100   8.451  13.646  1.00 19.52           C  
ATOM    169  ND2 ASN A  54      28.257   9.368  12.697  1.00 19.66           N  
ATOM    170  OD1 ASN A  54      28.741   7.391  13.668  1.00 18.69           O  
ATOM    171  N   PHE A  55      24.840   7.495  16.878  1.00 18.29           N  
ATOM    172  CA  PHE A  55      23.855   7.727  17.936  1.00 18.08           C  
ATOM    173  C   PHE A  55      24.510   7.922  19.284  1.00 18.59           C  
ATOM    174  O   PHE A  55      25.496   7.261  19.597  1.00 18.37           O  
ATOM    175  CB  PHE A  55      22.877   6.559  17.996  1.00 17.61           C  
ATOM    176  CG  PHE A  55      22.092   6.396  16.741  1.00 16.28           C  
ATOM    177  CD1 PHE A  55      22.652   5.767  15.640  1.00 14.23           C  
ATOM    178  CD2 PHE A  55      20.810   6.913  16.639  1.00 14.61           C  
ATOM    179  CE1 PHE A  55      21.939   5.637  14.467  1.00 14.35           C  
ATOM    180  CE2 PHE A  55      20.096   6.797  15.467  1.00 13.33           C  
ATOM    181  CZ  PHE A  55      20.658   6.159  14.381  1.00 14.38           C  
ATOM    182  N   HIS A  56      23.940   8.823  20.084  1.00 19.35           N  
ATOM    183  CA  HIS A  56      24.475   9.144  21.414  1.00 19.87           C  
ATOM    184  C   HIS A  56      24.669   7.892  22.265  1.00 20.44           C  
ATOM    185  O   HIS A  56      23.857   6.979  22.215  1.00 20.34           O  
ATOM    186  CB  HIS A  56      23.536  10.111  22.141  1.00 19.95           C  
ATOM    187  N   LYS A  57      25.750   7.867  23.045  1.00 21.56           N  
ATOM    188  CA  LYS A  57      26.071   6.744  23.938  1.00 22.25           C  
ATOM    189  C   LYS A  57      24.892   6.332  24.829  1.00 22.96           C  
ATOM    190  O   LYS A  57      24.677   5.145  25.081  1.00 23.06           O  
ATOM    191  CB  LYS A  57      27.272   7.103  24.819  1.00 22.00           C  
ATOM    192  N   SER A  58      24.128   7.324  25.283  1.00 23.79           N  
ATOM    193  CA  SER A  58      23.011   7.109  26.204  1.00 24.44           C  
ATOM    194  C   SER A  58      21.864   6.259  25.646  1.00 24.86           C  
ATOM    195  O   SER A  58      21.058   5.749  26.423  1.00 25.32           O  
ATOM    196  CB  SER A  58      22.460   8.464  26.672  1.00 24.51           C  
ATOM    197  OG  SER A  58      22.021   9.246  25.572  1.00 24.66           O  
ATOM    198  N   THR A  59      21.777   6.116  24.320  1.00 25.29           N  
ATOM    199  CA  THR A  59      20.728   5.309  23.685  1.00 25.33           C  
ATOM    200  C   THR A  59      21.110   3.832  23.525  1.00 25.44           C  
ATOM    201  O   THR A  59      20.240   2.975  23.365  1.00 25.44           O  
ATOM    202  CB  THR A  59      20.333   5.867  22.282  1.00 25.63           C  
ATOM    203  CG2 THR A  59      19.944   7.346  22.374  1.00 25.52           C  
ATOM    204  OG1 THR A  59      21.416   5.701  21.350  1.00 25.36           O  
ATOM    205  N   GLY A  60      22.407   3.540  23.536  1.00 25.68           N  
ATOM    206  CA  GLY A  60      22.894   2.182  23.304  1.00 26.00           C  
ATOM    207  C   GLY A  60      22.654   1.678  21.885  1.00 26.20           C  
ATOM    208  O   GLY A  60      22.664   0.469  21.649  1.00 26.53           O  
ATOM    209  N   MET A  61      22.442   2.594  20.942  1.00 26.22           N  
ATOM    210  CA  MET A  61      22.189   2.225  19.549  1.00 26.34           C  
ATOM    211  C   MET A  61      23.531   2.186  18.838  1.00 25.54           C  
ATOM    212  O   MET A  61      24.328   3.119  18.959  1.00 25.35           O  
ATOM    213  CB  MET A  61      21.293   3.251  18.848  1.00 26.88           C  
ATOM    214  CG  MET A  61      20.060   3.691  19.618  1.00 29.31           C  
ATOM    215  SD  MET A  61      18.529   2.981  19.025  1.00 35.18           S  
ATOM    216  CE  MET A  61      18.945   1.233  19.029  1.00 32.72           C  
ATOM    217  N   THR A  62      23.768   1.115  18.088  1.00 24.60           N  
ATOM    218  CA  THR A  62      25.055   0.906  17.433  1.00 24.12           C  
ATOM    219  C   THR A  62      25.085   1.692  16.121  1.00 22.98           C  
ATOM    220  O   THR A  62      24.043   1.992  15.555  1.00 23.09           O  
ATOM    221  CB  THR A  62      25.315  -0.603  17.169  1.00 24.15           C  
ATOM    222  CG2 THR A  62      25.088  -1.424  18.431  1.00 24.19           C  
ATOM    223  OG1 THR A  62      24.423  -1.067  16.155  1.00 25.25           O  
ATOM    224  N   SER A  63      26.285   2.024  15.657  1.00 21.99           N  
ATOM    225  CA  SER A  63      26.494   2.750  14.391  1.00 21.31           C  
ATOM    226  C   SER A  63      25.865   2.034  13.186  1.00 20.28           C  
ATOM    227  O   SER A  63      25.896   0.800  13.108  1.00 19.99           O  
ATOM    228  CB  SER A  63      28.003   2.926  14.164  1.00 21.66           C  
ATOM    229  OG  SER A  63      28.265   3.710  13.014  1.00 23.32           O  
ATOM    230  N   ARG A  64      25.289   2.806  12.255  1.00 19.08           N  
ATOM    231  CA  ARG A  64      24.578   2.246  11.094  1.00 18.20           C  
ATOM    232  C   ARG A  64      25.450   2.257   9.832  1.00 18.12           C  
ATOM    233  O   ARG A  64      25.173   2.952   8.850  1.00 17.44           O  
ATOM    234  CB  ARG A  64      23.228   2.958  10.853  1.00 17.93           C  
ATOM    235  CG  ARG A  64      22.204   2.767  11.982  1.00 16.66           C  
ATOM    236  CD  ARG A  64      20.805   3.348  11.659  1.00 15.97           C  
ATOM    237  NE  ARG A  64      20.291   2.793  10.400  1.00 15.49           N  
ATOM    238  CZ  ARG A  64      20.338   3.392   9.211  1.00 14.98           C  
ATOM    239  NH1 ARG A  64      20.827   4.620   9.075  1.00 16.05           N1+
ATOM    240  NH2 ARG A  64      19.875   2.754   8.139  1.00 15.04           N  
ATOM    241  N   SER A  65      26.500   1.443   9.879  1.00 17.93           N  
ATOM    242  CA  SER A  65      27.453   1.312   8.793  1.00 18.20           C  
ATOM    243  C   SER A  65      26.764   0.898   7.478  1.00 17.66           C  
ATOM    244  O   SER A  65      25.947  -0.035   7.449  1.00 17.48           O  
ATOM    245  CB  SER A  65      28.524   0.284   9.195  1.00 18.59           C  
ATOM    246  OG  SER A  65      29.626   0.346   8.323  1.00 21.36           O  
ATOM    247  N   GLY A  66      27.086   1.616   6.404  1.00 16.74           N  
ATOM    248  CA  GLY A  66      26.476   1.408   5.103  1.00 16.34           C  
ATOM    249  C   GLY A  66      25.401   2.433   4.783  1.00 16.06           C  
ATOM    250  O   GLY A  66      25.001   2.565   3.628  1.00 15.97           O  
ATOM    251  N   THR A  67      24.935   3.177   5.780  1.00 15.76           N  
ATOM    252  CA  THR A  67      23.896   4.192   5.520  1.00 15.94           C  
ATOM    253  C   THR A  67      24.386   5.321   4.588  1.00 16.37           C  
ATOM    254  O   THR A  67      23.589   5.853   3.819  1.00 16.86           O  
ATOM    255  CB  THR A  67      23.313   4.795   6.812  1.00 15.83           C  
ATOM    256  CG2 THR A  67      24.349   5.699   7.525  1.00 14.88           C  
ATOM    257  OG1 THR A  67      22.113   5.545   6.502  1.00 17.02           O  
ATOM    258  N   ASP A  68      25.679   5.672   4.638  1.00 16.32           N  
ATOM    259  CA  ASP A  68      26.224   6.690   3.728  1.00 16.48           C  
ATOM    260  C   ASP A  68      26.151   6.244   2.265  1.00 16.64           C  
ATOM    261  O   ASP A  68      25.949   7.064   1.368  1.00 15.61           O  
ATOM    262  CB  ASP A  68      27.684   7.022   4.070  1.00 16.74           C  
ATOM    263  CG  ASP A  68      27.831   7.749   5.399  1.00 17.02           C  
ATOM    264  OD1 ASP A  68      28.965   7.851   5.874  1.00 19.32           O  
ATOM    265  OD2 ASP A  68      26.825   8.206   5.972  1.00 18.63           O1-
ATOM    266  N   VAL A  69      26.364   4.947   2.024  1.00 17.09           N  
ATOM    267  CA  VAL A  69      26.199   4.379   0.675  1.00 17.26           C  
ATOM    268  C   VAL A  69      24.735   4.576   0.208  1.00 17.37           C  
ATOM    269  O   VAL A  69      24.494   4.983  -0.937  1.00 18.14           O  
ATOM    270  CB  VAL A  69      26.645   2.888   0.628  1.00 17.21           C  
ATOM    271  CG1 VAL A  69      26.237   2.234  -0.653  1.00 17.73           C  
ATOM    272  CG2 VAL A  69      28.153   2.791   0.808  1.00 16.91           C  
ATOM    273  N   ASP A  70      23.773   4.316   1.097  1.00 17.47           N  
ATOM    274  CA  ASP A  70      22.340   4.527   0.796  1.00 17.25           C  
ATOM    275  C   ASP A  70      22.048   6.006   0.488  1.00 17.16           C  
ATOM    276  O   ASP A  70      21.378   6.319  -0.502  1.00 16.95           O  
ATOM    277  CB  ASP A  70      21.462   4.093   1.970  1.00 16.87           C  
ATOM    278  CG  ASP A  70      21.227   2.599   2.024  1.00 17.91           C  
ATOM    279  OD1 ASP A  70      21.646   1.863   1.101  1.00 19.13           O  
ATOM    280  OD2 ASP A  70      20.593   2.157   3.002  1.00 17.79           O1-
ATOM    281  N   ALA A  71      22.562   6.894   1.336  1.00 16.68           N  
ATOM    282  CA  ALA A  71      22.335   8.348   1.187  1.00 16.90           C  
ATOM    283  C   ALA A  71      22.863   8.879  -0.147  1.00 16.48           C  
ATOM    284  O   ALA A  71      22.206   9.680  -0.805  1.00 15.64           O  
ATOM    285  CB  ALA A  71      22.947   9.113   2.349  1.00 16.79           C  
ATOM    286  N   ALA A  72      24.032   8.398  -0.551  1.00 16.39           N  
ATOM    287  CA  ALA A  72      24.650   8.804  -1.810  1.00 16.42           C  
ATOM    288  C   ALA A  72      23.872   8.252  -3.008  1.00 16.71           C  
ATOM    289  O   ALA A  72      23.659   8.967  -3.986  1.00 17.57           O  
ATOM    290  CB  ALA A  72      26.131   8.343  -1.852  1.00 16.45           C  
ATOM    291  N   ASN A  73      23.450   6.986  -2.932  1.00 16.61           N  
ATOM    292  CA  ASN A  73      22.638   6.361  -3.990  1.00 16.36           C  
ATOM    293  C   ASN A  73      21.348   7.157  -4.209  1.00 16.02           C  
ATOM    294  O   ASN A  73      20.987   7.500  -5.334  1.00 15.01           O  
ATOM    295  CB  ASN A  73      22.289   4.910  -3.611  1.00 16.11           C  
ATOM    296  CG  ASN A  73      22.018   4.006  -4.827  1.00 17.70           C  
ATOM    297  ND2 ASN A  73      21.915   2.685  -4.569  1.00 17.23           N  
ATOM    298  OD1 ASN A  73      21.913   4.469  -5.966  1.00 17.55           O  
ATOM    299  N   LEU A  74      20.679   7.455  -3.104  1.00 16.38           N  
ATOM    300  CA  LEU A  74      19.430   8.212  -3.121  1.00 16.88           C  
ATOM    301  C   LEU A  74      19.605   9.611  -3.709  1.00 16.55           C  
ATOM    302  O   LEU A  74      18.768  10.066  -4.488  1.00 17.12           O  
ATOM    303  CB  LEU A  74      18.856   8.308  -1.699  1.00 17.11           C  
ATOM    304  CG  LEU A  74      18.207   7.032  -1.176  1.00 17.09           C  
ATOM    305  CD1 LEU A  74      18.097   7.050   0.351  1.00 15.12           C  
ATOM    306  CD2 LEU A  74      16.837   6.832  -1.829  1.00 16.72           C  
ATOM    307  N   ARG A  75      20.689  10.293  -3.330  1.00 16.44           N  
ATOM    308  CA AARG A  75      20.954  11.629  -3.839  0.50 16.19           C  
ATOM    309  CA BARG A  75      20.976  11.627  -3.839  0.50 16.02           C  
ATOM    310  C   ARG A  75      21.056  11.578  -5.361  1.00 15.97           C  
ATOM    311  O   ARG A  75      20.421  12.364  -6.045  1.00 15.93           O  
ATOM    312  CB AARG A  75      22.230  12.216  -3.218  0.50 16.15           C  
ATOM    313  CB BARG A  75      22.287  12.156  -3.239  0.50 15.85           C  
ATOM    314  CG AARG A  75      22.608  13.608  -3.721  0.50 16.69           C  
ATOM    315  CG BARG A  75      22.804  13.470  -3.819  0.50 15.62           C  
ATOM    316  CD AARG A  75      23.507  14.332  -2.723  0.50 16.97           C  
ATOM    317  CD BARG A  75      23.941  14.009  -2.963  0.50 14.64           C  
ATOM    318  NE AARG A  75      24.264  15.439  -3.307  0.50 17.83           N  
ATOM    319  NE BARG A  75      24.533  15.249  -3.461  0.50 14.66           N  
ATOM    320  CZ AARG A  75      23.944  16.728  -3.197  0.50 18.50           C  
ATOM    321  CZ BARG A  75      25.820  15.378  -3.775  0.50 14.50           C  
ATOM    322  NH1AARG A  75      22.855  17.109  -2.538  0.50 17.95           N1+
ATOM    323  NH1BARG A  75      26.630  14.331  -3.649  0.50 14.27           N1+
ATOM    324  NH2AARG A  75      24.725  17.645  -3.755  0.50 20.68           N  
ATOM    325  NH2BARG A  75      26.303  16.543  -4.204  0.50 13.02           N  
ATOM    326  N   GLU A  76      21.834  10.629  -5.877  1.00 15.82           N  
ATOM    327  CA  GLU A  76      22.042  10.502  -7.314  1.00 15.66           C  
ATOM    328  C   GLU A  76      20.779  10.070  -8.056  1.00 15.79           C  
ATOM    329  O   GLU A  76      20.490  10.580  -9.139  1.00 15.34           O  
ATOM    330  CB  GLU A  76      23.189   9.524  -7.591  1.00 15.96           C  
ATOM    331  CG  GLU A  76      23.520   9.308  -9.070  1.00 16.85           C  
ATOM    332  CD  GLU A  76      23.986  10.556  -9.794  1.00 17.98           C  
ATOM    333  OE1 GLU A  76      24.204  11.617  -9.159  1.00 18.09           O  
ATOM    334  OE2 GLU A  76      24.148  10.477 -11.031  1.00 20.41           O1-
ATOM    335  N   THR A  77      20.039   9.131  -7.467  1.00 15.66           N  
ATOM    336  CA  THR A  77      18.834   8.601  -8.087  1.00 15.43           C  
ATOM    337  C   THR A  77      17.775   9.694  -8.190  1.00 16.04           C  
ATOM    338  O   THR A  77      17.223   9.926  -9.267  1.00 15.55           O  
ATOM    339  CB  THR A  77      18.306   7.398  -7.317  1.00 15.45           C  
ATOM    340  CG2 THR A  77      17.063   6.819  -7.997  1.00 14.42           C  
ATOM    341  OG1 THR A  77      19.331   6.391  -7.257  1.00 14.86           O  
ATOM    342  N   PHE A  78      17.530  10.397  -7.088  1.00 16.05           N  
ATOM    343  CA  PHE A  78      16.535  11.464  -7.107  1.00 16.56           C  
ATOM    344  C   PHE A  78      16.955  12.731  -7.837  1.00 16.79           C  
ATOM    345  O   PHE A  78      16.096  13.457  -8.346  1.00 17.21           O  
ATOM    346  CB  PHE A  78      16.016  11.743  -5.697  1.00 16.92           C  
ATOM    347  CG  PHE A  78      15.004  10.738  -5.263  1.00 16.94           C  
ATOM    348  CD1 PHE A  78      15.393   9.560  -4.642  1.00 16.62           C  
ATOM    349  CD2 PHE A  78      13.664  10.933  -5.546  1.00 17.95           C  
ATOM    350  CE1 PHE A  78      14.450   8.613  -4.271  1.00 18.06           C  
ATOM    351  CE2 PHE A  78      12.722   9.993  -5.190  1.00 18.09           C  
ATOM    352  CZ  PHE A  78      13.107   8.831  -4.549  1.00 17.48           C  
ATOM    353  N   ARG A  79      18.257  12.982  -7.929  1.00 16.53           N  
ATOM    354  CA  ARG A  79      18.769  14.023  -8.818  1.00 16.79           C  
ATOM    355  C   ARG A  79      18.411  13.718 -10.277  1.00 17.07           C  
ATOM    356  O   ARG A  79      18.001  14.615 -11.011  1.00 16.57           O  
ATOM    357  CB  ARG A  79      20.295  14.137  -8.688  1.00 16.74           C  
ATOM    358  CG  ARG A  79      20.943  15.172  -9.590  1.00 16.62           C  
ATOM    359  CD  ARG A  79      22.466  15.099  -9.528  1.00 17.23           C  
ATOM    360  NE  ARG A  79      23.019  14.031 -10.351  1.00 17.17           N  
ATOM    361  CZ  ARG A  79      23.180  14.079 -11.673  1.00 18.62           C  
ATOM    362  NH1 ARG A  79      22.835  15.156 -12.376  1.00 19.36           N1+
ATOM    363  NH2 ARG A  79      23.695  13.030 -12.303  1.00 18.89           N  
ATOM    364  N   ASN A  80      18.583  12.469 -10.706  1.00 17.32           N  
ATOM    365  CA  ASN A  80      18.235  12.103 -12.087  1.00 18.22           C  
ATOM    366  C   ASN A  80      16.717  12.150 -12.351  1.00 17.94           C  
ATOM    367  O   ASN A  80      16.305  12.282 -13.492  1.00 18.45           O  
ATOM    368  CB  ASN A  80      18.824  10.744 -12.489  1.00 18.46           C  
ATOM    369  CG  ASN A  80      20.333  10.778 -12.628  1.00 20.43           C  
ATOM    370  ND2 ASN A  80      20.993   9.731 -12.143  1.00 22.65           N  
ATOM    371  OD1 ASN A  80      20.907  11.730 -13.171  1.00 23.12           O  
ATOM    372  N   LEU A  81      15.900  12.088 -11.299  1.00 17.69           N  
ATOM    373  CA  LEU A  81      14.449  12.298 -11.432  1.00 17.41           C  
ATOM    374  C   LEU A  81      14.056  13.787 -11.355  1.00 17.05           C  
ATOM    375  O   LEU A  81      12.873  14.127 -11.401  1.00 16.61           O  
ATOM    376  CB  LEU A  81      13.710  11.506 -10.364  1.00 17.19           C  
ATOM    377  CG  LEU A  81      13.793   9.984 -10.497  1.00 17.87           C  
ATOM    378  CD1 LEU A  81      13.177   9.320  -9.280  1.00 16.41           C  
ATOM    379  CD2 LEU A  81      13.128   9.497 -11.776  1.00 18.64           C  
ATOM    380  N   LYS A  82      15.063  14.655 -11.266  1.00 16.48           N  
ATOM    381  CA  LYS A  82      14.909  16.108 -11.199  1.00 16.46           C  
ATOM    382  C   LYS A  82      14.375  16.652  -9.873  1.00 16.59           C  
ATOM    383  O   LYS A  82      13.789  17.742  -9.846  1.00 16.95           O  
ATOM    384  CB  LYS A  82      14.096  16.669 -12.371  1.00 16.57           C  
ATOM    385  CG  LYS A  82      14.446  16.090 -13.732  1.00 17.62           C  
ATOM    386  CD  LYS A  82      15.927  16.165 -14.065  1.00 19.90           C  
ATOM    387  CE  LYS A  82      16.172  15.715 -15.506  1.00 20.69           C  
ATOM    388  NZ  LYS A  82      17.604  15.422 -15.786  1.00 21.07           N1+
ATOM    389  N   TYR A  83      14.631  15.929  -8.777  1.00 16.26           N  
ATOM    390  CA  TYR A  83      14.345  16.430  -7.429  1.00 16.27           C  
ATOM    391  C   TYR A  83      15.451  17.329  -6.875  1.00 16.67           C  
ATOM    392  O   TYR A  83      16.627  17.141  -7.165  1.00 16.50           O  
ATOM    393  CB  TYR A  83      14.100  15.275  -6.462  1.00 16.48           C  
ATOM    394  CG  TYR A  83      12.714  14.699  -6.631  1.00 16.73           C  
ATOM    395  CD1 TYR A  83      12.449  13.723  -7.584  1.00 17.69           C  
ATOM    396  CD2 TYR A  83      11.656  15.177  -5.863  1.00 17.02           C  
ATOM    397  CE1 TYR A  83      11.155  13.212  -7.744  1.00 17.80           C  
ATOM    398  CE2 TYR A  83      10.379  14.694  -6.025  1.00 17.53           C  
ATOM    399  CZ  TYR A  83      10.129  13.710  -6.955  1.00 18.21           C  
ATOM    400  OH  TYR A  83       8.834  13.247  -7.070  1.00 19.86           O  
ATOM    401  N   GLU A  84      15.038  18.312  -6.081  1.00 16.47           N  
ATOM    402  CA  GLU A  84      15.940  19.127  -5.307  1.00 16.79           C  
ATOM    403  C   GLU A  84      16.281  18.362  -4.030  1.00 16.67           C  
ATOM    404  O   GLU A  84      15.505  18.360  -3.081  1.00 16.22           O  
ATOM    405  CB  GLU A  84      15.289  20.482  -4.997  1.00 16.88           C  
ATOM    406  CG  GLU A  84      16.166  21.451  -4.225  1.00 17.84           C  
ATOM    407  CD  GLU A  84      15.439  22.742  -3.876  1.00 19.77           C  
ATOM    408  OE1 GLU A  84      15.708  23.304  -2.788  1.00 20.78           O  
ATOM    409  OE2 GLU A  84      14.600  23.191  -4.688  1.00 20.16           O1-
ATOM    410  N   VAL A  85      17.461  17.736  -4.013  1.00 16.89           N  
ATOM    411  CA  VAL A  85      17.860  16.868  -2.910  1.00 16.65           C  
ATOM    412  C   VAL A  85      18.577  17.648  -1.821  1.00 16.73           C  
ATOM    413  O   VAL A  85      19.508  18.398  -2.104  1.00 16.64           O  
ATOM    414  CB  VAL A  85      18.787  15.726  -3.398  1.00 16.60           C  
ATOM    415  CG1 VAL A  85      19.157  14.799  -2.249  1.00 16.70           C  
ATOM    416  CG2 VAL A  85      18.120  14.948  -4.511  1.00 16.69           C  
ATOM    417  N   ARG A  86      18.137  17.459  -0.579  1.00 16.87           N  
ATOM    418  CA  ARG A  86      18.773  18.049   0.587  1.00 17.03           C  
ATOM    419  C   ARG A  86      19.103  16.923   1.570  1.00 17.58           C  
ATOM    420  O   ARG A  86      18.196  16.251   2.075  1.00 17.31           O  
ATOM    421  CB  ARG A  86      17.840  19.065   1.230  1.00 17.27           C  
ATOM    422  CG  ARG A  86      17.381  20.179   0.304  1.00 17.60           C  
ATOM    423  CD  ARG A  86      16.573  21.204   1.071  1.00 18.37           C  
ATOM    424  NE  ARG A  86      15.891  22.160   0.196  1.00 19.28           N  
ATOM    425  CZ  ARG A  86      14.904  22.972   0.580  1.00 19.75           C  
ATOM    426  NH1 ARG A  86      14.465  22.969   1.835  1.00 19.49           N1+
ATOM    427  NH2 ARG A  86      14.343  23.799  -0.297  1.00 19.56           N  
ATOM    428  N   ASN A  87      20.400  16.685   1.790  1.00 17.76           N  
ATOM    429  CA  ASN A  87      20.870  15.612   2.676  1.00 18.54           C  
ATOM    430  C   ASN A  87      21.147  16.231   4.050  1.00 18.39           C  
ATOM    431  O   ASN A  87      21.699  17.342   4.139  1.00 18.76           O  
ATOM    432  CB  ASN A  87      22.133  14.928   2.089  1.00 18.87           C  
ATOM    433  CG  ASN A  87      22.068  13.372   2.116  1.00 23.13           C  
ATOM    434  ND2 ASN A  87      21.992  12.804   3.329  1.00 22.93           N  
ATOM    435  OD1 ASN A  87      22.118  12.693   1.049  1.00 24.61           O  
ATOM    436  N   LYS A  88      20.744  15.537   5.114  1.00 18.21           N  
ATOM    437  CA  LYS A  88      21.067  15.941   6.486  1.00 18.64           C  
ATOM    438  C   LYS A  88      21.602  14.745   7.285  1.00 18.28           C  
ATOM    439  O   LYS A  88      21.021  13.655   7.252  1.00 18.31           O  
ATOM    440  CB  LYS A  88      19.835  16.511   7.181  1.00 19.40           C  
ATOM    441  CG  LYS A  88      19.253  17.791   6.547  1.00 21.42           C  
ATOM    442  CD  LYS A  88      20.125  19.013   6.750  1.00 23.05           C  
ATOM    443  CE  LYS A  88      20.096  19.526   8.191  1.00 24.75           C  
ATOM    444  NZ  LYS A  88      20.956  20.731   8.368  1.00 25.85           N1+
ATOM    445  N   ASN A  89      22.695  14.948   8.012  1.00 17.29           N  
ATOM    446  CA  ASN A  89      23.331  13.863   8.755  1.00 17.33           C  
ATOM    447  C   ASN A  89      23.230  14.002  10.272  1.00 16.97           C  
ATOM    448  O   ASN A  89      23.475  15.082  10.832  1.00 15.53           O  
ATOM    449  CB  ASN A  89      24.808  13.770   8.369  1.00 17.87           C  
ATOM    450  CG  ASN A  89      25.004  13.570   6.890  1.00 18.98           C  
ATOM    451  ND2 ASN A  89      25.793  14.442   6.277  1.00 22.65           N  
ATOM    452  OD1 ASN A  89      24.437  12.661   6.297  1.00 20.91           O  
ATOM    453  N   ASP A  90      22.902  12.887  10.930  1.00 16.56           N  
ATOM    454  CA  ASP A  90      23.004  12.776  12.400  1.00 16.19           C  
ATOM    455  C   ASP A  90      22.217  13.862  13.126  1.00 15.94           C  
ATOM    456  O   ASP A  90      22.776  14.685  13.870  1.00 16.50           O  
ATOM    457  CB  ASP A  90      24.475  12.756  12.836  1.00 16.08           C  
ATOM    458  CG  ASP A  90      25.211  11.500  12.366  1.00 15.48           C  
ATOM    459  OD1 ASP A  90      24.563  10.504  11.973  1.00 14.35           O  
ATOM    460  OD2 ASP A  90      26.452  11.511  12.386  1.00 16.67           O1-
ATOM    461  N   LEU A  91      20.905  13.846  12.911  1.00 15.97           N  
ATOM    462  CA  LEU A  91      20.010  14.835  13.503  1.00 15.97           C  
ATOM    463  C   LEU A  91      19.386  14.310  14.788  1.00 16.25           C  
ATOM    464  O   LEU A  91      18.930  13.169  14.846  1.00 16.54           O  
ATOM    465  CB  LEU A  91      18.899  15.223  12.534  1.00 15.96           C  
ATOM    466  CG  LEU A  91      19.259  15.841  11.183  1.00 15.49           C  
ATOM    467  CD1 LEU A  91      17.973  16.367  10.510  1.00 14.44           C  
ATOM    468  CD2 LEU A  91      20.291  16.933  11.322  1.00 15.22           C  
ATOM    469  N   THR A  92      19.350  15.161  15.810  1.00 16.49           N  
ATOM    470  CA  THR A  92      18.651  14.848  17.052  1.00 16.68           C  
ATOM    471  C   THR A  92      17.152  14.736  16.751  1.00 17.12           C  
ATOM    472  O   THR A  92      16.698  15.202  15.713  1.00 17.09           O  
ATOM    473  CB  THR A  92      18.903  15.938  18.103  1.00 16.41           C  
ATOM    474  CG2 THR A  92      20.393  16.111  18.342  1.00 15.96           C  
ATOM    475  OG1 THR A  92      18.354  17.174  17.634  1.00 15.89           O  
ATOM    476  N   ARG A  93      16.391  14.097  17.638  1.00 17.96           N  
ATOM    477  CA  ARG A  93      14.917  14.066  17.505  1.00 18.35           C  
ATOM    478  C   ARG A  93      14.350  15.482  17.307  1.00 18.22           C  
ATOM    479  O   ARG A  93      13.415  15.687  16.534  1.00 18.53           O  
ATOM    480  CB  ARG A  93      14.235  13.402  18.722  1.00 18.71           C  
ATOM    481  CG  ARG A  93      14.880  13.701  20.083  1.00 20.76           C  
ATOM    482  CD  ARG A  93      13.891  13.854  21.236  1.00 23.68           C  
ATOM    483  NE  ARG A  93      13.317  12.579  21.656  1.00 25.82           N  
ATOM    484  CZ  ARG A  93      13.515  11.970  22.828  1.00 27.13           C  
ATOM    485  NH1 ARG A  93      12.912  10.808  23.056  1.00 28.25           N1+
ATOM    486  NH2 ARG A  93      14.293  12.490  23.772  1.00 27.66           N  
ATOM    487  N   GLU A  94      14.936  16.454  17.996  1.00 17.90           N  
ATOM    488  CA  GLU A  94      14.471  17.832  17.939  1.00 17.74           C  
ATOM    489  C   GLU A  94      14.784  18.482  16.592  1.00 17.06           C  
ATOM    490  O   GLU A  94      13.961  19.214  16.052  1.00 16.76           O  
ATOM    491  CB  GLU A  94      15.089  18.645  19.068  1.00 17.78           C  
ATOM    492  CG  GLU A  94      14.652  18.204  20.464  1.00 19.09           C  
ATOM    493  CD  GLU A  94      15.562  17.165  21.106  1.00 19.92           C  
ATOM    494  OE1 GLU A  94      16.444  16.602  20.424  1.00 18.24           O  
ATOM    495  OE2 GLU A  94      15.389  16.920  22.315  1.00 21.05           O1-
ATOM    496  N   GLU A  95      15.968  18.206  16.054  1.00 16.49           N  
ATOM    497  CA  GLU A  95      16.363  18.718  14.739  1.00 16.19           C  
ATOM    498  C   GLU A  95      15.506  18.127  13.618  1.00 16.06           C  
ATOM    499  O   GLU A  95      15.188  18.820  12.652  1.00 16.12           O  
ATOM    500  CB  GLU A  95      17.851  18.457  14.481  1.00 16.15           C  
ATOM    501  CG  GLU A  95      18.785  19.404  15.264  1.00 16.73           C  
ATOM    502  CD  GLU A  95      20.240  18.941  15.275  1.00 17.70           C  
ATOM    503  OE1 GLU A  95      21.140  19.801  15.385  1.00 17.68           O  
ATOM    504  OE2 GLU A  95      20.489  17.723  15.185  1.00 16.87           O1-
ATOM    505  N   ILE A  96      15.124  16.856  13.750  1.00 15.86           N  
ATOM    506  CA  ILE A  96      14.229  16.218  12.772  1.00 15.85           C  
ATOM    507  C   ILE A  96      12.905  16.957  12.750  1.00 16.12           C  
ATOM    508  O   ILE A  96      12.424  17.347  11.693  1.00 16.10           O  
ATOM    509  CB  ILE A  96      13.952  14.731  13.079  1.00 15.62           C  
ATOM    510  CG1 ILE A  96      15.245  13.911  13.040  1.00 15.34           C  
ATOM    511  CG2 ILE A  96      12.956  14.143  12.058  1.00 15.86           C  
ATOM    512  CD1 ILE A  96      15.030  12.412  13.213  1.00 14.66           C  
ATOM    513  N   VAL A  97      12.338  17.173  13.931  1.00 16.66           N  
ATOM    514  CA  VAL A  97      11.050  17.847  14.047  1.00 17.21           C  
ATOM    515  C   VAL A  97      11.097  19.287  13.527  1.00 17.73           C  
ATOM    516  O   VAL A  97      10.212  19.688  12.778  1.00 18.06           O  
ATOM    517  CB  VAL A  97      10.515  17.808  15.507  1.00 17.14           C  
ATOM    518  CG1 VAL A  97       9.303  18.716  15.663  1.00 16.73           C  
ATOM    519  CG2 VAL A  97      10.162  16.365  15.894  1.00 17.22           C  
ATOM    520  N   GLU A  98      12.109  20.067  13.922  1.00 18.30           N  
ATOM    521  CA  GLU A  98      12.222  21.442  13.419  1.00 18.85           C  
ATOM    522  C   GLU A  98      12.468  21.510  11.901  1.00 18.52           C  
ATOM    523  O   GLU A  98      11.919  22.381  11.232  1.00 18.21           O  
ATOM    524  CB  GLU A  98      13.273  22.252  14.192  1.00 19.31           C  
ATOM    525  CG  GLU A  98      12.786  22.751  15.564  1.00 22.17           C  
ATOM    526  CD  GLU A  98      11.381  23.391  15.516  1.00 26.18           C  
ATOM    527  OE1 GLU A  98      11.268  24.597  15.168  1.00 28.89           O  
ATOM    528  OE2 GLU A  98      10.387  22.684  15.833  1.00 28.22           O1-
ATOM    529  N   LEU A  99      13.266  20.588  11.364  1.00 18.55           N  
ATOM    530  CA  LEU A  99      13.545  20.544   9.921  1.00 18.66           C  
ATOM    531  C   LEU A  99      12.273  20.328   9.115  1.00 19.17           C  
ATOM    532  O   LEU A  99      12.020  21.030   8.131  1.00 19.40           O  
ATOM    533  CB  LEU A  99      14.549  19.431   9.593  1.00 18.86           C  
ATOM    534  CG  LEU A  99      14.788  19.122   8.106  1.00 18.38           C  
ATOM    535  CD1 LEU A  99      15.469  20.295   7.425  1.00 19.84           C  
ATOM    536  CD2 LEU A  99      15.603  17.848   7.942  1.00 18.38           C  
ATOM    537  N   MET A 100      11.471  19.354   9.536  1.00 19.02           N  
ATOM    538  CA  MET A 100      10.265  19.013   8.806  1.00 19.43           C  
ATOM    539  C   MET A 100       9.198  20.100   8.976  1.00 19.15           C  
ATOM    540  O   MET A 100       8.461  20.377   8.042  1.00 19.14           O  
ATOM    541  CB  MET A 100       9.757  17.631   9.218  1.00 19.47           C  
ATOM    542  CG  MET A 100      10.788  16.517   8.955  1.00 22.05           C  
ATOM    543  SD  MET A 100      11.140  16.275   7.193  1.00 26.95           S  
ATOM    544  CE  MET A 100      12.639  17.151   6.950  1.00 27.12           C  
ATOM    545  N   ARG A 101       9.131  20.725  10.150  1.00 19.17           N  
ATOM    546  CA  ARG A 101       8.272  21.891  10.341  1.00 19.44           C  
ATOM    547  C   ARG A 101       8.644  23.017   9.374  1.00 18.98           C  
ATOM    548  O   ARG A 101       7.777  23.551   8.684  1.00 18.93           O  
ATOM    549  CB  ARG A 101       8.359  22.409  11.783  1.00 19.81           C  
ATOM    550  CG  ARG A 101       7.414  23.575  12.091  1.00 22.60           C  
ATOM    551  CD  ARG A 101       7.538  24.066  13.555  1.00 26.83           C  
ATOM    552  NE  ARG A 101       7.263  22.979  14.499  1.00 30.56           N  
ATOM    553  CZ  ARG A 101       7.243  23.091  15.825  1.00 32.84           C  
ATOM    554  NH1 ARG A 101       7.466  24.260  16.419  1.00 33.93           N1+
ATOM    555  NH2 ARG A 101       6.986  22.013  16.564  1.00 34.00           N  
ATOM    556  N   ASP A 102       9.929  23.376   9.327  1.00 18.42           N  
ATOM    557  CA  ASP A 102      10.392  24.463   8.446  1.00 18.22           C  
ATOM    558  C   ASP A 102      10.133  24.126   6.973  1.00 17.78           C  
ATOM    559  O   ASP A 102       9.739  24.984   6.191  1.00 17.96           O  
ATOM    560  CB  ASP A 102      11.887  24.761   8.642  1.00 17.86           C  
ATOM    561  CG  ASP A 102      12.227  25.235  10.051  1.00 18.19           C  
ATOM    562  OD1 ASP A 102      11.365  25.805  10.742  1.00 17.30           O  
ATOM    563  OD2 ASP A 102      13.384  25.045  10.470  1.00 19.08           O1-
ATOM    564  N   VAL A 103      10.357  22.878   6.598  1.00 17.61           N  
ATOM    565  CA  VAL A 103      10.170  22.460   5.203  1.00 17.31           C  
ATOM    566  C   VAL A 103       8.692  22.516   4.801  1.00 17.40           C  
ATOM    567  O   VAL A 103       8.360  22.893   3.671  1.00 16.99           O  
ATOM    568  CB  VAL A 103      10.734  21.045   4.955  1.00 17.25           C  
ATOM    569  CG1 VAL A 103      10.258  20.501   3.612  1.00 16.48           C  
ATOM    570  CG2 VAL A 103      12.257  21.068   5.019  1.00 16.35           C  
ATOM    571  N   SER A 104       7.814  22.154   5.735  1.00 17.59           N  
ATOM    572  CA  SER A 104       6.366  22.170   5.486  1.00 17.75           C  
ATOM    573  C   SER A 104       5.845  23.589   5.358  1.00 18.06           C  
ATOM    574  O   SER A 104       4.812  23.806   4.738  1.00 18.61           O  
ATOM    575  CB  SER A 104       5.603  21.446   6.595  1.00 17.34           C  
ATOM    576  OG  SER A 104       5.578  22.197   7.791  1.00 17.08           O  
ATOM    577  N   LYS A 105       6.555  24.546   5.953  1.00 18.22           N  
ATOM    578  CA  LYS A 105       6.162  25.956   5.890  1.00 18.58           C  
ATOM    579  C   LYS A 105       6.738  26.716   4.685  1.00 17.97           C  
ATOM    580  O   LYS A 105       6.512  27.902   4.549  1.00 17.68           O  
ATOM    581  CB  LYS A 105       6.508  26.656   7.207  1.00 18.95           C  
ATOM    582  CG  LYS A 105       5.624  26.181   8.368  1.00 20.93           C  
ATOM    583  CD  LYS A 105       5.867  26.977   9.640  1.00 23.95           C  
ATOM    584  CE  LYS A 105       5.048  26.425  10.805  1.00 25.99           C  
ATOM    585  NZ  LYS A 105       3.576  26.417  10.533  1.00 27.01           N1+
ATOM    586  N   GLU A 106       7.466  26.030   3.807  1.00 17.74           N  
ATOM    587  CA  GLU A 106       7.916  26.633   2.551  1.00 17.27           C  
ATOM    588  C   GLU A 106       6.765  26.734   1.565  1.00 16.96           C  
ATOM    589  O   GLU A 106       5.744  26.038   1.683  1.00 17.15           O  
ATOM    590  CB  GLU A 106       9.029  25.798   1.907  1.00 16.99           C  
ATOM    591  CG  GLU A 106      10.312  25.798   2.681  1.00 17.18           C  
ATOM    592  CD  GLU A 106      11.444  25.049   1.996  1.00 17.12           C  
ATOM    593  OE1 GLU A 106      11.390  24.793   0.770  1.00 15.45           O  
ATOM    594  OE2 GLU A 106      12.414  24.738   2.708  1.00 17.12           O1-
ATOM    595  N   ASP A 107       6.942  27.579   0.567  1.00 16.70           N  
ATOM    596  CA  ASP A 107       5.962  27.688  -0.501  1.00 17.01           C  
ATOM    597  C   ASP A 107       6.298  26.645  -1.556  1.00 16.64           C  
ATOM    598  O   ASP A 107       7.269  26.795  -2.294  1.00 16.38           O  
ATOM    599  CB  ASP A 107       5.952  29.090  -1.100  1.00 17.25           C  
ATOM    600  CG  ASP A 107       4.826  29.285  -2.088  1.00 18.22           C  
ATOM    601  OD1 ASP A 107       4.239  28.281  -2.553  1.00 19.98           O  
ATOM    602  OD2 ASP A 107       4.518  30.445  -2.394  1.00 20.19           O1-
ATOM    603  N   HIS A 108       5.498  25.578  -1.598  1.00 16.32           N  
ATOM    604  CA  HIS A 108       5.680  24.474  -2.552  1.00 16.11           C  
ATOM    605  C   HIS A 108       4.835  24.628  -3.822  1.00 16.40           C  
ATOM    606  O   HIS A 108       4.684  23.654  -4.572  1.00 16.04           O  
ATOM    607  CB  HIS A 108       5.304  23.128  -1.905  1.00 15.80           C  
ATOM    608  CG  HIS A 108       6.200  22.719  -0.779  1.00 15.16           C  
ATOM    609  CD2 HIS A 108       6.196  23.068   0.529  1.00 13.68           C  
ATOM    610  ND1 HIS A 108       7.251  21.838  -0.941  1.00 12.61           N  
ATOM    611  CE1 HIS A 108       7.863  21.680   0.220  1.00 13.56           C  
ATOM    612  NE2 HIS A 108       7.243  22.415   1.127  1.00 12.10           N  
ATOM    613  N   SER A 109       4.302  25.830  -4.064  1.00 16.48           N  
ATOM    614  CA  SER A 109       3.357  26.082  -5.168  1.00 16.95           C  
ATOM    615  C   SER A 109       3.878  25.682  -6.545  1.00 17.31           C  
ATOM    616  O   SER A 109       3.105  25.231  -7.391  1.00 18.02           O  
ATOM    617  CB  SER A 109       2.955  27.562  -5.217  1.00 16.99           C  
ATOM    618  OG  SER A 109       2.099  27.879  -4.137  1.00 17.02           O  
ATOM    619  N   LYS A 110       5.180  25.836  -6.767  1.00 17.38           N  
ATOM    620  CA  LYS A 110       5.781  25.507  -8.061  1.00 17.60           C  
ATOM    621  C   LYS A 110       6.312  24.074  -8.133  1.00 17.31           C  
ATOM    622  O   LYS A 110       6.941  23.699  -9.121  1.00 17.39           O  
ATOM    623  CB  LYS A 110       6.874  26.527  -8.415  1.00 17.80           C  
ATOM    624  CG  LYS A 110       6.316  27.943  -8.551  1.00 18.75           C  
ATOM    625  CD  LYS A 110       7.243  28.907  -9.300  1.00 20.82           C  
ATOM    626  CE  LYS A 110       8.448  29.333  -8.465  1.00 21.95           C  
ATOM    627  NZ  LYS A 110       9.030  30.624  -8.966  1.00 22.77           N1+
ATOM    628  N   ARG A 111       6.018  23.259  -7.119  1.00 17.16           N  
ATOM    629  CA  ARG A 111       6.539  21.903  -7.057  1.00 16.76           C  
ATOM    630  C   ARG A 111       5.431  20.861  -7.240  1.00 17.14           C  
ATOM    631  O   ARG A 111       4.314  21.052  -6.760  1.00 17.41           O  
ATOM    632  CB  ARG A 111       7.277  21.694  -5.735  1.00 16.99           C  
ATOM    633  CG  ARG A 111       8.440  22.670  -5.555  1.00 16.81           C  
ATOM    634  CD  ARG A 111       8.853  22.820  -4.090  1.00 17.10           C  
ATOM    635  NE  ARG A 111       9.911  23.824  -3.905  1.00 16.11           N  
ATOM    636  CZ  ARG A 111      10.325  24.286  -2.725  1.00 16.44           C  
ATOM    637  NH1 ARG A 111      11.295  25.185  -2.675  1.00 17.47           N1+
ATOM    638  NH2 ARG A 111       9.775  23.870  -1.592  1.00 16.63           N  
ATOM    639  N   SER A 112       5.754  19.775  -7.942  1.00 16.91           N  
ATOM    640  CA  SER A 112       4.796  18.713  -8.267  1.00 17.22           C  
ATOM    641  C   SER A 112       4.527  17.777  -7.101  1.00 17.39           C  
ATOM    642  O   SER A 112       3.434  17.200  -6.997  1.00 17.74           O  
ATOM    643  CB  SER A 112       5.309  17.866  -9.437  1.00 16.82           C  
ATOM    644  OG  SER A 112       5.507  18.652 -10.592  1.00 17.18           O  
ATOM    645  N   SER A 113       5.532  17.606  -6.249  1.00 17.46           N  
ATOM    646  CA  SER A 113       5.520  16.553  -5.239  1.00 17.42           C  
ATOM    647  C   SER A 113       6.464  16.883  -4.084  1.00 17.54           C  
ATOM    648  O   SER A 113       7.124  17.930  -4.081  1.00 17.30           O  
ATOM    649  CB  SER A 113       5.897  15.216  -5.877  1.00 17.38           C  
ATOM    650  OG  SER A 113       7.184  15.258  -6.483  1.00 17.48           O  
ATOM    651  N   PHE A 114       6.477  15.996  -3.094  1.00 17.27           N  
ATOM    652  CA  PHE A 114       7.384  16.066  -1.964  1.00 16.83           C  
ATOM    653  C   PHE A 114       7.852  14.661  -1.593  1.00 16.80           C  
ATOM    654  O   PHE A 114       7.035  13.734  -1.509  1.00 16.84           O  
ATOM    655  CB  PHE A 114       6.692  16.680  -0.748  1.00 16.68           C  
ATOM    656  CG  PHE A 114       7.556  16.698   0.484  1.00 16.43           C  
ATOM    657  CD1 PHE A 114       8.640  17.575   0.571  1.00 16.24           C  
ATOM    658  CD2 PHE A 114       7.307  15.846   1.545  1.00 16.31           C  
ATOM    659  CE1 PHE A 114       9.440  17.598   1.691  1.00 15.78           C  
ATOM    660  CE2 PHE A 114       8.118  15.863   2.681  1.00 15.79           C  
ATOM    661  CZ  PHE A 114       9.189  16.743   2.743  1.00 16.34           C  
ATOM    662  N   VAL A 115       9.149  14.520  -1.350  1.00 16.30           N  
ATOM    663  CA  VAL A 115       9.731  13.250  -0.944  1.00 16.03           C  
ATOM    664  C   VAL A 115      10.572  13.472   0.311  1.00 16.41           C  
ATOM    665  O   VAL A 115      11.395  14.397   0.367  1.00 16.22           O  
ATOM    666  CB  VAL A 115      10.625  12.652  -2.057  1.00 16.44           C  
ATOM    667  CG1 VAL A 115      11.306  11.332  -1.598  1.00 16.23           C  
ATOM    668  CG2 VAL A 115       9.828  12.427  -3.319  1.00 15.90           C  
ATOM    669  N   CYS A 116      10.359  12.621   1.309  1.00 16.28           N  
ATOM    670  CA  CYS A 116      11.211  12.541   2.493  1.00 16.69           C  
ATOM    671  C   CYS A 116      11.724  11.100   2.665  1.00 16.23           C  
ATOM    672  O   CYS A 116      10.941  10.155   2.650  1.00 17.12           O  
ATOM    673  CB  CYS A 116      10.426  12.965   3.728  1.00 16.63           C  
ATOM    674  SG  CYS A 116      11.308  12.745   5.291  1.00 20.92           S  
ATOM    675  N   VAL A 117      13.032  10.939   2.824  1.00 15.76           N  
ATOM    676  CA  VAL A 117      13.637   9.631   3.071  1.00 15.36           C  
ATOM    677  C   VAL A 117      14.271   9.633   4.466  1.00 15.43           C  
ATOM    678  O   VAL A 117      15.107  10.501   4.788  1.00 15.33           O  
ATOM    679  CB  VAL A 117      14.690   9.259   2.000  1.00 15.95           C  
ATOM    680  CG1 VAL A 117      15.118   7.783   2.150  1.00 14.29           C  
ATOM    681  CG2 VAL A 117      14.160   9.529   0.565  1.00 13.69           C  
ATOM    682  N   LEU A 118      13.835   8.688   5.299  1.00 15.20           N  
ATOM    683  CA  LEU A 118      14.321   8.554   6.666  1.00 15.03           C  
ATOM    684  C   LEU A 118      15.184   7.299   6.762  1.00 15.14           C  
ATOM    685  O   LEU A 118      14.717   6.183   6.479  1.00 15.44           O  
ATOM    686  CB  LEU A 118      13.161   8.486   7.650  1.00 14.92           C  
ATOM    687  CG  LEU A 118      12.164   9.653   7.655  1.00 15.66           C  
ATOM    688  CD1 LEU A 118      10.983   9.294   8.533  1.00 17.45           C  
ATOM    689  CD2 LEU A 118      12.800  10.953   8.128  1.00 15.66           C  
ATOM    690  N   LEU A 119      16.452   7.489   7.123  1.00 15.21           N  
ATOM    691  CA  LEU A 119      17.402   6.394   7.298  1.00 15.61           C  
ATOM    692  C   LEU A 119      17.911   6.385   8.758  1.00 15.79           C  
ATOM    693  O   LEU A 119      18.727   7.218   9.152  1.00 15.89           O  
ATOM    694  CB  LEU A 119      18.586   6.564   6.343  1.00 15.74           C  
ATOM    695  CG  LEU A 119      18.336   6.818   4.855  1.00 16.32           C  
ATOM    696  CD1 LEU A 119      19.656   7.088   4.147  1.00 15.40           C  
ATOM    697  CD2 LEU A 119      17.605   5.660   4.194  1.00 15.04           C  
ATOM    698  N   SER A 120      17.421   5.444   9.553  1.00 15.90           N  
ATOM    699  CA  SER A 120      17.783   5.372  10.963  1.00 15.71           C  
ATOM    700  C   SER A 120      17.346   4.060  11.600  1.00 15.82           C  
ATOM    701  O   SER A 120      16.791   3.172  10.940  1.00 16.16           O  
ATOM    702  CB  SER A 120      17.135   6.529  11.734  1.00 15.48           C  
ATOM    703  OG  SER A 120      17.705   6.664  13.026  1.00 15.89           O  
ATOM    704  N   HIS A 121      17.572   3.970  12.905  1.00 15.63           N  
ATOM    705  CA  HIS A 121      16.934   2.960  13.714  1.00 15.74           C  
ATOM    706  C   HIS A 121      15.466   3.325  13.864  1.00 15.60           C  
ATOM    707  O   HIS A 121      15.084   4.496  13.742  1.00 15.29           O  
ATOM    708  CB  HIS A 121      17.602   2.841  15.086  1.00 15.49           C  
ATOM    709  CG  HIS A 121      18.976   2.253  15.032  1.00 15.69           C  
ATOM    710  CD2 HIS A 121      20.190   2.802  15.271  1.00 15.79           C  
ATOM    711  ND1 HIS A 121      19.211   0.944  14.675  1.00 15.47           N  
ATOM    712  CE1 HIS A 121      20.510   0.706  14.711  1.00 15.62           C  
ATOM    713  NE2 HIS A 121      21.128   1.817  15.071  1.00 15.57           N  
ATOM    714  N   GLY A 122      14.647   2.311  14.108  1.00 15.68           N  
ATOM    715  CA  GLY A 122      13.222   2.524  14.290  1.00 15.89           C  
ATOM    716  C   GLY A 122      12.521   1.397  14.999  1.00 16.03           C  
ATOM    717  O   GLY A 122      13.107   0.339  15.262  1.00 15.76           O  
ATOM    718  N   GLU A 123      11.272   1.666  15.359  1.00 16.48           N  
ATOM    719  CA  GLU A 123      10.323   0.634  15.767  1.00 16.99           C  
ATOM    720  C   GLU A 123       8.984   1.042  15.191  1.00 16.59           C  
ATOM    721  O   GLU A 123       8.902   2.086  14.546  1.00 16.39           O  
ATOM    722  CB  GLU A 123      10.288   0.450  17.298  1.00 17.59           C  
ATOM    723  CG  GLU A 123      10.582   1.676  18.128  1.00 19.63           C  
ATOM    724  CD  GLU A 123      10.860   1.337  19.597  1.00 22.37           C  
ATOM    725  OE1 GLU A 123      10.001   1.642  20.443  1.00 24.32           O  
ATOM    726  OE2 GLU A 123      11.928   0.761  19.903  1.00 24.16           O1-
ATOM    727  N   GLU A 124       7.934   0.244  15.397  1.00 16.76           N  
ATOM    728  CA  GLU A 124       6.644   0.553  14.769  1.00 16.65           C  
ATOM    729  C   GLU A 124       6.197   1.975  15.110  1.00 16.40           C  
ATOM    730  O   GLU A 124       6.053   2.340  16.284  1.00 15.97           O  
ATOM    731  CB  GLU A 124       5.543  -0.446  15.161  1.00 17.04           C  
ATOM    732  CG  GLU A 124       4.298  -0.372  14.251  1.00 17.11           C  
ATOM    733  CD  GLU A 124       4.581  -0.828  12.835  1.00 18.29           C  
ATOM    734  OE1 GLU A 124       4.812  -2.033  12.637  1.00 17.73           O  
ATOM    735  OE2 GLU A 124       4.578   0.013  11.911  1.00 21.40           O1-
ATOM    736  N   GLY A 125       5.984   2.767  14.066  1.00 16.01           N  
ATOM    737  CA  GLY A 125       5.490   4.125  14.212  1.00 15.75           C  
ATOM    738  C   GLY A 125       6.507   5.127  14.726  1.00 15.54           C  
ATOM    739  O   GLY A 125       6.143   6.262  15.030  1.00 15.26           O  
ATOM    740  N   ILE A 126       7.774   4.721  14.818  1.00 15.93           N  
ATOM    741  CA  ILE A 126       8.813   5.527  15.482  1.00 16.33           C  
ATOM    742  C   ILE A 126      10.102   5.526  14.663  1.00 16.53           C  
ATOM    743  O   ILE A 126      10.550   4.466  14.204  1.00 16.39           O  
ATOM    744  CB  ILE A 126       9.123   4.976  16.907  1.00 16.53           C  
ATOM    745  CG1 ILE A 126       8.045   5.399  17.896  1.00 17.54           C  
ATOM    746  CG2 ILE A 126      10.470   5.474  17.402  1.00 17.17           C  
ATOM    747  CD1 ILE A 126       8.036   4.610  19.179  1.00 18.89           C  
ATOM    748  N   ILE A 127      10.683   6.713  14.480  1.00 16.92           N  
ATOM    749  CA  ILE A 127      12.029   6.865  13.911  1.00 17.48           C  
ATOM    750  C   ILE A 127      12.941   7.492  14.976  1.00 17.10           C  
ATOM    751  O   ILE A 127      12.499   8.354  15.725  1.00 17.58           O  
ATOM    752  CB  ILE A 127      12.005   7.720  12.615  1.00 17.70           C  
ATOM    753  CG1 ILE A 127      13.257   7.459  11.771  1.00 18.03           C  
ATOM    754  CG2 ILE A 127      11.832   9.206  12.929  1.00 18.05           C  
ATOM    755  CD1 ILE A 127      13.233   6.103  11.040  1.00 17.86           C  
ATOM    756  N   PHE A 128      14.196   7.043  15.063  1.00 16.79           N  
ATOM    757  CA  PHE A 128      15.127   7.555  16.089  1.00 16.84           C  
ATOM    758  C   PHE A 128      15.943   8.751  15.588  1.00 16.74           C  
ATOM    759  O   PHE A 128      16.627   8.672  14.557  1.00 16.81           O  
ATOM    760  CB  PHE A 128      16.096   6.454  16.591  1.00 16.75           C  
ATOM    761  CG  PHE A 128      15.526   5.605  17.683  1.00 17.47           C  
ATOM    762  CD1 PHE A 128      14.584   4.629  17.397  1.00 19.61           C  
ATOM    763  CD2 PHE A 128      15.908   5.796  19.004  1.00 19.65           C  
ATOM    764  CE1 PHE A 128      14.039   3.844  18.407  1.00 19.32           C  
ATOM    765  CE2 PHE A 128      15.365   5.025  20.014  1.00 19.60           C  
ATOM    766  CZ  PHE A 128      14.428   4.048  19.716  1.00 19.50           C  
ATOM    767  N   GLY A 129      15.858   9.860  16.313  1.00 16.49           N  
ATOM    768  CA  GLY A 129      16.914  10.862  16.258  1.00 16.57           C  
ATOM    769  C   GLY A 129      18.169  10.264  16.889  1.00 16.69           C  
ATOM    770  O   GLY A 129      18.128   9.183  17.501  1.00 16.50           O  
ATOM    771  N   THR A 130      19.290  10.966  16.762  1.00 16.53           N  
ATOM    772  CA  THR A 130      20.538  10.507  17.360  1.00 16.45           C  
ATOM    773  C   THR A 130      20.424  10.348  18.885  1.00 16.53           C  
ATOM    774  O   THR A 130      21.089   9.491  19.472  1.00 16.02           O  
ATOM    775  CB  THR A 130      21.694  11.473  17.042  1.00 16.66           C  
ATOM    776  CG2 THR A 130      21.985  11.486  15.532  1.00 16.25           C  
ATOM    777  OG1 THR A 130      21.343  12.789  17.485  1.00 16.16           O  
ATOM    778  N   ASN A 131      19.560  11.154  19.499  1.00 16.53           N  
ATOM    779  CA  ASN A 131      19.376  11.172  20.961  1.00 17.23           C  
ATOM    780  C   ASN A 131      18.048  10.556  21.445  1.00 17.75           C  
ATOM    781  O   ASN A 131      17.710  10.667  22.619  1.00 17.77           O  
ATOM    782  CB  ASN A 131      19.500  12.609  21.484  1.00 16.75           C  
ATOM    783  CG  ASN A 131      18.430  13.526  20.923  1.00 16.27           C  
ATOM    784  ND2 ASN A 131      18.181  14.635  21.604  1.00 15.86           N  
ATOM    785  OD1 ASN A 131      17.837  13.238  19.881  1.00 15.46           O  
ATOM    786  N   GLY A 132      17.303   9.905  20.553  1.00 18.47           N  
ATOM    787  CA  GLY A 132      16.090   9.193  20.961  1.00 18.89           C  
ATOM    788  C   GLY A 132      14.943   9.193  19.963  1.00 19.39           C  
ATOM    789  O   GLY A 132      15.006   9.844  18.922  1.00 18.80           O  
ATOM    790  N   PRO A 133      13.862   8.473  20.306  1.00 20.25           N  
ATOM    791  CA  PRO A 133      12.721   8.221  19.427  1.00 20.63           C  
ATOM    792  C   PRO A 133      11.875   9.449  19.103  1.00 21.03           C  
ATOM    793  O   PRO A 133      11.705  10.325  19.954  1.00 20.79           O  
ATOM    794  CB  PRO A 133      11.884   7.219  20.229  1.00 20.70           C  
ATOM    795  CG  PRO A 133      12.226   7.501  21.654  1.00 20.61           C  
ATOM    796  CD  PRO A 133      13.671   7.869  21.642  1.00 20.23           C  
ATOM    797  N   VAL A 134      11.381   9.505  17.863  1.00 21.59           N  
ATOM    798  CA  VAL A 134      10.339  10.448  17.475  1.00 22.24           C  
ATOM    799  C   VAL A 134       9.203   9.676  16.817  1.00 22.31           C  
ATOM    800  O   VAL A 134       9.431   8.733  16.052  1.00 21.52           O  
ATOM    801  CB  VAL A 134      10.803  11.539  16.462  1.00 22.31           C  
ATOM    802  CG1 VAL A 134      10.201  12.889  16.865  1.00 23.26           C  
ATOM    803  CG2 VAL A 134      12.310  11.632  16.373  1.00 23.46           C  
ATOM    804  N   ASP A 135       7.986  10.111  17.118  1.00 22.69           N  
ATOM    805  CA  ASP A 135       6.776   9.539  16.560  1.00 23.46           C  
ATOM    806  C   ASP A 135       6.694   9.980  15.092  1.00 22.96           C  
ATOM    807  O   ASP A 135       6.725  11.180  14.820  1.00 22.35           O  
ATOM    808  CB  ASP A 135       5.584  10.078  17.365  1.00 24.23           C  
ATOM    809  CG  ASP A 135       4.445   9.092  17.471  1.00 27.48           C  
ATOM    810  OD1 ASP A 135       3.958   8.621  16.413  1.00 30.69           O  
ATOM    811  OD2 ASP A 135       4.022   8.816  18.622  1.00 30.86           O1-
ATOM    812  N   LEU A 136       6.619   9.028  14.153  1.00 22.78           N  
ATOM    813  CA  LEU A 136       6.477   9.366  12.726  1.00 23.29           C  
ATOM    814  C   LEU A 136       5.301  10.287  12.412  1.00 23.50           C  
ATOM    815  O   LEU A 136       5.376  11.088  11.468  1.00 23.31           O  
ATOM    816  CB  LEU A 136       6.328   8.120  11.853  1.00 23.62           C  
ATOM    817  CG  LEU A 136       7.629   7.431  11.450  1.00 25.54           C  
ATOM    818  CD1 LEU A 136       7.320   6.089  10.748  1.00 27.82           C  
ATOM    819  CD2 LEU A 136       8.501   8.343  10.559  1.00 25.73           C  
ATOM    820  N   LYS A 137       4.209  10.123  13.159  1.00 23.70           N  
ATOM    821  CA  LYS A 137       3.011  10.936  12.992  1.00 24.20           C  
ATOM    822  C   LYS A 137       3.298  12.415  13.189  1.00 24.36           C  
ATOM    823  O   LYS A 137       2.642  13.260  12.580  1.00 25.13           O  
ATOM    824  CB  LYS A 137       1.919  10.505  13.982  1.00 24.52           C  
ATOM    825  CG  LYS A 137       0.779   9.728  13.367  1.00 26.67           C  
ATOM    826  CD  LYS A 137      -0.184  10.641  12.596  1.00 28.53           C  
ATOM    827  CE  LYS A 137      -0.963   9.859  11.532  1.00 29.71           C  
ATOM    828  NZ  LYS A 137      -2.069  10.672  10.916  1.00 30.09           N1+
ATOM    829  N   LYS A 138       4.251  12.738  14.058  1.00 24.28           N  
ATOM    830  CA  LYS A 138       4.581  14.138  14.320  1.00 24.52           C  
ATOM    831  C   LYS A 138       5.204  14.761  13.064  1.00 23.91           C  
ATOM    832  O   LYS A 138       4.893  15.898  12.695  1.00 24.58           O  
ATOM    833  CB  LYS A 138       5.519  14.264  15.522  1.00 24.57           C  
ATOM    834  CG  LYS A 138       5.563  15.657  16.108  1.00 26.04           C  
ATOM    835  CD  LYS A 138       6.373  15.691  17.389  1.00 27.84           C  
ATOM    836  CE  LYS A 138       6.550  17.112  17.899  1.00 28.97           C  
ATOM    837  NZ  LYS A 138       7.578  17.159  18.985  1.00 30.65           N1+
ATOM    838  N   ILE A 139       6.051  13.980  12.410  1.00 22.68           N  
ATOM    839  CA  ILE A 139       6.715  14.358  11.167  1.00 22.21           C  
ATOM    840  C   ILE A 139       5.701  14.547  10.034  1.00 21.28           C  
ATOM    841  O   ILE A 139       5.667  15.596   9.387  1.00 21.46           O  
ATOM    842  CB  ILE A 139       7.752  13.262  10.761  1.00 22.06           C  
ATOM    843  CG1 ILE A 139       8.888  13.185  11.793  1.00 22.87           C  
ATOM    844  CG2 ILE A 139       8.315  13.522   9.385  1.00 23.03           C  
ATOM    845  CD1 ILE A 139       9.959  12.144  11.461  1.00 21.64           C  
ATOM    846  N   THR A 140       4.860  13.539   9.823  1.00 20.30           N  
ATOM    847  CA  THR A 140       3.964  13.507   8.671  1.00 20.02           C  
ATOM    848  C   THR A 140       2.801  14.500   8.790  1.00 19.93           C  
ATOM    849  O   THR A 140       2.347  15.037   7.786  1.00 19.96           O  
ATOM    850  CB  THR A 140       3.452  12.066   8.398  1.00 20.05           C  
ATOM    851  CG2 THR A 140       4.630  11.131   8.138  1.00 19.48           C  
ATOM    852  OG1 THR A 140       2.702  11.582   9.518  1.00 19.38           O  
ATOM    853  N   ASN A 141       2.346  14.766  10.013  1.00 19.70           N  
ATOM    854  CA  ASN A 141       1.232  15.690  10.240  1.00 19.68           C  
ATOM    855  C   ASN A 141       1.453  17.104   9.706  1.00 19.68           C  
ATOM    856  O   ASN A 141       0.497  17.772   9.322  1.00 19.32           O  
ATOM    857  CB  ASN A 141       0.871  15.777  11.735  1.00 19.82           C  
ATOM    858  CG  ASN A 141      -0.133  14.701  12.176  1.00 20.94           C  
ATOM    859  ND2 ASN A 141      -0.691  13.967  11.225  1.00 19.74           N  
ATOM    860  OD1 ASN A 141      -0.405  14.554  13.369  1.00 23.05           O  
ATOM    861  N   PHE A 142       2.704  17.563   9.694  1.00 19.63           N  
ATOM    862  CA  PHE A 142       3.040  18.867   9.113  1.00 19.66           C  
ATOM    863  C   PHE A 142       2.582  18.980   7.648  1.00 19.49           C  
ATOM    864  O   PHE A 142       2.230  20.063   7.188  1.00 19.24           O  
ATOM    865  CB  PHE A 142       4.550  19.124   9.209  1.00 19.71           C  
ATOM    866  CG  PHE A 142       5.055  19.314  10.622  1.00 20.15           C  
ATOM    867  CD1 PHE A 142       4.569  20.337  11.413  1.00 20.91           C  
ATOM    868  CD2 PHE A 142       6.039  18.482  11.141  1.00 21.59           C  
ATOM    869  CE1 PHE A 142       5.042  20.522  12.717  1.00 22.31           C  
ATOM    870  CE2 PHE A 142       6.513  18.648  12.433  1.00 21.04           C  
ATOM    871  CZ  PHE A 142       6.018  19.669  13.226  1.00 21.95           C  
ATOM    872  N   PHE A 143       2.545  17.853   6.942  1.00 19.21           N  
ATOM    873  CA  PHE A 143       2.238  17.843   5.507  1.00 19.25           C  
ATOM    874  C   PHE A 143       0.783  17.506   5.151  1.00 19.10           C  
ATOM    875  O   PHE A 143       0.425  17.461   3.968  1.00 18.81           O  
ATOM    876  CB  PHE A 143       3.222  16.913   4.812  1.00 19.09           C  
ATOM    877  CG  PHE A 143       4.640  17.331   5.005  1.00 19.79           C  
ATOM    878  CD1 PHE A 143       5.234  18.233   4.127  1.00 19.88           C  
ATOM    879  CD2 PHE A 143       5.366  16.888   6.103  1.00 20.58           C  
ATOM    880  CE1 PHE A 143       6.541  18.654   4.315  1.00 20.07           C  
ATOM    881  CE2 PHE A 143       6.677  17.309   6.302  1.00 21.28           C  
ATOM    882  CZ  PHE A 143       7.265  18.196   5.404  1.00 21.22           C  
ATOM    883  N   ARG A 144      -0.052  17.297   6.171  1.00 19.39           N  
ATOM    884  CA  ARG A 144      -1.492  17.085   5.971  1.00 19.84           C  
ATOM    885  C   ARG A 144      -2.080  18.123   5.020  1.00 20.09           C  
ATOM    886  O   ARG A 144      -1.585  19.265   4.920  1.00 19.77           O  
ATOM    887  CB  ARG A 144      -2.246  17.152   7.307  1.00 20.21           C  
ATOM    888  CG  ARG A 144      -2.107  15.902   8.162  1.00 21.17           C  
ATOM    889  CD  ARG A 144      -2.681  16.081   9.574  1.00 22.73           C  
ATOM    890  NE  ARG A 144      -3.827  17.003   9.651  1.00 23.43           N  
ATOM    891  CZ  ARG A 144      -4.861  16.882  10.492  1.00 24.90           C  
ATOM    892  NH1 ARG A 144      -4.943  15.866  11.345  1.00 25.98           N1+
ATOM    893  NH2 ARG A 144      -5.848  17.780  10.472  1.00 25.02           N  
ATOM    894  N   GLY A 145      -3.141  17.714   4.326  1.00 20.26           N  
ATOM    895  CA  GLY A 145      -3.809  18.544   3.333  1.00 20.19           C  
ATOM    896  C   GLY A 145      -4.240  19.906   3.838  1.00 20.17           C  
ATOM    897  O   GLY A 145      -4.274  20.872   3.064  1.00 20.29           O  
ATOM    898  N   ASP A 146      -4.570  19.989   5.128  1.00 20.09           N  
ATOM    899  CA  ASP A 146      -5.016  21.252   5.725  1.00 20.24           C  
ATOM    900  C   ASP A 146      -3.883  22.068   6.353  1.00 20.27           C  
ATOM    901  O   ASP A 146      -4.100  23.214   6.728  1.00 19.99           O  
ATOM    902  CB  ASP A 146      -6.129  21.017   6.765  1.00 20.09           C  
ATOM    903  CG  ASP A 146      -5.691  20.121   7.917  1.00 19.52           C  
ATOM    904  OD1 ASP A 146      -4.712  19.357   7.772  1.00 19.32           O  
ATOM    905  OD2 ASP A 146      -6.349  20.163   8.970  1.00 18.74           O1-
ATOM    906  N   ARG A 147      -2.689  21.486   6.467  1.00 20.35           N  
ATOM    907  CA  ARG A 147      -1.569  22.153   7.155  1.00 20.63           C  
ATOM    908  C   ARG A 147      -0.423  22.569   6.235  1.00 20.21           C  
ATOM    909  O   ARG A 147       0.368  23.447   6.587  1.00 19.90           O  
ATOM    910  CB  ARG A 147      -1.040  21.268   8.284  1.00 20.94           C  
ATOM    911  CG  ARG A 147      -2.025  21.135   9.429  1.00 22.05           C  
ATOM    912  CD  ARG A 147      -1.514  20.233  10.531  1.00 23.68           C  
ATOM    913  NE  ARG A 147      -2.566  19.985  11.512  1.00 25.01           N  
ATOM    914  CZ  ARG A 147      -2.453  19.201  12.581  1.00 26.10           C  
ATOM    915  NH1 ARG A 147      -1.313  18.568  12.849  1.00 26.32           N1+
ATOM    916  NH2 ARG A 147      -3.493  19.060  13.400  1.00 26.44           N  
ATOM    917  N   CYS A 148      -0.324  21.931   5.074  1.00 19.52           N  
ATOM    918  CA  CYS A 148       0.589  22.375   4.026  1.00 18.90           C  
ATOM    919  C   CYS A 148      -0.196  22.586   2.732  1.00 18.43           C  
ATOM    920  O   CYS A 148      -0.251  21.709   1.879  1.00 17.31           O  
ATOM    921  CB  CYS A 148       1.718  21.367   3.820  1.00 18.94           C  
ATOM    922  SG  CYS A 148       2.943  21.989   2.687  1.00 19.01           S  
ATOM    923  N   ARG A 149      -0.805  23.766   2.606  1.00 17.88           N  
ATOM    924  CA  ARG A 149      -1.737  24.044   1.519  1.00 17.83           C  
ATOM    925  C   ARG A 149      -1.103  24.036   0.128  1.00 17.08           C  
ATOM    926  O   ARG A 149      -1.760  23.678  -0.846  1.00 16.91           O  
ATOM    927  CB  ARG A 149      -2.464  25.374   1.763  1.00 18.49           C  
ATOM    928  CG  ARG A 149      -3.297  25.403   3.049  1.00 21.15           C  
ATOM    929  CD  ARG A 149      -4.543  24.502   2.959  1.00 24.22           C  
ATOM    930  NE  ARG A 149      -5.594  25.161   2.178  1.00 27.60           N  
ATOM    931  CZ  ARG A 149      -5.850  24.951   0.882  1.00 29.31           C  
ATOM    932  NH1 ARG A 149      -5.148  24.068   0.160  1.00 28.28           N1+
ATOM    933  NH2 ARG A 149      -6.831  25.638   0.300  1.00 29.90           N  
ATOM    934  N   SER A 150       0.172  24.400   0.028  1.00 16.32           N  
ATOM    935  CA  SER A 150       0.865  24.369  -1.264  1.00 15.81           C  
ATOM    936  C   SER A 150       1.255  22.963  -1.713  1.00 15.53           C  
ATOM    937  O   SER A 150       1.750  22.794  -2.834  1.00 15.21           O  
ATOM    938  CB  SER A 150       2.095  25.300  -1.254  1.00 15.59           C  
ATOM    939  OG  SER A 150       3.050  24.874  -0.303  1.00 15.65           O  
ATOM    940  N   LEU A 151       1.011  21.957  -0.867  1.00 15.46           N  
ATOM    941  CA  LEU A 151       1.117  20.546  -1.276  1.00 15.66           C  
ATOM    942  C   LEU A 151      -0.251  19.804  -1.285  1.00 15.64           C  
ATOM    943  O   LEU A 151      -0.307  18.609  -1.548  1.00 16.13           O  
ATOM    944  CB  LEU A 151       2.145  19.799  -0.397  1.00 15.67           C  
ATOM    945  CG  LEU A 151       3.644  20.109  -0.618  1.00 16.05           C  
ATOM    946  CD1 LEU A 151       4.529  19.491   0.484  1.00 14.37           C  
ATOM    947  CD2 LEU A 151       4.124  19.645  -1.987  1.00 15.31           C  
ATOM    948  N   THR A 152      -1.353  20.502  -1.015  1.00 15.92           N  
ATOM    949  CA  THR A 152      -2.678  19.892  -1.112  1.00 15.89           C  
ATOM    950  C   THR A 152      -2.903  19.391  -2.542  1.00 16.24           C  
ATOM    951  O   THR A 152      -2.636  20.108  -3.509  1.00 15.65           O  
ATOM    952  CB  THR A 152      -3.788  20.896  -0.725  1.00 16.75           C  
ATOM    953  CG2 THR A 152      -5.168  20.204  -0.649  1.00 15.75           C  
ATOM    954  OG1 THR A 152      -3.474  21.479   0.546  1.00 16.69           O  
ATOM    955  N   GLY A 153      -3.354  18.144  -2.684  1.00 16.35           N  
ATOM    956  CA  GLY A 153      -3.605  17.580  -4.009  1.00 16.22           C  
ATOM    957  C   GLY A 153      -2.373  16.960  -4.662  1.00 16.50           C  
ATOM    958  O   GLY A 153      -2.476  16.378  -5.752  1.00 16.58           O  
ATOM    959  N   LYS A 154      -1.220  17.058  -3.993  1.00 15.95           N  
ATOM    960  CA  LYS A 154       0.056  16.604  -4.547  1.00 15.94           C  
ATOM    961  C   LYS A 154       0.611  15.435  -3.753  1.00 16.34           C  
ATOM    962  O   LYS A 154       0.413  15.368  -2.521  1.00 16.91           O  
ATOM    963  CB  LYS A 154       1.071  17.762  -4.544  1.00 15.73           C  
ATOM    964  CG  LYS A 154       0.621  18.999  -5.306  1.00 15.09           C  
ATOM    965  CD  LYS A 154       1.656  20.139  -5.191  1.00 14.17           C  
ATOM    966  CE  LYS A 154       1.287  21.345  -6.049  1.00 14.19           C  
ATOM    967  NZ  LYS A 154       2.077  22.573  -5.675  1.00 11.53           N1+
ATOM    968  N   PRO A 155       1.309  14.508  -4.437  1.00 16.70           N  
ATOM    969  CA  PRO A 155       1.834  13.323  -3.754  1.00 16.98           C  
ATOM    970  C   PRO A 155       2.993  13.626  -2.798  1.00 17.11           C  
ATOM    971  O   PRO A 155       3.960  14.335  -3.140  1.00 16.99           O  
ATOM    972  CB  PRO A 155       2.254  12.388  -4.896  1.00 16.98           C  
ATOM    973  CG  PRO A 155       2.380  13.249  -6.085  1.00 17.32           C  
ATOM    974  CD  PRO A 155       1.499  14.436  -5.895  1.00 16.61           C  
ATOM    975  N   LYS A 156       2.824  13.117  -1.584  1.00 16.90           N  
ATOM    976  CA  LYS A 156       3.738  13.273  -0.482  1.00 16.59           C  
ATOM    977  C   LYS A 156       4.249  11.869  -0.155  1.00 16.64           C  
ATOM    978  O   LYS A 156       3.488  11.010   0.310  1.00 16.83           O  
ATOM    979  CB  LYS A 156       2.992  13.890   0.703  1.00 16.39           C  
ATOM    980  CG  LYS A 156       2.540  15.348   0.435  1.00 16.27           C  
ATOM    981  CD  LYS A 156       1.459  15.846   1.386  1.00 16.84           C  
ATOM    982  CE  LYS A 156       0.045  15.503   0.935  1.00 16.53           C  
ATOM    983  NZ  LYS A 156      -0.523  16.399  -0.101  1.00 17.42           N1+
ATOM    984  N   LEU A 157       5.526  11.634  -0.424  1.00 16.55           N  
ATOM    985  CA  LEU A 157       6.108  10.291  -0.348  1.00 16.88           C  
ATOM    986  C   LEU A 157       7.085  10.214   0.818  1.00 17.15           C  
ATOM    987  O   LEU A 157       8.062  11.003   0.881  1.00 16.98           O  
ATOM    988  CB  LEU A 157       6.849   9.940  -1.646  1.00 16.56           C  
ATOM    989  CG  LEU A 157       6.108  10.133  -2.977  1.00 18.22           C  
ATOM    990  CD1 LEU A 157       7.000   9.715  -4.145  1.00 18.84           C  
ATOM    991  CD2 LEU A 157       4.812   9.353  -3.024  1.00 20.01           C  
ATOM    992  N   PHE A 158       6.834   9.269   1.725  1.00 16.89           N  
ATOM    993  CA  PHE A 158       7.727   8.990   2.855  1.00 16.77           C  
ATOM    994  C   PHE A 158       8.328   7.595   2.715  1.00 16.82           C  
ATOM    995  O   PHE A 158       7.616   6.570   2.721  1.00 16.96           O  
ATOM    996  CB  PHE A 158       7.004   9.195   4.189  1.00 16.76           C  
ATOM    997  CG  PHE A 158       6.629  10.624   4.427  1.00 17.04           C  
ATOM    998  CD1 PHE A 158       5.467  11.145   3.883  1.00 17.36           C  
ATOM    999  CD2 PHE A 158       7.467  11.463   5.144  1.00 16.92           C  
ATOM   1000  CE1 PHE A 158       5.143  12.484   4.056  1.00 17.66           C  
ATOM   1001  CE2 PHE A 158       7.156  12.793   5.318  1.00 18.06           C  
ATOM   1002  CZ  PHE A 158       5.994  13.305   4.770  1.00 18.55           C  
ATOM   1003  N   ILE A 159       9.642   7.587   2.541  1.00 16.74           N  
ATOM   1004  CA  ILE A 159      10.410   6.399   2.255  1.00 16.59           C  
ATOM   1005  C   ILE A 159      11.230   6.150   3.519  1.00 16.83           C  
ATOM   1006  O   ILE A 159      12.035   7.007   3.915  1.00 16.76           O  
ATOM   1007  CB  ILE A 159      11.307   6.611   1.007  1.00 16.17           C  
ATOM   1008  CG1 ILE A 159      10.451   6.896  -0.238  1.00 17.08           C  
ATOM   1009  CG2 ILE A 159      12.178   5.386   0.734  1.00 16.97           C  
ATOM   1010  CD1 ILE A 159      11.239   7.324  -1.496  1.00 15.18           C  
ATOM   1011  N   ILE A 160      11.012   4.987   4.149  1.00 16.85           N  
ATOM   1012  CA  ILE A 160      11.510   4.723   5.503  1.00 16.89           C  
ATOM   1013  C   ILE A 160      12.337   3.428   5.563  1.00 16.57           C  
ATOM   1014  O   ILE A 160      11.834   2.315   5.396  1.00 16.07           O  
ATOM   1015  CB  ILE A 160      10.355   4.666   6.549  1.00 16.81           C  
ATOM   1016  CG1 ILE A 160       9.476   5.927   6.470  1.00 18.18           C  
ATOM   1017  CG2 ILE A 160      10.903   4.546   7.977  1.00 18.28           C  
ATOM   1018  CD1 ILE A 160       8.197   5.855   7.296  1.00 20.87           C  
ATOM   1019  N   GLN A 161      13.624   3.593   5.810  1.00 16.62           N  
ATOM   1020  CA  GLN A 161      14.506   2.458   6.083  1.00 16.35           C  
ATOM   1021  C   GLN A 161      14.772   2.487   7.580  1.00 16.04           C  
ATOM   1022  O   GLN A 161      15.538   3.312   8.060  1.00 15.68           O  
ATOM   1023  CB  GLN A 161      15.804   2.581   5.316  1.00 16.35           C  
ATOM   1024  CG  GLN A 161      16.867   1.541   5.688  1.00 16.34           C  
ATOM   1025  CD  GLN A 161      16.355   0.114   5.648  1.00 17.39           C  
ATOM   1026  NE2 GLN A 161      16.683  -0.667   6.676  1.00 16.99           N  
ATOM   1027  OE1 GLN A 161      15.695  -0.286   4.694  1.00 14.66           O  
ATOM   1028  N   ALA A 162      14.111   1.583   8.291  1.00 15.82           N  
ATOM   1029  CA  ALA A 162      14.188   1.472   9.734  1.00 16.08           C  
ATOM   1030  C   ALA A 162      13.430   0.208  10.102  1.00 16.60           C  
ATOM   1031  O   ALA A 162      12.575  -0.249   9.328  1.00 17.42           O  
ATOM   1032  CB  ALA A 162      13.550   2.693  10.411  1.00 15.85           C  
ATOM   1033  N   CYS A 163      13.741  -0.367  11.264  1.00 16.57           N  
ATOM   1034  CA  CYS A 163      12.966  -1.488  11.789  1.00 16.68           C  
ATOM   1035  C   CYS A 163      11.563  -1.025  12.168  1.00 16.51           C  
ATOM   1036  O   CYS A 163      11.345   0.163  12.412  1.00 16.36           O  
ATOM   1037  CB  CYS A 163      13.643  -2.090  13.026  1.00 16.66           C  
ATOM   1038  SG  CYS A 163      15.170  -2.987  12.669  1.00 17.45           S  
ATOM   1039  N   ARG A 164      10.627  -1.973  12.238  1.00 16.50           N  
ATOM   1040  CA  ARG A 164       9.252  -1.692  12.688  1.00 16.80           C  
ATOM   1041  C   ARG A 164       8.851  -2.626  13.822  1.00 16.94           C  
ATOM   1042  O   ARG A 164       7.662  -2.876  14.050  1.00 16.65           O  
ATOM   1043  CB  ARG A 164       8.269  -1.832  11.525  1.00 16.66           C  
ATOM   1044  CG  ARG A 164       8.602  -0.945  10.349  1.00 17.54           C  
ATOM   1045  CD  ARG A 164       7.670  -1.220   9.176  1.00 18.62           C  
ATOM   1046  NE  ARG A 164       6.310  -0.806   9.486  1.00 19.74           N  
ATOM   1047  CZ  ARG A 164       5.260  -0.955   8.683  1.00 20.12           C  
ATOM   1048  NH1 ARG A 164       5.380  -1.543   7.489  1.00 20.76           N1+
ATOM   1049  NH2 ARG A 164       4.080  -0.510   9.082  1.00 19.50           N  
ATOM   1050  N   GLY A 165       9.856  -3.125  14.535  1.00 16.83           N  
ATOM   1051  CA  GLY A 165       9.658  -4.041  15.647  1.00 17.09           C  
ATOM   1052  C   GLY A 165      10.813  -5.017  15.680  1.00 17.29           C  
ATOM   1053  O   GLY A 165      11.868  -4.756  15.091  1.00 16.88           O  
ATOM   1054  N   THR A 166      10.601  -6.152  16.344  1.00 17.38           N  
ATOM   1055  CA  THR A 166      11.667  -7.124  16.570  1.00 17.60           C  
ATOM   1056  C   THR A 166      11.285  -8.542  16.142  1.00 18.03           C  
ATOM   1057  O   THR A 166      11.905  -9.509  16.577  1.00 17.38           O  
ATOM   1058  CB  THR A 166      12.061  -7.157  18.055  1.00 17.34           C  
ATOM   1059  CG2 THR A 166      12.572  -5.800  18.507  1.00 18.01           C  
ATOM   1060  OG1 THR A 166      10.915  -7.503  18.824  1.00 16.71           O  
ATOM   1061  N   GLU A 167      10.273  -8.672  15.291  1.00 18.94           N  
ATOM   1062  CA  GLU A 167       9.934  -9.977  14.734  1.00 19.98           C  
ATOM   1063  C   GLU A 167      10.967 -10.393  13.669  1.00 20.39           C  
ATOM   1064  O   GLU A 167      11.584  -9.544  13.010  1.00 19.53           O  
ATOM   1065  CB  GLU A 167       8.512  -9.977  14.160  1.00 20.41           C  
ATOM   1066  CG  GLU A 167       7.416  -9.847  15.210  1.00 22.04           C  
ATOM   1067  CD  GLU A 167       6.020 -10.020  14.618  1.00 25.46           C  
ATOM   1068  OE1 GLU A 167       5.748 -11.091  14.015  1.00 27.44           O  
ATOM   1069  OE2 GLU A 167       5.192  -9.088  14.758  1.00 26.62           O1-
ATOM   1070  N   LEU A 168      11.126 -11.707  13.517  1.00 21.11           N  
ATOM   1071  CA  LEU A 168      12.121 -12.315  12.628  1.00 21.94           C  
ATOM   1072  C   LEU A 168      11.448 -13.212  11.582  1.00 22.63           C  
ATOM   1073  O   LEU A 168      10.727 -14.156  11.939  1.00 22.70           O  
ATOM   1074  CB  LEU A 168      13.095 -13.164  13.459  1.00 22.24           C  
ATOM   1075  CG  LEU A 168      14.036 -12.416  14.408  1.00 22.26           C  
ATOM   1076  CD1 LEU A 168      14.481 -13.318  15.562  1.00 23.34           C  
ATOM   1077  CD2 LEU A 168      15.242 -11.854  13.648  1.00 22.56           C  
ATOM   1078  N   ASP A 169      11.674 -12.908  10.299  1.00 23.42           N  
ATOM   1079  CA  ASP A 169      11.134 -13.708   9.181  1.00 24.09           C  
ATOM   1080  C   ASP A 169      12.174 -14.759   8.759  1.00 24.72           C  
ATOM   1081  O   ASP A 169      13.194 -14.427   8.161  1.00 23.84           O  
ATOM   1082  CB  ASP A 169      10.764 -12.806   7.982  1.00 24.04           C  
ATOM   1083  CG  ASP A 169       9.771 -13.467   7.018  1.00 24.55           C  
ATOM   1084  OD1 ASP A 169       9.934 -14.665   6.700  1.00 24.15           O  
ATOM   1085  OD2 ASP A 169       8.823 -12.783   6.556  1.00 25.78           O1-
ATOM   1086  N   CYS A 170      11.905 -16.024   9.083  1.00 26.10           N  
ATOM   1087  CA  CYS A 170      12.786 -17.135   8.687  1.00 27.06           C  
ATOM   1088  C   CYS A 170      12.537 -17.585   7.242  1.00 27.07           C  
ATOM   1089  O   CYS A 170      13.302 -18.392   6.697  1.00 27.19           O  
ATOM   1090  CB  CYS A 170      12.591 -18.321   9.627  1.00 27.38           C  
ATOM   1091  SG  CYS A 170      12.799 -17.896  11.364  1.00 30.70           S  
ATOM   1092  N   GLY A 171      11.459 -17.080   6.637  1.00 27.06           N  
ATOM   1093  CA  GLY A 171      11.099 -17.425   5.271  1.00 27.16           C  
ATOM   1094  C   GLY A 171      10.590 -18.847   5.105  1.00 27.57           C  
ATOM   1095  O   GLY A 171      10.434 -19.586   6.079  1.00 27.45           O  
ATOM   1096  N   ILE A 172      10.326 -19.212   3.851  1.00 28.08           N  
ATOM   1097  CA  ILE A 172       9.880 -20.556   3.476  1.00 28.50           C  
ATOM   1098  C   ILE A 172      10.441 -20.900   2.098  1.00 28.78           C  
ATOM   1099  O   ILE A 172      10.618 -20.011   1.261  1.00 28.16           O  
ATOM   1100  CB  ILE A 172       8.322 -20.650   3.450  1.00 28.39           C  
ATOM   1101  CG1 ILE A 172       7.843 -22.060   3.063  1.00 28.44           C  
ATOM   1102  CG2 ILE A 172       7.736 -19.607   2.502  1.00 28.81           C  
ATOM   1103  CD1 ILE A 172       8.351 -23.185   3.979  1.00 27.43           C  
ATOM   1104  N   GLU A 173      10.725 -22.189   1.890  1.00 29.43           N  
ATOM   1105  CA  GLU A 173      11.097 -22.767   0.586  1.00 30.06           C  
ATOM   1106  C   GLU A 173      12.584 -23.114   0.581  1.00 30.24           C  
ATOM   1107  O   GLU A 173      13.016 -24.022   1.298  1.00 29.99           O  
ATOM   1108  CB  GLU A 173      10.731 -21.843  -0.592  1.00 30.43           C  
ATOM   1109  CG  GLU A 173      10.774 -22.466  -1.978  1.00 31.49           C  
ATOM   1110  CD  GLU A 173      10.537 -21.443  -3.080  1.00 33.04           C  
ATOM   1111  OE1 GLU A 173       9.778 -20.474  -2.856  1.00 34.90           O  
ATOM   1112  OE2 GLU A 173      11.118 -21.601  -4.172  1.00 35.50           O1-
ATOM   1113  N   SER B 176     -25.513   7.248  -1.343  1.00 21.22           N  
ATOM   1114  CA  SER B 176     -25.927   8.393  -2.154  1.00 21.23           C  
ATOM   1115  C   SER B 176     -27.003   9.227  -1.450  1.00 21.07           C  
ATOM   1116  O   SER B 176     -27.487   8.861  -0.372  1.00 21.19           O  
ATOM   1117  CB  SER B 176     -26.422   7.929  -3.534  1.00 21.41           C  
ATOM   1118  OG  SER B 176     -27.656   7.242  -3.443  1.00 20.87           O  
ATOM   1119  N   GLY B 177     -27.384  10.338  -2.077  1.00 20.91           N  
ATOM   1120  CA  GLY B 177     -28.329  11.279  -1.482  1.00 20.49           C  
ATOM   1121  C   GLY B 177     -27.585  12.208  -0.542  1.00 20.33           C  
ATOM   1122  O   GLY B 177     -26.885  13.124  -0.991  1.00 20.18           O  
ATOM   1123  N   VAL B 178     -27.702  11.949   0.761  1.00 20.01           N  
ATOM   1124  CA  VAL B 178     -27.108  12.820   1.784  1.00 19.99           C  
ATOM   1125  C   VAL B 178     -25.585  12.879   1.774  1.00 20.21           C  
ATOM   1126  O   VAL B 178     -25.007  13.894   2.178  1.00 20.08           O  
ATOM   1127  CB  VAL B 178     -27.558  12.432   3.218  1.00 20.05           C  
ATOM   1128  CG1 VAL B 178     -29.056  12.555   3.351  1.00 19.54           C  
ATOM   1129  CG2 VAL B 178     -27.080  11.021   3.586  1.00 19.66           C  
ATOM   1130  N   ASP B 179     -24.933  11.806   1.314  1.00 20.38           N  
ATOM   1131  CA  ASP B 179     -23.475  11.707   1.409  1.00 20.53           C  
ATOM   1132  C   ASP B 179     -22.709  11.876   0.092  1.00 20.96           C  
ATOM   1133  O   ASP B 179     -21.531  11.539   0.039  1.00 20.30           O  
ATOM   1134  CB  ASP B 179     -23.051  10.393   2.106  1.00 20.62           C  
ATOM   1135  CG  ASP B 179     -23.627   9.146   1.445  1.00 20.25           C  
ATOM   1136  OD1 ASP B 179     -23.342   8.038   1.936  1.00 18.86           O  
ATOM   1137  OD2 ASP B 179     -24.366   9.269   0.447  1.00 19.82           O1-
ATOM   1138  N   ASP B 180     -23.346  12.417  -0.951  1.00 21.66           N  
ATOM   1139  CA  ASP B 180     -22.627  12.670  -2.215  1.00 22.61           C  
ATOM   1140  C   ASP B 180     -23.173  13.819  -3.083  1.00 22.66           C  
ATOM   1141  O   ASP B 180     -24.220  14.392  -2.796  1.00 22.92           O  
ATOM   1142  CB  ASP B 180     -22.521  11.382  -3.045  1.00 22.99           C  
ATOM   1143  CG  ASP B 180     -23.806  11.046  -3.785  1.00 23.85           C  
ATOM   1144  OD1 ASP B 180     -24.890  11.535  -3.396  1.00 25.23           O  
ATOM   1145  OD2 ASP B 180     -23.722  10.267  -4.755  1.00 26.53           O1-
ATOM   1146  N   ASP B 181     -22.436  14.124  -4.152  1.00 23.03           N  
ATOM   1147  CA  ASP B 181     -22.708  15.271  -5.021  1.00 23.20           C  
ATOM   1148  C   ASP B 181     -22.711  16.544  -4.166  1.00 23.14           C  
ATOM   1149  O   ASP B 181     -23.662  17.339  -4.174  1.00 22.92           O  
ATOM   1150  CB  ASP B 181     -24.008  15.089  -5.827  1.00 23.17           C  
ATOM   1151  CG  ASP B 181     -24.060  15.987  -7.070  1.00 23.85           C  
ATOM   1152  OD1 ASP B 181     -23.132  16.800  -7.266  1.00 25.60           O  
ATOM   1153  OD2 ASP B 181     -25.022  15.887  -7.860  1.00 24.03           O1-
ATOM   1154  N   MET B 182     -21.619  16.698  -3.422  1.00 23.15           N  
ATOM   1155  CA  MET B 182     -21.394  17.838  -2.541  1.00 23.56           C  
ATOM   1156  C   MET B 182     -21.286  19.132  -3.335  1.00 23.59           C  
ATOM   1157  O   MET B 182     -20.574  19.179  -4.341  1.00 23.56           O  
ATOM   1158  CB  MET B 182     -20.093  17.635  -1.748  1.00 23.77           C  
ATOM   1159  CG  MET B 182     -20.152  16.532  -0.692  1.00 24.15           C  
ATOM   1160  SD  MET B 182     -21.350  16.904   0.615  1.00 24.34           S  
ATOM   1161  CE  MET B 182     -22.843  16.119  -0.011  1.00 23.37           C  
ATOM   1162  N   ALA B 183     -21.989  20.170  -2.879  1.00 23.44           N  
ATOM   1163  CA  ALA B 183     -21.872  21.512  -3.468  1.00 23.65           C  
ATOM   1164  C   ALA B 183     -20.429  22.018  -3.409  1.00 23.95           C  
ATOM   1165  O   ALA B 183     -19.890  22.492  -4.415  1.00 24.02           O  
ATOM   1166  CB  ALA B 183     -22.805  22.491  -2.764  1.00 23.61           C  
ATOM   1167  N   CYS B 184     -19.815  21.901  -2.229  1.00 23.94           N  
ATOM   1168  CA  CYS B 184     -18.437  22.321  -2.006  1.00 24.10           C  
ATOM   1169  C   CYS B 184     -17.577  21.069  -1.795  1.00 24.43           C  
ATOM   1170  O   CYS B 184     -17.874  20.224  -0.932  1.00 24.29           O  
ATOM   1171  CB  CYS B 184     -18.338  23.261  -0.791  1.00 24.11           C  
ATOM   1172  SG  CYS B 184     -19.419  24.759  -0.843  1.00 23.87           S  
ATOM   1173  N   HIS B 185     -16.519  20.949  -2.594  1.00 24.59           N  
ATOM   1174  CA  HIS B 185     -15.651  19.774  -2.549  1.00 24.70           C  
ATOM   1175  C   HIS B 185     -14.556  19.928  -1.500  1.00 24.34           C  
ATOM   1176  O   HIS B 185     -13.927  20.982  -1.401  1.00 24.29           O  
ATOM   1177  CB  HIS B 185     -15.019  19.512  -3.920  1.00 24.95           C  
ATOM   1178  CG  HIS B 185     -16.018  19.318  -5.017  1.00 26.76           C  
ATOM   1179  CD2 HIS B 185     -17.309  18.908  -4.983  1.00 27.96           C  
ATOM   1180  ND1 HIS B 185     -15.735  19.591  -6.338  1.00 28.22           N  
ATOM   1181  CE1 HIS B 185     -16.807  19.347  -7.073  1.00 28.79           C  
ATOM   1182  NE2 HIS B 185     -17.778  18.939  -6.275  1.00 28.62           N  
ATOM   1183  N   LYS B 186     -14.351  18.867  -0.718  1.00 23.66           N  
ATOM   1184  CA  LYS B 186     -13.240  18.767   0.226  1.00 23.27           C  
ATOM   1185  C   LYS B 186     -12.509  17.460  -0.055  1.00 22.63           C  
ATOM   1186  O   LYS B 186     -13.080  16.550  -0.658  1.00 22.47           O  
ATOM   1187  CB  LYS B 186     -13.739  18.761   1.678  1.00 23.28           C  
ATOM   1188  CG  LYS B 186     -14.549  19.990   2.102  1.00 24.17           C  
ATOM   1189  CD  LYS B 186     -14.695  20.092   3.641  1.00 24.75           C  
ATOM   1190  CE  LYS B 186     -15.439  18.887   4.244  1.00 24.91           C  
ATOM   1191  NZ  LYS B 186     -15.745  19.034   5.704  1.00 24.31           N1+
ATOM   1192  N   ILE B 187     -11.250  17.369   0.362  1.00 22.23           N  
ATOM   1193  CA  ILE B 187     -10.545  16.083   0.355  1.00 21.76           C  
ATOM   1194  C   ILE B 187     -10.028  15.766   1.756  1.00 20.71           C  
ATOM   1195  O   ILE B 187      -9.830  16.680   2.563  1.00 20.70           O  
ATOM   1196  CB  ILE B 187      -9.403  16.033  -0.689  1.00 22.15           C  
ATOM   1197  CG1 ILE B 187      -8.379  17.155  -0.457  1.00 23.29           C  
ATOM   1198  CG2 ILE B 187      -9.979  16.139  -2.110  1.00 23.06           C  
ATOM   1199  CD1 ILE B 187      -6.997  16.806  -0.951  1.00 23.62           C  
ATOM   1200  N   PRO B 188      -9.827  14.467   2.062  1.00 19.61           N  
ATOM   1201  CA  PRO B 188      -9.289  14.100   3.365  1.00 18.78           C  
ATOM   1202  C   PRO B 188      -7.877  14.651   3.600  1.00 18.53           C  
ATOM   1203  O   PRO B 188      -7.079  14.767   2.659  1.00 18.44           O  
ATOM   1204  CB  PRO B 188      -9.264  12.567   3.317  1.00 18.86           C  
ATOM   1205  CG  PRO B 188     -10.201  12.185   2.244  1.00 18.51           C  
ATOM   1206  CD  PRO B 188     -10.163  13.279   1.254  1.00 19.03           C  
ATOM   1207  N   VAL B 189      -7.580  14.955   4.858  1.00 18.13           N  
ATOM   1208  CA  VAL B 189      -6.307  15.549   5.250  1.00 18.12           C  
ATOM   1209  C   VAL B 189      -5.160  14.538   5.169  1.00 17.96           C  
ATOM   1210  O   VAL B 189      -4.003  14.941   5.082  1.00 17.85           O  
ATOM   1211  CB  VAL B 189      -6.373  16.218   6.672  1.00 18.05           C  
ATOM   1212  CG1 VAL B 189      -7.407  17.331   6.694  1.00 18.39           C  
ATOM   1213  CG2 VAL B 189      -6.665  15.192   7.765  1.00 18.37           C  
ATOM   1214  N   ASP B 190      -5.475  13.236   5.174  1.00 17.56           N  
ATOM   1215  CA  ASP B 190      -4.462  12.199   4.983  1.00 17.64           C  
ATOM   1216  C   ASP B 190      -4.375  11.710   3.533  1.00 16.93           C  
ATOM   1217  O   ASP B 190      -3.583  10.833   3.241  1.00 15.87           O  
ATOM   1218  CB  ASP B 190      -4.712  10.994   5.898  1.00 18.42           C  
ATOM   1219  CG  ASP B 190      -4.494  11.310   7.368  1.00 20.22           C  
ATOM   1220  OD1 ASP B 190      -4.965  10.521   8.217  1.00 22.11           O  
ATOM   1221  OD2 ASP B 190      -3.873  12.346   7.679  1.00 25.06           O1-
ATOM   1222  N   ALA B 191      -5.178  12.274   2.629  1.00 16.51           N  
ATOM   1223  CA  ALA B 191      -5.092  11.892   1.215  1.00 16.54           C  
ATOM   1224  C   ALA B 191      -3.755  12.313   0.594  1.00 16.22           C  
ATOM   1225  O   ALA B 191      -3.148  13.322   0.990  1.00 16.59           O  
ATOM   1226  CB  ALA B 191      -6.258  12.476   0.415  1.00 16.08           C  
ATOM   1227  N   ASP B 192      -3.333  11.535  -0.390  1.00 16.05           N  
ATOM   1228  CA  ASP B 192      -2.169  11.822  -1.230  1.00 16.26           C  
ATOM   1229  C   ASP B 192      -0.835  11.613  -0.515  1.00 16.32           C  
ATOM   1230  O   ASP B 192       0.158  12.261  -0.863  1.00 16.42           O  
ATOM   1231  CB  ASP B 192      -2.267  13.235  -1.835  1.00 16.12           C  
ATOM   1232  CG  ASP B 192      -3.537  13.432  -2.631  1.00 15.57           C  
ATOM   1233  OD1 ASP B 192      -3.814  12.581  -3.491  1.00 16.54           O  
ATOM   1234  OD2 ASP B 192      -4.260  14.434  -2.404  1.00 15.66           O1-
ATOM   1235  N   PHE B 193      -0.835  10.729   0.491  1.00 16.59           N  
ATOM   1236  CA  PHE B 193       0.384  10.267   1.174  1.00 16.51           C  
ATOM   1237  C   PHE B 193       0.706   8.878   0.692  1.00 16.95           C  
ATOM   1238  O   PHE B 193      -0.182   8.033   0.518  1.00 16.65           O  
ATOM   1239  CB  PHE B 193       0.208  10.187   2.705  1.00 16.19           C  
ATOM   1240  CG  PHE B 193       0.371  11.506   3.428  1.00 16.85           C  
ATOM   1241  CD1 PHE B 193       1.567  11.830   4.049  1.00 17.19           C  
ATOM   1242  CD2 PHE B 193      -0.688  12.406   3.525  1.00 17.49           C  
ATOM   1243  CE1 PHE B 193       1.718  13.018   4.732  1.00 17.35           C  
ATOM   1244  CE2 PHE B 193      -0.530  13.619   4.198  1.00 18.45           C  
ATOM   1245  CZ  PHE B 193       0.672  13.915   4.817  1.00 17.57           C  
ATOM   1246  N   LEU B 194       1.987   8.615   0.499  1.00 17.74           N  
ATOM   1247  CA  LEU B 194       2.434   7.255   0.310  1.00 18.28           C  
ATOM   1248  C   LEU B 194       3.601   7.004   1.245  1.00 18.87           C  
ATOM   1249  O   LEU B 194       4.537   7.839   1.345  1.00 18.11           O  
ATOM   1250  CB  LEU B 194       2.841   7.000  -1.141  1.00 18.80           C  
ATOM   1251  CG  LEU B 194       3.398   5.573  -1.364  1.00 20.27           C  
ATOM   1252  CD1 LEU B 194       2.692   4.821  -2.479  1.00 18.97           C  
ATOM   1253  CD2 LEU B 194       4.928   5.608  -1.560  1.00 18.59           C  
ATOM   1254  N   TYR B 195       3.545   5.849   1.910  1.00 18.76           N  
ATOM   1255  CA  TYR B 195       4.625   5.380   2.763  1.00 18.80           C  
ATOM   1256  C   TYR B 195       5.258   4.146   2.136  1.00 18.63           C  
ATOM   1257  O   TYR B 195       4.590   3.133   1.911  1.00 18.79           O  
ATOM   1258  CB  TYR B 195       4.103   5.015   4.137  1.00 19.43           C  
ATOM   1259  CG  TYR B 195       3.502   6.155   4.890  1.00 19.77           C  
ATOM   1260  CD1 TYR B 195       4.240   6.819   5.859  1.00 23.00           C  
ATOM   1261  CD2 TYR B 195       2.197   6.559   4.660  1.00 21.72           C  
ATOM   1262  CE1 TYR B 195       3.715   7.872   6.554  1.00 23.45           C  
ATOM   1263  CE2 TYR B 195       1.651   7.613   5.355  1.00 23.04           C  
ATOM   1264  CZ  TYR B 195       2.422   8.267   6.313  1.00 23.62           C  
ATOM   1265  OH  TYR B 195       1.914   9.317   7.035  1.00 23.01           O  
ATOM   1266  N   ALA B 196       6.545   4.237   1.826  1.00 18.13           N  
ATOM   1267  CA  ALA B 196       7.266   3.098   1.321  1.00 17.79           C  
ATOM   1268  C   ALA B 196       8.125   2.598   2.479  1.00 17.52           C  
ATOM   1269  O   ALA B 196       9.199   3.146   2.749  1.00 16.91           O  
ATOM   1270  CB  ALA B 196       8.098   3.493   0.106  1.00 17.29           C  
ATOM   1271  N   TYR B 197       7.621   1.583   3.183  1.00 17.42           N  
ATOM   1272  CA  TYR B 197       8.328   1.011   4.307  1.00 17.93           C  
ATOM   1273  C   TYR B 197       9.254  -0.092   3.821  1.00 18.14           C  
ATOM   1274  O   TYR B 197       8.909  -0.849   2.912  1.00 18.24           O  
ATOM   1275  CB  TYR B 197       7.375   0.430   5.349  1.00 17.99           C  
ATOM   1276  CG  TYR B 197       6.579   1.422   6.150  1.00 18.68           C  
ATOM   1277  CD1 TYR B 197       7.128   2.064   7.255  1.00 20.42           C  
ATOM   1278  CD2 TYR B 197       5.252   1.671   5.847  1.00 17.81           C  
ATOM   1279  CE1 TYR B 197       6.371   2.951   8.007  1.00 18.71           C  
ATOM   1280  CE2 TYR B 197       4.496   2.547   6.590  1.00 19.25           C  
ATOM   1281  CZ  TYR B 197       5.059   3.189   7.655  1.00 19.10           C  
ATOM   1282  OH  TYR B 197       4.275   4.054   8.365  1.00 19.59           O  
ATOM   1283  N   SER B 198      10.426  -0.181   4.448  1.00 17.99           N  
ATOM   1284  CA  SER B 198      11.418  -1.195   4.085  1.00 17.98           C  
ATOM   1285  C   SER B 198      11.004  -2.613   4.450  1.00 17.53           C  
ATOM   1286  O   SER B 198      11.539  -3.570   3.898  1.00 17.91           O  
ATOM   1287  CB  SER B 198      12.754  -0.896   4.778  1.00 17.93           C  
ATOM   1288  OG  SER B 198      12.621  -0.966   6.201  1.00 17.37           O  
ATOM   1289  N   THR B 199      10.096  -2.750   5.414  1.00 17.58           N  
ATOM   1290  CA  THR B 199       9.794  -4.046   5.999  1.00 17.13           C  
ATOM   1291  C   THR B 199       8.333  -4.126   6.447  1.00 17.38           C  
ATOM   1292  O   THR B 199       7.648  -3.106   6.545  1.00 17.77           O  
ATOM   1293  CB  THR B 199      10.784  -4.355   7.177  1.00 17.24           C  
ATOM   1294  CG2 THR B 199      10.464  -3.524   8.424  1.00 15.94           C  
ATOM   1295  OG1 THR B 199      10.752  -5.748   7.497  1.00 16.22           O  
ATOM   1296  N   ALA B 200       7.862  -5.345   6.695  1.00 17.05           N  
ATOM   1297  CA  ALA B 200       6.504  -5.576   7.156  1.00 17.08           C  
ATOM   1298  C   ALA B 200       6.278  -5.024   8.581  1.00 17.49           C  
ATOM   1299  O   ALA B 200       7.233  -4.852   9.347  1.00 18.09           O  
ATOM   1300  CB  ALA B 200       6.205  -7.081   7.124  1.00 16.80           C  
ATOM   1301  N   PRO B 201       5.014  -4.759   8.947  1.00 17.48           N  
ATOM   1302  CA  PRO B 201       4.734  -4.283  10.305  1.00 17.24           C  
ATOM   1303  C   PRO B 201       5.227  -5.251  11.379  1.00 16.84           C  
ATOM   1304  O   PRO B 201       5.011  -6.465  11.260  1.00 16.36           O  
ATOM   1305  CB  PRO B 201       3.210  -4.187  10.342  1.00 17.17           C  
ATOM   1306  CG  PRO B 201       2.804  -4.026   8.916  1.00 18.01           C  
ATOM   1307  CD  PRO B 201       3.803  -4.764   8.102  1.00 17.47           C  
ATOM   1308  N   GLY B 202       5.891  -4.714  12.405  1.00 16.28           N  
ATOM   1309  CA  GLY B 202       6.383  -5.530  13.530  1.00 15.79           C  
ATOM   1310  C   GLY B 202       7.770  -6.146  13.335  1.00 15.49           C  
ATOM   1311  O   GLY B 202       8.326  -6.737  14.276  1.00 14.96           O  
ATOM   1312  N   TYR B 203       8.335  -6.023  12.134  1.00 15.02           N  
ATOM   1313  CA  TYR B 203       9.573  -6.750  11.795  1.00 15.25           C  
ATOM   1314  C   TYR B 203      10.860  -5.926  11.785  1.00 15.31           C  
ATOM   1315  O   TYR B 203      10.845  -4.717  11.550  1.00 15.09           O  
ATOM   1316  CB  TYR B 203       9.409  -7.445  10.444  1.00 15.26           C  
ATOM   1317  CG  TYR B 203       8.608  -8.721  10.547  1.00 15.18           C  
ATOM   1318  CD1 TYR B 203       7.228  -8.696  10.670  1.00 14.14           C  
ATOM   1319  CD2 TYR B 203       9.235  -9.945  10.550  1.00 16.29           C  
ATOM   1320  CE1 TYR B 203       6.504  -9.875  10.774  1.00 15.81           C  
ATOM   1321  CE2 TYR B 203       8.530 -11.110  10.657  1.00 15.90           C  
ATOM   1322  CZ  TYR B 203       7.172 -11.077  10.762  1.00 15.83           C  
ATOM   1323  OH  TYR B 203       6.513 -12.269  10.864  1.00 15.50           O  
ATOM   1324  N   TYR B 204      11.978  -6.616  12.040  1.00 15.46           N  
ATOM   1325  CA  TYR B 204      13.302  -6.085  11.763  1.00 15.55           C  
ATOM   1326  C   TYR B 204      13.451  -5.738  10.281  1.00 15.80           C  
ATOM   1327  O   TYR B 204      12.781  -6.309   9.427  1.00 15.31           O  
ATOM   1328  CB  TYR B 204      14.403  -7.106  12.109  1.00 16.17           C  
ATOM   1329  CG  TYR B 204      14.674  -7.314  13.590  1.00 15.96           C  
ATOM   1330  CD1 TYR B 204      15.077  -6.260  14.403  1.00 16.16           C  
ATOM   1331  CD2 TYR B 204      14.554  -8.567  14.165  1.00 17.64           C  
ATOM   1332  CE1 TYR B 204      15.336  -6.448  15.751  1.00 17.87           C  
ATOM   1333  CE2 TYR B 204      14.817  -8.769  15.524  1.00 18.18           C  
ATOM   1334  CZ  TYR B 204      15.209  -7.701  16.304  1.00 18.53           C  
ATOM   1335  OH  TYR B 204      15.478  -7.881  17.644  1.00 21.14           O  
ATOM   1336  N   SER B 205      14.346  -4.799   9.995  1.00 16.34           N  
ATOM   1337  CA  SER B 205      14.772  -4.468   8.645  1.00 16.99           C  
ATOM   1338  C   SER B 205      16.295  -4.571   8.599  1.00 17.37           C  
ATOM   1339  O   SER B 205      16.962  -4.230   9.586  1.00 17.76           O  
ATOM   1340  CB  SER B 205      14.341  -3.039   8.313  1.00 16.79           C  
ATOM   1341  OG  SER B 205      14.821  -2.635   7.051  1.00 17.13           O  
ATOM   1342  N   TRP B 206      16.835  -5.001   7.451  1.00 17.38           N  
ATOM   1343  CA  TRP B 206      18.234  -5.426   7.345  1.00 17.38           C  
ATOM   1344  C   TRP B 206      19.120  -4.529   6.470  1.00 17.27           C  
ATOM   1345  O   TRP B 206      18.680  -3.950   5.459  1.00 16.86           O  
ATOM   1346  CB  TRP B 206      18.307  -6.869   6.840  1.00 17.27           C  
ATOM   1347  CG  TRP B 206      17.600  -7.832   7.722  1.00 17.33           C  
ATOM   1348  CD1 TRP B 206      16.455  -8.507   7.438  1.00 18.05           C  
ATOM   1349  CD2 TRP B 206      17.980  -8.226   9.044  1.00 19.01           C  
ATOM   1350  CE2 TRP B 206      17.015  -9.151   9.499  1.00 18.80           C  
ATOM   1351  CE3 TRP B 206      19.053  -7.899   9.884  1.00 20.71           C  
ATOM   1352  NE1 TRP B 206      16.096  -9.306   8.499  1.00 18.01           N  
ATOM   1353  CZ2 TRP B 206      17.075  -9.740  10.757  1.00 19.39           C  
ATOM   1354  CZ3 TRP B 206      19.120  -8.494  11.136  1.00 21.25           C  
ATOM   1355  CH2 TRP B 206      18.131  -9.404  11.560  1.00 20.86           C  
ATOM   1356  N   ARG B 207      20.384  -4.439   6.876  1.00 17.07           N  
ATOM   1357  CA  ARG B 207      21.352  -3.562   6.252  1.00 16.93           C  
ATOM   1358  C   ARG B 207      22.721  -4.245   6.163  1.00 17.71           C  
ATOM   1359  O   ARG B 207      23.209  -4.803   7.141  1.00 16.99           O  
ATOM   1360  CB  ARG B 207      21.432  -2.260   7.051  1.00 17.01           C  
ATOM   1361  CG  ARG B 207      22.627  -1.362   6.772  1.00 16.97           C  
ATOM   1362  CD  ARG B 207      22.510  -0.041   7.525  1.00 16.79           C  
ATOM   1363  NE  ARG B 207      22.156  -0.255   8.920  1.00 17.60           N  
ATOM   1364  CZ  ARG B 207      22.953  -0.760   9.861  1.00 16.63           C  
ATOM   1365  NH1 ARG B 207      24.221  -1.085   9.606  1.00 17.69           N1+
ATOM   1366  NH2 ARG B 207      22.474  -0.928  11.092  1.00 16.26           N  
ATOM   1367  N   ASN B 208      23.307  -4.198   4.969  1.00 18.20           N  
ATOM   1368  CA  ASN B 208      24.661  -4.650   4.717  1.00 19.00           C  
ATOM   1369  C   ASN B 208      25.619  -3.486   5.003  1.00 19.45           C  
ATOM   1370  O   ASN B 208      25.406  -2.377   4.507  1.00 19.65           O  
ATOM   1371  CB  ASN B 208      24.761  -5.120   3.250  1.00 18.91           C  
ATOM   1372  CG  ASN B 208      26.101  -5.741   2.918  1.00 18.97           C  
ATOM   1373  ND2 ASN B 208      26.107  -7.042   2.634  1.00 17.07           N  
ATOM   1374  OD1 ASN B 208      27.116  -5.054   2.890  1.00 19.23           O  
ATOM   1375  N   SER B 209      26.671  -3.734   5.789  1.00 20.12           N  
ATOM   1376  CA  SER B 209      27.586  -2.660   6.216  1.00 20.66           C  
ATOM   1377  C   SER B 209      28.361  -2.009   5.069  1.00 20.84           C  
ATOM   1378  O   SER B 209      28.803  -0.874   5.198  1.00 21.27           O  
ATOM   1379  CB  SER B 209      28.553  -3.153   7.297  1.00 20.77           C  
ATOM   1380  OG  SER B 209      29.320  -4.266   6.850  1.00 21.87           O  
ATOM   1381  N   LYS B 210      28.496  -2.710   3.943  1.00 21.10           N  
ATOM   1382  CA  LYS B 210      29.293  -2.227   2.820  1.00 20.94           C  
ATOM   1383  C   LYS B 210      28.458  -1.738   1.643  1.00 20.59           C  
ATOM   1384  O   LYS B 210      28.822  -0.752   1.012  1.00 19.93           O  
ATOM   1385  CB  LYS B 210      30.281  -3.310   2.383  1.00 21.18           C  
ATOM   1386  CG  LYS B 210      31.385  -3.500   3.410  1.00 22.44           C  
ATOM   1387  CD  LYS B 210      32.196  -4.767   3.226  1.00 23.08           C  
ATOM   1388  CE  LYS B 210      33.385  -4.763   4.188  1.00 23.84           C  
ATOM   1389  NZ  LYS B 210      34.043  -6.096   4.339  1.00 23.92           N1+
ATOM   1390  N   ASP B 211      27.332  -2.407   1.372  1.00 20.45           N  
ATOM   1391  CA  ASP B 211      26.499  -2.129   0.189  1.00 20.11           C  
ATOM   1392  C   ASP B 211      25.267  -1.277   0.475  1.00 19.14           C  
ATOM   1393  O   ASP B 211      24.622  -0.814  -0.460  1.00 18.97           O  
ATOM   1394  CB  ASP B 211      26.042  -3.440  -0.461  1.00 20.72           C  
ATOM   1395  CG  ASP B 211      27.199  -4.359  -0.799  1.00 21.64           C  
ATOM   1396  OD1 ASP B 211      28.217  -3.860  -1.307  1.00 24.35           O  
ATOM   1397  OD2 ASP B 211      27.099  -5.570  -0.530  1.00 22.56           O1-
ATOM   1398  N   GLY B 212      24.962  -1.069   1.761  1.00 18.27           N  
ATOM   1399  CA  GLY B 212      23.783  -0.333   2.201  1.00 17.22           C  
ATOM   1400  C   GLY B 212      22.629  -1.253   2.568  1.00 16.94           C  
ATOM   1401  O   GLY B 212      22.787  -2.479   2.601  1.00 17.02           O  
ATOM   1402  N   SER B 213      21.459  -0.677   2.826  1.00 16.41           N  
ATOM   1403  CA  SER B 213      20.278  -1.492   3.147  1.00 16.07           C  
ATOM   1404  C   SER B 213      19.760  -2.197   1.898  1.00 16.11           C  
ATOM   1405  O   SER B 213      19.940  -1.717   0.780  1.00 15.57           O  
ATOM   1406  CB  SER B 213      19.179  -0.649   3.796  1.00 16.28           C  
ATOM   1407  OG  SER B 213      18.728   0.386   2.953  1.00 14.85           O  
ATOM   1408  N   TRP B 214      19.137  -3.358   2.091  1.00 16.21           N  
ATOM   1409  CA  TRP B 214      18.531  -4.088   0.980  1.00 15.97           C  
ATOM   1410  C   TRP B 214      17.512  -3.215   0.232  1.00 16.22           C  
ATOM   1411  O   TRP B 214      17.491  -3.157  -1.007  1.00 16.20           O  
ATOM   1412  CB  TRP B 214      17.823  -5.344   1.500  1.00 15.77           C  
ATOM   1413  CG  TRP B 214      18.728  -6.346   2.159  1.00 15.94           C  
ATOM   1414  CD1 TRP B 214      20.094  -6.384   2.122  1.00 15.25           C  
ATOM   1415  CD2 TRP B 214      18.316  -7.493   2.915  1.00 15.18           C  
ATOM   1416  CE2 TRP B 214      19.481  -8.163   3.328  1.00 14.81           C  
ATOM   1417  CE3 TRP B 214      17.071  -8.012   3.287  1.00 14.41           C  
ATOM   1418  NE1 TRP B 214      20.555  -7.466   2.834  1.00 16.40           N  
ATOM   1419  CZ2 TRP B 214      19.438  -9.326   4.092  1.00 14.48           C  
ATOM   1420  CZ3 TRP B 214      17.033  -9.168   4.038  1.00 13.27           C  
ATOM   1421  CH2 TRP B 214      18.208  -9.810   4.434  1.00 13.81           C  
ATOM   1422  N   PHE B 215      16.666  -2.555   1.014  1.00 16.73           N  
ATOM   1423  CA  PHE B 215      15.511  -1.775   0.517  1.00 17.27           C  
ATOM   1424  C   PHE B 215      15.940  -0.589  -0.317  1.00 17.34           C  
ATOM   1425  O   PHE B 215      15.444  -0.393  -1.418  1.00 17.52           O  
ATOM   1426  CB  PHE B 215      14.679  -1.278   1.714  1.00 17.14           C  
ATOM   1427  CG  PHE B 215      13.484  -0.411   1.335  1.00 17.35           C  
ATOM   1428  CD1 PHE B 215      12.478  -0.904   0.517  1.00 16.93           C  
ATOM   1429  CD2 PHE B 215      13.361   0.875   1.836  1.00 17.48           C  
ATOM   1430  CE1 PHE B 215      11.379  -0.136   0.193  1.00 16.90           C  
ATOM   1431  CE2 PHE B 215      12.258   1.667   1.506  1.00 17.94           C  
ATOM   1432  CZ  PHE B 215      11.268   1.149   0.664  1.00 15.62           C  
ATOM   1433  N   ILE B 216      16.862   0.207   0.205  1.00 17.88           N  
ATOM   1434  CA  ILE B 216      17.313   1.405  -0.515  1.00 17.92           C  
ATOM   1435  C   ILE B 216      18.115   1.030  -1.759  1.00 18.29           C  
ATOM   1436  O   ILE B 216      17.933   1.656  -2.807  1.00 18.39           O  
ATOM   1437  CB  ILE B 216      18.094   2.377   0.387  1.00 17.78           C  
ATOM   1438  CG1 ILE B 216      17.221   2.866   1.546  1.00 18.34           C  
ATOM   1439  CG2 ILE B 216      18.625   3.562  -0.412  1.00 16.51           C  
ATOM   1440  CD1 ILE B 216      15.974   3.693   1.141  1.00 16.71           C  
ATOM   1441  N   GLN B 217      18.970  -0.004  -1.664  1.00 18.38           N  
ATOM   1442  CA  GLN B 217      19.655  -0.533  -2.848  1.00 18.13           C  
ATOM   1443  C   GLN B 217      18.674  -0.909  -3.951  1.00 17.41           C  
ATOM   1444  O   GLN B 217      18.875  -0.582  -5.119  1.00 17.53           O  
ATOM   1445  CB  GLN B 217      20.457  -1.804  -2.523  1.00 18.33           C  
ATOM   1446  CG  GLN B 217      21.735  -1.618  -1.732  1.00 18.93           C  
ATOM   1447  CD  GLN B 217      22.416  -2.957  -1.472  1.00 20.05           C  
ATOM   1448  NE2 GLN B 217      22.933  -3.552  -2.543  1.00 16.45           N  
ATOM   1449  OE1 GLN B 217      22.437  -3.473  -0.334  1.00 18.82           O  
ATOM   1450  N   SER B 218      17.641  -1.657  -3.578  1.00 17.09           N  
ATOM   1451  CA  SER B 218      16.671  -2.173  -4.532  1.00 16.14           C  
ATOM   1452  C   SER B 218      15.785  -1.049  -5.076  1.00 15.82           C  
ATOM   1453  O   SER B 218      15.503  -1.006  -6.272  1.00 15.72           O  
ATOM   1454  CB  SER B 218      15.824  -3.263  -3.863  1.00 16.07           C  
ATOM   1455  OG  SER B 218      16.663  -4.312  -3.394  1.00 16.06           O  
ATOM   1456  N   LEU B 219      15.363  -0.146  -4.196  1.00 14.88           N  
ATOM   1457  CA  LEU B 219      14.574   1.030  -4.589  1.00 15.80           C  
ATOM   1458  C   LEU B 219      15.286   1.860  -5.645  1.00 16.03           C  
ATOM   1459  O   LEU B 219      14.719   2.145  -6.706  1.00 16.00           O  
ATOM   1460  CB  LEU B 219      14.259   1.906  -3.368  1.00 16.12           C  
ATOM   1461  CG  LEU B 219      13.460   3.196  -3.605  1.00 16.43           C  
ATOM   1462  CD1 LEU B 219      12.082   2.899  -4.255  1.00 16.76           C  
ATOM   1463  CD2 LEU B 219      13.295   3.880  -2.266  1.00 16.72           C  
ATOM   1464  N   CYS B 220      16.548   2.210  -5.381  1.00 16.75           N  
ATOM   1465  CA  CYS B 220      17.314   3.000  -6.328  1.00 16.88           C  
ATOM   1466  C   CYS B 220      17.516   2.274  -7.640  1.00 16.58           C  
ATOM   1467  O   CYS B 220      17.357   2.864  -8.703  1.00 16.60           O  
ATOM   1468  CB  CYS B 220      18.665   3.422  -5.742  1.00 17.48           C  
ATOM   1469  SG  CYS B 220      18.534   4.603  -4.375  1.00 17.09           S  
ATOM   1470  N   ALA B 221      17.855   0.994  -7.580  1.00 17.07           N  
ATOM   1471  CA  ALA B 221      18.050   0.221  -8.822  1.00 17.11           C  
ATOM   1472  C   ALA B 221      16.749   0.139  -9.657  1.00 16.91           C  
ATOM   1473  O   ALA B 221      16.795   0.264 -10.875  1.00 16.93           O  
ATOM   1474  CB  ALA B 221      18.605  -1.169  -8.529  1.00 16.77           C  
ATOM   1475  N   MET B 222      15.601  -0.065  -9.014  1.00 17.10           N  
ATOM   1476  CA  MET B 222      14.322  -0.122  -9.749  1.00 17.03           C  
ATOM   1477  C   MET B 222      13.891   1.250 -10.275  1.00 17.16           C  
ATOM   1478  O   MET B 222      13.304   1.346 -11.351  1.00 17.30           O  
ATOM   1479  CB  MET B 222      13.210  -0.731  -8.897  1.00 17.11           C  
ATOM   1480  CG  MET B 222      13.431  -2.200  -8.494  1.00 17.16           C  
ATOM   1481  SD  MET B 222      13.578  -3.310  -9.907  1.00 16.94           S  
ATOM   1482  CE  MET B 222      15.348  -3.569  -9.983  1.00 18.93           C  
ATOM   1483  N   LEU B 223      14.187   2.321  -9.548  1.00 17.43           N  
ATOM   1484  CA  LEU B 223      13.894   3.668 -10.069  1.00 17.01           C  
ATOM   1485  C   LEU B 223      14.745   3.950 -11.326  1.00 17.53           C  
ATOM   1486  O   LEU B 223      14.224   4.407 -12.359  1.00 16.04           O  
ATOM   1487  CB  LEU B 223      14.109   4.744  -8.999  1.00 17.27           C  
ATOM   1488  CG  LEU B 223      13.080   4.788  -7.856  1.00 16.86           C  
ATOM   1489  CD1 LEU B 223      13.579   5.643  -6.683  1.00 15.25           C  
ATOM   1490  CD2 LEU B 223      11.719   5.301  -8.367  1.00 15.89           C  
ATOM   1491  N   LYS B 224      16.039   3.641 -11.249  1.00 17.95           N  
ATOM   1492  CA  LYS B 224      16.928   3.788 -12.395  1.00 18.73           C  
ATOM   1493  C   LYS B 224      16.426   3.051 -13.623  1.00 18.41           C  
ATOM   1494  O   LYS B 224      16.435   3.599 -14.722  1.00 18.54           O  
ATOM   1495  CB  LYS B 224      18.337   3.280 -12.070  1.00 19.05           C  
ATOM   1496  CG  LYS B 224      19.127   4.254 -11.252  1.00 22.24           C  
ATOM   1497  CD  LYS B 224      20.584   3.831 -11.115  1.00 25.06           C  
ATOM   1498  CE  LYS B 224      21.352   4.809 -10.215  1.00 26.86           C  
ATOM   1499  NZ  LYS B 224      20.663   5.017  -8.917  1.00 27.49           N1+
ATOM   1500  N   GLN B 225      16.014   1.802 -13.436  1.00 18.34           N  
ATOM   1501  CA  GLN B 225      15.600   0.956 -14.559  1.00 18.57           C  
ATOM   1502  C   GLN B 225      14.208   1.293 -15.100  1.00 18.45           C  
ATOM   1503  O   GLN B 225      13.993   1.215 -16.308  1.00 18.64           O  
ATOM   1504  CB  GLN B 225      15.650  -0.515 -14.152  1.00 18.64           C  
ATOM   1505  CG  GLN B 225      15.204  -1.472 -15.230  1.00 20.18           C  
ATOM   1506  CD  GLN B 225      15.561  -2.902 -14.904  1.00 22.91           C  
ATOM   1507  NE2 GLN B 225      15.416  -3.789 -15.894  1.00 24.16           N  
ATOM   1508  OE1 GLN B 225      15.972  -3.213 -13.780  1.00 22.87           O  
ATOM   1509  N   TYR B 226      13.274   1.668 -14.223  1.00 17.77           N  
ATOM   1510  CA  TYR B 226      11.855   1.760 -14.622  1.00 17.67           C  
ATOM   1511  C   TYR B 226      11.158   3.117 -14.507  1.00 17.66           C  
ATOM   1512  O   TYR B 226      10.002   3.242 -14.931  1.00 17.48           O  
ATOM   1513  CB  TYR B 226      11.045   0.737 -13.837  1.00 17.38           C  
ATOM   1514  CG  TYR B 226      11.429  -0.685 -14.159  1.00 17.26           C  
ATOM   1515  CD1 TYR B 226      11.212  -1.217 -15.423  1.00 17.53           C  
ATOM   1516  CD2 TYR B 226      12.017  -1.490 -13.200  1.00 17.31           C  
ATOM   1517  CE1 TYR B 226      11.571  -2.532 -15.714  1.00 18.32           C  
ATOM   1518  CE2 TYR B 226      12.371  -2.791 -13.475  1.00 18.72           C  
ATOM   1519  CZ  TYR B 226      12.146  -3.308 -14.727  1.00 18.58           C  
ATOM   1520  OH  TYR B 226      12.510  -4.604 -14.962  1.00 20.11           O  
ATOM   1521  N   ALA B 227      11.826   4.130 -13.959  1.00 17.67           N  
ATOM   1522  CA  ALA B 227      11.178   5.430 -13.748  1.00 18.13           C  
ATOM   1523  C   ALA B 227      10.692   6.073 -15.046  1.00 18.85           C  
ATOM   1524  O   ALA B 227       9.764   6.872 -15.017  1.00 18.65           O  
ATOM   1525  CB  ALA B 227      12.095   6.386 -13.001  1.00 18.37           C  
ATOM   1526  N   ASP B 228      11.318   5.742 -16.177  1.00 19.65           N  
ATOM   1527  CA  ASP B 228      10.844   6.238 -17.462  1.00 20.83           C  
ATOM   1528  C   ASP B 228       9.800   5.320 -18.117  1.00 21.34           C  
ATOM   1529  O   ASP B 228       9.339   5.624 -19.211  1.00 21.94           O  
ATOM   1530  CB  ASP B 228      12.018   6.526 -18.430  1.00 21.48           C  
ATOM   1531  CG  ASP B 228      12.944   5.316 -18.649  1.00 23.15           C  
ATOM   1532  OD1 ASP B 228      12.773   4.266 -17.980  1.00 24.70           O  
ATOM   1533  OD2 ASP B 228      13.862   5.427 -19.498  1.00 26.29           O1-
ATOM   1534  N   LYS B 229       9.408   4.228 -17.454  1.00 21.58           N  
ATOM   1535  CA  LYS B 229       8.584   3.182 -18.096  1.00 21.92           C  
ATOM   1536  C   LYS B 229       7.315   2.761 -17.321  1.00 21.18           C  
ATOM   1537  O   LYS B 229       6.289   2.481 -17.946  1.00 21.48           O  
ATOM   1538  CB  LYS B 229       9.460   1.948 -18.385  1.00 22.41           C  
ATOM   1539  CG  LYS B 229       9.023   1.134 -19.594  1.00 24.63           C  
ATOM   1540  CD  LYS B 229      10.137   0.215 -20.138  1.00 26.91           C  
ATOM   1541  CE  LYS B 229       9.704  -0.444 -21.464  1.00 27.87           C  
ATOM   1542  NZ  LYS B 229      10.806  -1.188 -22.165  1.00 28.06           N1+
ATOM   1543  N   LEU B 230       7.383   2.727 -15.986  1.00 19.99           N  
ATOM   1544  CA  LEU B 230       6.301   2.203 -15.129  1.00 19.36           C  
ATOM   1545  C   LEU B 230       5.715   3.251 -14.170  1.00 18.15           C  
ATOM   1546  O   LEU B 230       6.377   4.219 -13.803  1.00 18.34           O  
ATOM   1547  CB  LEU B 230       6.817   1.030 -14.280  1.00 19.50           C  
ATOM   1548  CG  LEU B 230       7.155  -0.304 -14.942  1.00 20.09           C  
ATOM   1549  CD1 LEU B 230       7.827  -1.227 -13.926  1.00 19.46           C  
ATOM   1550  CD2 LEU B 230       5.917  -0.968 -15.549  1.00 19.80           C  
ATOM   1551  N   GLU B 231       4.469   3.036 -13.764  1.00 16.65           N  
ATOM   1552  CA  GLU B 231       3.832   3.814 -12.698  1.00 16.13           C  
ATOM   1553  C   GLU B 231       4.477   3.446 -11.348  1.00 16.20           C  
ATOM   1554  O   GLU B 231       4.958   2.322 -11.172  1.00 15.14           O  
ATOM   1555  CB  GLU B 231       2.318   3.532 -12.677  1.00 15.84           C  
ATOM   1556  CG  GLU B 231       1.475   4.545 -11.895  1.00 16.16           C  
ATOM   1557  CD  GLU B 231       1.424   4.276 -10.386  1.00 16.75           C  
ATOM   1558  OE1 GLU B 231       1.499   3.110  -9.977  1.00 16.27           O  
ATOM   1559  OE2 GLU B 231       1.317   5.235  -9.604  1.00 18.81           O1-
ATOM   1560  N   PHE B 232       4.497   4.394 -10.412  1.00 16.08           N  
ATOM   1561  CA  PHE B 232       5.277   4.253  -9.179  1.00 16.78           C  
ATOM   1562  C   PHE B 232       4.956   3.006  -8.336  1.00 16.70           C  
ATOM   1563  O   PHE B 232       5.872   2.362  -7.810  1.00 17.87           O  
ATOM   1564  CB  PHE B 232       5.171   5.540  -8.337  1.00 17.39           C  
ATOM   1565  CG  PHE B 232       6.069   5.570  -7.118  1.00 17.68           C  
ATOM   1566  CD1 PHE B 232       7.383   5.109  -7.179  1.00 19.87           C  
ATOM   1567  CD2 PHE B 232       5.604   6.097  -5.917  1.00 20.41           C  
ATOM   1568  CE1 PHE B 232       8.207   5.155  -6.060  1.00 19.89           C  
ATOM   1569  CE2 PHE B 232       6.425   6.151  -4.777  1.00 19.89           C  
ATOM   1570  CZ  PHE B 232       7.732   5.680  -4.856  1.00 20.10           C  
ATOM   1571  N   MET B 233       3.683   2.635  -8.231  1.00 16.13           N  
ATOM   1572  CA  MET B 233       3.305   1.440  -7.466  1.00 15.68           C  
ATOM   1573  C   MET B 233       3.862   0.182  -8.096  1.00 15.09           C  
ATOM   1574  O   MET B 233       4.170  -0.769  -7.405  1.00 15.08           O  
ATOM   1575  CB  MET B 233       1.782   1.322  -7.327  1.00 15.61           C  
ATOM   1576  CG  MET B 233       1.136   2.452  -6.566  1.00 16.27           C  
ATOM   1577  SD  MET B 233       1.533   2.467  -4.780  1.00 20.66           S  
ATOM   1578  CE  MET B 233       0.504   1.126  -4.202  1.00 25.49           C  
ATOM   1579  N   HIS B 234       3.981   0.174  -9.421  1.00 14.76           N  
ATOM   1580  CA  HIS B 234       4.524  -0.976 -10.123  1.00 14.40           C  
ATOM   1581  C   HIS B 234       6.039  -1.055  -9.947  1.00 14.43           C  
ATOM   1582  O   HIS B 234       6.612  -2.145  -9.794  1.00 14.41           O  
ATOM   1583  CB  HIS B 234       4.072  -0.953 -11.598  1.00 14.72           C  
ATOM   1584  CG  HIS B 234       2.613  -1.254 -11.774  1.00 14.82           C  
ATOM   1585  CD2 HIS B 234       1.672  -1.640 -10.878  1.00 14.50           C  
ATOM   1586  ND1 HIS B 234       1.968  -1.168 -12.990  1.00 15.24           N  
ATOM   1587  CE1 HIS B 234       0.700  -1.509 -12.838  1.00 15.77           C  
ATOM   1588  NE2 HIS B 234       0.495  -1.803 -11.566  1.00 15.26           N  
ATOM   1589  N   ILE B 235       6.689   0.110  -9.927  1.00 14.35           N  
ATOM   1590  CA  ILE B 235       8.099   0.176  -9.596  1.00 14.39           C  
ATOM   1591  C   ILE B 235       8.319  -0.378  -8.191  1.00 14.75           C  
ATOM   1592  O   ILE B 235       9.226  -1.187  -7.983  1.00 15.07           O  
ATOM   1593  CB  ILE B 235       8.652   1.626  -9.672  1.00 14.58           C  
ATOM   1594  CG1 ILE B 235       8.554   2.162 -11.108  1.00 14.18           C  
ATOM   1595  CG2 ILE B 235      10.105   1.675  -9.163  1.00 13.82           C  
ATOM   1596  CD1 ILE B 235       8.943   3.647 -11.232  1.00 13.80           C  
ATOM   1597  N   LEU B 236       7.499   0.065  -7.236  1.00 15.17           N  
ATOM   1598  CA  LEU B 236       7.593  -0.397  -5.834  1.00 15.61           C  
ATOM   1599  C   LEU B 236       7.261  -1.886  -5.640  1.00 16.09           C  
ATOM   1600  O   LEU B 236       7.778  -2.516  -4.715  1.00 16.99           O  
ATOM   1601  CB  LEU B 236       6.681   0.426  -4.923  1.00 15.33           C  
ATOM   1602  CG  LEU B 236       7.101   1.869  -4.631  1.00 15.72           C  
ATOM   1603  CD1 LEU B 236       6.071   2.583  -3.769  1.00 15.16           C  
ATOM   1604  CD2 LEU B 236       8.500   1.907  -3.975  1.00 14.97           C  
ATOM   1605  N   THR B 237       6.404  -2.440  -6.498  1.00 15.89           N  
ATOM   1606  CA  THR B 237       6.106  -3.880  -6.467  1.00 15.64           C  
ATOM   1607  C   THR B 237       7.317  -4.718  -6.906  1.00 15.93           C  
ATOM   1608  O   THR B 237       7.539  -5.814  -6.397  1.00 15.21           O  
ATOM   1609  CB  THR B 237       4.862  -4.203  -7.316  1.00 15.80           C  
ATOM   1610  CG2 THR B 237       4.485  -5.702  -7.235  1.00 14.45           C  
ATOM   1611  OG1 THR B 237       3.762  -3.423  -6.842  1.00 15.23           O  
ATOM   1612  N   ARG B 238       8.115  -4.192  -7.829  1.00 16.22           N  
ATOM   1613  CA  ARG B 238       9.388  -4.830  -8.185  1.00 17.04           C  
ATOM   1614  C   ARG B 238      10.432  -4.698  -7.063  1.00 16.56           C  
ATOM   1615  O   ARG B 238      11.209  -5.621  -6.842  1.00 17.00           O  
ATOM   1616  CB  ARG B 238       9.951  -4.294  -9.510  1.00 17.14           C  
ATOM   1617  CG  ARG B 238       8.907  -4.173 -10.583  1.00 19.56           C  
ATOM   1618  CD  ARG B 238       9.293  -4.673 -11.944  1.00 22.34           C  
ATOM   1619  NE  ARG B 238       8.110  -4.613 -12.797  1.00 24.27           N  
ATOM   1620  CZ  ARG B 238       8.084  -4.825 -14.109  1.00 26.64           C  
ATOM   1621  NH1 ARG B 238       9.186  -5.161 -14.770  1.00 27.30           N1+
ATOM   1622  NH2 ARG B 238       6.924  -4.727 -14.759  1.00 27.46           N  
ATOM   1623  N   VAL B 239      10.455  -3.566  -6.366  1.00 16.58           N  
ATOM   1624  CA  VAL B 239      11.294  -3.440  -5.156  1.00 16.53           C  
ATOM   1625  C   VAL B 239      10.888  -4.543  -4.158  1.00 16.64           C  
ATOM   1626  O   VAL B 239      11.751  -5.278  -3.679  1.00 17.04           O  
ATOM   1627  CB  VAL B 239      11.226  -2.035  -4.514  1.00 16.76           C  
ATOM   1628  CG1 VAL B 239      12.039  -1.971  -3.209  1.00 15.81           C  
ATOM   1629  CG2 VAL B 239      11.711  -0.983  -5.490  1.00 15.42           C  
ATOM   1630  N   ASN B 240       9.584  -4.714  -3.912  1.00 16.41           N  
ATOM   1631  CA  ASN B 240       9.111  -5.787  -3.026  1.00 16.15           C  
ATOM   1632  C   ASN B 240       9.671  -7.148  -3.422  1.00 16.33           C  
ATOM   1633  O   ASN B 240      10.166  -7.884  -2.573  1.00 15.76           O  
ATOM   1634  CB  ASN B 240       7.564  -5.884  -2.984  1.00 16.25           C  
ATOM   1635  CG  ASN B 240       6.920  -4.814  -2.122  1.00 15.53           C  
ATOM   1636  ND2 ASN B 240       5.601  -4.902  -1.955  1.00 14.14           N  
ATOM   1637  OD1 ASN B 240       7.584  -3.896  -1.646  1.00 19.03           O  
ATOM   1638  N   ARG B 241       9.586  -7.473  -4.714  1.00 16.21           N  
ATOM   1639  CA  ARG B 241      10.039  -8.759  -5.205  1.00 16.47           C  
ATOM   1640  C   ARG B 241      11.553  -8.917  -5.108  1.00 15.88           C  
ATOM   1641  O   ARG B 241      12.043  -9.994  -4.796  1.00 15.80           O  
ATOM   1642  CB  ARG B 241       9.590  -8.980  -6.650  1.00 16.60           C  
ATOM   1643  CG  ARG B 241       9.865 -10.381  -7.138  1.00 18.28           C  
ATOM   1644  CD  ARG B 241       9.034 -10.802  -8.338  1.00 19.80           C  
ATOM   1645  NE  ARG B 241       9.488 -10.221  -9.605  1.00 21.81           N  
ATOM   1646  CZ  ARG B 241       8.872  -9.259 -10.305  1.00 22.99           C  
ATOM   1647  NH1 ARG B 241       7.741  -8.688  -9.888  1.00 23.00           N1+
ATOM   1648  NH2 ARG B 241       9.402  -8.856 -11.454  1.00 23.13           N  
ATOM   1649  N   LYS B 242      12.287  -7.855  -5.417  1.00 15.99           N  
ATOM   1650  CA  LYS B 242      13.747  -7.891  -5.378  1.00 15.55           C  
ATOM   1651  C   LYS B 242      14.227  -8.153  -3.949  1.00 15.07           C  
ATOM   1652  O   LYS B 242      15.051  -9.048  -3.709  1.00 14.88           O  
ATOM   1653  CB  LYS B 242      14.327  -6.586  -5.948  1.00 15.79           C  
ATOM   1654  CG  LYS B 242      15.852  -6.558  -6.078  1.00 17.48           C  
ATOM   1655  CD  LYS B 242      16.315  -5.344  -6.915  1.00 19.18           C  
ATOM   1656  CE  LYS B 242      17.838  -5.203  -6.929  1.00 20.11           C  
ATOM   1657  NZ  LYS B 242      18.538  -6.357  -7.554  1.00 19.16           N1+
ATOM   1658  N   VAL B 243      13.689  -7.412  -2.995  1.00 14.95           N  
ATOM   1659  CA  VAL B 243      14.073  -7.590  -1.585  1.00 15.08           C  
ATOM   1660  C   VAL B 243      13.674  -8.983  -1.071  1.00 15.95           C  
ATOM   1661  O   VAL B 243      14.497  -9.694  -0.462  1.00 15.56           O  
ATOM   1662  CB  VAL B 243      13.492  -6.481  -0.685  1.00 14.75           C  
ATOM   1663  CG1 VAL B 243      13.768  -6.763   0.791  1.00 15.27           C  
ATOM   1664  CG2 VAL B 243      14.057  -5.111  -1.084  1.00 14.80           C  
ATOM   1665  N   ALA B 244      12.432  -9.382  -1.354  1.00 16.06           N  
ATOM   1666  CA  ALA B 244      11.898 -10.658  -0.886  1.00 16.73           C  
ATOM   1667  C   ALA B 244      12.663 -11.880  -1.415  1.00 17.15           C  
ATOM   1668  O   ALA B 244      12.876 -12.852  -0.688  1.00 17.35           O  
ATOM   1669  CB  ALA B 244      10.388 -10.774  -1.246  1.00 16.48           C  
ATOM   1670  N   THR B 245      13.062 -11.827  -2.684  1.00 17.54           N  
ATOM   1671  CA  THR B 245      13.560 -12.997  -3.375  1.00 17.62           C  
ATOM   1672  C   THR B 245      15.085 -13.078  -3.417  1.00 17.83           C  
ATOM   1673  O   THR B 245      15.622 -14.170  -3.383  1.00 18.11           O  
ATOM   1674  CB  THR B 245      13.004 -13.089  -4.823  1.00 17.82           C  
ATOM   1675  CG2 THR B 245      11.471 -13.167  -4.813  1.00 17.77           C  
ATOM   1676  OG1 THR B 245      13.434 -11.955  -5.587  1.00 17.63           O  
ATOM   1677  N   GLU B 246      15.777 -11.944  -3.463  1.00 17.71           N  
ATOM   1678  CA  GLU B 246      17.222 -11.942  -3.715  1.00 18.10           C  
ATOM   1679  C   GLU B 246      18.093 -11.861  -2.475  1.00 18.16           C  
ATOM   1680  O   GLU B 246      19.268 -12.203  -2.538  1.00 18.34           O  
ATOM   1681  CB  GLU B 246      17.611 -10.802  -4.664  1.00 18.11           C  
ATOM   1682  CG  GLU B 246      17.015 -10.953  -6.059  1.00 19.25           C  
ATOM   1683  CD  GLU B 246      17.365  -9.811  -7.013  1.00 19.49           C  
ATOM   1684  OE1 GLU B 246      18.205  -8.958  -6.686  1.00 19.29           O  
ATOM   1685  OE2 GLU B 246      16.781  -9.764  -8.111  1.00 21.65           O1-
ATOM   1686  N   PHE B 247      17.532 -11.401  -1.360  1.00 17.99           N  
ATOM   1687  CA  PHE B 247      18.327 -11.081  -0.180  1.00 17.80           C  
ATOM   1688  C   PHE B 247      18.042 -11.997   1.006  1.00 17.48           C  
ATOM   1689  O   PHE B 247      16.888 -12.373   1.255  1.00 16.86           O  
ATOM   1690  CB  PHE B 247      18.066  -9.651   0.254  1.00 18.01           C  
ATOM   1691  CG  PHE B 247      18.669  -8.605  -0.644  1.00 19.13           C  
ATOM   1692  CD1 PHE B 247      17.939  -8.062  -1.691  1.00 19.91           C  
ATOM   1693  CD2 PHE B 247      19.947  -8.119  -0.404  1.00 21.71           C  
ATOM   1694  CE1 PHE B 247      18.484  -7.061  -2.505  1.00 21.30           C  
ATOM   1695  CE2 PHE B 247      20.503  -7.095  -1.222  1.00 22.18           C  
ATOM   1696  CZ  PHE B 247      19.774  -6.587  -2.269  1.00 21.54           C  
ATOM   1697  N   GLU B 248      19.112 -12.350   1.727  1.00 16.85           N  
ATOM   1698  CA  GLU B 248      19.005 -13.117   2.949  1.00 16.64           C  
ATOM   1699  C   GLU B 248      20.131 -12.725   3.904  1.00 16.20           C  
ATOM   1700  O   GLU B 248      21.271 -12.562   3.478  1.00 15.39           O  
ATOM   1701  CB  GLU B 248      19.082 -14.596   2.608  1.00 17.26           C  
ATOM   1702  CG  GLU B 248      18.504 -15.491   3.641  1.00 18.41           C  
ATOM   1703  CD  GLU B 248      18.587 -16.945   3.231  1.00 19.10           C  
ATOM   1704  OE1 GLU B 248      17.999 -17.302   2.184  1.00 20.83           O  
ATOM   1705  OE2 GLU B 248      19.242 -17.718   3.950  1.00 18.17           O1-
ATOM   1706  N   SER B 249      19.824 -12.597   5.196  1.00 15.57           N  
ATOM   1707  CA  SER B 249      20.835 -12.184   6.173  1.00 14.67           C  
ATOM   1708  C   SER B 249      21.886 -13.267   6.409  1.00 14.45           C  
ATOM   1709  O   SER B 249      21.633 -14.449   6.206  1.00 14.02           O  
ATOM   1710  CB  SER B 249      20.192 -11.789   7.501  1.00 14.82           C  
ATOM   1711  OG  SER B 249      19.802 -12.915   8.271  1.00 13.12           O  
ATOM   1712  N   PHE B 250      23.063 -12.835   6.847  1.00 14.39           N  
ATOM   1713  CA  PHE B 250      24.153 -13.742   7.198  1.00 14.70           C  
ATOM   1714  C   PHE B 250      24.747 -13.278   8.518  1.00 14.50           C  
ATOM   1715  O   PHE B 250      25.089 -12.112   8.660  1.00 15.05           O  
ATOM   1716  CB  PHE B 250      25.229 -13.761   6.106  1.00 14.97           C  
ATOM   1717  CG  PHE B 250      26.380 -14.684   6.412  1.00 14.90           C  
ATOM   1718  CD1 PHE B 250      27.518 -14.208   7.050  1.00 15.99           C  
ATOM   1719  CD2 PHE B 250      26.311 -16.026   6.091  1.00 15.35           C  
ATOM   1720  CE1 PHE B 250      28.573 -15.052   7.340  1.00 14.95           C  
ATOM   1721  CE2 PHE B 250      27.360 -16.881   6.377  1.00 15.57           C  
ATOM   1722  CZ  PHE B 250      28.497 -16.393   7.005  1.00 15.90           C  
ATOM   1723  N   SER B 251      24.834 -14.176   9.492  1.00 14.49           N  
ATOM   1724  CA  SER B 251      25.409 -13.836  10.790  1.00 14.47           C  
ATOM   1725  C   SER B 251      25.956 -15.072  11.461  1.00 14.32           C  
ATOM   1726  O   SER B 251      25.433 -16.170  11.282  1.00 14.39           O  
ATOM   1727  CB  SER B 251      24.362 -13.160  11.700  1.00 14.29           C  
ATOM   1728  OG  SER B 251      24.784 -13.154  13.060  1.00 13.82           O  
ATOM   1729  N   PHE B 252      27.011 -14.881  12.247  1.00 14.89           N  
ATOM   1730  CA  PHE B 252      27.575 -15.946  13.061  1.00 14.82           C  
ATOM   1731  C   PHE B 252      26.655 -16.281  14.234  1.00 14.86           C  
ATOM   1732  O   PHE B 252      26.737 -17.374  14.804  1.00 14.34           O  
ATOM   1733  CB  PHE B 252      28.960 -15.547  13.596  1.00 15.27           C  
ATOM   1734  CG  PHE B 252      29.949 -15.166  12.526  1.00 16.19           C  
ATOM   1735  CD1 PHE B 252      30.028 -15.883  11.331  1.00 17.24           C  
ATOM   1736  CD2 PHE B 252      30.828 -14.103  12.728  1.00 16.96           C  
ATOM   1737  CE1 PHE B 252      30.953 -15.532  10.351  1.00 18.51           C  
ATOM   1738  CE2 PHE B 252      31.761 -13.743  11.749  1.00 17.65           C  
ATOM   1739  CZ  PHE B 252      31.826 -14.458  10.561  1.00 18.12           C  
ATOM   1740  N   ASP B 253      25.811 -15.320  14.604  1.00 14.88           N  
ATOM   1741  CA  ASP B 253      24.756 -15.513  15.593  1.00 15.24           C  
ATOM   1742  C   ASP B 253      23.543 -16.124  14.867  1.00 15.17           C  
ATOM   1743  O   ASP B 253      22.914 -15.457  14.039  1.00 14.87           O  
ATOM   1744  CB  ASP B 253      24.402 -14.153  16.230  1.00 15.54           C  
ATOM   1745  CG  ASP B 253      23.456 -14.274  17.429  1.00 16.29           C  
ATOM   1746  OD1 ASP B 253      22.789 -15.320  17.586  1.00 16.15           O  
ATOM   1747  OD2 ASP B 253      23.383 -13.301  18.211  1.00 16.60           O1-
ATOM   1748  N   ALA B 254      23.220 -17.378  15.189  1.00 15.30           N  
ATOM   1749  CA  ALA B 254      22.148 -18.118  14.507  1.00 15.48           C  
ATOM   1750  C   ALA B 254      20.797 -17.400  14.561  1.00 15.69           C  
ATOM   1751  O   ALA B 254      20.010 -17.490  13.623  1.00 16.00           O  
ATOM   1752  CB  ALA B 254      22.023 -19.533  15.075  1.00 15.11           C  
ATOM   1753  N   THR B 255      20.552 -16.674  15.648  1.00 15.96           N  
ATOM   1754  CA  THR B 255      19.329 -15.878  15.820  1.00 16.01           C  
ATOM   1755  C   THR B 255      19.067 -14.908  14.685  1.00 15.71           C  
ATOM   1756  O   THR B 255      17.916 -14.718  14.299  1.00 15.70           O  
ATOM   1757  CB  THR B 255      19.378 -15.057  17.127  1.00 15.93           C  
ATOM   1758  CG2 THR B 255      18.045 -14.360  17.383  1.00 16.37           C  
ATOM   1759  OG1 THR B 255      19.686 -15.931  18.217  1.00 17.32           O  
ATOM   1760  N   PHE B 256      20.127 -14.285  14.162  1.00 15.63           N  
ATOM   1761  CA  PHE B 256      19.998 -13.264  13.123  1.00 15.38           C  
ATOM   1762  C   PHE B 256      20.438 -13.717  11.718  1.00 14.79           C  
ATOM   1763  O   PHE B 256      20.588 -12.889  10.809  1.00 14.40           O  
ATOM   1764  CB  PHE B 256      20.769 -12.004  13.557  1.00 15.92           C  
ATOM   1765  CG  PHE B 256      20.380 -11.504  14.938  1.00 17.91           C  
ATOM   1766  CD1 PHE B 256      19.073 -11.091  15.199  1.00 19.69           C  
ATOM   1767  CD2 PHE B 256      21.309 -11.459  15.976  1.00 19.32           C  
ATOM   1768  CE1 PHE B 256      18.702 -10.634  16.474  1.00 20.11           C  
ATOM   1769  CE2 PHE B 256      20.940 -11.002  17.255  1.00 20.25           C  
ATOM   1770  CZ  PHE B 256      19.634 -10.591  17.497  1.00 19.04           C  
ATOM   1771  N   HIS B 257      20.610 -15.025  11.537  1.00 14.39           N  
ATOM   1772  CA  HIS B 257      21.098 -15.596  10.277  1.00 14.05           C  
ATOM   1773  C   HIS B 257      19.960 -16.184   9.430  1.00 13.76           C  
ATOM   1774  O   HIS B 257      19.027 -16.787   9.973  1.00 13.14           O  
ATOM   1775  CB  HIS B 257      22.121 -16.701  10.576  1.00 14.43           C  
ATOM   1776  CG  HIS B 257      22.581 -17.448   9.361  1.00 14.58           C  
ATOM   1777  CD2 HIS B 257      22.442 -18.748   9.007  1.00 14.41           C  
ATOM   1778  ND1 HIS B 257      23.273 -16.843   8.335  1.00 13.54           N  
ATOM   1779  CE1 HIS B 257      23.536 -17.739   7.400  1.00 13.66           C  
ATOM   1780  NE2 HIS B 257      23.038 -18.900   7.780  1.00 12.16           N  
ATOM   1781  N   ALA B 258      20.067 -16.021   8.106  1.00 12.83           N  
ATOM   1782  CA  ALA B 258      19.127 -16.592   7.133  1.00 12.72           C  
ATOM   1783  C   ALA B 258      17.733 -15.973   7.245  1.00 12.79           C  
ATOM   1784  O   ALA B 258      16.724 -16.631   6.979  1.00 12.23           O  
ATOM   1785  CB  ALA B 258      19.051 -18.118   7.255  1.00 12.17           C  
ATOM   1786  N   LYS B 259      17.691 -14.700   7.621  1.00 13.23           N  
ATOM   1787  CA  LYS B 259      16.420 -13.987   7.784  1.00 13.77           C  
ATOM   1788  C   LYS B 259      16.047 -13.233   6.513  1.00 14.02           C  
ATOM   1789  O   LYS B 259      16.909 -12.870   5.714  1.00 14.16           O  
ATOM   1790  CB  LYS B 259      16.492 -13.057   8.999  1.00 13.70           C  
ATOM   1791  CG  LYS B 259      16.728 -13.800  10.327  1.00 14.79           C  
ATOM   1792  CD  LYS B 259      15.630 -14.861  10.552  1.00 15.85           C  
ATOM   1793  CE  LYS B 259      15.713 -15.524  11.901  1.00 16.99           C  
ATOM   1794  NZ  LYS B 259      16.535 -16.738  11.854  1.00 17.65           N1+
ATOM   1795  N   LYS B 260      14.745 -13.018   6.340  1.00 14.16           N  
ATOM   1796  CA  LYS B 260      14.178 -12.478   5.120  1.00 14.27           C  
ATOM   1797  C   LYS B 260      13.402 -11.201   5.430  1.00 14.29           C  
ATOM   1798  O   LYS B 260      13.157 -10.858   6.606  1.00 14.49           O  
ATOM   1799  CB  LYS B 260      13.234 -13.511   4.482  1.00 14.60           C  
ATOM   1800  CG  LYS B 260      13.894 -14.839   4.082  1.00 15.63           C  
ATOM   1801  CD  LYS B 260      14.841 -14.697   2.879  1.00 14.93           C  
ATOM   1802  CE  LYS B 260      14.082 -14.447   1.574  1.00 15.44           C  
ATOM   1803  NZ  LYS B 260      14.972 -14.297   0.371  1.00 13.72           N1+
ATOM   1804  N   GLN B 261      12.994 -10.515   4.374  1.00 14.18           N  
ATOM   1805  CA  GLN B 261      12.342  -9.215   4.504  1.00 14.39           C  
ATOM   1806  C   GLN B 261      11.415  -8.975   3.337  1.00 14.64           C  
ATOM   1807  O   GLN B 261      11.795  -9.238   2.192  1.00 14.31           O  
ATOM   1808  CB  GLN B 261      13.422  -8.147   4.498  1.00 14.49           C  
ATOM   1809  CG  GLN B 261      12.963  -6.750   4.754  1.00 14.75           C  
ATOM   1810  CD  GLN B 261      14.142  -5.822   4.937  1.00 15.35           C  
ATOM   1811  NE2 GLN B 261      14.099  -4.655   4.291  1.00 16.62           N  
ATOM   1812  OE1 GLN B 261      15.103  -6.166   5.636  1.00 16.63           O  
ATOM   1813  N   ILE B 262      10.211  -8.469   3.625  1.00 14.74           N  
ATOM   1814  CA  ILE B 262       9.282  -8.031   2.594  1.00 15.15           C  
ATOM   1815  C   ILE B 262       8.940  -6.569   2.865  1.00 15.54           C  
ATOM   1816  O   ILE B 262       8.423  -6.245   3.935  1.00 15.63           O  
ATOM   1817  CB  ILE B 262       7.992  -8.904   2.536  1.00 14.94           C  
ATOM   1818  CG1 ILE B 262       6.997  -8.370   1.490  1.00 15.17           C  
ATOM   1819  CG2 ILE B 262       7.303  -8.996   3.896  1.00 14.83           C  
ATOM   1820  CD1 ILE B 262       7.468  -8.455   0.033  1.00 14.40           C  
ATOM   1821  N   PRO B 263       9.269  -5.676   1.922  1.00 15.93           N  
ATOM   1822  CA  PRO B 263       8.876  -4.286   2.108  1.00 16.41           C  
ATOM   1823  C   PRO B 263       7.369  -4.135   2.012  1.00 16.62           C  
ATOM   1824  O   PRO B 263       6.678  -5.034   1.529  1.00 16.46           O  
ATOM   1825  CB  PRO B 263       9.594  -3.556   0.965  1.00 16.12           C  
ATOM   1826  CG  PRO B 263      10.718  -4.446   0.588  1.00 16.34           C  
ATOM   1827  CD  PRO B 263      10.204  -5.823   0.795  1.00 16.40           C  
ATOM   1828  N   CYS B 264       6.886  -2.992   2.470  1.00 17.32           N  
ATOM   1829  CA  CYS B 264       5.480  -2.765   2.688  1.00 17.59           C  
ATOM   1830  C   CYS B 264       5.084  -1.407   2.112  1.00 17.45           C  
ATOM   1831  O   CYS B 264       5.555  -0.384   2.577  1.00 18.25           O  
ATOM   1832  CB  CYS B 264       5.210  -2.808   4.201  1.00 17.85           C  
ATOM   1833  SG  CYS B 264       3.481  -2.721   4.658  1.00 18.66           S  
ATOM   1834  N   ILE B 265       4.236  -1.415   1.083  1.00 17.60           N  
ATOM   1835  CA  ILE B 265       3.757  -0.202   0.424  1.00 16.92           C  
ATOM   1836  C   ILE B 265       2.438   0.203   1.050  1.00 16.81           C  
ATOM   1837  O   ILE B 265       1.477  -0.568   1.027  1.00 16.26           O  
ATOM   1838  CB  ILE B 265       3.483  -0.432  -1.095  1.00 17.18           C  
ATOM   1839  CG1 ILE B 265       4.696  -1.024  -1.810  1.00 16.31           C  
ATOM   1840  CG2 ILE B 265       3.058   0.874  -1.772  1.00 16.54           C  
ATOM   1841  CD1 ILE B 265       4.364  -1.569  -3.215  1.00 15.17           C  
ATOM   1842  N   VAL B 266       2.379   1.408   1.607  1.00 16.68           N  
ATOM   1843  CA  VAL B 266       1.142   1.915   2.175  1.00 16.15           C  
ATOM   1844  C   VAL B 266       0.720   3.137   1.348  1.00 15.93           C  
ATOM   1845  O   VAL B 266       1.317   4.208   1.446  1.00 16.19           O  
ATOM   1846  CB  VAL B 266       1.317   2.252   3.664  1.00 16.54           C  
ATOM   1847  CG1 VAL B 266       0.004   2.802   4.291  1.00 15.76           C  
ATOM   1848  CG2 VAL B 266       1.827   1.023   4.432  1.00 15.80           C  
ATOM   1849  N   SER B 267      -0.294   2.966   0.506  1.00 15.48           N  
ATOM   1850  CA  SER B 267      -0.716   4.048  -0.392  1.00 14.74           C  
ATOM   1851  C   SER B 267      -2.084   4.612  -0.046  1.00 14.33           C  
ATOM   1852  O   SER B 267      -3.101   3.904  -0.090  1.00 13.36           O  
ATOM   1853  CB  SER B 267      -0.744   3.611  -1.844  1.00 14.49           C  
ATOM   1854  OG  SER B 267      -1.265   4.684  -2.626  1.00 14.59           O  
ATOM   1855  N   MET B 268      -2.085   5.904   0.275  1.00 13.94           N  
ATOM   1856  CA  MET B 268      -3.302   6.689   0.359  1.00 13.97           C  
ATOM   1857  C   MET B 268      -3.305   7.731  -0.755  1.00 14.18           C  
ATOM   1858  O   MET B 268      -3.938   8.787  -0.647  1.00 13.95           O  
ATOM   1859  CB  MET B 268      -3.414   7.304   1.766  1.00 14.34           C  
ATOM   1860  CG  MET B 268      -3.740   6.232   2.818  1.00 15.04           C  
ATOM   1861  SD  MET B 268      -3.806   6.703   4.565  1.00 19.51           S  
ATOM   1862  CE  MET B 268      -2.075   6.409   4.960  1.00 20.61           C  
ATOM   1863  N   LEU B 269      -2.610   7.414  -1.849  1.00 14.31           N  
ATOM   1864  CA  LEU B 269      -2.638   8.242  -3.054  1.00 14.53           C  
ATOM   1865  C   LEU B 269      -3.985   8.161  -3.727  1.00 14.06           C  
ATOM   1866  O   LEU B 269      -4.699   7.162  -3.583  1.00 14.78           O  
ATOM   1867  CB  LEU B 269      -1.543   7.797  -4.037  1.00 14.65           C  
ATOM   1868  CG  LEU B 269      -0.100   7.946  -3.514  1.00 14.55           C  
ATOM   1869  CD1 LEU B 269       0.914   7.629  -4.591  1.00 14.57           C  
ATOM   1870  CD2 LEU B 269       0.163   9.365  -2.942  1.00 14.49           C  
ATOM   1871  N   THR B 270      -4.328   9.193  -4.489  1.00 14.26           N  
ATOM   1872  CA  THR B 270      -5.590   9.225  -5.215  1.00 14.06           C  
ATOM   1873  C   THR B 270      -5.430   9.156  -6.739  1.00 14.22           C  
ATOM   1874  O   THR B 270      -6.423   9.124  -7.472  1.00 13.16           O  
ATOM   1875  CB  THR B 270      -6.413  10.476  -4.875  1.00 14.34           C  
ATOM   1876  CG2 THR B 270      -6.693  10.534  -3.377  1.00 14.53           C  
ATOM   1877  OG1 THR B 270      -5.720  11.652  -5.315  1.00 13.20           O  
ATOM   1878  N   LYS B 271      -4.194   9.150  -7.214  1.00 13.92           N  
ATOM   1879  CA  LYS B 271      -3.937   9.077  -8.641  1.00 14.04           C  
ATOM   1880  C   LYS B 271      -2.663   8.301  -8.878  1.00 14.18           C  
ATOM   1881  O   LYS B 271      -1.919   8.010  -7.943  1.00 14.06           O  
ATOM   1882  CB  LYS B 271      -3.781  10.478  -9.239  1.00 14.33           C  
ATOM   1883  CG  LYS B 271      -4.998  11.385  -9.143  1.00 13.44           C  
ATOM   1884  CD  LYS B 271      -4.722  12.738  -9.779  1.00 13.61           C  
ATOM   1885  CE  LYS B 271      -5.933  13.652  -9.635  1.00 15.08           C  
ATOM   1886  NZ  LYS B 271      -5.634  15.076  -9.933  1.00 15.93           N1+
ATOM   1887  N   GLU B 272      -2.420   7.985 -10.144  1.00 14.37           N  
ATOM   1888  CA  GLU B 272      -1.210   7.334 -10.568  1.00 14.68           C  
ATOM   1889  C   GLU B 272      -0.078   8.367 -10.629  1.00 15.53           C  
ATOM   1890  O   GLU B 272      -0.312   9.557 -10.894  1.00 15.19           O  
ATOM   1891  CB  GLU B 272      -1.432   6.664 -11.921  1.00 14.49           C  
ATOM   1892  CG  GLU B 272      -2.316   5.406 -11.830  1.00 14.52           C  
ATOM   1893  CD  GLU B 272      -2.935   5.019 -13.156  1.00 15.22           C  
ATOM   1894  OE1 GLU B 272      -2.293   5.278 -14.193  1.00 15.32           O  
ATOM   1895  OE2 GLU B 272      -4.046   4.440 -13.164  1.00 14.89           O1-
ATOM   1896  N   LEU B 273       1.133   7.907 -10.347  1.00 15.94           N  
ATOM   1897  CA  LEU B 273       2.316   8.759 -10.311  1.00 17.04           C  
ATOM   1898  C   LEU B 273       3.330   8.226 -11.319  1.00 17.29           C  
ATOM   1899  O   LEU B 273       3.811   7.093 -11.195  1.00 17.63           O  
ATOM   1900  CB  LEU B 273       2.910   8.785  -8.894  1.00 17.30           C  
ATOM   1901  CG  LEU B 273       4.196   9.583  -8.604  1.00 18.67           C  
ATOM   1902  CD1 LEU B 273       4.148  10.972  -9.207  1.00 20.70           C  
ATOM   1903  CD2 LEU B 273       4.458   9.662  -7.117  1.00 19.91           C  
ATOM   1904  N   TYR B 274       3.618   9.049 -12.323  1.00 17.53           N  
ATOM   1905  CA  TYR B 274       4.599   8.756 -13.359  1.00 17.74           C  
ATOM   1906  C   TYR B 274       5.643   9.856 -13.269  1.00 18.58           C  
ATOM   1907  O   TYR B 274       5.308  11.037 -13.378  1.00 18.48           O  
ATOM   1908  CB  TYR B 274       3.960   8.771 -14.749  1.00 16.92           C  
ATOM   1909  CG  TYR B 274       2.926   7.691 -14.964  1.00 17.39           C  
ATOM   1910  CD1 TYR B 274       3.301   6.417 -15.397  1.00 17.28           C  
ATOM   1911  CD2 TYR B 274       1.571   7.931 -14.719  1.00 15.07           C  
ATOM   1912  CE1 TYR B 274       2.352   5.418 -15.585  1.00 17.63           C  
ATOM   1913  CE2 TYR B 274       0.623   6.937 -14.899  1.00 15.85           C  
ATOM   1914  CZ  TYR B 274       1.018   5.683 -15.325  1.00 16.58           C  
ATOM   1915  OH  TYR B 274       0.082   4.692 -15.503  1.00 16.49           O  
ATOM   1916  N   PHE B 275       6.895   9.476 -13.043  1.00 19.41           N  
ATOM   1917  CA  PHE B 275       7.981  10.446 -12.943  1.00 20.53           C  
ATOM   1918  C   PHE B 275       8.300  11.076 -14.291  1.00 21.80           C  
ATOM   1919  O   PHE B 275       8.674  12.243 -14.347  1.00 22.79           O  
ATOM   1920  CB  PHE B 275       9.225   9.790 -12.351  1.00 20.59           C  
ATOM   1921  CG  PHE B 275       9.063   9.377 -10.914  1.00 20.67           C  
ATOM   1922  CD1 PHE B 275       9.066  10.327  -9.907  1.00 20.93           C  
ATOM   1923  CD2 PHE B 275       8.899   8.040 -10.572  1.00 20.98           C  
ATOM   1924  CE1 PHE B 275       8.918   9.959  -8.576  1.00 21.37           C  
ATOM   1925  CE2 PHE B 275       8.746   7.661  -9.244  1.00 21.40           C  
ATOM   1926  CZ  PHE B 275       8.755   8.631  -8.244  1.00 21.78           C  
ATOM   1927  N   TYR B 276       8.127  10.319 -15.376  1.00 23.41           N  
ATOM   1928  CA  TYR B 276       8.391  10.835 -16.726  1.00 24.59           C  
ATOM   1929  C   TYR B 276       7.328  11.810 -17.247  1.00 25.85           C  
ATOM   1930  O   TYR B 276       7.496  12.380 -18.337  1.00 26.43           O  
ATOM   1931  CB  TYR B 276       8.619   9.700 -17.735  1.00 24.53           C  
ATOM   1932  CG  TYR B 276       7.458   8.742 -17.941  1.00 24.98           C  
ATOM   1933  CD1 TYR B 276       6.450   9.014 -18.865  1.00 25.61           C  
ATOM   1934  CD2 TYR B 276       7.394   7.541 -17.247  1.00 24.86           C  
ATOM   1935  CE1 TYR B 276       5.401   8.124 -19.061  1.00 25.32           C  
ATOM   1936  CE2 TYR B 276       6.357   6.641 -17.454  1.00 25.04           C  
ATOM   1937  CZ  TYR B 276       5.365   6.939 -18.351  1.00 24.74           C  
ATOM   1938  OH  TYR B 276       4.336   6.044 -18.531  1.00 25.49           O  
ATOM   1939  N   HIS B 277       6.250  11.993 -16.483  1.00 27.01           N  
ATOM   1940  CA  HIS B 277       5.241  13.022 -16.758  1.00 27.95           C  
ATOM   1941  C   HIS B 277       5.785  14.415 -16.422  1.00 28.22           C  
ATOM   1942  O   HIS B 277       5.384  15.418 -17.026  1.00 28.27           O  
ATOM   1943  CB  HIS B 277       3.949  12.746 -15.947  1.00 28.42           C  
ATOM   1944  CG  HIS B 277       3.001  11.793 -16.612  1.00 29.28           C  
ATOM   1945  CD2 HIS B 277       3.188  10.891 -17.608  1.00 30.51           C  
ATOM   1946  ND1 HIS B 277       1.666  11.715 -16.273  1.00 30.08           N  
ATOM   1947  CE1 HIS B 277       1.075  10.801 -17.025  1.00 30.38           C  
ATOM   1948  NE2 HIS B 277       1.976  10.287 -17.843  1.00 30.74           N  
END
