# Supplementary material for: Exploring the therapeutic mechanism of curcumin in spinal cord injury treatment based on network pharmacology, molecular dynamics simulation, and experimental validation
Source: Front Chem. 2025 Mar 28;13:1568551. doi: 10.3389/fchem.2025.1568551 (PMC11985754; doi:10.3389/fchem.2025.1568551)
Supplement: Supplementary file 1 [file DataSheet1.zip › 4hma(MMP9).pdb]

ATOM      1  N   PHE A 110      -4.445  20.595  -3.131  1.00 73.28           N  
ATOM      2  CA  PHE A 110      -5.926  20.428  -3.213  1.00 72.92           C  
ATOM      3  C   PHE A 110      -6.263  19.587  -4.474  1.00 72.50           C  
ATOM      4  O   PHE A 110      -7.014  20.004  -5.380  1.00 72.45           O  
ATOM      5  CB  PHE A 110      -6.670  21.786  -3.122  1.00 73.23           C  
ATOM      6  CG  PHE A 110      -6.206  22.695  -1.967  1.00 74.15           C  
ATOM      7  CD1 PHE A 110      -7.138  23.384  -1.192  1.00 74.73           C  
ATOM      8  CD2 PHE A 110      -4.843  22.876  -1.677  1.00 74.89           C  
ATOM      9  CE1 PHE A 110      -6.724  24.239  -0.143  1.00 75.93           C  
ATOM     10  CE2 PHE A 110      -4.418  23.711  -0.623  1.00 75.87           C  
ATOM     11  CZ  PHE A 110      -5.361  24.397   0.142  1.00 76.25           C  
ATOM     12  N   GLU A 111      -5.613  18.416  -4.514  1.00 71.60           N  
ATOM     13  CA  GLU A 111      -5.986  17.246  -5.319  1.00 70.47           C  
ATOM     14  C   GLU A 111      -6.017  16.113  -4.275  1.00 69.74           C  
ATOM     15  O   GLU A 111      -5.051  15.341  -4.146  1.00 69.86           O  
ATOM     16  CB  GLU A 111      -4.937  16.934  -6.415  1.00 70.12           C  
ATOM     17  CG  GLU A 111      -4.542  18.114  -7.319  1.00 69.11           C  
ATOM     18  CD  GLU A 111      -5.470  18.340  -8.527  1.00 67.67           C  
ATOM     19  OE1 GLU A 111      -5.215  19.300  -9.303  1.00 66.29           O  
ATOM     20  OE2 GLU A 111      -6.443  17.573  -8.715  1.00 64.58           O1-
ATOM     21  N   GLY A 112      -7.101  16.048  -3.498  1.00 68.46           N  
ATOM     22  CA  GLY A 112      -7.121  15.194  -2.296  1.00 66.73           C  
ATOM     23  C   GLY A 112      -8.286  15.451  -1.348  1.00 65.13           C  
ATOM     24  O   GLY A 112      -9.433  15.425  -1.798  1.00 66.26           O  
ATOM     25  N   ASP A 113      -8.045  15.717  -0.056  1.00 62.58           N  
ATOM     26  CA  ASP A 113      -6.713  15.921   0.572  1.00 59.91           C  
ATOM     27  C   ASP A 113      -6.106  14.626   1.162  1.00 56.35           C  
ATOM     28  O   ASP A 113      -6.684  14.022   2.075  1.00 56.85           O  
ATOM     29  CB  ASP A 113      -6.820  16.969   1.699  1.00 60.92           C  
ATOM     30  CG  ASP A 113      -6.986  18.408   1.181  1.00 64.08           C  
ATOM     31  OD1 ASP A 113      -6.217  18.844   0.272  1.00 67.54           O  
ATOM     32  OD2 ASP A 113      -7.866  19.112   1.735  1.00 65.95           O1-
ATOM     33  N   LEU A 114      -4.960  14.210   0.641  1.00 51.41           N  
ATOM     34  CA  LEU A 114      -4.352  13.009   1.165  1.00 46.54           C  
ATOM     35  C   LEU A 114      -3.812  13.317   2.548  1.00 42.21           C  
ATOM     36  O   LEU A 114      -3.062  14.261   2.748  1.00 39.95           O  
ATOM     37  CB  LEU A 114      -3.238  12.501   0.245  1.00 46.61           C  
ATOM     38  CG  LEU A 114      -3.642  12.149  -1.186  1.00 47.02           C  
ATOM     39  CD1 LEU A 114      -2.430  12.085  -2.083  1.00 46.02           C  
ATOM     40  CD2 LEU A 114      -4.411  10.846  -1.234  1.00 46.95           C  
ATOM     41  N   LYS A 115      -4.200  12.478   3.492  1.00 37.26           N  
ATOM     42  CA  LYS A 115      -3.726  12.545   4.872  1.00 33.64           C  
ATOM     43  C   LYS A 115      -3.619  11.142   5.454  1.00 31.05           C  
ATOM     44  O   LYS A 115      -4.226  10.201   4.933  1.00 29.85           O  
ATOM     45  CB  LYS A 115      -4.687  13.392   5.721  1.00 32.61           C  
ATOM     46  CG  LYS A 115      -6.163  12.985   5.655  1.00 33.85           C  
ATOM     47  CD  LYS A 115      -6.987  13.797   6.653  1.00 37.10           C  
ATOM     48  CE  LYS A 115      -6.560  13.385   8.079  1.00 37.54           C  
ATOM     49  NZ  LYS A 115      -7.084  14.152   9.229  1.00 37.69           N1+
ATOM     50  N   TRP A 116      -2.871  11.001   6.539  1.00 27.51           N  
ATOM     51  CA  TRP A 116      -2.888   9.735   7.278  1.00 26.37           C  
ATOM     52  C   TRP A 116      -4.198   9.569   8.021  1.00 25.58           C  
ATOM     53  O   TRP A 116      -4.791  10.564   8.477  1.00 24.96           O  
ATOM     54  CB  TRP A 116      -1.738   9.674   8.258  1.00 26.01           C  
ATOM     55  CG  TRP A 116      -0.422   9.577   7.547  1.00 26.30           C  
ATOM     56  CD1 TRP A 116       0.515  10.552   7.464  1.00 24.16           C  
ATOM     57  CD2 TRP A 116       0.093   8.443   6.841  1.00 23.67           C  
ATOM     58  CE2 TRP A 116       1.352   8.818   6.338  1.00 28.34           C  
ATOM     59  CE3 TRP A 116      -0.399   7.150   6.566  1.00 24.03           C  
ATOM     60  NE1 TRP A 116       1.589  10.111   6.746  1.00 27.27           N  
ATOM     61  CZ2 TRP A 116       2.163   7.935   5.615  1.00 27.27           C  
ATOM     62  CZ3 TRP A 116       0.393   6.281   5.843  1.00 26.70           C  
ATOM     63  CH2 TRP A 116       1.661   6.684   5.356  1.00 27.69           C  
ATOM     64  N   HIS A 117      -4.657   8.316   8.123  1.00 26.14           N  
ATOM     65  CA  HIS A 117      -5.970   8.015   8.749  1.00 26.24           C  
ATOM     66  C   HIS A 117      -5.781   7.268  10.066  1.00 27.35           C  
ATOM     67  O   HIS A 117      -6.675   6.600  10.573  1.00 28.37           O  
ATOM     68  CB  HIS A 117      -6.918   7.353   7.738  1.00 25.84           C  
ATOM     69  CG  HIS A 117      -7.336   8.291   6.657  1.00 25.04           C  
ATOM     70  CD2 HIS A 117      -6.845   8.502   5.411  1.00 27.84           C  
ATOM     71  ND1 HIS A 117      -8.325   9.228   6.840  1.00 27.90           N  
ATOM     72  CE1 HIS A 117      -8.438   9.969   5.746  1.00 29.26           C  
ATOM     73  NE2 HIS A 117      -7.552   9.548   4.866  1.00 28.11           N  
ATOM     74  N   HIS A 118      -4.597   7.438  10.657  1.00 26.73           N  
ATOM     75  CA  HIS A 118      -4.366   6.974  12.000  1.00 26.80           C  
ATOM     76  C   HIS A 118      -3.339   7.905  12.626  1.00 27.85           C  
ATOM     77  O   HIS A 118      -2.692   8.641  11.881  1.00 27.69           O  
ATOM     78  CB  HIS A 118      -3.934   5.487  12.006  1.00 26.95           C  
ATOM     79  CG  HIS A 118      -2.670   5.211  11.265  1.00 25.51           C  
ATOM     80  CD2 HIS A 118      -1.428   4.906  11.713  1.00 21.26           C  
ATOM     81  ND1 HIS A 118      -2.586   5.254   9.885  1.00 26.06           N  
ATOM     82  CE1 HIS A 118      -1.349   4.977   9.522  1.00 27.29           C  
ATOM     83  NE2 HIS A 118      -0.632   4.747  10.611  1.00 25.69           N  
ATOM     84  N   HIS A 119      -3.249   7.931  13.966  1.00 28.57           N  
ATOM     85  CA  HIS A 119      -2.383   8.910  14.644  1.00 29.84           C  
ATOM     86  C   HIS A 119      -0.979   8.455  14.901  1.00 29.60           C  
ATOM     87  O   HIS A 119      -0.064   9.292  14.948  1.00 28.60           O  
ATOM     88  CB  HIS A 119      -2.973   9.377  15.961  1.00 31.28           C  
ATOM     89  CG  HIS A 119      -4.117  10.323  15.776  1.00 37.95           C  
ATOM     90  CD2 HIS A 119      -4.451  11.120  14.732  1.00 42.05           C  
ATOM     91  ND1 HIS A 119      -5.115  10.478  16.714  1.00 43.70           N  
ATOM     92  CE1 HIS A 119      -5.996  11.359  16.271  1.00 43.17           C  
ATOM     93  NE2 HIS A 119      -5.619  11.761  15.071  1.00 45.64           N  
ATOM     94  N   ASN A 120      -0.778   7.144  15.077  1.00 28.11           N  
ATOM     95  CA  ASN A 120       0.551   6.711  15.450  1.00 28.05           C  
ATOM     96  C   ASN A 120       1.293   6.250  14.220  1.00 26.77           C  
ATOM     97  O   ASN A 120       1.165   5.095  13.764  1.00 24.80           O  
ATOM     98  CB  ASN A 120       0.511   5.645  16.561  1.00 29.53           C  
ATOM     99  CG  ASN A 120      -0.257   6.118  17.804  1.00 35.29           C  
ATOM    100  ND2 ASN A 120      -0.896   5.166  18.443  1.00 35.58           N  
ATOM    101  OD1 ASN A 120      -0.257   7.332  18.200  1.00 40.27           O  
ATOM    102  N   ILE A 121       2.045   7.178  13.656  1.00 26.29           N  
ATOM    103  CA  ILE A 121       2.746   6.942  12.419  1.00 24.06           C  
ATOM    104  C   ILE A 121       4.082   6.256  12.728  1.00 25.28           C  
ATOM    105  O   ILE A 121       4.799   6.631  13.692  1.00 25.68           O  
ATOM    106  CB  ILE A 121       3.020   8.263  11.649  1.00 24.44           C  
ATOM    107  CG1 ILE A 121       1.750   9.076  11.452  1.00 21.08           C  
ATOM    108  CG2 ILE A 121       3.731   7.960  10.308  1.00 19.95           C  
ATOM    109  CD1 ILE A 121       0.481   8.267  10.986  1.00 26.13           C  
ATOM    110  N   THR A 122       4.419   5.242  11.952  1.00 22.78           N  
ATOM    111  CA  THR A 122       5.706   4.578  12.195  1.00 22.97           C  
ATOM    112  C   THR A 122       6.681   4.844  11.061  1.00 22.70           C  
ATOM    113  O   THR A 122       6.262   5.046   9.930  1.00 23.13           O  
ATOM    114  CB  THR A 122       5.478   3.028  12.309  1.00 22.75           C  
ATOM    115  CG2 THR A 122       4.677   2.744  13.601  1.00 22.37           C  
ATOM    116  OG1 THR A 122       4.676   2.634  11.192  1.00 20.26           O  
ATOM    117  N   TYR A 123       7.973   4.832  11.353  1.00 22.12           N  
ATOM    118  CA  TYR A 123       8.936   4.984  10.316  1.00 22.98           C  
ATOM    119  C   TYR A 123      10.061   4.019  10.454  1.00 22.02           C  
ATOM    120  O   TYR A 123      10.414   3.668  11.560  1.00 22.87           O  
ATOM    121  CB  TYR A 123       9.477   6.412  10.249  1.00 21.68           C  
ATOM    122  CG  TYR A 123      10.314   6.874  11.453  1.00 23.13           C  
ATOM    123  CD1 TYR A 123       9.693   7.421  12.606  1.00 22.92           C  
ATOM    124  CD2 TYR A 123      11.715   6.832  11.407  1.00 19.53           C  
ATOM    125  CE1 TYR A 123      10.460   7.916  13.715  1.00 22.50           C  
ATOM    126  CE2 TYR A 123      12.475   7.354  12.446  1.00 19.16           C  
ATOM    127  CZ  TYR A 123      11.861   7.873  13.613  1.00 23.76           C  
ATOM    128  OH  TYR A 123      12.632   8.364  14.653  1.00 22.22           O  
ATOM    129  N   TRP A 124      10.621   3.626   9.328  1.00 22.12           N  
ATOM    130  CA  TRP A 124      11.796   2.758   9.246  1.00 23.65           C  
ATOM    131  C   TRP A 124      12.905   3.419   8.447  1.00 24.35           C  
ATOM    132  O   TRP A 124      12.707   3.769   7.297  1.00 25.94           O  
ATOM    133  CB  TRP A 124      11.379   1.414   8.587  1.00 24.52           C  
ATOM    134  CG  TRP A 124      12.454   0.425   8.437  1.00 26.90           C  
ATOM    135  CD1 TRP A 124      13.501   0.220   9.286  1.00 31.16           C  
ATOM    136  CD2 TRP A 124      12.638  -0.501   7.346  1.00 27.54           C  
ATOM    137  CE2 TRP A 124      13.804  -1.224   7.604  1.00 27.93           C  
ATOM    138  CE3 TRP A 124      11.953  -0.749   6.162  1.00 28.47           C  
ATOM    139  NE1 TRP A 124      14.322  -0.773   8.786  1.00 27.85           N  
ATOM    140  CZ2 TRP A 124      14.287  -2.219   6.717  1.00 33.01           C  
ATOM    141  CZ3 TRP A 124      12.411  -1.750   5.317  1.00 30.35           C  
ATOM    142  CH2 TRP A 124      13.570  -2.451   5.586  1.00 29.77           C  
ATOM    143  N   ILE A 125      14.086   3.581   9.029  1.00 25.39           N  
ATOM    144  CA  ILE A 125      15.263   4.039   8.276  1.00 26.26           C  
ATOM    145  C   ILE A 125      15.897   2.843   7.614  1.00 28.94           C  
ATOM    146  O   ILE A 125      16.674   2.098   8.256  1.00 29.99           O  
ATOM    147  CB  ILE A 125      16.309   4.734   9.192  1.00 26.02           C  
ATOM    148  CG1 ILE A 125      15.631   5.904   9.928  1.00 25.30           C  
ATOM    149  CG2 ILE A 125      17.461   5.253   8.394  1.00 25.14           C  
ATOM    150  CD1 ILE A 125      16.364   6.418  11.139  1.00 20.98           C  
ATOM    151  N   GLN A 126      15.556   2.631   6.360  1.00 30.11           N  
ATOM    152  CA  GLN A 126      15.983   1.440   5.655  1.00 32.81           C  
ATOM    153  C   GLN A 126      17.539   1.359   5.505  1.00 34.23           C  
ATOM    154  O   GLN A 126      18.176   0.306   5.750  1.00 34.40           O  
ATOM    155  CB  GLN A 126      15.228   1.364   4.331  1.00 33.84           C  
ATOM    156  CG  GLN A 126      15.425   0.092   3.516  1.00 37.15           C  
ATOM    157  CD  GLN A 126      14.423  -0.065   2.413  1.00 42.42           C  
ATOM    158  NE2 GLN A 126      14.305  -1.296   1.911  1.00 44.73           N  
ATOM    159  OE1 GLN A 126      13.780   0.898   1.975  1.00 41.77           O  
ATOM    160  N   ASN A 127      18.162   2.464   5.148  1.00 34.29           N  
ATOM    161  CA  ASN A 127      19.573   2.434   4.870  1.00 36.09           C  
ATOM    162  C   ASN A 127      20.198   3.781   5.240  1.00 36.65           C  
ATOM    163  O   ASN A 127      19.464   4.728   5.569  1.00 36.71           O  
ATOM    164  CB  ASN A 127      19.819   2.005   3.411  1.00 35.48           C  
ATOM    165  CG  ASN A 127      19.459   3.083   2.402  1.00 40.28           C  
ATOM    166  ND2 ASN A 127      19.955   2.934   1.169  1.00 39.89           N  
ATOM    167  OD1 ASN A 127      18.743   4.044   2.717  1.00 41.11           O  
ATOM    168  N   TYR A 128      21.529   3.861   5.261  1.00 36.06           N  
ATOM    169  CA  TYR A 128      22.192   5.097   5.684  1.00 36.47           C  
ATOM    170  C   TYR A 128      23.110   5.697   4.642  1.00 36.66           C  
ATOM    171  O   TYR A 128      23.672   4.984   3.844  1.00 38.06           O  
ATOM    172  CB  TYR A 128      22.973   4.857   6.973  1.00 36.96           C  
ATOM    173  CG  TYR A 128      22.094   4.607   8.181  1.00 34.44           C  
ATOM    174  CD1 TYR A 128      21.490   3.360   8.391  1.00 35.68           C  
ATOM    175  CD2 TYR A 128      21.862   5.612   9.100  1.00 32.38           C  
ATOM    176  CE1 TYR A 128      20.650   3.124   9.511  1.00 34.56           C  
ATOM    177  CE2 TYR A 128      21.043   5.401  10.195  1.00 32.92           C  
ATOM    178  CZ  TYR A 128      20.468   4.151  10.419  1.00 33.52           C  
ATOM    179  OH  TYR A 128      19.663   3.953  11.516  1.00 34.81           O  
ATOM    180  N   SER A 129      23.247   7.022   4.639  1.00 37.09           N  
ATOM    181  CA  SER A 129      24.331   7.695   3.910  1.00 36.18           C  
ATOM    182  C   SER A 129      25.616   7.610   4.708  1.00 36.99           C  
ATOM    183  O   SER A 129      25.586   7.680   5.931  1.00 37.17           O  
ATOM    184  CB  SER A 129      24.022   9.182   3.669  1.00 35.80           C  
ATOM    185  OG  SER A 129      25.210   9.882   3.294  1.00 30.80           O  
ATOM    186  N   GLU A 130      26.742   7.532   4.001  1.00 37.79           N  
ATOM    187  CA  GLU A 130      28.059   7.561   4.613  1.00 38.69           C  
ATOM    188  C   GLU A 130      28.458   8.957   5.073  1.00 38.19           C  
ATOM    189  O   GLU A 130      29.414   9.114   5.842  1.00 37.89           O  
ATOM    190  CB  GLU A 130      29.105   7.086   3.588  1.00 40.98           C  
ATOM    191  CG  GLU A 130      30.194   6.188   4.144  1.00 45.62           C  
ATOM    192  CD  GLU A 130      29.645   4.846   4.668  1.00 54.24           C  
ATOM    193  OE1 GLU A 130      29.095   4.035   3.872  1.00 57.07           O  
ATOM    194  OE2 GLU A 130      29.781   4.605   5.898  1.00 57.08           O1-
ATOM    195  N   ASP A 131      27.765   9.988   4.595  1.00 36.62           N  
ATOM    196  CA  ASP A 131      28.121  11.366   4.983  1.00 36.97           C  
ATOM    197  C   ASP A 131      28.123  11.676   6.473  1.00 36.01           C  
ATOM    198  O   ASP A 131      28.900  12.499   6.935  1.00 36.78           O  
ATOM    199  CB  ASP A 131      27.241  12.373   4.259  1.00 36.42           C  
ATOM    200  CG  ASP A 131      27.385  12.276   2.757  1.00 38.80           C  
ATOM    201  OD1 ASP A 131      26.396  12.541   2.051  1.00 41.22           O  
ATOM    202  OD2 ASP A 131      28.487  11.926   2.279  1.00 41.70           O1-
ATOM    203  N   LEU A 132      27.230  11.074   7.234  1.00 35.34           N  
ATOM    204  CA  LEU A 132      27.194  11.394   8.657  1.00 34.30           C  
ATOM    205  C   LEU A 132      27.160  10.099   9.429  1.00 33.37           C  
ATOM    206  O   LEU A 132      26.811   9.081   8.863  1.00 34.35           O  
ATOM    207  CB  LEU A 132      25.973  12.260   8.982  1.00 33.63           C  
ATOM    208  CG  LEU A 132      25.853  13.658   8.337  1.00 33.28           C  
ATOM    209  CD1 LEU A 132      24.372  14.101   8.365  1.00 31.75           C  
ATOM    210  CD2 LEU A 132      26.743  14.650   9.075  1.00 34.93           C  
ATOM    211  N   PRO A 133      27.523  10.120  10.732  1.00 33.99           N  
ATOM    212  CA  PRO A 133      27.350   8.912  11.570  1.00 34.09           C  
ATOM    213  C   PRO A 133      25.880   8.485  11.644  1.00 34.50           C  
ATOM    214  O   PRO A 133      24.992   9.332  11.618  1.00 34.76           O  
ATOM    215  CB  PRO A 133      27.811   9.372  12.950  1.00 34.77           C  
ATOM    216  CG  PRO A 133      28.809  10.493  12.630  1.00 34.38           C  
ATOM    217  CD  PRO A 133      28.135  11.226  11.489  1.00 33.14           C  
ATOM    218  N   ARG A 134      25.666   7.182  11.753  1.00 34.04           N  
ATOM    219  CA  ARG A 134      24.346   6.599  11.843  1.00 34.98           C  
ATOM    220  C   ARG A 134      23.545   7.298  12.943  1.00 35.01           C  
ATOM    221  O   ARG A 134      22.437   7.736  12.698  1.00 34.58           O  
ATOM    222  CB  ARG A 134      24.465   5.110  12.118  1.00 35.67           C  
ATOM    223  CG  ARG A 134      24.687   4.278  10.849  1.00 38.07           C  
ATOM    224  CD  ARG A 134      24.953   2.820  11.180  1.00 44.25           C  
ATOM    225  NE  ARG A 134      24.405   1.944  10.144  1.00 53.08           N  
ATOM    226  CZ  ARG A 134      24.982   1.716   8.967  1.00 56.43           C  
ATOM    227  NH1 ARG A 134      26.150   2.286   8.667  1.00 59.90           N1+
ATOM    228  NH2 ARG A 134      24.391   0.924   8.087  1.00 57.59           N  
ATOM    229  N   ALA A 135      24.153   7.453  14.126  1.00 34.01           N  
ATOM    230  CA  ALA A 135      23.499   8.095  15.262  1.00 33.97           C  
ATOM    231  C   ALA A 135      23.035   9.541  14.959  1.00 32.17           C  
ATOM    232  O   ALA A 135      21.993   9.973  15.429  1.00 31.02           O  
ATOM    233  CB  ALA A 135      24.419   8.119  16.432  1.00 33.11           C  
ATOM    234  N   VAL A 136      23.860  10.270  14.223  1.00 31.28           N  
ATOM    235  CA  VAL A 136      23.594  11.657  13.890  1.00 31.54           C  
ATOM    236  C   VAL A 136      22.374  11.734  12.936  1.00 30.40           C  
ATOM    237  O   VAL A 136      21.472  12.583  13.098  1.00 30.08           O  
ATOM    238  CB  VAL A 136      24.866  12.276  13.257  1.00 30.34           C  
ATOM    239  CG1 VAL A 136      24.530  13.573  12.504  1.00 32.21           C  
ATOM    240  CG2 VAL A 136      25.955  12.522  14.364  1.00 31.98           C  
ATOM    241  N   ILE A 137      22.376  10.812  11.969  1.00 28.34           N  
ATOM    242  CA  ILE A 137      21.318  10.641  11.028  1.00 28.24           C  
ATOM    243  C   ILE A 137      20.028  10.282  11.735  1.00 28.60           C  
ATOM    244  O   ILE A 137      18.987  10.928  11.498  1.00 27.09           O  
ATOM    245  CB  ILE A 137      21.674   9.575   9.930  1.00 28.35           C  
ATOM    246  CG1 ILE A 137      22.803  10.083   9.037  1.00 27.11           C  
ATOM    247  CG2 ILE A 137      20.459   9.285   9.089  1.00 29.13           C  
ATOM    248  CD1 ILE A 137      23.254   9.049   8.005  1.00 32.31           C  
ATOM    249  N   ASP A 138      20.070   9.267  12.610  1.00 28.24           N  
ATOM    250  CA  ASP A 138      18.862   8.895  13.351  1.00 27.81           C  
ATOM    251  C   ASP A 138      18.275  10.097  14.107  1.00 26.73           C  
ATOM    252  O   ASP A 138      17.037  10.300  14.116  1.00 25.22           O  
ATOM    253  CB  ASP A 138      19.178   7.815  14.385  1.00 29.43           C  
ATOM    254  CG  ASP A 138      19.500   6.474  13.740  1.00 32.74           C  
ATOM    255  OD1 ASP A 138      19.224   6.327  12.539  1.00 34.07           O  
ATOM    256  OD2 ASP A 138      20.057   5.580  14.429  1.00 39.41           O1-
ATOM    257  N   ASP A 139      19.164  10.856  14.764  1.00 24.94           N  
ATOM    258  CA  ASP A 139      18.769  12.067  15.531  1.00 24.88           C  
ATOM    259  C   ASP A 139      18.169  13.173  14.613  1.00 23.89           C  
ATOM    260  O   ASP A 139      17.158  13.794  14.985  1.00 24.77           O  
ATOM    261  CB  ASP A 139      19.977  12.631  16.303  1.00 24.57           C  
ATOM    262  CG  ASP A 139      19.610  13.849  17.182  1.00 28.37           C  
ATOM    263  OD1 ASP A 139      18.843  13.708  18.172  1.00 29.75           O  
ATOM    264  OD2 ASP A 139      20.074  14.954  16.843  1.00 29.36           O1-
ATOM    265  N   ALA A 140      18.757  13.391  13.434  1.00 23.37           N  
ATOM    266  CA  ALA A 140      18.292  14.464  12.496  1.00 21.85           C  
ATOM    267  C   ALA A 140      16.833  14.115  12.109  1.00 21.44           C  
ATOM    268  O   ALA A 140      15.939  14.953  12.073  1.00 21.22           O  
ATOM    269  CB  ALA A 140      19.122  14.478  11.222  1.00 20.70           C  
ATOM    270  N   PHE A 141      16.632  12.860  11.806  1.00 19.91           N  
ATOM    271  CA  PHE A 141      15.304  12.397  11.437  1.00 19.39           C  
ATOM    272  C   PHE A 141      14.407  12.504  12.630  1.00 19.50           C  
ATOM    273  O   PHE A 141      13.238  12.873  12.477  1.00 21.04           O  
ATOM    274  CB  PHE A 141      15.352  10.948  10.935  1.00 18.88           C  
ATOM    275  CG  PHE A 141      15.945  10.808   9.597  1.00 19.92           C  
ATOM    276  CD1 PHE A 141      15.854  11.853   8.654  1.00 19.34           C  
ATOM    277  CD2 PHE A 141      16.531   9.605   9.204  1.00 21.33           C  
ATOM    278  CE1 PHE A 141      16.372  11.693   7.333  1.00 20.55           C  
ATOM    279  CE2 PHE A 141      17.083   9.455   7.906  1.00 20.53           C  
ATOM    280  CZ  PHE A 141      17.015  10.502   6.966  1.00 22.73           C  
ATOM    281  N   ALA A 142      14.905  12.169  13.820  1.00 18.93           N  
ATOM    282  CA  ALA A 142      14.005  12.250  14.978  1.00 20.19           C  
ATOM    283  C   ALA A 142      13.652  13.689  15.245  1.00 19.64           C  
ATOM    284  O   ALA A 142      12.559  13.955  15.687  1.00 19.78           O  
ATOM    285  CB  ALA A 142      14.693  11.658  16.317  1.00 19.87           C  
ATOM    286  N   ARG A 143      14.592  14.608  15.103  1.00 18.09           N  
ATOM    287  CA  ARG A 143      14.275  16.002  15.378  1.00 17.93           C  
ATOM    288  C   ARG A 143      13.239  16.558  14.392  1.00 18.39           C  
ATOM    289  O   ARG A 143      12.337  17.284  14.771  1.00 17.34           O  
ATOM    290  CB  ARG A 143      15.544  16.842  15.449  1.00 18.53           C  
ATOM    291  CG  ARG A 143      16.335  16.587  16.729  1.00 19.80           C  
ATOM    292  CD  ARG A 143      17.771  17.036  16.621  1.00 26.96           C  
ATOM    293  NE  ARG A 143      17.886  18.247  15.832  1.00 35.07           N  
ATOM    294  CZ  ARG A 143      18.729  18.407  14.823  1.00 30.62           C  
ATOM    295  NH1 ARG A 143      19.549  17.433  14.474  1.00 31.41           N1+
ATOM    296  NH2 ARG A 143      18.751  19.551  14.168  1.00 29.35           N  
ATOM    297  N   ALA A 144      13.386  16.174  13.130  1.00 18.32           N  
ATOM    298  CA  ALA A 144      12.514  16.554  12.066  1.00 17.53           C  
ATOM    299  C   ALA A 144      11.056  16.096  12.281  1.00 18.24           C  
ATOM    300  O   ALA A 144      10.135  16.868  12.070  1.00 17.00           O  
ATOM    301  CB  ALA A 144      13.093  16.008  10.708  1.00 17.86           C  
ATOM    302  N   PHE A 145      10.849  14.857  12.777  1.00 16.79           N  
ATOM    303  CA  PHE A 145       9.495  14.414  13.155  1.00 17.59           C  
ATOM    304  C   PHE A 145       8.969  15.165  14.367  1.00 17.57           C  
ATOM    305  O   PHE A 145       7.799  15.482  14.428  1.00 17.12           O  
ATOM    306  CB  PHE A 145       9.509  12.905  13.448  1.00 16.64           C  
ATOM    307  CG  PHE A 145       9.527  12.053  12.209  1.00 15.78           C  
ATOM    308  CD1 PHE A 145       8.498  12.146  11.303  1.00 15.75           C  
ATOM    309  CD2 PHE A 145      10.490  11.053  12.053  1.00 20.33           C  
ATOM    310  CE1 PHE A 145       8.486  11.317  10.083  1.00 18.86           C  
ATOM    311  CE2 PHE A 145      10.459  10.207  10.916  1.00 20.60           C  
ATOM    312  CZ  PHE A 145       9.459  10.340   9.948  1.00 15.96           C  
ATOM    313  N   ALA A 146       9.861  15.431  15.321  1.00 16.43           N  
ATOM    314  CA  ALA A 146       9.522  16.198  16.575  1.00 18.28           C  
ATOM    315  C   ALA A 146       8.892  17.559  16.221  1.00 18.53           C  
ATOM    316  O   ALA A 146       7.957  18.038  16.930  1.00 17.77           O  
ATOM    317  CB  ALA A 146      10.817  16.397  17.502  1.00 18.80           C  
ATOM    318  N   LEU A 147       9.346  18.175  15.132  1.00 16.26           N  
ATOM    319  CA  LEU A 147       8.757  19.462  14.748  1.00 17.93           C  
ATOM    320  C   LEU A 147       7.289  19.299  14.376  1.00 16.89           C  
ATOM    321  O   LEU A 147       6.423  20.119  14.794  1.00 17.16           O  
ATOM    322  CB  LEU A 147       9.468  20.058  13.522  1.00 19.70           C  
ATOM    323  CG  LEU A 147      10.788  20.753  13.588  1.00 23.73           C  
ATOM    324  CD1 LEU A 147      11.071  21.050  12.117  1.00 24.15           C  
ATOM    325  CD2 LEU A 147      10.732  22.068  14.413  1.00 22.70           C  
ATOM    326  N   TRP A 148       6.975  18.258  13.614  1.00 17.11           N  
ATOM    327  CA  TRP A 148       5.584  18.004  13.272  1.00 17.06           C  
ATOM    328  C   TRP A 148       4.778  17.396  14.373  1.00 17.19           C  
ATOM    329  O   TRP A 148       3.561  17.581  14.442  1.00 18.07           O  
ATOM    330  CB  TRP A 148       5.475  17.121  12.024  1.00 17.53           C  
ATOM    331  CG  TRP A 148       6.132  17.696  10.814  1.00 16.86           C  
ATOM    332  CD1 TRP A 148       7.286  17.261  10.236  1.00 21.58           C  
ATOM    333  CD2 TRP A 148       5.713  18.861  10.049  1.00 21.04           C  
ATOM    334  CE2 TRP A 148       6.681  19.050   9.026  1.00 22.82           C  
ATOM    335  CE3 TRP A 148       4.634  19.778  10.151  1.00 21.18           C  
ATOM    336  NE1 TRP A 148       7.601  18.038   9.147  1.00 18.64           N  
ATOM    337  CZ2 TRP A 148       6.586  20.100   8.056  1.00 21.84           C  
ATOM    338  CZ3 TRP A 148       4.530  20.854   9.170  1.00 19.82           C  
ATOM    339  CH2 TRP A 148       5.512  20.969   8.129  1.00 17.46           C  
ATOM    340  N   SER A 149       5.407  16.539  15.157  1.00 17.41           N  
ATOM    341  CA  SER A 149       4.760  15.933  16.315  1.00 20.40           C  
ATOM    342  C   SER A 149       4.141  17.011  17.192  1.00 19.90           C  
ATOM    343  O   SER A 149       2.968  16.917  17.717  1.00 20.06           O  
ATOM    344  CB  SER A 149       5.854  15.154  17.102  1.00 20.98           C  
ATOM    345  OG  SER A 149       5.233  14.568  18.186  1.00 30.14           O  
ATOM    346  N   ALA A 150       4.891  18.076  17.369  1.00 19.04           N  
ATOM    347  CA  ALA A 150       4.435  19.077  18.368  1.00 20.18           C  
ATOM    348  C   ALA A 150       3.151  19.746  17.895  1.00 19.18           C  
ATOM    349  O   ALA A 150       2.384  20.245  18.708  1.00 18.27           O  
ATOM    350  CB  ALA A 150       5.504  20.164  18.576  1.00 19.97           C  
ATOM    351  N   VAL A 151       2.976  19.875  16.576  1.00 18.40           N  
ATOM    352  CA  VAL A 151       1.938  20.761  16.101  1.00 18.80           C  
ATOM    353  C   VAL A 151       0.720  19.967  15.588  1.00 20.31           C  
ATOM    354  O   VAL A 151      -0.246  20.554  15.151  1.00 21.59           O  
ATOM    355  CB  VAL A 151       2.478  21.845  15.062  1.00 19.67           C  
ATOM    356  CG1 VAL A 151       3.401  22.920  15.752  1.00 20.71           C  
ATOM    357  CG2 VAL A 151       3.288  21.189  13.879  1.00 20.03           C  
ATOM    358  N   THR A 152       0.768  18.649  15.675  1.00 21.76           N  
ATOM    359  CA  THR A 152      -0.345  17.765  15.205  1.00 23.95           C  
ATOM    360  C   THR A 152      -0.755  16.717  16.237  1.00 24.07           C  
ATOM    361  O   THR A 152      -0.049  16.479  17.180  1.00 24.11           O  
ATOM    362  CB  THR A 152       0.077  16.903  14.012  1.00 24.53           C  
ATOM    363  CG2 THR A 152       0.530  17.764  12.803  1.00 25.74           C  
ATOM    364  OG1 THR A 152       1.153  16.057  14.427  1.00 25.04           O  
ATOM    365  N   PRO A 153      -1.899  16.073  16.046  1.00 24.72           N  
ATOM    366  CA  PRO A 153      -2.172  14.917  16.924  1.00 26.34           C  
ATOM    367  C   PRO A 153      -1.349  13.674  16.542  1.00 25.89           C  
ATOM    368  O   PRO A 153      -1.574  12.618  17.052  1.00 28.98           O  
ATOM    369  CB  PRO A 153      -3.683  14.650  16.709  1.00 27.02           C  
ATOM    370  CG  PRO A 153      -4.057  15.411  15.476  1.00 25.52           C  
ATOM    371  CD  PRO A 153      -3.069  16.497  15.254  1.00 25.32           C  
ATOM    372  N   LEU A 154      -0.386  13.768  15.657  1.00 24.78           N  
ATOM    373  CA  LEU A 154       0.356  12.563  15.318  1.00 23.97           C  
ATOM    374  C   LEU A 154       1.527  12.306  16.255  1.00 24.58           C  
ATOM    375  O   LEU A 154       2.056  13.220  16.859  1.00 22.67           O  
ATOM    376  CB  LEU A 154       0.860  12.594  13.874  1.00 23.79           C  
ATOM    377  CG  LEU A 154      -0.119  13.120  12.834  1.00 22.78           C  
ATOM    378  CD1 LEU A 154       0.594  13.276  11.461  1.00 25.62           C  
ATOM    379  CD2 LEU A 154      -1.303  12.211  12.769  1.00 27.14           C  
ATOM    380  N   THR A 155       1.901  11.023  16.364  1.00 25.65           N  
ATOM    381  CA  THR A 155       3.127  10.586  17.007  1.00 25.06           C  
ATOM    382  C   THR A 155       3.880   9.809  15.939  1.00 24.59           C  
ATOM    383  O   THR A 155       3.252   9.307  15.005  1.00 23.72           O  
ATOM    384  CB  THR A 155       2.836   9.666  18.210  1.00 26.28           C  
ATOM    385  CG2 THR A 155       1.934  10.360  19.228  1.00 27.94           C  
ATOM    386  OG1 THR A 155       2.211   8.464  17.741  1.00 27.72           O  
ATOM    387  N   PHE A 156       5.197   9.812  16.043  1.00 21.94           N  
ATOM    388  CA  PHE A 156       6.112   9.144  15.141  1.00 23.20           C  
ATOM    389  C   PHE A 156       6.992   8.155  15.945  1.00 24.10           C  
ATOM    390  O   PHE A 156       7.627   8.568  16.893  1.00 25.38           O  
ATOM    391  CB  PHE A 156       6.971  10.182  14.403  1.00 21.85           C  
ATOM    392  CG  PHE A 156       6.148  11.108  13.583  1.00 21.43           C  
ATOM    393  CD1 PHE A 156       5.605  10.692  12.351  1.00 19.04           C  
ATOM    394  CD2 PHE A 156       5.795  12.357  14.086  1.00 21.84           C  
ATOM    395  CE1 PHE A 156       4.800  11.511  11.636  1.00 16.45           C  
ATOM    396  CE2 PHE A 156       4.964  13.231  13.341  1.00 17.51           C  
ATOM    397  CZ  PHE A 156       4.480  12.831  12.131  1.00 20.09           C  
ATOM    398  N   THR A 157       6.973   6.878  15.577  1.00 22.05           N  
ATOM    399  CA  THR A 157       7.713   5.832  16.290  1.00 24.16           C  
ATOM    400  C   THR A 157       8.630   5.140  15.321  1.00 23.56           C  
ATOM    401  O   THR A 157       8.198   4.677  14.256  1.00 23.14           O  
ATOM    402  CB  THR A 157       6.779   4.774  16.981  1.00 24.67           C  
ATOM    403  CG2 THR A 157       7.624   3.741  17.906  1.00 25.48           C  
ATOM    404  OG1 THR A 157       5.801   5.472  17.762  1.00 24.90           O  
ATOM    405  N   ARG A 158       9.910   5.113  15.667  1.00 23.24           N  
ATOM    406  CA  ARG A 158      10.877   4.469  14.831  1.00 24.01           C  
ATOM    407  C   ARG A 158      10.695   2.980  15.025  1.00 26.13           C  
ATOM    408  O   ARG A 158      10.657   2.503  16.159  1.00 24.60           O  
ATOM    409  CB  ARG A 158      12.269   4.855  15.291  1.00 24.58           C  
ATOM    410  CG  ARG A 158      13.312   4.109  14.495  1.00 23.17           C  
ATOM    411  CD  ARG A 158      14.694   4.479  14.922  1.00 27.84           C  
ATOM    412  NE  ARG A 158      15.669   3.865  14.035  1.00 28.81           N  
ATOM    413  CZ  ARG A 158      16.978   3.962  14.223  1.00 32.13           C  
ATOM    414  NH1 ARG A 158      17.439   4.680  15.226  1.00 30.86           N1+
ATOM    415  NH2 ARG A 158      17.817   3.364  13.421  1.00 34.57           N  
ATOM    416  N   VAL A 159      10.521   2.251  13.938  1.00 27.58           N  
ATOM    417  CA  VAL A 159      10.282   0.794  14.029  1.00 29.67           C  
ATOM    418  C   VAL A 159      11.276   0.146  13.077  1.00 30.18           C  
ATOM    419  O   VAL A 159      11.943   0.840  12.302  1.00 29.75           O  
ATOM    420  CB  VAL A 159       8.844   0.356  13.672  1.00 29.60           C  
ATOM    421  CG1 VAL A 159       7.827   0.855  14.689  1.00 31.52           C  
ATOM    422  CG2 VAL A 159       8.448   0.712  12.195  1.00 30.14           C  
ATOM    423  N   TYR A 160      11.406  -1.171  13.144  1.00 31.32           N  
ATOM    424  CA  TYR A 160      12.380  -1.840  12.318  1.00 32.87           C  
ATOM    425  C   TYR A 160      11.564  -2.867  11.591  1.00 35.10           C  
ATOM    426  O   TYR A 160      11.581  -4.052  11.946  1.00 35.90           O  
ATOM    427  CB  TYR A 160      13.441  -2.514  13.185  1.00 32.45           C  
ATOM    428  CG  TYR A 160      14.256  -1.535  13.963  1.00 30.81           C  
ATOM    429  CD1 TYR A 160      13.826  -1.065  15.194  1.00 28.58           C  
ATOM    430  CD2 TYR A 160      15.454  -1.022  13.430  1.00 32.13           C  
ATOM    431  CE1 TYR A 160      14.607  -0.133  15.922  1.00 30.44           C  
ATOM    432  CE2 TYR A 160      16.227  -0.080  14.148  1.00 30.36           C  
ATOM    433  CZ  TYR A 160      15.792   0.345  15.385  1.00 31.07           C  
ATOM    434  OH  TYR A 160      16.567   1.259  16.072  1.00 34.20           O  
ATOM    435  N   SER A 161      10.817  -2.388  10.604  1.00 35.19           N  
ATOM    436  CA  SER A 161       9.847  -3.193   9.863  1.00 35.96           C  
ATOM    437  C   SER A 161       9.567  -2.599   8.463  1.00 35.60           C  
ATOM    438  O   SER A 161       9.260  -1.399   8.324  1.00 35.73           O  
ATOM    439  CB  SER A 161       8.528  -3.298  10.689  1.00 35.76           C  
ATOM    440  OG  SER A 161       7.478  -3.859   9.925  1.00 34.04           O  
ATOM    441  N   ARG A 162       9.615  -3.452   7.445  1.00 34.49           N  
ATOM    442  CA  ARG A 162       9.124  -3.117   6.118  1.00 33.75           C  
ATOM    443  C   ARG A 162       7.695  -2.559   6.092  1.00 31.84           C  
ATOM    444  O   ARG A 162       7.299  -1.924   5.124  1.00 32.96           O  
ATOM    445  CB  ARG A 162       9.108  -4.359   5.256  1.00 34.61           C  
ATOM    446  CG  ARG A 162      10.367  -5.144   5.262  1.00 40.51           C  
ATOM    447  CD  ARG A 162      10.135  -6.374   4.381  1.00 43.91           C  
ATOM    448  NE  ARG A 162      11.400  -7.052   4.134  1.00 48.99           N  
ATOM    449  CZ  ARG A 162      11.915  -8.012   4.893  1.00 49.04           C  
ATOM    450  NH1 ARG A 162      13.081  -8.549   4.558  1.00 50.23           N1+
ATOM    451  NH2 ARG A 162      11.288  -8.420   5.981  1.00 47.30           N  
ATOM    452  N   ASP A 163       6.931  -2.815   7.138  1.00 29.92           N  
ATOM    453  CA  ASP A 163       5.518  -2.450   7.186  1.00 28.99           C  
ATOM    454  C   ASP A 163       5.293  -1.045   7.843  1.00 27.40           C  
ATOM    455  O   ASP A 163       4.154  -0.646   8.079  1.00 25.97           O  
ATOM    456  CB  ASP A 163       4.698  -3.472   7.968  1.00 28.92           C  
ATOM    457  CG  ASP A 163       4.345  -4.757   7.150  1.00 32.20           C  
ATOM    458  OD1 ASP A 163       4.453  -4.778   5.900  1.00 32.08           O  
ATOM    459  OD2 ASP A 163       3.930  -5.734   7.793  1.00 30.90           O1-
ATOM    460  N   ALA A 164       6.373  -0.323   8.107  1.00 25.56           N  
ATOM    461  CA  ALA A 164       6.312   1.076   8.629  1.00 25.23           C  
ATOM    462  C   ALA A 164       5.580   1.991   7.599  1.00 24.89           C  
ATOM    463  O   ALA A 164       5.638   1.738   6.389  1.00 25.92           O  
ATOM    464  CB  ALA A 164       7.735   1.582   8.892  1.00 24.19           C  
ATOM    465  N   ASP A 165       4.856   3.003   8.072  1.00 25.45           N  
ATOM    466  CA  ASP A 165       4.125   3.969   7.203  1.00 24.77           C  
ATOM    467  C   ASP A 165       5.090   4.729   6.368  1.00 24.14           C  
ATOM    468  O   ASP A 165       4.944   4.799   5.164  1.00 23.90           O  
ATOM    469  CB  ASP A 165       3.319   4.982   8.051  1.00 26.46           C  
ATOM    470  CG  ASP A 165       2.275   4.307   8.932  1.00 26.76           C  
ATOM    471  OD1 ASP A 165       1.504   3.514   8.376  1.00 26.65           O  
ATOM    472  OD2 ASP A 165       2.181   4.603  10.149  1.00 30.05           O1-
ATOM    473  N   ILE A 166       6.117   5.263   6.984  1.00 23.48           N  
ATOM    474  CA  ILE A 166       7.108   6.055   6.256  1.00 23.61           C  
ATOM    475  C   ILE A 166       8.431   5.312   6.231  1.00 23.62           C  
ATOM    476  O   ILE A 166       9.056   5.179   7.265  1.00 26.21           O  
ATOM    477  CB  ILE A 166       7.263   7.394   6.962  1.00 22.66           C  
ATOM    478  CG1 ILE A 166       5.936   8.181   6.902  1.00 22.06           C  
ATOM    479  CG2 ILE A 166       8.494   8.198   6.452  1.00 24.28           C  
ATOM    480  CD1 ILE A 166       5.875   9.480   7.916  1.00 18.30           C  
ATOM    481  N   VAL A 167       8.865   4.830   5.060  1.00 23.42           N  
ATOM    482  CA  VAL A 167      10.169   4.182   4.945  1.00 23.41           C  
ATOM    483  C   VAL A 167      11.166   5.156   4.390  1.00 23.37           C  
ATOM    484  O   VAL A 167      10.925   5.778   3.372  1.00 27.19           O  
ATOM    485  CB  VAL A 167      10.103   2.969   3.977  1.00 23.64           C  
ATOM    486  CG1 VAL A 167      11.471   2.378   3.789  1.00 25.60           C  
ATOM    487  CG2 VAL A 167       9.119   1.976   4.458  1.00 22.23           C  
ATOM    488  N   ILE A 168      12.312   5.269   4.997  1.00 23.64           N  
ATOM    489  CA  ILE A 168      13.258   6.305   4.633  1.00 23.52           C  
ATOM    490  C   ILE A 168      14.426   5.595   3.976  1.00 25.10           C  
ATOM    491  O   ILE A 168      14.897   4.580   4.494  1.00 26.08           O  
ATOM    492  CB  ILE A 168      13.710   7.021   5.931  1.00 21.89           C  
ATOM    493  CG1 ILE A 168      12.537   7.793   6.580  1.00 21.85           C  
ATOM    494  CG2 ILE A 168      14.942   7.854   5.700  1.00 23.75           C  
ATOM    495  CD1 ILE A 168      12.826   8.278   8.019  1.00 23.14           C  
ATOM    496  N   GLN A 169      14.869   6.074   2.829  1.00 26.45           N  
ATOM    497  CA  GLN A 169      16.086   5.559   2.222  1.00 29.83           C  
ATOM    498  C   GLN A 169      16.870   6.654   1.552  1.00 30.56           C  
ATOM    499  O   GLN A 169      16.309   7.697   1.162  1.00 30.81           O  
ATOM    500  CB  GLN A 169      15.825   4.421   1.211  1.00 31.33           C  
ATOM    501  CG  GLN A 169      14.594   4.610   0.377  1.00 36.58           C  
ATOM    502  CD  GLN A 169      14.443   3.577  -0.767  1.00 44.95           C  
ATOM    503  NE2 GLN A 169      13.498   2.629  -0.597  1.00 44.58           N  
ATOM    504  OE1 GLN A 169      15.128   3.669  -1.812  1.00 48.52           O  
ATOM    505  N   PHE A 170      18.166   6.408   1.459  1.00 30.20           N  
ATOM    506  CA  PHE A 170      19.082   7.194   0.681  1.00 31.13           C  
ATOM    507  C   PHE A 170      19.296   6.356  -0.565  1.00 33.25           C  
ATOM    508  O   PHE A 170      19.333   5.121  -0.477  1.00 31.92           O  
ATOM    509  CB  PHE A 170      20.373   7.349   1.423  1.00 30.55           C  
ATOM    510  CG  PHE A 170      20.278   8.266   2.600  1.00 30.47           C  
ATOM    511  CD1 PHE A 170      19.873   7.775   3.845  1.00 28.38           C  
ATOM    512  CD2 PHE A 170      20.570   9.621   2.454  1.00 31.20           C  
ATOM    513  CE1 PHE A 170      19.770   8.608   4.936  1.00 32.69           C  
ATOM    514  CE2 PHE A 170      20.472  10.489   3.550  1.00 35.23           C  
ATOM    515  CZ  PHE A 170      20.070   9.977   4.799  1.00 33.40           C  
ATOM    516  N   GLY A 171      19.362   7.016  -1.721  1.00 34.78           N  
ATOM    517  CA  GLY A 171      19.463   6.306  -3.021  1.00 37.13           C  
ATOM    518  C   GLY A 171      20.014   7.274  -4.033  1.00 39.38           C  
ATOM    519  O   GLY A 171      19.775   8.485  -3.965  1.00 39.42           O  
ATOM    520  N   VAL A 172      20.834   6.756  -4.939  1.00 40.78           N  
ATOM    521  CA  VAL A 172      21.505   7.583  -5.938  1.00 41.31           C  
ATOM    522  C   VAL A 172      20.903   7.151  -7.267  1.00 42.59           C  
ATOM    523  O   VAL A 172      20.662   5.938  -7.471  1.00 41.93           O  
ATOM    524  CB  VAL A 172      23.026   7.382  -5.903  1.00 40.84           C  
ATOM    525  CG1 VAL A 172      23.524   7.472  -4.489  1.00 40.91           C  
ATOM    526  CG2 VAL A 172      23.413   6.022  -6.449  1.00 40.80           C  
ATOM    527  N   ALA A 173      20.636   8.123  -8.145  1.00 43.86           N  
ATOM    528  CA  ALA A 173      19.976   7.835  -9.420  1.00 46.54           C  
ATOM    529  C   ALA A 173      18.716   6.985  -9.259  1.00 48.15           C  
ATOM    530  O   ALA A 173      17.756   7.440  -8.652  1.00 48.75           O  
ATOM    531  CB  ALA A 173      20.960   7.205 -10.475  1.00 46.49           C  
ATOM    532  N   GLU A 174      18.721   5.808  -9.874  1.00 49.98           N  
ATOM    533  CA  GLU A 174      17.541   4.968  -9.932  1.00 51.36           C  
ATOM    534  C   GLU A 174      17.548   4.067  -8.726  1.00 50.81           C  
ATOM    535  O   GLU A 174      18.490   3.311  -8.516  1.00 51.31           O  
ATOM    536  CB  GLU A 174      17.569   4.127 -11.207  1.00 52.48           C  
ATOM    537  CG  GLU A 174      18.383   4.756 -12.332  1.00 56.55           C  
ATOM    538  CD  GLU A 174      19.583   3.924 -12.738  1.00 61.45           C  
ATOM    539  OE1 GLU A 174      20.681   4.145 -12.187  1.00 61.40           O  
ATOM    540  OE2 GLU A 174      19.429   3.052 -13.618  1.00 63.53           O1-
ATOM    541  N   HIS A 175      16.505   4.173  -7.918  1.00 50.40           N  
ATOM    542  CA  HIS A 175      16.385   3.380  -6.701  1.00 49.50           C  
ATOM    543  C   HIS A 175      15.058   2.627  -6.682  1.00 49.22           C  
ATOM    544  O   HIS A 175      14.483   2.382  -5.628  1.00 48.28           O  
ATOM    545  CB  HIS A 175      16.546   4.261  -5.475  1.00 49.29           C  
ATOM    546  CG  HIS A 175      15.817   5.555  -5.586  1.00 48.01           C  
ATOM    547  CD2 HIS A 175      14.629   5.949  -5.077  1.00 47.64           C  
ATOM    548  ND1 HIS A 175      16.285   6.612  -6.334  1.00 46.69           N  
ATOM    549  CE1 HIS A 175      15.423   7.609  -6.264  1.00 45.67           C  
ATOM    550  NE2 HIS A 175      14.409   7.230  -5.510  1.00 43.34           N  
ATOM    551  N   GLY A 176      14.587   2.280  -7.872  1.00 49.15           N  
ATOM    552  CA  GLY A 176      13.395   1.473  -8.056  1.00 49.48           C  
ATOM    553  C   GLY A 176      12.032   1.927  -7.572  1.00 49.28           C  
ATOM    554  O   GLY A 176      11.268   1.111  -7.071  1.00 49.17           O  
ATOM    555  N   ASP A 177      11.713   3.209  -7.725  1.00 48.18           N  
ATOM    556  CA  ASP A 177      10.356   3.675  -7.451  1.00 47.19           C  
ATOM    557  C   ASP A 177       9.856   4.369  -8.685  1.00 47.95           C  
ATOM    558  O   ASP A 177       8.732   4.856  -8.754  1.00 48.17           O  
ATOM    559  CB  ASP A 177      10.256   4.566  -6.180  1.00 47.41           C  
ATOM    560  CG  ASP A 177      11.129   5.879  -6.231  1.00 44.81           C  
ATOM    561  OD1 ASP A 177      11.986   6.060  -7.124  1.00 42.32           O  
ATOM    562  OD2 ASP A 177      10.972   6.746  -5.335  1.00 40.47           O1-
ATOM    563  N   GLY A 178      10.726   4.429  -9.671  1.00 48.43           N  
ATOM    564  CA  GLY A 178      10.376   5.040 -10.961  1.00 49.77           C  
ATOM    565  C   GLY A 178      10.781   6.494 -11.134  1.00 49.65           C  
ATOM    566  O   GLY A 178      10.445   7.109 -12.160  1.00 49.97           O  
ATOM    567  N   TYR A 179      11.498   7.054 -10.155  1.00 48.68           N  
ATOM    568  CA  TYR A 179      11.741   8.494 -10.113  1.00 47.83           C  
ATOM    569  C   TYR A 179      13.172   8.709  -9.783  1.00 47.34           C  
ATOM    570  O   TYR A 179      13.482   8.979  -8.631  1.00 47.29           O  
ATOM    571  CB  TYR A 179      10.888   9.176  -9.037  1.00 48.06           C  
ATOM    572  CG  TYR A 179       9.417   9.083  -9.315  1.00 49.62           C  
ATOM    573  CD1 TYR A 179       8.659   8.033  -8.804  1.00 52.31           C  
ATOM    574  CD2 TYR A 179       8.782  10.019 -10.122  1.00 50.56           C  
ATOM    575  CE1 TYR A 179       7.304   7.922  -9.092  1.00 50.61           C  
ATOM    576  CE2 TYR A 179       7.439   9.919 -10.399  1.00 50.83           C  
ATOM    577  CZ  TYR A 179       6.717   8.874  -9.876  1.00 50.19           C  
ATOM    578  OH  TYR A 179       5.398   8.789 -10.145  1.00 50.84           O  
ATOM    579  N   PRO A 180      14.058   8.552 -10.782  1.00 47.52           N  
ATOM    580  CA  PRO A 180      15.512   8.737 -10.664  1.00 46.41           C  
ATOM    581  C   PRO A 180      15.993  10.054 -10.035  1.00 45.44           C  
ATOM    582  O   PRO A 180      15.488  11.133 -10.350  1.00 44.23           O  
ATOM    583  CB  PRO A 180      15.988   8.697 -12.130  1.00 47.12           C  
ATOM    584  CG  PRO A 180      14.858   8.135 -12.929  1.00 47.44           C  
ATOM    585  CD  PRO A 180      13.679   7.923 -12.073  1.00 47.42           C  
ATOM    586  N   PHE A 181      16.974   9.957  -9.153  1.00 43.98           N  
ATOM    587  CA  PHE A 181      17.716  11.153  -8.756  1.00 43.32           C  
ATOM    588  C   PHE A 181      18.667  11.579  -9.919  1.00 42.99           C  
ATOM    589  O   PHE A 181      18.748  10.868 -10.919  1.00 42.09           O  
ATOM    590  CB  PHE A 181      18.362  10.991  -7.348  1.00 42.76           C  
ATOM    591  CG  PHE A 181      17.334  11.084  -6.198  1.00 42.16           C  
ATOM    592  CD1 PHE A 181      16.337  12.091  -6.203  1.00 37.51           C  
ATOM    593  CD2 PHE A 181      17.341  10.150  -5.145  1.00 41.11           C  
ATOM    594  CE1 PHE A 181      15.383  12.177  -5.158  1.00 40.72           C  
ATOM    595  CE2 PHE A 181      16.415  10.216  -4.112  1.00 35.38           C  
ATOM    596  CZ  PHE A 181      15.414  11.238  -4.118  1.00 38.14           C  
ATOM    597  N   ASP A 182      19.311  12.743  -9.815  1.00 41.94           N  
ATOM    598  CA  ASP A 182      19.910  13.383 -10.961  1.00 41.53           C  
ATOM    599  C   ASP A 182      21.361  13.730 -10.717  1.00 41.43           C  
ATOM    600  O   ASP A 182      21.840  14.744 -11.207  1.00 40.85           O  
ATOM    601  CB  ASP A 182      19.122  14.648 -11.360  1.00 41.30           C  
ATOM    602  CG  ASP A 182      18.915  15.613 -10.185  1.00 41.37           C  
ATOM    603  OD1 ASP A 182      18.134  16.600 -10.286  1.00 32.96           O  
ATOM    604  OD2 ASP A 182      19.511  15.357  -9.122  1.00 42.21           O1-
ATOM    605  N   GLY A 183      22.082  12.914  -9.944  1.00 41.54           N  
ATOM    606  CA  GLY A 183      23.426  13.312  -9.521  1.00 40.90           C  
ATOM    607  C   GLY A 183      23.396  14.548  -8.632  1.00 42.36           C  
ATOM    608  O   GLY A 183      22.329  14.969  -8.169  1.00 43.31           O  
ATOM    609  N   LYS A 184      24.560  15.124  -8.395  1.00 41.76           N  
ATOM    610  CA  LYS A 184      24.762  16.325  -7.576  1.00 43.29           C  
ATOM    611  C   LYS A 184      23.927  17.574  -7.947  1.00 43.35           C  
ATOM    612  O   LYS A 184      23.873  18.024  -9.126  1.00 44.72           O  
ATOM    613  CB  LYS A 184      26.274  16.669  -7.574  1.00 43.65           C  
ATOM    614  CG  LYS A 184      26.720  17.748  -6.583  1.00 46.10           C  
ATOM    615  CD  LYS A 184      27.792  17.206  -5.635  1.00 47.28           C  
ATOM    616  CE  LYS A 184      28.113  18.202  -4.561  1.00 46.35           C  
ATOM    617  NZ  LYS A 184      28.321  19.531  -5.175  1.00 48.74           N1+
ATOM    618  N   ASP A 185      23.318  18.137  -6.914  1.00 42.58           N  
ATOM    619  CA  ASP A 185      22.444  19.303  -7.020  1.00 42.24           C  
ATOM    620  C   ASP A 185      21.180  18.891  -7.739  1.00 40.70           C  
ATOM    621  O   ASP A 185      20.972  17.709  -7.970  1.00 39.52           O  
ATOM    622  CB  ASP A 185      23.111  20.436  -7.803  1.00 43.40           C  
ATOM    623  CG  ASP A 185      24.346  20.993  -7.118  1.00 46.07           C  
ATOM    624  OD1 ASP A 185      24.240  21.397  -5.909  1.00 51.11           O  
ATOM    625  OD2 ASP A 185      25.403  21.026  -7.813  1.00 47.96           O1-
ATOM    626  N   GLY A 186      20.369  19.885  -8.123  1.00 38.34           N  
ATOM    627  CA  GLY A 186      19.073  19.643  -8.669  1.00 36.56           C  
ATOM    628  C   GLY A 186      18.171  19.053  -7.594  1.00 34.49           C  
ATOM    629  O   GLY A 186      17.964  19.661  -6.534  1.00 34.25           O  
ATOM    630  N   LEU A 187      17.619  17.887  -7.888  1.00 32.57           N  
ATOM    631  CA  LEU A 187      16.656  17.260  -7.002  1.00 32.26           C  
ATOM    632  C   LEU A 187      17.348  16.853  -5.719  1.00 31.25           C  
ATOM    633  O   LEU A 187      18.405  16.229  -5.782  1.00 32.27           O  
ATOM    634  CB  LEU A 187      16.075  16.025  -7.674  1.00 32.52           C  
ATOM    635  CG  LEU A 187      14.792  16.179  -8.528  1.00 34.16           C  
ATOM    636  CD1 LEU A 187      14.462  17.582  -8.983  1.00 35.72           C  
ATOM    637  CD2 LEU A 187      14.792  15.199  -9.725  1.00 31.28           C  
ATOM    638  N   LEU A 188      16.807  17.173  -4.537  1.00 28.14           N  
ATOM    639  CA  LEU A 188      17.563  16.779  -3.327  1.00 26.66           C  
ATOM    640  C   LEU A 188      16.966  15.553  -2.746  1.00 23.72           C  
ATOM    641  O   LEU A 188      17.662  14.785  -2.136  1.00 22.03           O  
ATOM    642  CB  LEU A 188      17.622  17.888  -2.244  1.00 27.39           C  
ATOM    643  CG  LEU A 188      17.853  19.276  -2.828  1.00 28.93           C  
ATOM    644  CD1 LEU A 188      17.582  20.433  -1.747  1.00 29.20           C  
ATOM    645  CD2 LEU A 188      19.282  19.270  -3.395  1.00 27.48           C  
ATOM    646  N   ALA A 189      15.662  15.396  -2.904  1.00 21.47           N  
ATOM    647  CA  ALA A 189      14.969  14.400  -2.158  1.00 21.90           C  
ATOM    648  C   ALA A 189      13.607  14.394  -2.660  1.00 22.04           C  
ATOM    649  O   ALA A 189      13.182  15.381  -3.325  1.00 24.24           O  
ATOM    650  CB  ALA A 189      14.972  14.792  -0.651  1.00 21.55           C  
ATOM    651  N   HIS A 190      12.885  13.342  -2.352  1.00 21.47           N  
ATOM    652  CA  HIS A 190      11.439  13.377  -2.520  1.00 22.11           C  
ATOM    653  C   HIS A 190      10.627  12.507  -1.540  1.00 23.31           C  
ATOM    654  O   HIS A 190      11.158  11.651  -0.843  1.00 22.63           O  
ATOM    655  CB  HIS A 190      10.959  13.126  -3.991  1.00 26.40           C  
ATOM    656  CG  HIS A 190      11.395  11.812  -4.578  1.00 29.65           C  
ATOM    657  CD2 HIS A 190      11.197  10.534  -4.170  1.00 34.64           C  
ATOM    658  ND1 HIS A 190      12.125  11.733  -5.740  1.00 34.34           N  
ATOM    659  CE1 HIS A 190      12.339  10.459  -6.035  1.00 38.51           C  
ATOM    660  NE2 HIS A 190      11.770   9.710  -5.106  1.00 37.63           N  
ATOM    661  N   ALA A 191       9.329  12.773  -1.460  1.00 22.83           N  
ATOM    662  CA  ALA A 191       8.487  12.077  -0.519  1.00 24.75           C  
ATOM    663  C   ALA A 191       7.164  11.899  -1.188  1.00 26.30           C  
ATOM    664  O   ALA A 191       6.735  12.787  -1.923  1.00 28.54           O  
ATOM    665  CB  ALA A 191       8.307  12.872   0.799  1.00 23.96           C  
ATOM    666  N   PHE A 192       6.488  10.799  -0.913  1.00 26.52           N  
ATOM    667  CA  PHE A 192       5.210  10.542  -1.516  1.00 28.15           C  
ATOM    668  C   PHE A 192       4.093  10.894  -0.550  1.00 28.32           C  
ATOM    669  O   PHE A 192       4.226  10.698   0.624  1.00 31.43           O  
ATOM    670  CB  PHE A 192       5.144   9.090  -1.871  1.00 27.43           C  
ATOM    671  CG  PHE A 192       6.188   8.677  -2.874  1.00 29.78           C  
ATOM    672  CD1 PHE A 192       5.830   8.462  -4.202  1.00 36.63           C  
ATOM    673  CD2 PHE A 192       7.501   8.535  -2.516  1.00 34.93           C  
ATOM    674  CE1 PHE A 192       6.792   8.087  -5.184  1.00 37.89           C  
ATOM    675  CE2 PHE A 192       8.501   8.196  -3.501  1.00 40.79           C  
ATOM    676  CZ  PHE A 192       8.134   7.960  -4.831  1.00 36.75           C  
ATOM    677  N   PRO A 193       2.945  11.346  -1.050  1.00 29.96           N  
ATOM    678  CA  PRO A 193       1.938  11.753  -0.111  1.00 28.96           C  
ATOM    679  C   PRO A 193       1.436  10.528   0.668  1.00 29.24           C  
ATOM    680  O   PRO A 193       1.780   9.363   0.305  1.00 27.79           O  
ATOM    681  CB  PRO A 193       0.842  12.365  -0.982  1.00 30.26           C  
ATOM    682  CG  PRO A 193       1.054  11.867  -2.314  1.00 31.27           C  
ATOM    683  CD  PRO A 193       2.502  11.428  -2.446  1.00 29.28           C  
ATOM    684  N   PRO A 194       0.637  10.769   1.733  1.00 29.52           N  
ATOM    685  CA  PRO A 194       0.142   9.638   2.541  1.00 30.18           C  
ATOM    686  C   PRO A 194      -0.686   8.611   1.754  1.00 30.24           C  
ATOM    687  O   PRO A 194      -1.358   8.942   0.793  1.00 31.51           O  
ATOM    688  CB  PRO A 194      -0.721  10.301   3.637  1.00 29.50           C  
ATOM    689  CG  PRO A 194      -0.251  11.670   3.736  1.00 30.40           C  
ATOM    690  CD  PRO A 194       0.403  12.065   2.407  1.00 29.05           C  
ATOM    691  N   GLY A 195      -0.610   7.367   2.194  1.00 31.61           N  
ATOM    692  CA  GLY A 195      -1.359   6.268   1.605  1.00 31.06           C  
ATOM    693  C   GLY A 195      -0.521   5.002   1.756  1.00 32.11           C  
ATOM    694  O   GLY A 195       0.524   5.001   2.428  1.00 30.12           O  
ATOM    695  N   PRO A 196      -0.944   3.915   1.098  1.00 31.65           N  
ATOM    696  CA  PRO A 196      -0.329   2.626   1.335  1.00 32.12           C  
ATOM    697  C   PRO A 196       0.962   2.446   0.504  1.00 33.55           C  
ATOM    698  O   PRO A 196       1.090   3.060  -0.565  1.00 34.24           O  
ATOM    699  CB  PRO A 196      -1.419   1.671   0.879  1.00 31.74           C  
ATOM    700  CG  PRO A 196      -2.034   2.398  -0.306  1.00 31.80           C  
ATOM    701  CD  PRO A 196      -2.105   3.828   0.213  1.00 32.25           C  
ATOM    702  N   GLY A 197       1.906   1.636   0.986  1.00 33.22           N  
ATOM    703  CA  GLY A 197       3.025   1.157   0.167  1.00 33.14           C  
ATOM    704  C   GLY A 197       4.097   2.224   0.044  1.00 34.34           C  
ATOM    705  O   GLY A 197       4.529   2.750   1.083  1.00 33.43           O  
ATOM    706  N   ILE A 198       4.520   2.532  -1.202  1.00 33.59           N  
ATOM    707  CA  ILE A 198       5.492   3.663  -1.530  1.00 33.42           C  
ATOM    708  C   ILE A 198       5.002   5.016  -0.942  1.00 32.10           C  
ATOM    709  O   ILE A 198       5.798   5.792  -0.438  1.00 32.51           O  
ATOM    710  CB  ILE A 198       5.829   3.807  -3.091  1.00 33.40           C  
ATOM    711  CG1 ILE A 198       7.004   4.783  -3.353  1.00 35.11           C  
ATOM    712  CG2 ILE A 198       4.654   4.301  -3.937  1.00 36.68           C  
ATOM    713  CD1 ILE A 198       8.289   4.332  -2.754  1.00 33.76           C  
ATOM    714  N  AGLN A 199       3.694   5.244  -1.019  0.50 30.91           N  
ATOM    715  N  BGLN A 199       3.695   5.246  -1.026  0.50 31.20           N  
ATOM    716  CA AGLN A 199       3.035   6.410  -0.462  0.50 30.80           C  
ATOM    717  CA BGLN A 199       3.019   6.390  -0.444  0.50 31.34           C  
ATOM    718  C  AGLN A 199       3.449   6.649   1.002  0.50 30.34           C  
ATOM    719  C  BGLN A 199       3.476   6.640   1.005  0.50 30.65           C  
ATOM    720  O  AGLN A 199       3.474   5.711   1.812  0.50 30.33           O  
ATOM    721  O  BGLN A 199       3.548   5.702   1.812  0.50 30.57           O  
ATOM    722  CB AGLN A 199       1.517   6.240  -0.574  0.50 30.60           C  
ATOM    723  CB BGLN A 199       1.512   6.140  -0.471  0.50 31.45           C  
ATOM    724  CG AGLN A 199       1.026   5.903  -1.967  0.50 30.94           C  
ATOM    725  CG BGLN A 199       0.938   5.773  -1.821  0.50 33.20           C  
ATOM    726  CD AGLN A 199       1.543   6.875  -2.977  0.50 30.09           C  
ATOM    727  CD BGLN A 199       0.554   6.980  -2.597  0.50 35.38           C  
ATOM    728  NE2AGLN A 199       2.017   6.368  -4.092  0.50 32.81           N  
ATOM    729  NE2BGLN A 199       1.312   7.261  -3.654  0.50 36.71           N  
ATOM    730  OE1AGLN A 199       1.509   8.079  -2.762  0.50 28.56           O  
ATOM    731  OE1BGLN A 199      -0.399   7.685  -2.244  0.50 34.41           O  
ATOM    732  N   GLY A 200       3.803   7.896   1.315  1.00 30.47           N  
ATOM    733  CA  GLY A 200       4.335   8.254   2.644  1.00 29.08           C  
ATOM    734  C   GLY A 200       5.875   8.124   2.732  1.00 28.78           C  
ATOM    735  O   GLY A 200       6.483   8.568   3.694  1.00 28.71           O  
ATOM    736  N   ASP A 201       6.519   7.527   1.746  1.00 26.32           N  
ATOM    737  CA  ASP A 201       7.949   7.215   1.887  1.00 26.13           C  
ATOM    738  C   ASP A 201       8.829   8.418   1.573  1.00 25.10           C  
ATOM    739  O   ASP A 201       8.363   9.374   0.927  1.00 25.23           O  
ATOM    740  CB  ASP A 201       8.292   6.026   1.003  1.00 25.88           C  
ATOM    741  CG  ASP A 201       7.700   4.686   1.523  1.00 28.96           C  
ATOM    742  OD1 ASP A 201       6.903   4.634   2.525  1.00 23.52           O  
ATOM    743  OD2 ASP A 201       8.051   3.659   0.885  1.00 32.31           O1-
ATOM    744  N   ALA A 202      10.070   8.424   2.045  1.00 24.36           N  
ATOM    745  CA  ALA A 202      10.878   9.632   1.907  1.00 24.63           C  
ATOM    746  C   ALA A 202      12.296   9.232   1.473  1.00 25.06           C  
ATOM    747  O   ALA A 202      12.957   8.445   2.147  1.00 24.05           O  
ATOM    748  CB  ALA A 202      10.907  10.441   3.242  1.00 24.73           C  
ATOM    749  N   HIS A 203      12.707   9.724   0.313  1.00 24.13           N  
ATOM    750  CA  HIS A 203      13.970   9.290  -0.285  1.00 26.26           C  
ATOM    751  C   HIS A 203      14.890  10.463  -0.442  1.00 26.13           C  
ATOM    752  O   HIS A 203      14.455  11.497  -0.948  1.00 24.69           O  
ATOM    753  CB  HIS A 203      13.691   8.715  -1.699  1.00 25.44           C  
ATOM    754  CG  HIS A 203      12.824   7.502  -1.698  1.00 26.82           C  
ATOM    755  CD2 HIS A 203      12.487   6.650  -0.694  1.00 30.32           C  
ATOM    756  ND1 HIS A 203      12.174   7.042  -2.826  1.00 28.65           N  
ATOM    757  CE1 HIS A 203      11.502   5.945  -2.522  1.00 31.43           C  
ATOM    758  NE2 HIS A 203      11.645   5.708  -1.226  1.00 32.67           N  
ATOM    759  N   PHE A 204      16.157  10.264  -0.076  1.00 26.65           N  
ATOM    760  CA  PHE A 204      17.143  11.308  -0.067  1.00 27.19           C  
ATOM    761  C   PHE A 204      18.222  10.916  -1.073  1.00 29.97           C  
ATOM    762  O   PHE A 204      18.729   9.780  -1.021  1.00 30.40           O  
ATOM    763  CB  PHE A 204      17.742  11.444   1.340  1.00 26.44           C  
ATOM    764  CG  PHE A 204      16.754  11.904   2.348  1.00 25.54           C  
ATOM    765  CD1 PHE A 204      15.894  10.986   2.959  1.00 22.53           C  
ATOM    766  CD2 PHE A 204      16.591  13.278   2.596  1.00 25.30           C  
ATOM    767  CE1 PHE A 204      14.929  11.422   3.836  1.00 29.34           C  
ATOM    768  CE2 PHE A 204      15.625  13.739   3.477  1.00 22.57           C  
ATOM    769  CZ  PHE A 204      14.791  12.817   4.110  1.00 23.98           C  
ATOM    770  N   ASP A 205      18.581  11.856  -1.950  1.00 29.68           N  
ATOM    771  CA  ASP A 205      19.532  11.600  -2.978  1.00 30.17           C  
ATOM    772  C   ASP A 205      20.913  11.590  -2.361  1.00 30.79           C  
ATOM    773  O   ASP A 205      21.367  12.597  -1.837  1.00 30.63           O  
ATOM    774  CB  ASP A 205      19.395  12.672  -4.069  1.00 30.07           C  
ATOM    775  CG  ASP A 205      20.500  12.538  -5.175  1.00 31.30           C  
ATOM    776  OD1 ASP A 205      21.489  11.752  -5.059  1.00 26.06           O  
ATOM    777  OD2 ASP A 205      20.354  13.300  -6.137  1.00 31.69           O1-
ATOM    778  N   ASP A 206      21.591  10.427  -2.401  1.00 32.54           N  
ATOM    779  CA  ASP A 206      22.897  10.357  -1.774  1.00 33.06           C  
ATOM    780  C   ASP A 206      24.050  10.917  -2.618  1.00 33.34           C  
ATOM    781  O   ASP A 206      25.190  10.919  -2.153  1.00 33.84           O  
ATOM    782  CB  ASP A 206      23.216   8.973  -1.308  1.00 33.34           C  
ATOM    783  CG  ASP A 206      24.019   8.961   0.011  1.00 36.30           C  
ATOM    784  OD1 ASP A 206      24.468  10.024   0.533  1.00 34.14           O  
ATOM    785  OD2 ASP A 206      24.197   7.850   0.546  1.00 37.45           O1-
ATOM    786  N   ASP A 207      23.774  11.404  -3.831  1.00 34.16           N  
ATOM    787  CA  ASP A 207      24.802  12.163  -4.563  1.00 33.54           C  
ATOM    788  C   ASP A 207      24.953  13.540  -4.008  1.00 34.49           C  
ATOM    789  O   ASP A 207      25.850  14.268  -4.420  1.00 36.03           O  
ATOM    790  CB  ASP A 207      24.486  12.253  -6.059  1.00 34.33           C  
ATOM    791  CG  ASP A 207      24.860  10.942  -6.832  1.00 33.24           C  
ATOM    792  OD1 ASP A 207      24.174  10.576  -7.779  1.00 35.73           O  
ATOM    793  OD2 ASP A 207      25.767  10.230  -6.425  1.00 38.25           O1-
ATOM    794  N   GLU A 208      24.095  13.925  -3.058  1.00 33.88           N  
ATOM    795  CA  GLU A 208      24.283  15.178  -2.329  1.00 33.05           C  
ATOM    796  C   GLU A 208      25.180  14.972  -1.125  1.00 33.82           C  
ATOM    797  O   GLU A 208      25.274  13.893  -0.604  1.00 34.24           O  
ATOM    798  CB  GLU A 208      22.945  15.822  -1.905  1.00 32.80           C  
ATOM    799  CG  GLU A 208      21.810  15.827  -2.999  1.00 32.47           C  
ATOM    800  CD  GLU A 208      22.163  16.626  -4.235  1.00 36.24           C  
ATOM    801  OE1 GLU A 208      21.493  16.411  -5.262  1.00 41.68           O  
ATOM    802  OE2 GLU A 208      23.138  17.427  -4.219  1.00 37.64           O1-
ATOM    803  N   LEU A 209      25.819  16.030  -0.666  1.00 34.06           N  
ATOM    804  CA  LEU A 209      26.573  15.926   0.537  1.00 35.19           C  
ATOM    805  C   LEU A 209      25.640  16.343   1.698  1.00 34.61           C  
ATOM    806  O   LEU A 209      25.223  17.501   1.771  1.00 32.31           O  
ATOM    807  CB  LEU A 209      27.857  16.768   0.406  1.00 35.22           C  
ATOM    808  CG  LEU A 209      29.005  16.678   1.417  1.00 39.38           C  
ATOM    809  CD1 LEU A 209      28.934  17.825   2.414  1.00 40.85           C  
ATOM    810  CD2 LEU A 209      29.113  15.299   2.141  1.00 37.66           C  
ATOM    811  N   TRP A 210      25.307  15.354   2.562  1.00 34.34           N  
ATOM    812  CA  TRP A 210      24.492  15.526   3.765  1.00 33.32           C  
ATOM    813  C   TRP A 210      25.348  15.891   4.948  1.00 34.66           C  
ATOM    814  O   TRP A 210      26.391  15.269   5.238  1.00 34.87           O  
ATOM    815  CB  TRP A 210      23.586  14.294   4.065  1.00 32.45           C  
ATOM    816  CG  TRP A 210      22.673  14.027   2.906  1.00 28.52           C  
ATOM    817  CD1 TRP A 210      22.767  13.010   2.002  1.00 25.51           C  
ATOM    818  CD2 TRP A 210      21.564  14.842   2.488  1.00 29.14           C  
ATOM    819  CE2 TRP A 210      21.030  14.248   1.315  1.00 25.18           C  
ATOM    820  CE3 TRP A 210      20.975  16.023   2.987  1.00 25.50           C  
ATOM    821  NE1 TRP A 210      21.789  13.142   1.043  1.00 28.04           N  
ATOM    822  CZ2 TRP A 210      19.917  14.792   0.619  1.00 30.48           C  
ATOM    823  CZ3 TRP A 210      19.892  16.579   2.298  1.00 23.40           C  
ATOM    824  CH2 TRP A 210      19.355  15.951   1.138  1.00 26.60           C  
ATOM    825  N   SER A 211      24.908  16.950   5.612  1.00 35.04           N  
ATOM    826  CA  SER A 211      25.596  17.507   6.750  1.00 35.81           C  
ATOM    827  C   SER A 211      24.551  18.118   7.688  1.00 35.74           C  
ATOM    828  O   SER A 211      23.344  17.906   7.511  1.00 34.52           O  
ATOM    829  CB  SER A 211      26.608  18.558   6.273  1.00 34.91           C  
ATOM    830  OG  SER A 211      25.892  19.609   5.709  1.00 38.04           O  
ATOM    831  N   LEU A 212      25.036  18.836   8.689  1.00 36.93           N  
ATOM    832  CA  LEU A 212      24.213  19.626   9.580  1.00 39.19           C  
ATOM    833  C   LEU A 212      24.990  20.881   9.842  1.00 40.89           C  
ATOM    834  O   LEU A 212      26.213  20.875   9.708  1.00 42.55           O  
ATOM    835  CB  LEU A 212      23.960  18.888  10.895  1.00 38.05           C  
ATOM    836  CG  LEU A 212      23.185  17.572  10.757  1.00 37.52           C  
ATOM    837  CD1 LEU A 212      23.221  16.808  12.062  1.00 30.23           C  
ATOM    838  CD2 LEU A 212      21.706  17.780  10.266  1.00 33.66           C  
ATOM    839  N   GLY A 213      24.309  21.967  10.206  1.00 43.05           N  
ATOM    840  CA  GLY A 213      24.997  23.228  10.515  1.00 43.97           C  
ATOM    841  C   GLY A 213      25.432  24.069   9.315  1.00 44.85           C  
ATOM    842  O   GLY A 213      25.259  23.685   8.153  1.00 45.53           O  
ATOM    843  N   LYS A 214      25.993  25.242   9.596  1.00 46.64           N  
ATOM    844  CA  LYS A 214      26.462  26.151   8.532  1.00 47.45           C  
ATOM    845  C   LYS A 214      27.636  25.527   7.770  1.00 47.38           C  
ATOM    846  O   LYS A 214      28.508  24.905   8.359  1.00 47.79           O  
ATOM    847  CB  LYS A 214      26.844  27.518   9.113  1.00 48.30           C  
ATOM    848  CG  LYS A 214      26.713  28.697   8.114  1.00 50.94           C  
ATOM    849  CD  LYS A 214      25.881  29.841   8.721  1.00 54.01           C  
ATOM    850  CE  LYS A 214      25.368  30.817   7.648  1.00 57.13           C  
ATOM    851  NZ  LYS A 214      24.713  30.163   6.444  1.00 57.70           N1+
ATOM    852  N   GLY A 215      27.606  25.645   6.446  1.00 46.89           N  
ATOM    853  CA  GLY A 215      28.676  25.150   5.616  1.00 45.98           C  
ATOM    854  C   GLY A 215      28.300  24.371   4.384  1.00 45.42           C  
ATOM    855  O   GLY A 215      27.276  24.648   3.730  1.00 46.09           O  
ATOM    856  N  AGLN A 216      29.122  23.365   4.110  0.59 45.01           N  
ATOM    857  N  BGLN A 216      29.158  23.415   4.019  0.41 44.77           N  
ATOM    858  CA AGLN A 216      28.988  22.449   2.983  0.59 44.41           C  
ATOM    859  CA BGLN A 216      28.912  22.606   2.820  0.41 43.92           C  
ATOM    860  C  AGLN A 216      27.702  21.621   3.017  0.59 42.95           C  
ATOM    861  C  BGLN A 216      27.763  21.626   2.978  0.41 42.79           C  
ATOM    862  O  AGLN A 216      27.200  21.296   4.090  0.59 42.50           O  
ATOM    863  O  BGLN A 216      27.414  21.211   4.082  0.41 42.39           O  
ATOM    864  CB AGLN A 216      30.193  21.500   2.980  0.59 44.37           C  
ATOM    865  CB BGLN A 216      30.182  21.915   2.269  0.41 44.02           C  
ATOM    866  CG AGLN A 216      31.457  22.102   3.597  0.59 46.99           C  
ATOM    867  CG BGLN A 216      31.290  21.680   3.255  0.41 44.40           C  
ATOM    868  CD AGLN A 216      31.317  22.470   5.092  0.59 49.31           C  
ATOM    869  CD BGLN A 216      31.107  20.409   4.049  0.41 44.89           C  
ATOM    870  NE2AGLN A 216      30.790  21.547   5.894  0.59 50.73           N  
ATOM    871  NE2BGLN A 216      32.117  20.049   4.841  0.41 43.27           N  
ATOM    872  OE1AGLN A 216      31.670  23.576   5.503  0.59 51.20           O  
ATOM    873  OE1BGLN A 216      30.069  19.757   3.958  0.41 45.60           O  
ATOM    874  N   GLY A 217      27.189  21.281   1.832  1.00 42.23           N  
ATOM    875  CA  GLY A 217      26.086  20.325   1.701  1.00 39.66           C  
ATOM    876  C   GLY A 217      24.785  20.869   2.243  1.00 37.63           C  
ATOM    877  O   GLY A 217      24.699  22.036   2.657  1.00 39.15           O  
ATOM    878  N   TYR A 218      23.782  20.021   2.272  1.00 34.30           N  
ATOM    879  CA  TYR A 218      22.462  20.382   2.730  1.00 31.67           C  
ATOM    880  C   TYR A 218      22.190  19.781   4.101  1.00 30.18           C  
ATOM    881  O   TYR A 218      22.547  18.641   4.334  1.00 29.87           O  
ATOM    882  CB  TYR A 218      21.453  19.842   1.729  1.00 31.18           C  
ATOM    883  CG  TYR A 218      21.606  20.392   0.313  1.00 34.91           C  
ATOM    884  CD1 TYR A 218      22.370  19.715  -0.659  1.00 39.29           C  
ATOM    885  CD2 TYR A 218      20.965  21.577  -0.073  1.00 34.46           C  
ATOM    886  CE1 TYR A 218      22.484  20.228  -1.988  1.00 38.08           C  
ATOM    887  CE2 TYR A 218      21.069  22.070  -1.364  1.00 38.35           C  
ATOM    888  CZ  TYR A 218      21.840  21.398  -2.310  1.00 36.82           C  
ATOM    889  OH  TYR A 218      21.949  21.903  -3.580  1.00 38.06           O  
ATOM    890  N   SER A 219      21.582  20.557   5.005  1.00 28.27           N  
ATOM    891  CA  SER A 219      21.182  20.087   6.318  1.00 26.63           C  
ATOM    892  C   SER A 219      20.193  18.930   6.120  1.00 25.80           C  
ATOM    893  O   SER A 219      19.093  19.149   5.558  1.00 25.95           O  
ATOM    894  CB  SER A 219      20.491  21.210   7.127  1.00 26.45           C  
ATOM    895  OG  SER A 219      19.713  20.664   8.176  1.00 25.17           O  
ATOM    896  N   LEU A 220      20.599  17.728   6.551  1.00 23.16           N  
ATOM    897  CA  LEU A 220      19.712  16.557   6.525  1.00 22.93           C  
ATOM    898  C   LEU A 220      18.520  16.858   7.378  1.00 21.34           C  
ATOM    899  O   LEU A 220      17.413  16.455   7.046  1.00 21.72           O  
ATOM    900  CB  LEU A 220      20.366  15.290   7.047  1.00 22.36           C  
ATOM    901  CG  LEU A 220      19.489  14.053   6.849  1.00 22.89           C  
ATOM    902  CD1 LEU A 220      19.050  13.786   5.421  1.00 21.81           C  
ATOM    903  CD2 LEU A 220      20.222  12.887   7.357  1.00 27.79           C  
ATOM    904  N   PHE A 221      18.722  17.602   8.457  1.00 20.57           N  
ATOM    905  CA  PHE A 221      17.569  17.970   9.303  1.00 20.83           C  
ATOM    906  C   PHE A 221      16.486  18.791   8.552  1.00 20.03           C  
ATOM    907  O   PHE A 221      15.316  18.433   8.515  1.00 19.46           O  
ATOM    908  CB  PHE A 221      18.073  18.700  10.588  1.00 19.02           C  
ATOM    909  CG  PHE A 221      16.985  19.416  11.379  1.00 22.24           C  
ATOM    910  CD1 PHE A 221      15.939  18.703  11.972  1.00 19.63           C  
ATOM    911  CD2 PHE A 221      17.090  20.773  11.633  1.00 26.92           C  
ATOM    912  CE1 PHE A 221      14.967  19.337  12.723  1.00 23.29           C  
ATOM    913  CE2 PHE A 221      16.145  21.415  12.410  1.00 29.65           C  
ATOM    914  CZ  PHE A 221      15.051  20.716  12.924  1.00 23.92           C  
ATOM    915  N   LEU A 222      16.909  19.905   7.983  1.00 20.19           N  
ATOM    916  CA  LEU A 222      15.997  20.811   7.300  1.00 21.56           C  
ATOM    917  C   LEU A 222      15.385  20.114   6.114  1.00 20.18           C  
ATOM    918  O   LEU A 222      14.175  20.185   5.920  1.00 19.08           O  
ATOM    919  CB  LEU A 222      16.711  22.065   6.833  1.00 20.28           C  
ATOM    920  CG  LEU A 222      17.328  23.099   7.803  1.00 25.47           C  
ATOM    921  CD1 LEU A 222      17.871  24.289   6.997  1.00 25.68           C  
ATOM    922  CD2 LEU A 222      16.374  23.625   8.873  1.00 23.52           C  
ATOM    923  N   VAL A 223      16.192  19.390   5.338  1.00 20.11           N  
ATOM    924  CA  VAL A 223      15.588  18.745   4.180  1.00 20.27           C  
ATOM    925  C   VAL A 223      14.598  17.639   4.618  1.00 19.66           C  
ATOM    926  O   VAL A 223      13.492  17.563   4.094  1.00 18.89           O  
ATOM    927  CB  VAL A 223      16.588  18.221   3.152  1.00 22.48           C  
ATOM    928  CG1 VAL A 223      15.860  17.393   2.127  1.00 20.61           C  
ATOM    929  CG2 VAL A 223      17.371  19.430   2.507  1.00 20.10           C  
ATOM    930  N   ALA A 224      14.966  16.858   5.620  1.00 18.40           N  
ATOM    931  CA  ALA A 224      14.033  15.864   6.159  1.00 19.33           C  
ATOM    932  C   ALA A 224      12.782  16.563   6.703  1.00 18.79           C  
ATOM    933  O   ALA A 224      11.677  16.034   6.547  1.00 21.18           O  
ATOM    934  CB  ALA A 224      14.700  15.096   7.267  1.00 17.83           C  
ATOM    935  N   ALA A 225      12.899  17.732   7.355  1.00 17.82           N  
ATOM    936  CA  ALA A 225      11.651  18.292   7.929  1.00 19.70           C  
ATOM    937  C   ALA A 225      10.685  18.629   6.778  1.00 18.75           C  
ATOM    938  O   ALA A 225       9.471  18.400   6.842  1.00 18.92           O  
ATOM    939  CB  ALA A 225      11.915  19.525   8.773  1.00 19.47           C  
ATOM    940  N   HIS A 226      11.277  19.186   5.731  1.00 19.15           N  
ATOM    941  CA  HIS A 226      10.540  19.528   4.483  1.00 17.89           C  
ATOM    942  C   HIS A 226       9.919  18.269   3.846  1.00 17.30           C  
ATOM    943  O   HIS A 226       8.714  18.224   3.554  1.00 16.47           O  
ATOM    944  CB  HIS A 226      11.507  20.284   3.521  1.00 19.00           C  
ATOM    945  CG  HIS A 226      10.860  20.705   2.240  1.00 19.30           C  
ATOM    946  CD2 HIS A 226      10.536  19.988   1.132  1.00 17.88           C  
ATOM    947  ND1 HIS A 226      10.279  21.951   2.082  1.00 19.06           N  
ATOM    948  CE1 HIS A 226       9.725  22.019   0.875  1.00 19.45           C  
ATOM    949  NE2 HIS A 226       9.876  20.845   0.272  1.00 20.24           N  
ATOM    950  N   GLN A 227      10.724  17.227   3.641  1.00 17.64           N  
ATOM    951  CA  GLN A 227      10.168  15.952   3.032  1.00 17.76           C  
ATOM    952  C   GLN A 227       9.084  15.320   3.870  1.00 17.12           C  
ATOM    953  O   GLN A 227       8.162  14.706   3.354  1.00 16.44           O  
ATOM    954  CB  GLN A 227      11.312  14.893   2.929  1.00 17.49           C  
ATOM    955  CG  GLN A 227      12.361  15.278   1.916  1.00 20.37           C  
ATOM    956  CD  GLN A 227      11.748  15.845   0.565  1.00 25.62           C  
ATOM    957  NE2 GLN A 227      12.281  16.966   0.123  1.00 27.82           N  
ATOM    958  OE1 GLN A 227      10.827  15.286  -0.026  1.00 26.84           O  
ATOM    959  N   PHE A 228       9.219  15.425   5.197  1.00 18.65           N  
ATOM    960  CA  PHE A 228       8.256  14.799   6.089  1.00 17.49           C  
ATOM    961  C   PHE A 228       6.948  15.570   6.086  1.00 18.11           C  
ATOM    962  O   PHE A 228       5.906  15.009   6.272  1.00 17.61           O  
ATOM    963  CB  PHE A 228       8.783  14.680   7.517  1.00 19.12           C  
ATOM    964  CG  PHE A 228       9.947  13.746   7.697  1.00 21.28           C  
ATOM    965  CD1 PHE A 228      10.342  12.847   6.717  1.00 18.85           C  
ATOM    966  CD2 PHE A 228      10.638  13.743   8.910  1.00 18.26           C  
ATOM    967  CE1 PHE A 228      11.415  12.005   6.922  1.00 22.89           C  
ATOM    968  CE2 PHE A 228      11.710  12.899   9.089  1.00 20.31           C  
ATOM    969  CZ  PHE A 228      12.075  12.025   8.137  1.00 16.74           C  
ATOM    970  N   GLY A 229       6.998  16.865   5.785  1.00 17.97           N  
ATOM    971  CA  GLY A 229       5.788  17.607   5.603  1.00 17.71           C  
ATOM    972  C   GLY A 229       5.072  17.056   4.374  1.00 15.26           C  
ATOM    973  O   GLY A 229       3.849  16.897   4.405  1.00 18.33           O  
ATOM    974  N   HIS A 230       5.823  16.791   3.297  1.00 15.83           N  
ATOM    975  CA  HIS A 230       5.219  16.206   2.116  1.00 17.11           C  
ATOM    976  C   HIS A 230       4.665  14.788   2.532  1.00 18.99           C  
ATOM    977  O   HIS A 230       3.538  14.414   2.177  1.00 20.77           O  
ATOM    978  CB  HIS A 230       6.256  16.114   0.955  1.00 18.12           C  
ATOM    979  CG  HIS A 230       6.578  17.428   0.276  1.00 18.89           C  
ATOM    980  CD2 HIS A 230       7.755  17.917  -0.218  1.00  9.16           C  
ATOM    981  ND1 HIS A 230       5.586  18.329  -0.109  1.00 16.57           N  
ATOM    982  CE1 HIS A 230       6.156  19.330  -0.770  1.00 20.97           C  
ATOM    983  NE2 HIS A 230       7.460  19.101  -0.859  1.00 17.51           N  
ATOM    984  N   ALA A 231       5.447  14.011   3.311  1.00 18.63           N  
ATOM    985  CA  ALA A 231       5.015  12.666   3.729  1.00 19.38           C  
ATOM    986  C   ALA A 231       3.761  12.735   4.621  1.00 20.88           C  
ATOM    987  O   ALA A 231       3.025  11.767   4.716  1.00 23.13           O  
ATOM    988  CB  ALA A 231       6.145  11.893   4.390  1.00 20.03           C  
ATOM    989  N   LEU A 232       3.448  13.922   5.162  1.00 20.06           N  
ATOM    990  CA  LEU A 232       2.169  14.078   5.853  1.00 20.09           C  
ATOM    991  C   LEU A 232       1.027  14.663   5.007  1.00 20.01           C  
ATOM    992  O   LEU A 232      -0.081  14.784   5.522  1.00 20.89           O  
ATOM    993  CB  LEU A 232       2.364  14.911   7.156  1.00 19.18           C  
ATOM    994  CG  LEU A 232       3.453  14.355   8.085  1.00 20.22           C  
ATOM    995  CD1 LEU A 232       3.700  15.347   9.269  1.00 17.70           C  
ATOM    996  CD2 LEU A 232       2.926  13.026   8.636  1.00 18.94           C  
ATOM    997  N   GLY A 233       1.288  15.038   3.750  1.00 19.40           N  
ATOM    998  CA  GLY A 233       0.212  15.536   2.869  1.00 21.78           C  
ATOM    999  C   GLY A 233       0.305  17.025   2.510  1.00 23.18           C  
ATOM   1000  O   GLY A 233      -0.588  17.549   1.808  1.00 20.76           O  
ATOM   1001  N   LEU A 234       1.362  17.696   2.963  1.00 22.09           N  
ATOM   1002  CA  LEU A 234       1.577  19.114   2.670  1.00 24.02           C  
ATOM   1003  C   LEU A 234       2.180  19.383   1.283  1.00 26.09           C  
ATOM   1004  O   LEU A 234       3.145  18.752   0.878  1.00 28.63           O  
ATOM   1005  CB  LEU A 234       2.459  19.765   3.745  1.00 23.56           C  
ATOM   1006  CG  LEU A 234       1.940  19.929   5.179  1.00 22.56           C  
ATOM   1007  CD1 LEU A 234       2.949  20.672   6.037  1.00 19.36           C  
ATOM   1008  CD2 LEU A 234       0.611  20.631   5.209  1.00 16.31           C  
ATOM   1009  N   ASP A 235       1.601  20.340   0.573  1.00 28.17           N  
ATOM   1010  CA  ASP A 235       2.132  20.817  -0.698  1.00 29.31           C  
ATOM   1011  C   ASP A 235       3.095  21.968  -0.463  1.00 28.52           C  
ATOM   1012  O   ASP A 235       3.497  22.225   0.663  1.00 28.08           O  
ATOM   1013  CB  ASP A 235       1.016  21.263  -1.634  1.00 31.13           C  
ATOM   1014  CG  ASP A 235       0.131  20.128  -2.059  1.00 36.24           C  
ATOM   1015  OD1 ASP A 235      -1.100  20.302  -2.034  1.00 48.37           O  
ATOM   1016  OD2 ASP A 235       0.659  19.061  -2.414  1.00 46.24           O1-
ATOM   1017  N   HIS A 236       3.478  22.641  -1.539  1.00 26.13           N  
ATOM   1018  CA  HIS A 236       4.403  23.738  -1.440  1.00 27.30           C  
ATOM   1019  C   HIS A 236       3.706  24.993  -1.022  1.00 27.47           C  
ATOM   1020  O   HIS A 236       2.546  25.152  -1.268  1.00 28.23           O  
ATOM   1021  CB  HIS A 236       5.250  23.867  -2.713  1.00 27.58           C  
ATOM   1022  CG  HIS A 236       6.355  22.850  -2.771  1.00 26.76           C  
ATOM   1023  CD2 HIS A 236       7.286  22.504  -1.846  1.00 26.47           C  
ATOM   1024  ND1 HIS A 236       6.581  22.048  -3.866  1.00 23.58           N  
ATOM   1025  CE1 HIS A 236       7.595  21.237  -3.612  1.00 25.57           C  
ATOM   1026  NE2 HIS A 236       8.057  21.511  -2.400  1.00 22.82           N  
ATOM   1027  N   SER A 237       4.387  25.798  -0.241  1.00 28.17           N  
ATOM   1028  CA  SER A 237       3.841  27.055   0.219  1.00 29.53           C  
ATOM   1029  C   SER A 237       4.351  28.109  -0.768  1.00 29.93           C  
ATOM   1030  O   SER A 237       5.454  27.940  -1.355  1.00 29.71           O  
ATOM   1031  CB  SER A 237       4.421  27.332   1.592  1.00 29.30           C  
ATOM   1032  OG  SER A 237       4.258  28.677   2.077  1.00 30.01           O  
ATOM   1033  N  ASER A 238       3.613  29.195  -0.973  0.44 29.78           N  
ATOM   1034  N  BSER A 238       3.512  29.139  -0.966  0.56 30.28           N  
ATOM   1035  CA ASER A 238       4.232  30.324  -1.696  0.44 29.43           C  
ATOM   1036  CA BSER A 238       3.877  30.410  -1.644  0.56 30.60           C  
ATOM   1037  C  ASER A 238       4.814  31.398  -0.766  0.44 29.61           C  
ATOM   1038  C  BSER A 238       4.711  31.389  -0.773  0.56 30.34           C  
ATOM   1039  O  ASER A 238       5.288  32.434  -1.220  0.44 29.62           O  
ATOM   1040  O  BSER A 238       5.282  32.341  -1.287  0.56 30.42           O  
ATOM   1041  CB ASER A 238       3.271  30.937  -2.672  0.44 29.64           C  
ATOM   1042  CB BSER A 238       2.597  31.107  -2.133  0.56 31.20           C  
ATOM   1043  OG ASER A 238       3.599  32.291  -2.803  0.44 28.13           O  
ATOM   1044  OG BSER A 238       1.509  30.983  -1.215  0.56 31.11           O  
ATOM   1045  N   VAL A 239       4.774  31.153   0.538  1.00 28.84           N  
ATOM   1046  CA  VAL A 239       5.509  31.986   1.485  1.00 28.76           C  
ATOM   1047  C   VAL A 239       7.002  31.650   1.520  1.00 28.92           C  
ATOM   1048  O   VAL A 239       7.330  30.529   1.844  1.00 28.12           O  
ATOM   1049  CB  VAL A 239       4.950  31.787   2.893  1.00 28.69           C  
ATOM   1050  CG1 VAL A 239       5.771  32.527   3.885  1.00 29.36           C  
ATOM   1051  CG2 VAL A 239       3.439  32.243   2.891  1.00 28.15           C  
ATOM   1052  N   PRO A 240       7.902  32.619   1.184  1.00 28.72           N  
ATOM   1053  CA  PRO A 240       9.327  32.353   0.986  1.00 30.40           C  
ATOM   1054  C   PRO A 240      10.161  31.927   2.201  1.00 30.57           C  
ATOM   1055  O   PRO A 240      11.085  31.083   2.074  1.00 32.32           O  
ATOM   1056  CB  PRO A 240       9.841  33.676   0.355  1.00 31.24           C  
ATOM   1057  CG  PRO A 240       8.708  34.129  -0.393  1.00 30.61           C  
ATOM   1058  CD  PRO A 240       7.547  33.890   0.550  1.00 28.99           C  
ATOM   1059  N   GLU A 241       9.835  32.455   3.370  1.00 29.99           N  
ATOM   1060  CA  GLU A 241      10.432  32.006   4.629  1.00 30.44           C  
ATOM   1061  C   GLU A 241      10.031  30.581   5.088  1.00 27.43           C  
ATOM   1062  O   GLU A 241      10.746  29.960   5.861  1.00 28.38           O  
ATOM   1063  CB  GLU A 241      10.211  33.043   5.744  1.00 31.24           C  
ATOM   1064  CG  GLU A 241      11.022  34.337   5.567  1.00 38.54           C  
ATOM   1065  CD  GLU A 241      10.891  35.306   6.738  1.00 46.90           C  
ATOM   1066  OE1 GLU A 241      10.034  35.082   7.617  1.00 49.53           O  
ATOM   1067  OE2 GLU A 241      11.645  36.303   6.775  1.00 49.65           O1-
ATOM   1068  N   ALA A 242       8.868  30.104   4.647  1.00 24.80           N  
ATOM   1069  CA  ALA A 242       8.227  28.844   5.154  1.00 23.30           C  
ATOM   1070  C   ALA A 242       9.074  27.635   4.872  1.00 23.16           C  
ATOM   1071  O   ALA A 242       9.820  27.622   3.896  1.00 21.47           O  
ATOM   1072  CB  ALA A 242       6.748  28.620   4.673  1.00 21.82           C  
ATOM   1073  N   LEU A 243       9.015  26.657   5.793  1.00 21.31           N  
ATOM   1074  CA  LEU A 243       9.618  25.353   5.577  1.00 18.99           C  
ATOM   1075  C   LEU A 243       9.120  24.724   4.295  1.00 19.76           C  
ATOM   1076  O   LEU A 243       9.899  24.022   3.603  1.00 18.78           O  
ATOM   1077  CB  LEU A 243       9.283  24.394   6.763  1.00 19.85           C  
ATOM   1078  CG  LEU A 243       9.817  22.935   6.634  1.00 17.30           C  
ATOM   1079  CD1 LEU A 243      11.247  22.988   6.334  1.00 16.62           C  
ATOM   1080  CD2 LEU A 243       9.518  22.290   8.075  1.00 19.12           C  
ATOM   1081  N   MET A 244       7.822  24.886   3.977  1.00 17.23           N  
ATOM   1082  CA  MET A 244       7.383  24.148   2.816  1.00 18.90           C  
ATOM   1083  C   MET A 244       7.556  24.983   1.522  1.00 21.39           C  
ATOM   1084  O   MET A 244       7.100  24.588   0.490  1.00 23.06           O  
ATOM   1085  CB  MET A 244       5.966  23.661   2.931  1.00 18.95           C  
ATOM   1086  CG  MET A 244       5.761  22.555   4.062  1.00 19.65           C  
ATOM   1087  SD  MET A 244       7.022  21.240   4.094  1.00 17.91           S  
ATOM   1088  CE  MET A 244       6.552  20.544   2.482  1.00 18.26           C  
ATOM   1089  N   TYR A 245       8.266  26.094   1.564  1.00 22.33           N  
ATOM   1090  CA  TYR A 245       8.662  26.791   0.338  1.00 24.36           C  
ATOM   1091  C   TYR A 245       9.661  25.917  -0.467  1.00 23.32           C  
ATOM   1092  O   TYR A 245      10.620  25.444   0.113  1.00 21.77           O  
ATOM   1093  CB  TYR A 245       9.337  28.109   0.718  1.00 24.33           C  
ATOM   1094  CG  TYR A 245       9.429  29.075  -0.441  1.00 31.30           C  
ATOM   1095  CD1 TYR A 245       8.306  29.739  -0.927  1.00 36.16           C  
ATOM   1096  CD2 TYR A 245      10.666  29.306  -1.062  1.00 33.22           C  
ATOM   1097  CE1 TYR A 245       8.400  30.639  -2.002  1.00 36.55           C  
ATOM   1098  CE2 TYR A 245      10.783  30.177  -2.117  1.00 38.60           C  
ATOM   1099  CZ  TYR A 245       9.656  30.852  -2.580  1.00 41.29           C  
ATOM   1100  OH  TYR A 245       9.857  31.717  -3.632  1.00 45.97           O  
ATOM   1101  N   PRO A 246       9.443  25.714  -1.798  1.00 24.43           N  
ATOM   1102  CA  PRO A 246      10.199  24.761  -2.589  1.00 24.66           C  
ATOM   1103  C   PRO A 246      11.658  25.115  -2.935  1.00 27.22           C  
ATOM   1104  O   PRO A 246      12.205  24.673  -3.979  1.00 28.41           O  
ATOM   1105  CB  PRO A 246       9.381  24.670  -3.860  1.00 25.24           C  
ATOM   1106  CG  PRO A 246       8.914  26.116  -4.072  1.00 26.73           C  
ATOM   1107  CD  PRO A 246       8.530  26.520  -2.651  1.00 26.10           C  
ATOM   1108  N   MET A 247      12.331  25.845  -2.085  1.00 26.38           N  
ATOM   1109  CA  MET A 247      13.706  26.284  -2.399  1.00 28.46           C  
ATOM   1110  C   MET A 247      14.439  26.117  -1.078  1.00 26.34           C  
ATOM   1111  O   MET A 247      14.004  26.656  -0.067  1.00 25.23           O  
ATOM   1112  CB  MET A 247      13.652  27.766  -2.918  1.00 28.03           C  
ATOM   1113  CG  MET A 247      14.965  28.452  -3.297  1.00 38.17           C  
ATOM   1114  SD  MET A 247      15.288  28.384  -5.067  1.00 54.00           S  
ATOM   1115  CE  MET A 247      15.648  26.669  -5.374  1.00 49.45           C  
ATOM   1116  N   TYR A 248      15.486  25.316  -1.074  1.00 26.04           N  
ATOM   1117  CA  TYR A 248      16.351  25.158   0.101  1.00 28.35           C  
ATOM   1118  C   TYR A 248      17.142  26.428   0.477  1.00 29.16           C  
ATOM   1119  O   TYR A 248      17.815  26.994  -0.346  1.00 26.35           O  
ATOM   1120  CB  TYR A 248      17.361  23.981  -0.126  1.00 28.75           C  
ATOM   1121  CG  TYR A 248      18.333  23.817   1.015  1.00 26.16           C  
ATOM   1122  CD1 TYR A 248      17.992  23.011   2.120  1.00 27.24           C  
ATOM   1123  CD2 TYR A 248      19.565  24.521   1.040  1.00 25.02           C  
ATOM   1124  CE1 TYR A 248      18.811  22.884   3.179  1.00 25.26           C  
ATOM   1125  CE2 TYR A 248      20.439  24.369   2.132  1.00 23.83           C  
ATOM   1126  CZ  TYR A 248      20.052  23.517   3.190  1.00 26.50           C  
ATOM   1127  OH  TYR A 248      20.871  23.309   4.266  1.00 21.72           O  
ATOM   1128  N   ARG A 249      17.036  26.866   1.725  1.00 31.35           N  
ATOM   1129  CA  ARG A 249      17.891  27.940   2.223  1.00 33.60           C  
ATOM   1130  C   ARG A 249      18.306  27.560   3.602  1.00 33.91           C  
ATOM   1131  O   ARG A 249      17.436  27.369   4.458  1.00 35.59           O  
ATOM   1132  CB  ARG A 249      17.179  29.285   2.293  1.00 34.70           C  
ATOM   1133  CG  ARG A 249      15.661  29.237   2.309  1.00 40.00           C  
ATOM   1134  CD  ARG A 249      15.089  30.634   2.069  1.00 45.60           C  
ATOM   1135  NE  ARG A 249      15.216  31.104   0.669  1.00 50.61           N  
ATOM   1136  CZ  ARG A 249      14.328  31.916   0.065  1.00 53.18           C  
ATOM   1137  NH1 ARG A 249      13.228  32.338   0.732  1.00 46.85           N1+
ATOM   1138  NH2 ARG A 249      14.526  32.296  -1.208  1.00 53.82           N  
ATOM   1139  N   PHE A 250      19.612  27.429   3.837  1.00 32.41           N  
ATOM   1140  CA  PHE A 250      20.039  27.169   5.193  1.00 32.34           C  
ATOM   1141  C   PHE A 250      19.595  28.272   6.197  1.00 31.68           C  
ATOM   1142  O   PHE A 250      19.723  29.447   5.885  1.00 31.33           O  
ATOM   1143  CB  PHE A 250      21.518  27.012   5.288  1.00 31.59           C  
ATOM   1144  CG  PHE A 250      21.976  26.682   6.707  1.00 32.57           C  
ATOM   1145  CD1 PHE A 250      22.544  27.676   7.535  1.00 32.96           C  
ATOM   1146  CD2 PHE A 250      21.769  25.412   7.229  1.00 30.04           C  
ATOM   1147  CE1 PHE A 250      22.949  27.376   8.849  1.00 32.36           C  
ATOM   1148  CE2 PHE A 250      22.139  25.106   8.510  1.00 32.40           C  
ATOM   1149  CZ  PHE A 250      22.748  26.096   9.335  1.00 34.25           C  
ATOM   1150  N   THR A 251      19.116  27.890   7.377  1.00 31.83           N  
ATOM   1151  CA  THR A 251      18.613  28.844   8.424  1.00 32.12           C  
ATOM   1152  C   THR A 251      18.987  28.245   9.768  1.00 32.37           C  
ATOM   1153  O   THR A 251      19.000  26.990   9.921  1.00 30.51           O  
ATOM   1154  CB  THR A 251      17.028  29.089   8.376  1.00 33.09           C  
ATOM   1155  CG2 THR A 251      16.254  27.789   8.389  1.00 32.54           C  
ATOM   1156  OG1 THR A 251      16.592  29.903   9.490  1.00 30.92           O  
ATOM   1157  N   GLU A 252      19.332  29.124  10.725  1.00 32.79           N  
ATOM   1158  CA  GLU A 252      19.603  28.724  12.128  1.00 33.31           C  
ATOM   1159  C   GLU A 252      18.319  28.829  12.980  1.00 32.65           C  
ATOM   1160  O   GLU A 252      18.245  28.245  14.067  1.00 32.60           O  
ATOM   1161  CB  GLU A 252      20.696  29.620  12.752  1.00 34.47           C  
ATOM   1162  CG  GLU A 252      22.033  29.574  12.000  1.00 38.50           C  
ATOM   1163  CD  GLU A 252      22.891  28.456  12.515  1.00 44.40           C  
ATOM   1164  OE1 GLU A 252      22.307  27.550  13.158  1.00 44.67           O  
ATOM   1165  OE2 GLU A 252      24.134  28.478  12.302  1.00 48.41           O1-
ATOM   1166  N   GLY A 253      17.358  29.598  12.474  1.00 30.52           N  
ATOM   1167  CA  GLY A 253      16.073  29.871  13.098  1.00 28.79           C  
ATOM   1168  C   GLY A 253      15.145  28.634  13.178  1.00 27.70           C  
ATOM   1169  O   GLY A 253      15.330  27.623  12.491  1.00 26.99           O  
ATOM   1170  N   PRO A 254      14.101  28.734  14.011  1.00 26.16           N  
ATOM   1171  CA  PRO A 254      13.080  27.695  14.118  1.00 24.77           C  
ATOM   1172  C   PRO A 254      12.480  27.458  12.688  1.00 24.68           C  
ATOM   1173  O   PRO A 254      11.990  28.365  12.030  1.00 24.41           O  
ATOM   1174  CB  PRO A 254      12.038  28.324  15.062  1.00 23.98           C  
ATOM   1175  CG  PRO A 254      12.825  29.364  15.884  1.00 25.35           C  
ATOM   1176  CD  PRO A 254      13.866  29.890  14.923  1.00 24.71           C  
ATOM   1177  N   PRO A 255      12.559  26.238  12.214  1.00 23.58           N  
ATOM   1178  CA  PRO A 255      12.161  25.938  10.824  1.00 23.12           C  
ATOM   1179  C   PRO A 255      10.674  26.193  10.487  1.00 22.71           C  
ATOM   1180  O   PRO A 255      10.361  26.587   9.318  1.00 21.35           O  
ATOM   1181  CB  PRO A 255      12.466  24.448  10.712  1.00 23.55           C  
ATOM   1182  CG  PRO A 255      13.550  24.223  11.768  1.00 23.56           C  
ATOM   1183  CD  PRO A 255      13.190  25.100  12.896  1.00 22.13           C  
ATOM   1184  N   LEU A 256       9.763  25.954  11.456  1.00 19.16           N  
ATOM   1185  CA  LEU A 256       8.311  26.127  11.167  1.00 19.92           C  
ATOM   1186  C   LEU A 256       7.791  27.583  11.140  1.00 18.81           C  
ATOM   1187  O   LEU A 256       8.132  28.354  11.999  1.00 18.57           O  
ATOM   1188  CB  LEU A 256       7.477  25.465  12.224  1.00 17.68           C  
ATOM   1189  CG  LEU A 256       6.861  24.103  11.956  1.00 21.47           C  
ATOM   1190  CD1 LEU A 256       7.262  23.376  10.694  1.00 16.54           C  
ATOM   1191  CD2 LEU A 256       6.919  23.300  13.201  1.00 24.51           C  
ATOM   1192  N   HIS A 257       6.889  27.910  10.257  1.00 16.22           N  
ATOM   1193  CA  HIS A 257       6.407  29.250  10.225  1.00 19.05           C  
ATOM   1194  C   HIS A 257       4.900  29.112  10.198  1.00 17.91           C  
ATOM   1195  O   HIS A 257       4.391  28.010  10.011  1.00 17.26           O  
ATOM   1196  CB  HIS A 257       6.883  29.979   8.948  1.00 18.66           C  
ATOM   1197  CG  HIS A 257       8.347  30.338   8.975  1.00 24.82           C  
ATOM   1198  CD2 HIS A 257       9.455  29.566   8.863  1.00 26.23           C  
ATOM   1199  ND1 HIS A 257       8.798  31.639   9.102  1.00 25.95           N  
ATOM   1200  CE1 HIS A 257      10.127  31.641   9.086  1.00 30.87           C  
ATOM   1201  NE2 HIS A 257      10.551  30.395   8.966  1.00 26.24           N  
ATOM   1202  N  ALYS A 258       4.199  30.231  10.347  0.75 18.18           N  
ATOM   1203  N  BLYS A 258       4.218  30.242  10.377  0.25 18.36           N  
ATOM   1204  CA ALYS A 258       2.731  30.240  10.428  0.75 18.37           C  
ATOM   1205  CA BLYS A 258       2.758  30.320  10.390  0.25 18.63           C  
ATOM   1206  C  ALYS A 258       2.092  29.428   9.290  0.75 19.52           C  
ATOM   1207  C  BLYS A 258       2.118  29.464   9.305  0.25 19.58           C  
ATOM   1208  O  ALYS A 258       1.066  28.725   9.466  0.75 17.80           O  
ATOM   1209  O  BLYS A 258       1.139  28.744   9.551  0.25 19.12           O  
ATOM   1210  CB ALYS A 258       2.257  31.683  10.297  0.75 20.57           C  
ATOM   1211  CB BLYS A 258       2.329  31.771  10.174  0.25 19.09           C  
ATOM   1212  CG ALYS A 258       2.229  32.503  11.577  0.75 18.77           C  
ATOM   1213  CG BLYS A 258       2.284  32.622  11.427  0.25 17.58           C  
ATOM   1214  CD ALYS A 258       1.441  33.874  11.337  0.75 18.96           C  
ATOM   1215  CD BLYS A 258       1.635  33.990  11.122  0.25 14.38           C  
ATOM   1216  CE ALYS A 258       1.765  34.790  12.550  0.75 23.09           C  
ATOM   1217  CE BLYS A 258       1.783  34.884  12.343  0.25 14.94           C  
ATOM   1218  NZ ALYS A 258       1.403  34.229  13.913  0.75 15.09           N1+
ATOM   1219  NZ BLYS A 258       3.097  34.710  13.010  0.25  6.66           N1+
ATOM   1220  N   ASP A 259       2.668  29.546   8.097  1.00 19.90           N  
ATOM   1221  CA  ASP A 259       2.004  28.906   6.947  1.00 22.69           C  
ATOM   1222  C   ASP A 259       2.113  27.373   6.988  1.00 22.05           C  
ATOM   1223  O   ASP A 259       1.265  26.664   6.495  1.00 23.82           O  
ATOM   1224  CB  ASP A 259       2.591  29.351   5.627  1.00 23.89           C  
ATOM   1225  CG  ASP A 259       1.617  29.056   4.501  1.00 27.72           C  
ATOM   1226  OD1 ASP A 259       0.449  29.487   4.647  1.00 29.94           O  
ATOM   1227  OD2 ASP A 259       1.990  28.344   3.573  1.00 28.55           O1-
ATOM   1228  N   ASP A 260       3.230  26.900   7.493  1.00 21.37           N  
ATOM   1229  CA  ASP A 260       3.424  25.442   7.629  1.00 21.65           C  
ATOM   1230  C   ASP A 260       2.456  24.866   8.653  1.00 19.60           C  
ATOM   1231  O   ASP A 260       1.859  23.769   8.463  1.00 20.58           O  
ATOM   1232  CB  ASP A 260       4.851  25.210   8.067  1.00 20.36           C  
ATOM   1233  CG  ASP A 260       5.857  25.822   7.108  1.00 22.47           C  
ATOM   1234  OD1 ASP A 260       6.698  26.637   7.576  1.00 25.52           O  
ATOM   1235  OD2 ASP A 260       5.820  25.471   5.891  1.00 24.40           O1-
ATOM   1236  N   VAL A 261       2.311  25.612   9.753  1.00 18.69           N  
ATOM   1237  CA  VAL A 261       1.492  25.167  10.849  1.00 18.18           C  
ATOM   1238  C   VAL A 261       0.036  25.282  10.415  1.00 19.48           C  
ATOM   1239  O   VAL A 261      -0.720  24.396  10.749  1.00 19.54           O  
ATOM   1240  CB  VAL A 261       1.715  25.982  12.161  1.00 18.49           C  
ATOM   1241  CG1 VAL A 261       0.685  25.617  13.223  1.00 16.78           C  
ATOM   1242  CG2 VAL A 261       3.094  25.728  12.730  1.00 15.34           C  
ATOM   1243  N   ASN A 262      -0.351  26.356   9.695  1.00 18.89           N  
ATOM   1244  CA  ASN A 262      -1.736  26.477   9.157  1.00 20.29           C  
ATOM   1245  C   ASN A 262      -2.037  25.321   8.219  1.00 19.64           C  
ATOM   1246  O   ASN A 262      -3.180  24.838   8.109  1.00 19.51           O  
ATOM   1247  CB  ASN A 262      -1.945  27.778   8.368  1.00 20.01           C  
ATOM   1248  CG  ASN A 262      -1.951  29.043   9.276  1.00 28.46           C  
ATOM   1249  ND2 ASN A 262      -1.778  30.227   8.665  1.00 28.14           N  
ATOM   1250  OD1 ASN A 262      -2.099  28.953  10.496  1.00 29.18           O  
ATOM   1251  N   GLY A 263      -1.027  24.897   7.471  1.00 20.55           N  
ATOM   1252  CA  GLY A 263      -1.209  23.787   6.556  1.00 21.61           C  
ATOM   1253  C   GLY A 263      -1.494  22.425   7.159  1.00 22.15           C  
ATOM   1254  O   GLY A 263      -2.422  21.758   6.733  1.00 20.03           O  
ATOM   1255  N   ILE A 264      -0.728  22.018   8.170  1.00 22.32           N  
ATOM   1256  CA  ILE A 264      -1.022  20.759   8.859  1.00 22.37           C  
ATOM   1257  C   ILE A 264      -2.318  20.830   9.648  1.00 22.01           C  
ATOM   1258  O   ILE A 264      -3.022  19.843   9.775  1.00 20.83           O  
ATOM   1259  CB  ILE A 264       0.122  20.175   9.717  1.00 24.92           C  
ATOM   1260  CG1 ILE A 264       1.072  21.261  10.173  1.00 26.05           C  
ATOM   1261  CG2 ILE A 264       0.822  19.039   8.980  1.00 23.74           C  
ATOM   1262  CD1 ILE A 264       0.717  21.768  11.509  1.00 25.41           C  
ATOM   1263  N   ARG A 265      -2.588  21.998  10.217  1.00 20.62           N  
ATOM   1264  CA  ARG A 265      -3.813  22.211  10.964  1.00 22.25           C  
ATOM   1265  C   ARG A 265      -5.014  22.031  10.040  1.00 23.53           C  
ATOM   1266  O   ARG A 265      -6.027  21.475  10.443  1.00 23.57           O  
ATOM   1267  CB  ARG A 265      -3.825  23.585  11.642  1.00 22.84           C  
ATOM   1268  CG  ARG A 265      -3.048  23.627  12.956  1.00 25.79           C  
ATOM   1269  CD  ARG A 265      -3.381  24.846  13.811  1.00 29.49           C  
ATOM   1270  NE  ARG A 265      -4.762  24.841  14.292  1.00 35.88           N  
ATOM   1271  CZ  ARG A 265      -5.207  25.554  15.324  1.00 37.75           C  
ATOM   1272  NH1 ARG A 265      -4.384  26.339  16.002  1.00 38.25           N1+
ATOM   1273  NH2 ARG A 265      -6.481  25.486  15.677  1.00 36.21           N  
ATOM   1274  N   HIS A 266      -4.895  22.499   8.801  1.00 24.18           N  
ATOM   1275  CA  HIS A 266      -5.962  22.299   7.804  1.00 24.37           C  
ATOM   1276  C   HIS A 266      -6.178  20.754   7.626  1.00 24.52           C  
ATOM   1277  O   HIS A 266      -7.317  20.296   7.448  1.00 22.50           O  
ATOM   1278  CB  HIS A 266      -5.593  22.990   6.449  1.00 24.56           C  
ATOM   1279  CG  HIS A 266      -6.543  22.677   5.318  1.00 29.04           C  
ATOM   1280  CD2 HIS A 266      -6.365  21.978   4.160  1.00 34.77           C  
ATOM   1281  ND1 HIS A 266      -7.858  23.104   5.303  1.00 35.75           N  
ATOM   1282  CE1 HIS A 266      -8.455  22.667   4.205  1.00 34.68           C  
ATOM   1283  NE2 HIS A 266      -7.568  21.999   3.485  1.00 35.81           N  
ATOM   1284  N   LEU A 267      -5.095  19.975   7.665  1.00 22.94           N  
ATOM   1285  CA  LEU A 267      -5.220  18.554   7.411  1.00 24.82           C  
ATOM   1286  C   LEU A 267      -5.539  17.737   8.645  1.00 25.70           C  
ATOM   1287  O   LEU A 267      -6.275  16.740   8.540  1.00 26.34           O  
ATOM   1288  CB  LEU A 267      -3.960  17.914   6.762  1.00 23.84           C  
ATOM   1289  CG  LEU A 267      -3.392  18.403   5.429  1.00 28.11           C  
ATOM   1290  CD1 LEU A 267      -1.964  17.909   5.258  1.00 27.59           C  
ATOM   1291  CD2 LEU A 267      -4.218  18.008   4.255  1.00 28.36           C  
ATOM   1292  N   TYR A 268      -4.928  18.059   9.777  1.00 24.59           N  
ATOM   1293  CA  TYR A 268      -5.071  17.174  10.957  1.00 26.66           C  
ATOM   1294  C   TYR A 268      -5.692  17.825  12.192  1.00 28.52           C  
ATOM   1295  O   TYR A 268      -5.790  17.177  13.230  1.00 30.74           O  
ATOM   1296  CB  TYR A 268      -3.718  16.583  11.376  1.00 25.54           C  
ATOM   1297  CG  TYR A 268      -3.072  15.697  10.331  1.00 24.19           C  
ATOM   1298  CD1 TYR A 268      -3.472  14.339  10.176  1.00 21.49           C  
ATOM   1299  CD2 TYR A 268      -2.095  16.207   9.476  1.00 22.01           C  
ATOM   1300  CE1 TYR A 268      -2.895  13.535   9.227  1.00 22.18           C  
ATOM   1301  CE2 TYR A 268      -1.517  15.422   8.509  1.00 18.64           C  
ATOM   1302  CZ  TYR A 268      -1.916  14.086   8.385  1.00 18.26           C  
ATOM   1303  OH  TYR A 268      -1.310  13.306   7.448  1.00 18.97           O  
ATOM   1304  N  AGLY A 269      -6.057  19.103  12.085  0.65 29.17           N  
ATOM   1305  N  BGLY A 269      -6.169  19.057  12.060  0.35 28.52           N  
ATOM   1306  CA AGLY A 269      -6.331  19.951  13.241  0.65 29.69           C  
ATOM   1307  CA BGLY A 269      -6.581  19.831  13.211  0.35 28.37           C  
ATOM   1308  C  AGLY A 269      -7.788  20.273  13.372  0.65 30.30           C  
ATOM   1309  C  BGLY A 269      -5.347  20.465  13.824  0.35 28.40           C  
ATOM   1310  O  AGLY A 269      -8.189  21.252  14.046  0.65 30.88           O  
ATOM   1311  O  BGLY A 269      -5.430  21.576  14.305  0.35 28.47           O  
ATOM   1312  OXTAGLY A 269      -8.577  19.497  12.823  0.65 29.94           O1-
ATOM   1313  OXTBGLY A 269      -4.234  19.916  13.837  0.35 28.65           O1-
ATOM   1314  N   PHE B 110      -2.853  30.631 -13.528  1.00 67.77           N  
ATOM   1315  CA  PHE B 110      -2.841  31.636 -12.416  1.00 67.79           C  
ATOM   1316  C   PHE B 110      -4.221  31.860 -11.800  1.00 67.86           C  
ATOM   1317  O   PHE B 110      -5.177  31.122 -12.103  1.00 67.66           O  
ATOM   1318  CB  PHE B 110      -2.236  32.969 -12.877  1.00 67.97           C  
ATOM   1319  CG  PHE B 110      -0.739  32.957 -12.935  1.00 68.29           C  
ATOM   1320  CD1 PHE B 110      -0.084  32.930 -14.154  1.00 69.38           C  
ATOM   1321  CD2 PHE B 110       0.016  32.946 -11.766  1.00 69.30           C  
ATOM   1322  CE1 PHE B 110       1.314  32.913 -14.215  1.00 70.68           C  
ATOM   1323  CE2 PHE B 110       1.404  32.917 -11.808  1.00 70.05           C  
ATOM   1324  CZ  PHE B 110       2.060  32.899 -13.034  1.00 71.02           C  
ATOM   1325  N   GLU B 111      -4.308  32.888 -10.945  1.00 67.48           N  
ATOM   1326  CA  GLU B 111      -5.508  33.197 -10.150  1.00 67.17           C  
ATOM   1327  C   GLU B 111      -6.862  33.111 -10.892  1.00 65.35           C  
ATOM   1328  O   GLU B 111      -7.695  32.257 -10.568  1.00 66.13           O  
ATOM   1329  CB  GLU B 111      -5.348  34.556  -9.452  1.00 68.02           C  
ATOM   1330  CG  GLU B 111      -6.080  34.648  -8.123  1.00 70.29           C  
ATOM   1331  CD  GLU B 111      -5.451  35.658  -7.159  1.00 73.74           C  
ATOM   1332  OE1 GLU B 111      -5.067  35.248  -6.036  1.00 74.21           O  
ATOM   1333  OE2 GLU B 111      -5.343  36.859  -7.526  1.00 75.42           O1-
ATOM   1334  N   GLY B 112      -7.101  33.990 -11.862  1.00 63.26           N  
ATOM   1335  CA  GLY B 112      -8.314  33.880 -12.691  1.00 59.62           C  
ATOM   1336  C   GLY B 112      -7.997  33.659 -14.161  1.00 57.19           C  
ATOM   1337  O   GLY B 112      -8.610  34.279 -15.024  1.00 57.32           O  
ATOM   1338  N   ASP B 113      -7.057  32.753 -14.454  1.00 54.50           N  
ATOM   1339  CA  ASP B 113      -6.505  32.604 -15.824  1.00 51.75           C  
ATOM   1340  C   ASP B 113      -6.041  33.965 -16.376  1.00 47.90           C  
ATOM   1341  O   ASP B 113      -6.525  34.405 -17.397  1.00 47.79           O  
ATOM   1342  CB  ASP B 113      -7.543  32.004 -16.804  1.00 52.62           C  
ATOM   1343  CG  ASP B 113      -7.770  30.506 -16.611  1.00 54.96           C  
ATOM   1344  OD1 ASP B 113      -6.847  29.772 -16.149  1.00 56.25           O  
ATOM   1345  OD2 ASP B 113      -8.885  30.067 -16.984  1.00 57.12           O1-
ATOM   1346  N   LEU B 114      -5.083  34.602 -15.724  1.00 43.29           N  
ATOM   1347  CA  LEU B 114      -4.625  35.870 -16.246  1.00 38.99           C  
ATOM   1348  C   LEU B 114      -4.063  35.599 -17.634  1.00 35.21           C  
ATOM   1349  O   LEU B 114      -3.332  34.642 -17.839  1.00 31.78           O  
ATOM   1350  CB  LEU B 114      -3.545  36.470 -15.347  1.00 39.01           C  
ATOM   1351  CG  LEU B 114      -3.993  37.105 -14.034  1.00 41.39           C  
ATOM   1352  CD1 LEU B 114      -2.906  36.997 -12.988  1.00 42.03           C  
ATOM   1353  CD2 LEU B 114      -4.391  38.552 -14.252  1.00 39.90           C  
ATOM   1354  N   LYS B 115      -4.424  36.455 -18.577  1.00 31.49           N  
ATOM   1355  CA  LYS B 115      -3.913  36.398 -19.962  1.00 29.30           C  
ATOM   1356  C   LYS B 115      -3.873  37.813 -20.496  1.00 27.38           C  
ATOM   1357  O   LYS B 115      -4.558  38.675 -19.963  1.00 25.54           O  
ATOM   1358  CB  LYS B 115      -4.847  35.569 -20.827  1.00 27.53           C  
ATOM   1359  CG  LYS B 115      -6.242  36.111 -20.977  1.00 31.28           C  
ATOM   1360  CD  LYS B 115      -7.194  35.033 -21.497  1.00 35.83           C  
ATOM   1361  CE  LYS B 115      -7.767  35.401 -22.885  1.00 41.34           C  
ATOM   1362  NZ  LYS B 115      -6.749  35.642 -23.979  1.00 38.30           N1+
ATOM   1363  N   TRP B 116      -3.104  38.041 -21.557  1.00 26.09           N  
ATOM   1364  CA  TRP B 116      -3.145  39.320 -22.280  1.00 24.98           C  
ATOM   1365  C   TRP B 116      -4.456  39.494 -23.034  1.00 25.68           C  
ATOM   1366  O   TRP B 116      -5.034  38.527 -23.554  1.00 25.92           O  
ATOM   1367  CB  TRP B 116      -1.966  39.391 -23.244  1.00 25.11           C  
ATOM   1368  CG  TRP B 116      -0.640  39.475 -22.522  1.00 23.76           C  
ATOM   1369  CD1 TRP B 116       0.326  38.502 -22.433  1.00 24.71           C  
ATOM   1370  CD2 TRP B 116      -0.139  40.612 -21.811  1.00 25.66           C  
ATOM   1371  CE2 TRP B 116       1.130  40.264 -21.310  1.00 26.22           C  
ATOM   1372  CE3 TRP B 116      -0.657  41.907 -21.542  1.00 23.91           C  
ATOM   1373  NE1 TRP B 116       1.403  38.970 -21.709  1.00 23.66           N  
ATOM   1374  CZ2 TRP B 116       1.903  41.159 -20.589  1.00 25.55           C  
ATOM   1375  CZ3 TRP B 116       0.103  42.780 -20.814  1.00 27.53           C  
ATOM   1376  CH2 TRP B 116       1.366  42.401 -20.322  1.00 23.08           C  
ATOM   1377  N   HIS B 117      -4.935  40.723 -23.102  1.00 26.39           N  
ATOM   1378  CA  HIS B 117      -6.161  41.024 -23.835  1.00 27.21           C  
ATOM   1379  C   HIS B 117      -5.922  41.858 -25.084  1.00 27.59           C  
ATOM   1380  O   HIS B 117      -6.803  42.625 -25.500  1.00 28.64           O  
ATOM   1381  CB  HIS B 117      -7.174  41.629 -22.902  1.00 28.02           C  
ATOM   1382  CG  HIS B 117      -7.590  40.676 -21.843  1.00 29.24           C  
ATOM   1383  CD2 HIS B 117      -7.111  40.460 -20.595  1.00 29.93           C  
ATOM   1384  ND1 HIS B 117      -8.572  39.731 -22.052  1.00 32.97           N  
ATOM   1385  CE1 HIS B 117      -8.715  39.004 -20.952  1.00 33.69           C  
ATOM   1386  NE2 HIS B 117      -7.832  39.421 -20.058  1.00 32.74           N  
ATOM   1387  N   HIS B 118      -4.737  41.681 -25.677  1.00 26.48           N  
ATOM   1388  CA  HIS B 118      -4.421  42.213 -27.010  1.00 25.91           C  
ATOM   1389  C   HIS B 118      -3.403  41.284 -27.652  1.00 26.99           C  
ATOM   1390  O   HIS B 118      -2.789  40.472 -26.934  1.00 27.30           O  
ATOM   1391  CB  HIS B 118      -3.967  43.687 -26.912  1.00 25.89           C  
ATOM   1392  CG  HIS B 118      -2.677  43.913 -26.178  1.00 21.94           C  
ATOM   1393  CD2 HIS B 118      -1.455  44.271 -26.639  1.00 25.11           C  
ATOM   1394  ND1 HIS B 118      -2.555  43.828 -24.804  1.00 22.16           N  
ATOM   1395  CE1 HIS B 118      -1.316  44.127 -24.455  1.00 23.41           C  
ATOM   1396  NE2 HIS B 118      -0.633  44.419 -25.552  1.00 19.59           N  
ATOM   1397  N   HIS B 119      -3.232  41.350 -28.973  1.00 27.73           N  
ATOM   1398  CA  HIS B 119      -2.415  40.337 -29.689  1.00 28.51           C  
ATOM   1399  C   HIS B 119      -0.985  40.829 -29.941  1.00 28.58           C  
ATOM   1400  O   HIS B 119      -0.070  40.009 -29.996  1.00 26.03           O  
ATOM   1401  CB  HIS B 119      -3.012  39.989 -31.062  1.00 31.00           C  
ATOM   1402  CG  HIS B 119      -4.250  39.150 -30.993  1.00 36.14           C  
ATOM   1403  CD2 HIS B 119      -5.409  39.222 -31.691  1.00 41.59           C  
ATOM   1404  ND1 HIS B 119      -4.382  38.078 -30.138  1.00 39.15           N  
ATOM   1405  CE1 HIS B 119      -5.579  37.542 -30.285  1.00 43.00           C  
ATOM   1406  NE2 HIS B 119      -6.213  38.202 -31.237  1.00 44.17           N  
ATOM   1407  N   ASN B 120      -0.782  42.147 -30.104  1.00 27.36           N  
ATOM   1408  CA  ASN B 120       0.569  42.646 -30.405  1.00 27.35           C  
ATOM   1409  C   ASN B 120       1.300  43.023 -29.115  1.00 25.96           C  
ATOM   1410  O   ASN B 120       1.151  44.153 -28.560  1.00 23.71           O  
ATOM   1411  CB  ASN B 120       0.549  43.785 -31.462  1.00 29.49           C  
ATOM   1412  CG  ASN B 120      -0.179  43.380 -32.806  1.00 35.29           C  
ATOM   1413  ND2 ASN B 120      -0.828  44.358 -33.442  1.00 39.42           N  
ATOM   1414  OD1 ASN B 120      -0.166  42.198 -33.238  1.00 43.30           O  
ATOM   1415  N   ILE B 121       2.048  42.058 -28.579  1.00 23.58           N  
ATOM   1416  CA  ILE B 121       2.677  42.237 -27.278  1.00 22.25           C  
ATOM   1417  C   ILE B 121       4.003  42.954 -27.512  1.00 24.58           C  
ATOM   1418  O   ILE B 121       4.750  42.580 -28.442  1.00 24.77           O  
ATOM   1419  CB  ILE B 121       2.906  40.853 -26.562  1.00 21.54           C  
ATOM   1420  CG1 ILE B 121       1.566  40.120 -26.389  1.00 21.57           C  
ATOM   1421  CG2 ILE B 121       3.620  41.047 -25.225  1.00 18.10           C  
ATOM   1422  CD1 ILE B 121       0.435  40.970 -25.874  1.00 23.08           C  
ATOM   1423  N   THR B 122       4.320  43.977 -26.728  1.00 23.22           N  
ATOM   1424  CA  THR B 122       5.591  44.658 -26.961  1.00 24.29           C  
ATOM   1425  C   THR B 122       6.593  44.361 -25.849  1.00 22.90           C  
ATOM   1426  O   THR B 122       6.181  44.128 -24.735  1.00 24.33           O  
ATOM   1427  CB  THR B 122       5.363  46.193 -27.013  1.00 23.46           C  
ATOM   1428  CG2 THR B 122       4.696  46.557 -28.343  1.00 28.56           C  
ATOM   1429  OG1 THR B 122       4.498  46.538 -25.925  1.00 24.98           O  
ATOM   1430  N   TYR B 123       7.900  44.369 -26.146  1.00 22.34           N  
ATOM   1431  CA  TYR B 123       8.905  44.188 -25.082  1.00 22.10           C  
ATOM   1432  C   TYR B 123      10.057  45.166 -25.215  1.00 21.50           C  
ATOM   1433  O   TYR B 123      10.447  45.561 -26.337  1.00 20.42           O  
ATOM   1434  CB  TYR B 123       9.441  42.757 -25.050  1.00 20.94           C  
ATOM   1435  CG  TYR B 123      10.232  42.298 -26.278  1.00 21.06           C  
ATOM   1436  CD1 TYR B 123      11.669  42.273 -26.252  1.00 17.83           C  
ATOM   1437  CD2 TYR B 123       9.576  41.851 -27.466  1.00 19.41           C  
ATOM   1438  CE1 TYR B 123      12.418  41.804 -27.344  1.00 13.71           C  
ATOM   1439  CE2 TYR B 123      10.393  41.401 -28.597  1.00 22.20           C  
ATOM   1440  CZ  TYR B 123      11.807  41.389 -28.447  1.00 18.11           C  
ATOM   1441  OH  TYR B 123      12.622  40.995 -29.464  1.00 29.71           O  
ATOM   1442  N   TRP B 124      10.583  45.535 -24.059  1.00 21.60           N  
ATOM   1443  CA  TRP B 124      11.719  46.410 -23.964  1.00 22.31           C  
ATOM   1444  C   TRP B 124      12.810  45.797 -23.151  1.00 23.05           C  
ATOM   1445  O   TRP B 124      12.623  45.374 -22.025  1.00 22.61           O  
ATOM   1446  CB  TRP B 124      11.267  47.755 -23.326  1.00 23.88           C  
ATOM   1447  CG  TRP B 124      12.350  48.794 -23.126  1.00 25.78           C  
ATOM   1448  CD1 TRP B 124      13.344  49.115 -23.989  1.00 29.92           C  
ATOM   1449  CD2 TRP B 124      12.515  49.654 -21.982  1.00 25.25           C  
ATOM   1450  CE2 TRP B 124      13.648  50.451 -22.213  1.00 25.79           C  
ATOM   1451  CE3 TRP B 124      11.844  49.783 -20.771  1.00 24.74           C  
ATOM   1452  NE1 TRP B 124      14.125  50.136 -23.445  1.00 26.57           N  
ATOM   1453  CZ2 TRP B 124      14.111  51.396 -21.285  1.00 31.76           C  
ATOM   1454  CZ3 TRP B 124      12.291  50.716 -19.864  1.00 33.14           C  
ATOM   1455  CH2 TRP B 124      13.418  51.508 -20.123  1.00 31.64           C  
ATOM   1456  N   ILE B 125      14.006  45.750 -23.711  1.00 23.77           N  
ATOM   1457  CA  ILE B 125      15.105  45.188 -22.972  1.00 24.47           C  
ATOM   1458  C   ILE B 125      15.708  46.391 -22.313  1.00 27.41           C  
ATOM   1459  O   ILE B 125      16.362  47.211 -22.980  1.00 28.47           O  
ATOM   1460  CB  ILE B 125      16.159  44.529 -23.879  1.00 24.73           C  
ATOM   1461  CG1 ILE B 125      15.549  43.285 -24.562  1.00 23.25           C  
ATOM   1462  CG2 ILE B 125      17.349  44.103 -23.044  1.00 21.92           C  
ATOM   1463  CD1 ILE B 125      16.352  42.820 -25.822  1.00 22.34           C  
ATOM   1464  N   GLN B 126      15.453  46.510 -21.022  1.00 29.85           N  
ATOM   1465  CA  GLN B 126      15.785  47.703 -20.271  1.00 30.87           C  
ATOM   1466  C   GLN B 126      17.268  47.805 -19.985  1.00 31.82           C  
ATOM   1467  O   GLN B 126      17.842  48.865 -20.161  1.00 33.16           O  
ATOM   1468  CB  GLN B 126      14.999  47.783 -18.987  1.00 30.51           C  
ATOM   1469  CG  GLN B 126      15.161  49.136 -18.304  1.00 34.65           C  
ATOM   1470  CD  GLN B 126      14.418  49.268 -17.018  1.00 38.53           C  
ATOM   1471  NE2 GLN B 126      14.449  50.476 -16.480  1.00 42.53           N  
ATOM   1472  OE1 GLN B 126      13.829  48.311 -16.478  1.00 38.40           O  
ATOM   1473  N   ASN B 127      17.905  46.731 -19.552  1.00 31.29           N  
ATOM   1474  CA  ASN B 127      19.352  46.768 -19.421  1.00 31.51           C  
ATOM   1475  C   ASN B 127      19.906  45.415 -19.839  1.00 31.19           C  
ATOM   1476  O   ASN B 127      19.132  44.539 -20.270  1.00 30.28           O  
ATOM   1477  CB  ASN B 127      19.765  47.150 -18.002  1.00 31.13           C  
ATOM   1478  CG  ASN B 127      19.330  46.128 -16.994  1.00 35.21           C  
ATOM   1479  ND2 ASN B 127      20.045  46.054 -15.860  1.00 33.81           N  
ATOM   1480  OD1 ASN B 127      18.355  45.392 -17.227  1.00 33.88           O  
ATOM   1481  N   TYR B 128      21.228  45.278 -19.749  1.00 30.04           N  
ATOM   1482  CA  TYR B 128      21.973  44.141 -20.257  1.00 31.03           C  
ATOM   1483  C   TYR B 128      22.938  43.545 -19.231  1.00 32.36           C  
ATOM   1484  O   TYR B 128      23.666  44.276 -18.569  1.00 34.00           O  
ATOM   1485  CB  TYR B 128      22.793  44.593 -21.465  1.00 31.72           C  
ATOM   1486  CG  TYR B 128      21.957  44.785 -22.704  1.00 30.16           C  
ATOM   1487  CD1 TYR B 128      21.698  43.695 -23.575  1.00 29.52           C  
ATOM   1488  CD2 TYR B 128      21.408  46.021 -22.999  1.00 32.80           C  
ATOM   1489  CE1 TYR B 128      20.947  43.858 -24.747  1.00 29.23           C  
ATOM   1490  CE2 TYR B 128      20.647  46.204 -24.163  1.00 33.33           C  
ATOM   1491  CZ  TYR B 128      20.421  45.101 -25.010  1.00 30.24           C  
ATOM   1492  OH  TYR B 128      19.678  45.291 -26.108  1.00 29.80           O  
ATOM   1493  N   SER B 129      22.978  42.224 -19.093  1.00 31.09           N  
ATOM   1494  CA  SER B 129      24.040  41.612 -18.319  1.00 31.14           C  
ATOM   1495  C   SER B 129      25.340  41.739 -19.093  1.00 31.42           C  
ATOM   1496  O   SER B 129      25.306  41.787 -20.308  1.00 31.24           O  
ATOM   1497  CB  SER B 129      23.756  40.129 -18.094  1.00 31.88           C  
ATOM   1498  OG  SER B 129      24.964  39.435 -17.898  1.00 31.18           O  
ATOM   1499  N   GLU B 130      26.487  41.767 -18.417  1.00 31.80           N  
ATOM   1500  CA  GLU B 130      27.735  41.839 -19.172  1.00 32.81           C  
ATOM   1501  C   GLU B 130      28.203  40.427 -19.514  1.00 32.03           C  
ATOM   1502  O   GLU B 130      29.286  40.279 -20.045  1.00 33.05           O  
ATOM   1503  CB  GLU B 130      28.863  42.526 -18.378  1.00 34.45           C  
ATOM   1504  CG  GLU B 130      28.589  43.978 -17.933  1.00 40.11           C  
ATOM   1505  CD  GLU B 130      28.987  44.996 -19.014  1.00 47.00           C  
ATOM   1506  OE1 GLU B 130      30.197  45.087 -19.352  1.00 48.74           O  
ATOM   1507  OE2 GLU B 130      28.084  45.704 -19.517  1.00 50.89           O1-
ATOM   1508  N   ASP B 131      27.440  39.392 -19.184  1.00 29.80           N  
ATOM   1509  CA  ASP B 131      27.932  38.018 -19.429  1.00 30.26           C  
ATOM   1510  C   ASP B 131      28.057  37.629 -20.893  1.00 29.67           C  
ATOM   1511  O   ASP B 131      28.874  36.779 -21.251  1.00 30.98           O  
ATOM   1512  CB  ASP B 131      27.117  36.967 -18.650  1.00 30.69           C  
ATOM   1513  CG  ASP B 131      27.130  37.217 -17.125  1.00 35.34           C  
ATOM   1514  OD1 ASP B 131      28.107  37.858 -16.591  1.00 38.90           O  
ATOM   1515  OD2 ASP B 131      26.154  36.802 -16.452  1.00 31.81           O1-
ATOM   1516  N   LEU B 132      27.261  38.256 -21.750  1.00 28.22           N  
ATOM   1517  CA  LEU B 132      27.222  37.923 -23.168  1.00 26.55           C  
ATOM   1518  C   LEU B 132      27.119  39.224 -23.933  1.00 26.26           C  
ATOM   1519  O   LEU B 132      26.615  40.165 -23.380  1.00 25.96           O  
ATOM   1520  CB  LEU B 132      25.954  37.113 -23.463  1.00 26.57           C  
ATOM   1521  CG  LEU B 132      25.743  35.712 -22.861  1.00 25.75           C  
ATOM   1522  CD1 LEU B 132      24.238  35.236 -23.011  1.00 24.90           C  
ATOM   1523  CD2 LEU B 132      26.702  34.745 -23.505  1.00 28.37           C  
ATOM   1524  N   PRO B 133      27.526  39.251 -25.225  1.00 27.93           N  
ATOM   1525  CA  PRO B 133      27.307  40.415 -26.085  1.00 28.40           C  
ATOM   1526  C   PRO B 133      25.848  40.841 -26.133  1.00 29.56           C  
ATOM   1527  O   PRO B 133      24.955  39.998 -26.029  1.00 28.61           O  
ATOM   1528  CB  PRO B 133      27.743  39.929 -27.481  1.00 28.82           C  
ATOM   1529  CG  PRO B 133      28.622  38.756 -27.238  1.00 29.33           C  
ATOM   1530  CD  PRO B 133      28.205  38.133 -25.941  1.00 27.45           C  
ATOM   1531  N   ARG B 134      25.599  42.145 -26.246  1.00 29.93           N  
ATOM   1532  CA  ARG B 134      24.225  42.633 -26.313  1.00 30.17           C  
ATOM   1533  C   ARG B 134      23.456  42.000 -27.440  1.00 30.60           C  
ATOM   1534  O   ARG B 134      22.287  41.640 -27.279  1.00 30.03           O  
ATOM   1535  CB  ARG B 134      24.211  44.153 -26.461  1.00 31.64           C  
ATOM   1536  CG  ARG B 134      24.734  44.857 -25.231  1.00 33.75           C  
ATOM   1537  CD  ARG B 134      24.734  46.349 -25.359  1.00 40.94           C  
ATOM   1538  NE  ARG B 134      24.973  46.935 -24.037  1.00 45.69           N  
ATOM   1539  CZ  ARG B 134      24.488  48.109 -23.653  1.00 48.12           C  
ATOM   1540  NH1 ARG B 134      23.750  48.829 -24.493  1.00 49.97           N1+
ATOM   1541  NH2 ARG B 134      24.728  48.558 -22.439  1.00 49.66           N  
ATOM   1542  N   ALA B 135      24.118  41.849 -28.584  1.00 29.86           N  
ATOM   1543  CA  ALA B 135      23.497  41.250 -29.791  1.00 29.51           C  
ATOM   1544  C   ALA B 135      23.038  39.776 -29.595  1.00 28.40           C  
ATOM   1545  O   ALA B 135      22.044  39.353 -30.147  1.00 26.56           O  
ATOM   1546  CB  ALA B 135      24.493  41.304 -30.999  1.00 29.68           C  
ATOM   1547  N   VAL B 136      23.802  39.027 -28.816  1.00 26.35           N  
ATOM   1548  CA  VAL B 136      23.490  37.650 -28.472  1.00 25.32           C  
ATOM   1549  C   VAL B 136      22.281  37.657 -27.512  1.00 24.84           C  
ATOM   1550  O   VAL B 136      21.385  36.815 -27.577  1.00 23.93           O  
ATOM   1551  CB  VAL B 136      24.769  37.057 -27.833  1.00 25.02           C  
ATOM   1552  CG1 VAL B 136      24.501  35.786 -27.042  1.00 25.66           C  
ATOM   1553  CG2 VAL B 136      25.840  36.861 -28.946  1.00 25.76           C  
ATOM   1554  N   ILE B 137      22.276  38.621 -26.597  1.00 24.30           N  
ATOM   1555  CA  ILE B 137      21.202  38.737 -25.645  1.00 24.48           C  
ATOM   1556  C   ILE B 137      19.897  39.097 -26.352  1.00 24.11           C  
ATOM   1557  O   ILE B 137      18.860  38.473 -26.087  1.00 23.40           O  
ATOM   1558  CB  ILE B 137      21.542  39.804 -24.566  1.00 23.92           C  
ATOM   1559  CG1 ILE B 137      22.732  39.309 -23.731  1.00 25.59           C  
ATOM   1560  CG2 ILE B 137      20.371  40.082 -23.702  1.00 23.96           C  
ATOM   1561  CD1 ILE B 137      23.178  40.253 -22.642  1.00 27.19           C  
ATOM   1562  N   ASP B 138      19.932  40.133 -27.209  1.00 22.98           N  
ATOM   1563  CA  ASP B 138      18.787  40.468 -28.058  1.00 23.41           C  
ATOM   1564  C   ASP B 138      18.209  39.225 -28.776  1.00 21.29           C  
ATOM   1565  O   ASP B 138      16.980  38.963 -28.788  1.00 19.28           O  
ATOM   1566  CB  ASP B 138      19.249  41.455 -29.117  1.00 21.95           C  
ATOM   1567  CG  ASP B 138      19.550  42.793 -28.543  1.00 27.16           C  
ATOM   1568  OD1 ASP B 138      19.363  42.959 -27.321  1.00 28.44           O  
ATOM   1569  OD2 ASP B 138      19.944  43.713 -29.320  1.00 27.68           O1-
ATOM   1570  N   ASP B 139      19.118  38.451 -29.371  1.00 22.68           N  
ATOM   1571  CA  ASP B 139      18.719  37.286 -30.204  1.00 21.29           C  
ATOM   1572  C   ASP B 139      18.209  36.109 -29.351  1.00 21.11           C  
ATOM   1573  O   ASP B 139      17.353  35.312 -29.812  1.00 20.21           O  
ATOM   1574  CB  ASP B 139      19.913  36.777 -30.988  1.00 24.13           C  
ATOM   1575  CG  ASP B 139      19.550  35.536 -31.816  1.00 26.67           C  
ATOM   1576  OD1 ASP B 139      18.766  35.650 -32.781  1.00 36.00           O  
ATOM   1577  OD2 ASP B 139      19.978  34.432 -31.493  1.00 32.57           O1-
ATOM   1578  N   ALA B 140      18.814  35.932 -28.178  1.00 18.97           N  
ATOM   1579  CA  ALA B 140      18.339  34.903 -27.226  1.00 19.80           C  
ATOM   1580  C   ALA B 140      16.882  35.223 -26.842  1.00 19.24           C  
ATOM   1581  O   ALA B 140      16.006  34.371 -26.848  1.00 21.06           O  
ATOM   1582  CB  ALA B 140      19.227  34.895 -25.955  1.00 19.83           C  
ATOM   1583  N   PHE B 141      16.610  36.471 -26.508  1.00 19.63           N  
ATOM   1584  CA  PHE B 141      15.295  36.821 -26.089  1.00 18.05           C  
ATOM   1585  C   PHE B 141      14.354  36.707 -27.330  1.00 18.86           C  
ATOM   1586  O   PHE B 141      13.161  36.383 -27.162  1.00 19.22           O  
ATOM   1587  CB  PHE B 141      15.272  38.263 -25.541  1.00 19.15           C  
ATOM   1588  CG  PHE B 141      15.918  38.442 -24.132  1.00 20.23           C  
ATOM   1589  CD1 PHE B 141      15.706  37.522 -23.093  1.00 16.23           C  
ATOM   1590  CD2 PHE B 141      16.629  39.629 -23.833  1.00 20.01           C  
ATOM   1591  CE1 PHE B 141      16.231  37.783 -21.847  1.00 20.85           C  
ATOM   1592  CE2 PHE B 141      17.122  39.848 -22.622  1.00 20.50           C  
ATOM   1593  CZ  PHE B 141      16.958  38.906 -21.626  1.00 21.59           C  
ATOM   1594  N   ALA B 142      14.846  37.028 -28.544  1.00 17.91           N  
ATOM   1595  CA  ALA B 142      13.935  37.038 -29.734  1.00 16.33           C  
ATOM   1596  C   ALA B 142      13.554  35.639 -30.000  1.00 17.18           C  
ATOM   1597  O   ALA B 142      12.440  35.358 -30.335  1.00 16.62           O  
ATOM   1598  CB  ALA B 142      14.606  37.642 -31.072  1.00 15.69           C  
ATOM   1599  N   ARG B 143      14.515  34.747 -29.891  1.00 15.65           N  
ATOM   1600  CA  ARG B 143      14.240  33.351 -30.121  1.00 20.51           C  
ATOM   1601  C   ARG B 143      13.242  32.824 -29.090  1.00 18.93           C  
ATOM   1602  O   ARG B 143      12.404  31.998 -29.408  1.00 19.73           O  
ATOM   1603  CB  ARG B 143      15.532  32.547 -30.176  1.00 19.98           C  
ATOM   1604  CG  ARG B 143      16.297  32.783 -31.467  1.00 23.62           C  
ATOM   1605  CD  ARG B 143      17.734  32.348 -31.361  1.00 27.59           C  
ATOM   1606  NE  ARG B 143      17.848  31.113 -30.611  1.00 32.60           N  
ATOM   1607  CZ  ARG B 143      18.689  30.920 -29.608  1.00 30.29           C  
ATOM   1608  NH1 ARG B 143      19.512  31.882 -29.231  1.00 30.68           N1+
ATOM   1609  NH2 ARG B 143      18.709  29.758 -28.990  1.00 30.69           N  
ATOM   1610  N   ALA B 144      13.345  33.300 -27.854  1.00 19.54           N  
ATOM   1611  CA  ALA B 144      12.471  32.790 -26.794  1.00 17.69           C  
ATOM   1612  C   ALA B 144      11.042  33.195 -27.022  1.00 19.93           C  
ATOM   1613  O   ALA B 144      10.115  32.373 -26.862  1.00 18.54           O  
ATOM   1614  CB  ALA B 144      12.972  33.214 -25.371  1.00 18.30           C  
ATOM   1615  N   PHE B 145      10.872  34.422 -27.521  1.00 18.97           N  
ATOM   1616  CA  PHE B 145       9.556  34.843 -27.981  1.00 20.19           C  
ATOM   1617  C   PHE B 145       9.047  34.069 -29.240  1.00 20.43           C  
ATOM   1618  O   PHE B 145       7.862  33.766 -29.340  1.00 19.92           O  
ATOM   1619  CB  PHE B 145       9.588  36.341 -28.298  1.00 20.37           C  
ATOM   1620  CG  PHE B 145       9.537  37.216 -27.084  1.00 20.52           C  
ATOM   1621  CD1 PHE B 145       8.557  37.022 -26.139  1.00 16.66           C  
ATOM   1622  CD2 PHE B 145      10.450  38.262 -26.925  1.00 22.70           C  
ATOM   1623  CE1 PHE B 145       8.474  37.877 -24.963  1.00 18.70           C  
ATOM   1624  CE2 PHE B 145      10.401  39.100 -25.795  1.00 23.47           C  
ATOM   1625  CZ  PHE B 145       9.429  38.924 -24.822  1.00 18.60           C  
ATOM   1626  N   ALA B 146       9.958  33.762 -30.168  1.00 18.66           N  
ATOM   1627  CA  ALA B 146       9.622  33.051 -31.433  1.00 18.99           C  
ATOM   1628  C   ALA B 146       8.925  31.703 -31.119  1.00 18.33           C  
ATOM   1629  O   ALA B 146       7.981  31.201 -31.815  1.00 17.22           O  
ATOM   1630  CB  ALA B 146      10.965  32.833 -32.255  1.00 17.97           C  
ATOM   1631  N   LEU B 147       9.371  31.094 -30.030  1.00 18.30           N  
ATOM   1632  CA  LEU B 147       8.819  29.788 -29.642  1.00 20.17           C  
ATOM   1633  C   LEU B 147       7.303  29.912 -29.222  1.00 19.13           C  
ATOM   1634  O   LEU B 147       6.426  29.116 -29.584  1.00 19.08           O  
ATOM   1635  CB  LEU B 147       9.639  29.430 -28.394  1.00 21.91           C  
ATOM   1636  CG  LEU B 147      10.132  28.103 -27.955  1.00 23.52           C  
ATOM   1637  CD1 LEU B 147      10.781  27.255 -29.146  1.00 20.63           C  
ATOM   1638  CD2 LEU B 147      11.119  28.389 -26.801  1.00 22.97           C  
ATOM   1639  N   TRP B 148       6.953  30.978 -28.524  1.00 20.08           N  
ATOM   1640  CA  TRP B 148       5.586  31.194 -28.069  1.00 16.96           C  
ATOM   1641  C   TRP B 148       4.782  31.844 -29.159  1.00 17.57           C  
ATOM   1642  O   TRP B 148       3.569  31.623 -29.238  1.00 16.59           O  
ATOM   1643  CB  TRP B 148       5.546  32.109 -26.817  1.00 17.63           C  
ATOM   1644  CG  TRP B 148       6.145  31.478 -25.620  1.00 17.68           C  
ATOM   1645  CD1 TRP B 148       7.333  31.838 -24.970  1.00 20.07           C  
ATOM   1646  CD2 TRP B 148       5.668  30.304 -24.954  1.00 18.79           C  
ATOM   1647  CE2 TRP B 148       6.587  30.033 -23.891  1.00 18.48           C  
ATOM   1648  CE3 TRP B 148       4.532  29.455 -25.129  1.00 18.55           C  
ATOM   1649  NE1 TRP B 148       7.566  30.992 -23.932  1.00 12.69           N  
ATOM   1650  CZ2 TRP B 148       6.408  28.964 -22.990  1.00 18.78           C  
ATOM   1651  CZ3 TRP B 148       4.364  28.361 -24.194  1.00 20.66           C  
ATOM   1652  CH2 TRP B 148       5.324  28.145 -23.160  1.00 21.17           C  
ATOM   1653  N   SER B 149       5.399  32.676 -30.004  1.00 17.64           N  
ATOM   1654  CA  SER B 149       4.578  33.209 -31.084  1.00 18.28           C  
ATOM   1655  C   SER B 149       4.076  32.140 -32.075  1.00 18.76           C  
ATOM   1656  O   SER B 149       2.922  32.274 -32.591  1.00 17.57           O  
ATOM   1657  CB  SER B 149       5.188  34.400 -31.799  1.00 20.34           C  
ATOM   1658  OG  SER B 149       6.330  34.019 -32.522  1.00 27.42           O  
ATOM   1659  N   ALA B 150       4.896  31.113 -32.376  1.00 16.86           N  
ATOM   1660  CA  ALA B 150       4.353  30.043 -33.270  1.00 18.39           C  
ATOM   1661  C   ALA B 150       3.016  29.368 -32.794  1.00 17.00           C  
ATOM   1662  O   ALA B 150       2.203  28.971 -33.586  1.00 17.31           O  
ATOM   1663  CB  ALA B 150       5.383  28.987 -33.500  1.00 18.81           C  
ATOM   1664  N   VAL B 151       2.829  29.207 -31.486  1.00 18.04           N  
ATOM   1665  CA  VAL B 151       1.720  28.400 -30.951  1.00 18.62           C  
ATOM   1666  C   VAL B 151       0.616  29.269 -30.381  1.00 20.23           C  
ATOM   1667  O   VAL B 151      -0.282  28.768 -29.729  1.00 21.30           O  
ATOM   1668  CB  VAL B 151       2.297  27.381 -29.849  1.00 19.79           C  
ATOM   1669  CG1 VAL B 151       3.299  26.412 -30.547  1.00 16.33           C  
ATOM   1670  CG2 VAL B 151       3.004  28.187 -28.690  1.00 14.22           C  
ATOM   1671  N   THR B 152       0.679  30.569 -30.636  1.00 21.97           N  
ATOM   1672  CA  THR B 152      -0.309  31.509 -30.116  1.00 22.52           C  
ATOM   1673  C   THR B 152      -0.721  32.558 -31.135  1.00 21.80           C  
ATOM   1674  O   THR B 152      -0.053  32.752 -32.132  1.00 21.63           O  
ATOM   1675  CB  THR B 152       0.206  32.261 -28.888  1.00 23.98           C  
ATOM   1676  CG2 THR B 152       0.744  31.299 -27.849  1.00 26.56           C  
ATOM   1677  OG1 THR B 152       1.231  33.174 -29.286  1.00 22.57           O  
ATOM   1678  N   PRO B 153      -1.830  33.230 -30.853  1.00 23.54           N  
ATOM   1679  CA  PRO B 153      -2.305  34.369 -31.645  1.00 25.40           C  
ATOM   1680  C   PRO B 153      -1.428  35.618 -31.495  1.00 24.99           C  
ATOM   1681  O   PRO B 153      -1.628  36.574 -32.228  1.00 27.72           O  
ATOM   1682  CB  PRO B 153      -3.695  34.642 -31.068  1.00 25.09           C  
ATOM   1683  CG  PRO B 153      -4.097  33.392 -30.413  1.00 26.56           C  
ATOM   1684  CD  PRO B 153      -2.859  32.738 -29.925  1.00 22.68           C  
ATOM   1685  N   LEU B 154      -0.546  35.638 -30.503  1.00 25.01           N  
ATOM   1686  CA  LEU B 154       0.323  36.787 -30.224  1.00 23.16           C  
ATOM   1687  C   LEU B 154       1.505  37.000 -31.174  1.00 23.79           C  
ATOM   1688  O   LEU B 154       1.993  36.062 -31.781  1.00 23.90           O  
ATOM   1689  CB  LEU B 154       0.847  36.710 -28.793  1.00 22.55           C  
ATOM   1690  CG  LEU B 154      -0.091  36.189 -27.711  1.00 21.92           C  
ATOM   1691  CD1 LEU B 154       0.632  36.144 -26.386  1.00 24.21           C  
ATOM   1692  CD2 LEU B 154      -1.325  37.042 -27.613  1.00 20.12           C  
ATOM   1693  N   THR B 155       1.971  38.243 -31.267  1.00 23.16           N  
ATOM   1694  CA  THR B 155       3.186  38.558 -31.953  1.00 24.34           C  
ATOM   1695  C   THR B 155       3.991  39.380 -30.930  1.00 22.83           C  
ATOM   1696  O   THR B 155       3.385  39.919 -29.990  1.00 23.47           O  
ATOM   1697  CB  THR B 155       2.806  39.368 -33.218  1.00 26.13           C  
ATOM   1698  CG2 THR B 155       1.586  38.712 -33.921  1.00 28.01           C  
ATOM   1699  OG1 THR B 155       2.396  40.666 -32.809  1.00 27.45           O  
ATOM   1700  N   PHE B 156       5.312  39.427 -31.031  1.00 21.66           N  
ATOM   1701  CA  PHE B 156       6.132  40.139 -30.033  1.00 21.83           C  
ATOM   1702  C   PHE B 156       6.993  41.143 -30.774  1.00 23.58           C  
ATOM   1703  O   PHE B 156       7.701  40.774 -31.683  1.00 24.70           O  
ATOM   1704  CB  PHE B 156       6.953  39.134 -29.218  1.00 21.94           C  
ATOM   1705  CG  PHE B 156       6.078  38.104 -28.475  1.00 22.10           C  
ATOM   1706  CD1 PHE B 156       5.451  38.439 -27.263  1.00 19.23           C  
ATOM   1707  CD2 PHE B 156       5.879  36.801 -28.997  1.00 24.08           C  
ATOM   1708  CE1 PHE B 156       4.632  37.531 -26.598  1.00 20.59           C  
ATOM   1709  CE2 PHE B 156       5.048  35.866 -28.313  1.00 22.33           C  
ATOM   1710  CZ  PHE B 156       4.444  36.220 -27.122  1.00 17.92           C  
ATOM   1711  N   THR B 157       6.878  42.427 -30.440  1.00 24.46           N  
ATOM   1712  CA  THR B 157       7.630  43.482 -31.158  1.00 25.21           C  
ATOM   1713  C   THR B 157       8.542  44.108 -30.175  1.00 24.18           C  
ATOM   1714  O   THR B 157       8.106  44.479 -29.104  1.00 22.00           O  
ATOM   1715  CB  THR B 157       6.700  44.558 -31.752  1.00 25.97           C  
ATOM   1716  CG2 THR B 157       7.496  45.603 -32.671  1.00 27.31           C  
ATOM   1717  OG1 THR B 157       5.704  43.874 -32.503  1.00 25.56           O  
ATOM   1718  N   ARG B 158       9.830  44.164 -30.515  1.00 24.16           N  
ATOM   1719  CA  ARG B 158      10.792  44.826 -29.619  1.00 24.91           C  
ATOM   1720  C   ARG B 158      10.575  46.345 -29.719  1.00 26.93           C  
ATOM   1721  O   ARG B 158      10.533  46.863 -30.804  1.00 26.34           O  
ATOM   1722  CB  ARG B 158      12.215  44.488 -30.037  1.00 24.39           C  
ATOM   1723  CG  ARG B 158      13.195  45.091 -29.085  1.00 23.26           C  
ATOM   1724  CD  ARG B 158      14.610  44.739 -29.448  1.00 23.43           C  
ATOM   1725  NE  ARG B 158      15.504  45.439 -28.532  1.00 25.14           N  
ATOM   1726  CZ  ARG B 158      16.818  45.499 -28.715  1.00 28.34           C  
ATOM   1727  NH1 ARG B 158      17.360  44.887 -29.749  1.00 26.47           N1+
ATOM   1728  NH2 ARG B 158      17.583  46.173 -27.861  1.00 31.35           N  
ATOM   1729  N   VAL B 159      10.380  47.039 -28.608  1.00 28.72           N  
ATOM   1730  CA  VAL B 159      10.209  48.484 -28.675  1.00 30.94           C  
ATOM   1731  C   VAL B 159      11.240  49.068 -27.729  1.00 32.14           C  
ATOM   1732  O   VAL B 159      11.896  48.345 -26.981  1.00 31.71           O  
ATOM   1733  CB  VAL B 159       8.783  48.978 -28.277  1.00 31.45           C  
ATOM   1734  CG1 VAL B 159       7.706  48.597 -29.339  1.00 32.07           C  
ATOM   1735  CG2 VAL B 159       8.405  48.535 -26.880  1.00 28.57           C  
ATOM   1736  N   TYR B 160      11.389  50.386 -27.774  1.00 33.79           N  
ATOM   1737  CA  TYR B 160      12.416  51.056 -27.005  1.00 35.38           C  
ATOM   1738  C   TYR B 160      11.727  52.067 -26.139  1.00 37.38           C  
ATOM   1739  O   TYR B 160      11.988  53.269 -26.243  1.00 38.22           O  
ATOM   1740  CB  TYR B 160      13.383  51.730 -27.956  1.00 35.53           C  
ATOM   1741  CG  TYR B 160      14.126  50.710 -28.772  1.00 35.94           C  
ATOM   1742  CD1 TYR B 160      13.594  50.214 -29.947  1.00 34.60           C  
ATOM   1743  CD2 TYR B 160      15.322  50.187 -28.304  1.00 34.95           C  
ATOM   1744  CE1 TYR B 160      14.276  49.262 -30.681  1.00 36.79           C  
ATOM   1745  CE2 TYR B 160      16.028  49.281 -29.032  1.00 36.14           C  
ATOM   1746  CZ  TYR B 160      15.489  48.806 -30.214  1.00 37.26           C  
ATOM   1747  OH  TYR B 160      16.196  47.883 -30.908  1.00 37.40           O  
ATOM   1748  N   SER B 161      10.818  51.573 -25.306  1.00 37.03           N  
ATOM   1749  CA  SER B 161       9.944  52.449 -24.533  1.00 36.92           C  
ATOM   1750  C   SER B 161       9.589  51.803 -23.194  1.00 35.56           C  
ATOM   1751  O   SER B 161       9.323  50.574 -23.126  1.00 35.18           O  
ATOM   1752  CB  SER B 161       8.686  52.756 -25.403  1.00 38.05           C  
ATOM   1753  OG  SER B 161       7.497  52.952 -24.636  1.00 37.57           O  
ATOM   1754  N   ARG B 162       9.545  52.603 -22.137  1.00 33.19           N  
ATOM   1755  CA  ARG B 162       9.060  52.104 -20.840  1.00 31.78           C  
ATOM   1756  C   ARG B 162       7.605  51.657 -20.828  1.00 29.43           C  
ATOM   1757  O   ARG B 162       7.134  51.064 -19.879  1.00 28.09           O  
ATOM   1758  CB  ARG B 162       9.337  53.132 -19.705  1.00 34.14           C  
ATOM   1759  CG  ARG B 162       8.887  54.587 -19.946  1.00 39.92           C  
ATOM   1760  CD  ARG B 162       9.740  55.632 -19.149  1.00 46.74           C  
ATOM   1761  NE  ARG B 162      11.117  55.731 -19.659  1.00 52.26           N  
ATOM   1762  CZ  ARG B 162      11.749  56.865 -20.025  1.00 53.38           C  
ATOM   1763  NH1 ARG B 162      12.995  56.799 -20.467  1.00 51.88           N1+
ATOM   1764  NH2 ARG B 162      11.168  58.064 -19.955  1.00 52.52           N  
ATOM   1765  N   ASP B 163       6.868  51.972 -21.871  1.00 27.37           N  
ATOM   1766  CA  ASP B 163       5.460  51.619 -21.930  1.00 26.61           C  
ATOM   1767  C   ASP B 163       5.290  50.212 -22.561  1.00 25.46           C  
ATOM   1768  O   ASP B 163       4.203  49.807 -22.822  1.00 25.80           O  
ATOM   1769  CB  ASP B 163       4.659  52.632 -22.795  1.00 25.93           C  
ATOM   1770  CG  ASP B 163       4.412  53.977 -22.077  1.00 28.54           C  
ATOM   1771  OD1 ASP B 163       4.066  54.947 -22.754  1.00 25.49           O  
ATOM   1772  OD2 ASP B 163       4.548  54.042 -20.839  1.00 30.54           O1-
ATOM   1773  N   ALA B 164       6.371  49.501 -22.787  1.00 25.10           N  
ATOM   1774  CA  ALA B 164       6.273  48.136 -23.331  1.00 26.33           C  
ATOM   1775  C   ALA B 164       5.442  47.244 -22.390  1.00 25.74           C  
ATOM   1776  O   ALA B 164       5.385  47.478 -21.150  1.00 26.52           O  
ATOM   1777  CB  ALA B 164       7.676  47.546 -23.542  1.00 25.28           C  
ATOM   1778  N   ASP B 165       4.780  46.223 -22.941  1.00 25.57           N  
ATOM   1779  CA  ASP B 165       4.027  45.277 -22.106  1.00 24.59           C  
ATOM   1780  C   ASP B 165       4.964  44.489 -21.204  1.00 22.65           C  
ATOM   1781  O   ASP B 165       4.750  44.349 -20.013  1.00 23.17           O  
ATOM   1782  CB  ASP B 165       3.232  44.269 -22.961  1.00 25.07           C  
ATOM   1783  CG  ASP B 165       2.199  44.910 -23.840  1.00 27.98           C  
ATOM   1784  OD1 ASP B 165       2.199  44.617 -25.053  1.00 29.75           O  
ATOM   1785  OD2 ASP B 165       1.340  45.671 -23.320  1.00 32.62           O1-
ATOM   1786  N   ILE B 166       5.995  43.941 -21.790  1.00 22.97           N  
ATOM   1787  CA  ILE B 166       6.950  43.069 -21.081  1.00 23.40           C  
ATOM   1788  C   ILE B 166       8.276  43.792 -21.021  1.00 23.93           C  
ATOM   1789  O   ILE B 166       8.994  43.881 -22.007  1.00 24.98           O  
ATOM   1790  CB  ILE B 166       7.124  41.735 -21.849  1.00 23.05           C  
ATOM   1791  CG1 ILE B 166       5.763  41.031 -21.929  1.00 21.90           C  
ATOM   1792  CG2 ILE B 166       8.260  40.944 -21.275  1.00 21.31           C  
ATOM   1793  CD1 ILE B 166       5.779  39.690 -22.730  1.00 21.40           C  
ATOM   1794  N   VAL B 167       8.618  44.265 -19.823  1.00 24.77           N  
ATOM   1795  CA  VAL B 167       9.872  44.954 -19.610  1.00 23.32           C  
ATOM   1796  C   VAL B 167      10.859  43.961 -19.036  1.00 23.68           C  
ATOM   1797  O   VAL B 167      10.603  43.285 -18.024  1.00 23.91           O  
ATOM   1798  CB  VAL B 167       9.691  46.164 -18.643  1.00 23.56           C  
ATOM   1799  CG1 VAL B 167      11.061  46.721 -18.235  1.00 24.87           C  
ATOM   1800  CG2 VAL B 167       8.824  47.239 -19.302  1.00 23.07           C  
ATOM   1801  N   ILE B 168      11.984  43.855 -19.705  1.00 23.50           N  
ATOM   1802  CA  ILE B 168      12.979  42.865 -19.366  1.00 25.18           C  
ATOM   1803  C   ILE B 168      14.157  43.588 -18.710  1.00 25.16           C  
ATOM   1804  O   ILE B 168      14.645  44.597 -19.208  1.00 24.43           O  
ATOM   1805  CB  ILE B 168      13.457  42.110 -20.659  1.00 23.28           C  
ATOM   1806  CG1 ILE B 168      12.330  41.301 -21.324  1.00 24.17           C  
ATOM   1807  CG2 ILE B 168      14.756  41.353 -20.410  1.00 23.93           C  
ATOM   1808  CD1 ILE B 168      12.686  40.813 -22.736  1.00 21.33           C  
ATOM   1809  N   GLN B 169      14.581  43.074 -17.573  1.00 27.57           N  
ATOM   1810  CA  GLN B 169      15.692  43.650 -16.857  1.00 29.48           C  
ATOM   1811  C   GLN B 169      16.544  42.636 -16.104  1.00 29.58           C  
ATOM   1812  O   GLN B 169      16.063  41.593 -15.664  1.00 30.46           O  
ATOM   1813  CB  GLN B 169      15.229  44.792 -15.943  1.00 31.49           C  
ATOM   1814  CG  GLN B 169      14.570  44.335 -14.699  1.00 35.96           C  
ATOM   1815  CD  GLN B 169      14.299  45.473 -13.726  1.00 42.25           C  
ATOM   1816  NE2 GLN B 169      15.084  45.505 -12.652  1.00 43.05           N  
ATOM   1817  OE1 GLN B 169      13.378  46.303 -13.925  1.00 43.26           O  
ATOM   1818  N   PHE B 170      17.830  42.926 -15.999  1.00 28.86           N  
ATOM   1819  CA  PHE B 170      18.728  42.132 -15.194  1.00 29.43           C  
ATOM   1820  C   PHE B 170      19.000  42.909 -13.927  1.00 31.86           C  
ATOM   1821  O   PHE B 170      19.271  44.115 -13.993  1.00 32.46           O  
ATOM   1822  CB  PHE B 170      20.025  41.970 -15.930  1.00 28.74           C  
ATOM   1823  CG  PHE B 170      19.933  41.059 -17.113  1.00 26.07           C  
ATOM   1824  CD1 PHE B 170      19.688  41.585 -18.377  1.00 28.36           C  
ATOM   1825  CD2 PHE B 170      20.179  39.689 -16.987  1.00 25.17           C  
ATOM   1826  CE1 PHE B 170      19.652  40.760 -19.520  1.00 21.70           C  
ATOM   1827  CE2 PHE B 170      20.112  38.859 -18.107  1.00 22.30           C  
ATOM   1828  CZ  PHE B 170      19.845  39.423 -19.385  1.00 23.62           C  
ATOM   1829  N   GLY B 171      18.908  42.233 -12.787  1.00 33.09           N  
ATOM   1830  CA  GLY B 171      19.033  42.895 -11.484  1.00 36.08           C  
ATOM   1831  C   GLY B 171      19.565  41.959 -10.434  1.00 37.38           C  
ATOM   1832  O   GLY B 171      19.727  40.759 -10.695  1.00 37.45           O  
ATOM   1833  N   VAL B 172      19.857  42.494  -9.248  1.00 39.62           N  
ATOM   1834  CA  VAL B 172      20.405  41.713  -8.134  1.00 41.13           C  
ATOM   1835  C   VAL B 172      19.740  42.012  -6.779  1.00 41.73           C  
ATOM   1836  O   VAL B 172      19.331  43.132  -6.513  1.00 42.17           O  
ATOM   1837  CB  VAL B 172      21.914  41.950  -7.991  1.00 42.49           C  
ATOM   1838  CG1 VAL B 172      22.660  41.355  -9.168  1.00 41.19           C  
ATOM   1839  CG2 VAL B 172      22.195  43.435  -7.886  1.00 43.80           C  
ATOM   1840  N   ALA B 173      19.630  40.997  -5.931  1.00 42.63           N  
ATOM   1841  CA  ALA B 173      19.071  41.161  -4.589  1.00 43.62           C  
ATOM   1842  C   ALA B 173      17.682  41.795  -4.633  1.00 44.37           C  
ATOM   1843  O   ALA B 173      16.832  41.377  -5.412  1.00 43.06           O  
ATOM   1844  CB  ALA B 173      20.011  41.966  -3.703  1.00 43.27           C  
ATOM   1845  N   GLU B 174      17.455  42.808  -3.801  1.00 44.65           N  
ATOM   1846  CA  GLU B 174      16.220  43.575  -3.888  1.00 45.83           C  
ATOM   1847  C   GLU B 174      16.440  44.502  -5.059  1.00 45.03           C  
ATOM   1848  O   GLU B 174      17.452  45.187  -5.117  1.00 44.21           O  
ATOM   1849  CB  GLU B 174      15.982  44.392  -2.616  1.00 45.77           C  
ATOM   1850  CG  GLU B 174      14.513  44.641  -2.293  1.00 49.92           C  
ATOM   1851  CD  GLU B 174      13.831  45.582  -3.272  1.00 54.85           C  
ATOM   1852  OE1 GLU B 174      14.368  46.678  -3.531  1.00 57.21           O  
ATOM   1853  OE2 GLU B 174      12.750  45.228  -3.778  1.00 54.04           O1-
ATOM   1854  N   HIS B 175      15.512  44.525  -6.004  1.00 44.62           N  
ATOM   1855  CA  HIS B 175      15.769  45.324  -7.225  1.00 43.69           C  
ATOM   1856  C   HIS B 175      14.597  46.164  -7.661  1.00 43.84           C  
ATOM   1857  O   HIS B 175      14.524  46.607  -8.825  1.00 43.95           O  
ATOM   1858  CB  HIS B 175      16.262  44.453  -8.379  1.00 43.46           C  
ATOM   1859  CG  HIS B 175      15.376  43.291  -8.661  1.00 41.39           C  
ATOM   1860  CD2 HIS B 175      14.440  43.095  -9.621  1.00 42.22           C  
ATOM   1861  ND1 HIS B 175      15.393  42.142  -7.897  1.00 38.68           N  
ATOM   1862  CE1 HIS B 175      14.507  41.287  -8.379  1.00 38.42           C  
ATOM   1863  NE2 HIS B 175      13.926  41.830  -9.437  1.00 36.38           N  
ATOM   1864  N   GLY B 176      13.669  46.366  -6.741  1.00 43.34           N  
ATOM   1865  CA  GLY B 176      12.645  47.345  -6.971  1.00 44.23           C  
ATOM   1866  C   GLY B 176      11.237  46.834  -6.846  1.00 45.14           C  
ATOM   1867  O   GLY B 176      10.291  47.629  -6.912  1.00 46.64           O  
ATOM   1868  N   ASP B 177      11.052  45.527  -6.662  1.00 44.45           N  
ATOM   1869  CA  ASP B 177       9.711  45.019  -6.784  1.00 44.32           C  
ATOM   1870  C   ASP B 177       9.290  44.246  -5.560  1.00 44.18           C  
ATOM   1871  O   ASP B 177       8.259  43.571  -5.542  1.00 42.97           O  
ATOM   1872  CB  ASP B 177       9.578  44.211  -8.071  1.00 44.42           C  
ATOM   1873  CG  ASP B 177      10.455  42.985  -8.094  1.00 44.85           C  
ATOM   1874  OD1 ASP B 177      10.397  42.264  -9.117  1.00 45.96           O  
ATOM   1875  OD2 ASP B 177      11.185  42.727  -7.107  1.00 43.95           O1-
ATOM   1876  N   GLY B 178      10.141  44.327  -4.549  1.00 44.91           N  
ATOM   1877  CA  GLY B 178       9.902  43.695  -3.251  1.00 45.43           C  
ATOM   1878  C   GLY B 178      10.049  42.203  -3.299  1.00 45.92           C  
ATOM   1879  O   GLY B 178       9.738  41.496  -2.323  1.00 46.83           O  
ATOM   1880  N   TYR B 179      10.523  41.709  -4.438  1.00 45.23           N  
ATOM   1881  CA  TYR B 179      10.648  40.290  -4.646  1.00 44.50           C  
ATOM   1882  C   TYR B 179      12.126  40.039  -4.939  1.00 43.76           C  
ATOM   1883  O   TYR B 179      12.536  39.909  -6.103  1.00 43.58           O  
ATOM   1884  CB  TYR B 179       9.758  39.866  -5.796  1.00 44.95           C  
ATOM   1885  CG  TYR B 179       8.317  39.681  -5.418  1.00 44.55           C  
ATOM   1886  CD1 TYR B 179       7.362  40.604  -5.774  1.00 45.82           C  
ATOM   1887  CD2 TYR B 179       7.914  38.542  -4.732  1.00 49.13           C  
ATOM   1888  CE1 TYR B 179       6.019  40.408  -5.442  1.00 48.16           C  
ATOM   1889  CE2 TYR B 179       6.579  38.315  -4.408  1.00 50.89           C  
ATOM   1890  CZ  TYR B 179       5.639  39.247  -4.771  1.00 51.15           C  
ATOM   1891  OH  TYR B 179       4.331  38.994  -4.419  1.00 55.94           O  
ATOM   1892  N   PRO B 180      12.931  39.985  -3.868  1.00 42.72           N  
ATOM   1893  CA  PRO B 180      14.369  40.042  -4.061  1.00 41.47           C  
ATOM   1894  C   PRO B 180      14.955  38.695  -4.453  1.00 39.90           C  
ATOM   1895  O   PRO B 180      14.384  37.621  -4.157  1.00 39.62           O  
ATOM   1896  CB  PRO B 180      14.890  40.536  -2.700  1.00 41.79           C  
ATOM   1897  CG  PRO B 180      13.882  40.001  -1.695  1.00 42.70           C  
ATOM   1898  CD  PRO B 180      12.549  39.924  -2.436  1.00 42.49           C  
ATOM   1899  N   PHE B 181      16.045  38.798  -5.195  1.00 38.42           N  
ATOM   1900  CA  PHE B 181      16.889  37.704  -5.616  1.00 37.75           C  
ATOM   1901  C   PHE B 181      17.883  37.405  -4.481  1.00 37.61           C  
ATOM   1902  O   PHE B 181      18.011  38.201  -3.537  1.00 35.90           O  
ATOM   1903  CB  PHE B 181      17.650  38.143  -6.903  1.00 37.95           C  
ATOM   1904  CG  PHE B 181      16.770  38.146  -8.179  1.00 36.82           C  
ATOM   1905  CD1 PHE B 181      15.808  37.150  -8.390  1.00 34.41           C  
ATOM   1906  CD2 PHE B 181      16.937  39.113  -9.148  1.00 36.48           C  
ATOM   1907  CE1 PHE B 181      15.006  37.160  -9.560  1.00 33.01           C  
ATOM   1908  CE2 PHE B 181      16.159  39.113 -10.323  1.00 37.66           C  
ATOM   1909  CZ  PHE B 181      15.191  38.142 -10.515  1.00 30.68           C  
ATOM   1910  N   ASP B 182      18.625  36.309  -4.625  1.00 37.85           N  
ATOM   1911  CA  ASP B 182      19.394  35.705  -3.530  1.00 37.98           C  
ATOM   1912  C   ASP B 182      20.885  35.464  -3.897  1.00 37.64           C  
ATOM   1913  O   ASP B 182      21.543  34.555  -3.382  1.00 37.68           O  
ATOM   1914  CB  ASP B 182      18.737  34.388  -3.156  1.00 38.07           C  
ATOM   1915  CG  ASP B 182      18.557  33.446  -4.379  1.00 39.15           C  
ATOM   1916  OD1 ASP B 182      19.108  33.723  -5.455  1.00 39.03           O  
ATOM   1917  OD2 ASP B 182      17.870  32.421  -4.271  1.00 38.80           O1-
ATOM   1918  N   GLY B 183      21.450  36.255  -4.788  1.00 38.08           N  
ATOM   1919  CA  GLY B 183      22.828  35.944  -5.176  1.00 37.22           C  
ATOM   1920  C   GLY B 183      22.928  34.696  -6.047  1.00 37.79           C  
ATOM   1921  O   GLY B 183      21.922  34.216  -6.567  1.00 37.18           O  
ATOM   1922  N   LYS B 184      24.147  34.184  -6.227  1.00 37.24           N  
ATOM   1923  CA  LYS B 184      24.405  33.036  -7.087  1.00 37.33           C  
ATOM   1924  C   LYS B 184      23.642  31.771  -6.719  1.00 37.56           C  
ATOM   1925  O   LYS B 184      23.566  31.370  -5.535  1.00 37.02           O  
ATOM   1926  CB  LYS B 184      25.914  32.726  -7.145  1.00 38.50           C  
ATOM   1927  CG  LYS B 184      26.290  31.674  -8.205  1.00 38.66           C  
ATOM   1928  CD  LYS B 184      27.650  31.929  -8.833  1.00 42.24           C  
ATOM   1929  CE  LYS B 184      27.806  31.149 -10.125  1.00 42.44           C  
ATOM   1930  NZ  LYS B 184      27.898  29.697  -9.791  1.00 45.01           N1+
ATOM   1931  N   ASP B 185      23.135  31.111  -7.757  1.00 36.67           N  
ATOM   1932  CA  ASP B 185      22.301  29.909  -7.599  1.00 38.14           C  
ATOM   1933  C   ASP B 185      20.928  30.234  -7.027  1.00 36.83           C  
ATOM   1934  O   ASP B 185      20.561  31.405  -6.982  1.00 37.41           O  
ATOM   1935  CB  ASP B 185      23.024  28.832  -6.762  1.00 38.25           C  
ATOM   1936  CG  ASP B 185      24.141  28.174  -7.537  1.00 41.98           C  
ATOM   1937  OD1 ASP B 185      25.282  28.171  -7.037  1.00 49.39           O  
ATOM   1938  OD2 ASP B 185      23.873  27.700  -8.681  1.00 46.93           O1-
ATOM   1939  N   GLY B 186      20.200  29.184  -6.616  1.00 35.94           N  
ATOM   1940  CA  GLY B 186      18.845  29.265  -6.126  1.00 35.25           C  
ATOM   1941  C   GLY B 186      17.942  29.883  -7.181  1.00 34.42           C  
ATOM   1942  O   GLY B 186      17.787  29.310  -8.285  1.00 34.34           O  
ATOM   1943  N   LEU B 187      17.312  31.002  -6.834  1.00 32.17           N  
ATOM   1944  CA  LEU B 187      16.370  31.657  -7.725  1.00 31.10           C  
ATOM   1945  C   LEU B 187      17.108  32.137  -8.949  1.00 29.65           C  
ATOM   1946  O   LEU B 187      18.160  32.740  -8.841  1.00 29.37           O  
ATOM   1947  CB  LEU B 187      15.709  32.856  -7.038  1.00 31.06           C  
ATOM   1948  CG  LEU B 187      14.847  32.620  -5.802  1.00 31.64           C  
ATOM   1949  CD1 LEU B 187      14.334  33.935  -5.255  1.00 35.83           C  
ATOM   1950  CD2 LEU B 187      13.697  31.685  -6.102  1.00 35.00           C  
ATOM   1951  N   LEU B 188      16.542  31.901 -10.120  1.00 26.97           N  
ATOM   1952  CA  LEU B 188      17.227  32.321 -11.330  1.00 26.41           C  
ATOM   1953  C   LEU B 188      16.578  33.562 -11.912  1.00 23.97           C  
ATOM   1954  O   LEU B 188      17.228  34.353 -12.534  1.00 21.78           O  
ATOM   1955  CB  LEU B 188      17.239  31.172 -12.376  1.00 25.11           C  
ATOM   1956  CG  LEU B 188      17.827  29.827 -11.970  1.00 29.46           C  
ATOM   1957  CD1 LEU B 188      17.623  28.762 -13.080  1.00 29.48           C  
ATOM   1958  CD2 LEU B 188      19.349  29.897 -11.579  1.00 28.61           C  
ATOM   1959  N   ALA B 189      15.264  33.704 -11.763  1.00 22.90           N  
ATOM   1960  CA  ALA B 189      14.613  34.758 -12.512  1.00 21.79           C  
ATOM   1961  C   ALA B 189      13.213  34.672 -12.073  1.00 23.47           C  
ATOM   1962  O   ALA B 189      12.841  33.681 -11.403  1.00 23.22           O  
ATOM   1963  CB  ALA B 189      14.738  34.498 -14.089  1.00 21.10           C  
ATOM   1964  N   HIS B 190      12.421  35.665 -12.428  1.00 21.18           N  
ATOM   1965  CA  HIS B 190      10.978  35.595 -12.190  1.00 22.35           C  
ATOM   1966  C   HIS B 190      10.222  36.510 -13.150  1.00 22.28           C  
ATOM   1967  O   HIS B 190      10.780  37.424 -13.802  1.00 20.53           O  
ATOM   1968  CB  HIS B 190      10.624  35.879 -10.686  1.00 24.31           C  
ATOM   1969  CG  HIS B 190      11.083  37.214 -10.175  1.00 28.38           C  
ATOM   1970  CD2 HIS B 190      10.886  38.476 -10.639  1.00 25.97           C  
ATOM   1971  ND1 HIS B 190      11.775  37.350  -8.990  1.00 33.57           N  
ATOM   1972  CE1 HIS B 190      12.004  38.634  -8.756  1.00 31.15           C  
ATOM   1973  NE2 HIS B 190      11.454  39.337  -9.729  1.00 31.34           N  
ATOM   1974  N   ALA B 191       8.940  36.246 -13.315  1.00 22.64           N  
ATOM   1975  CA  ALA B 191       8.232  37.093 -14.223  1.00 23.69           C  
ATOM   1976  C   ALA B 191       6.876  37.158 -13.697  1.00 24.69           C  
ATOM   1977  O   ALA B 191       6.441  36.242 -13.041  1.00 27.90           O  
ATOM   1978  CB  ALA B 191       8.235  36.500 -15.686  1.00 22.78           C  
ATOM   1979  N   PHE B 192       6.160  38.206 -14.017  1.00 26.42           N  
ATOM   1980  CA  PHE B 192       4.850  38.383 -13.440  1.00 27.64           C  
ATOM   1981  C   PHE B 192       3.782  38.034 -14.482  1.00 27.66           C  
ATOM   1982  O   PHE B 192       3.961  38.288 -15.667  1.00 27.59           O  
ATOM   1983  CB  PHE B 192       4.760  39.844 -13.010  1.00 28.41           C  
ATOM   1984  CG  PHE B 192       5.742  40.192 -11.938  1.00 30.62           C  
ATOM   1985  CD1 PHE B 192       5.358  40.141 -10.588  1.00 33.29           C  
ATOM   1986  CD2 PHE B 192       7.051  40.532 -12.255  1.00 30.90           C  
ATOM   1987  CE1 PHE B 192       6.280  40.448  -9.574  1.00 35.79           C  
ATOM   1988  CE2 PHE B 192       7.965  40.832 -11.257  1.00 30.06           C  
ATOM   1989  CZ  PHE B 192       7.581  40.814  -9.921  1.00 31.97           C  
ATOM   1990  N   PRO B 193       2.641  37.477 -14.034  1.00 28.03           N  
ATOM   1991  CA  PRO B 193       1.581  37.179 -14.991  1.00 27.32           C  
ATOM   1992  C   PRO B 193       1.060  38.454 -15.678  1.00 26.89           C  
ATOM   1993  O   PRO B 193       1.333  39.553 -15.179  1.00 28.94           O  
ATOM   1994  CB  PRO B 193       0.495  36.549 -14.121  1.00 27.57           C  
ATOM   1995  CG  PRO B 193       0.657  37.271 -12.800  1.00 28.61           C  
ATOM   1996  CD  PRO B 193       2.197  37.292 -12.645  1.00 27.69           C  
ATOM   1997  N   PRO B 194       0.280  38.312 -16.783  1.00 25.79           N  
ATOM   1998  CA  PRO B 194      -0.148  39.459 -17.566  1.00 24.87           C  
ATOM   1999  C   PRO B 194      -0.987  40.465 -16.794  1.00 25.99           C  
ATOM   2000  O   PRO B 194      -1.676  40.122 -15.841  1.00 26.69           O  
ATOM   2001  CB  PRO B 194      -0.980  38.859 -18.709  1.00 23.94           C  
ATOM   2002  CG  PRO B 194      -0.483  37.489 -18.895  1.00 24.00           C  
ATOM   2003  CD  PRO B 194      -0.100  37.044 -17.433  1.00 25.21           C  
ATOM   2004  N   GLY B 195      -0.916  41.710 -17.247  1.00 26.65           N  
ATOM   2005  CA  GLY B 195      -1.520  42.817 -16.532  1.00 26.78           C  
ATOM   2006  C   GLY B 195      -0.670  44.069 -16.696  1.00 26.84           C  
ATOM   2007  O   GLY B 195       0.363  44.052 -17.403  1.00 26.49           O  
ATOM   2008  N   PRO B 196      -1.077  45.144 -16.019  1.00 27.05           N  
ATOM   2009  CA  PRO B 196      -0.468  46.479 -16.204  1.00 28.25           C  
ATOM   2010  C   PRO B 196       0.785  46.649 -15.351  1.00 28.29           C  
ATOM   2011  O   PRO B 196       0.903  45.994 -14.286  1.00 26.27           O  
ATOM   2012  CB  PRO B 196      -1.566  47.432 -15.715  1.00 27.04           C  
ATOM   2013  CG  PRO B 196      -2.289  46.640 -14.579  1.00 30.55           C  
ATOM   2014  CD  PRO B 196      -2.309  45.184 -15.193  1.00 28.28           C  
ATOM   2015  N   GLY B 197       1.684  47.517 -15.820  1.00 28.22           N  
ATOM   2016  CA  GLY B 197       2.841  47.937 -15.044  1.00 28.19           C  
ATOM   2017  C   GLY B 197       3.814  46.817 -14.792  1.00 28.98           C  
ATOM   2018  O   GLY B 197       4.339  46.236 -15.736  1.00 28.89           O  
ATOM   2019  N   ILE B 198       4.055  46.492 -13.516  1.00 29.62           N  
ATOM   2020  CA  ILE B 198       4.979  45.344 -13.140  1.00 30.15           C  
ATOM   2021  C   ILE B 198       4.491  44.010 -13.772  1.00 29.26           C  
ATOM   2022  O   ILE B 198       5.295  43.138 -14.066  1.00 29.92           O  
ATOM   2023  CB  ILE B 198       5.132  45.146 -11.579  1.00 30.91           C  
ATOM   2024  CG1 ILE B 198       6.343  44.270 -11.192  1.00 30.78           C  
ATOM   2025  CG2 ILE B 198       3.846  44.597 -10.976  1.00 31.59           C  
ATOM   2026  CD1 ILE B 198       7.541  44.590 -11.951  1.00 36.39           C  
ATOM   2027  N   GLN B 199       3.182  43.870 -13.977  1.00 27.61           N  
ATOM   2028  CA  GLN B 199       2.668  42.624 -14.511  1.00 27.48           C  
ATOM   2029  C   GLN B 199       3.233  42.442 -15.931  1.00 26.90           C  
ATOM   2030  O   GLN B 199       3.480  43.407 -16.635  1.00 24.77           O  
ATOM   2031  CB  GLN B 199       1.145  42.564 -14.490  1.00 27.92           C  
ATOM   2032  CG  GLN B 199       0.480  42.991 -13.187  1.00 31.84           C  
ATOM   2033  CD  GLN B 199       0.842  42.103 -12.022  1.00 37.86           C  
ATOM   2034  NE2 GLN B 199       0.866  42.684 -10.843  1.00 40.61           N  
ATOM   2035  OE1 GLN B 199       1.076  40.901 -12.173  1.00 40.15           O  
ATOM   2036  N   GLY B 200       3.502  41.196 -16.298  1.00 26.96           N  
ATOM   2037  CA  GLY B 200       4.106  40.915 -17.582  1.00 26.79           C  
ATOM   2038  C   GLY B 200       5.615  41.005 -17.641  1.00 26.58           C  
ATOM   2039  O   GLY B 200       6.208  40.505 -18.590  1.00 26.34           O  
ATOM   2040  N   ASP B 201       6.255  41.623 -16.644  1.00 26.56           N  
ATOM   2041  CA  ASP B 201       7.690  41.911 -16.702  1.00 25.14           C  
ATOM   2042  C   ASP B 201       8.516  40.688 -16.366  1.00 25.13           C  
ATOM   2043  O   ASP B 201       8.028  39.740 -15.737  1.00 24.59           O  
ATOM   2044  CB  ASP B 201       8.077  43.123 -15.821  1.00 25.97           C  
ATOM   2045  CG  ASP B 201       7.400  44.450 -16.296  1.00 29.02           C  
ATOM   2046  OD1 ASP B 201       6.669  44.455 -17.332  1.00 25.53           O  
ATOM   2047  OD2 ASP B 201       7.561  45.490 -15.608  1.00 30.95           O1-
ATOM   2048  N   ALA B 202       9.766  40.688 -16.790  1.00 23.90           N  
ATOM   2049  CA  ALA B 202      10.570  39.501 -16.624  1.00 24.27           C  
ATOM   2050  C   ALA B 202      11.934  39.937 -16.089  1.00 24.27           C  
ATOM   2051  O   ALA B 202      12.607  40.730 -16.717  1.00 25.06           O  
ATOM   2052  CB  ALA B 202      10.749  38.778 -17.988  1.00 22.06           C  
ATOM   2053  N   HIS B 203      12.340  39.380 -14.957  1.00 23.92           N  
ATOM   2054  CA  HIS B 203      13.615  39.790 -14.332  1.00 23.80           C  
ATOM   2055  C   HIS B 203      14.566  38.641 -14.225  1.00 22.96           C  
ATOM   2056  O   HIS B 203      14.147  37.556 -13.857  1.00 23.08           O  
ATOM   2057  CB  HIS B 203      13.394  40.367 -12.945  1.00 23.29           C  
ATOM   2058  CG  HIS B 203      12.545  41.603 -12.899  1.00 23.76           C  
ATOM   2059  CD2 HIS B 203      12.148  42.469 -13.865  1.00 24.70           C  
ATOM   2060  ND1 HIS B 203      11.974  42.049 -11.722  1.00 24.55           N  
ATOM   2061  CE1 HIS B 203      11.251  43.131 -11.969  1.00 27.11           C  
ATOM   2062  NE2 HIS B 203      11.341  43.405 -13.263  1.00 29.01           N  
ATOM   2063  N   PHE B 204      15.842  38.904 -14.541  1.00 23.37           N  
ATOM   2064  CA  PHE B 204      16.892  37.904 -14.591  1.00 23.71           C  
ATOM   2065  C   PHE B 204      17.911  38.228 -13.497  1.00 25.24           C  
ATOM   2066  O   PHE B 204      18.414  39.347 -13.429  1.00 25.23           O  
ATOM   2067  CB  PHE B 204      17.520  37.850 -16.004  1.00 23.56           C  
ATOM   2068  CG  PHE B 204      16.553  37.363 -17.065  1.00 23.09           C  
ATOM   2069  CD1 PHE B 204      15.628  38.246 -17.638  1.00 19.19           C  
ATOM   2070  CD2 PHE B 204      16.486  35.996 -17.388  1.00 19.82           C  
ATOM   2071  CE1 PHE B 204      14.707  37.816 -18.546  1.00 27.71           C  
ATOM   2072  CE2 PHE B 204      15.545  35.538 -18.311  1.00 18.69           C  
ATOM   2073  CZ  PHE B 204      14.641  36.432 -18.884  1.00 22.23           C  
ATOM   2074  N   ASP B 205      18.145  37.285 -12.590  1.00 24.56           N  
ATOM   2075  CA  ASP B 205      19.152  37.473 -11.531  1.00 26.26           C  
ATOM   2076  C   ASP B 205      20.517  37.590 -12.146  1.00 26.62           C  
ATOM   2077  O   ASP B 205      21.018  36.615 -12.686  1.00 27.62           O  
ATOM   2078  CB  ASP B 205      19.093  36.289 -10.532  1.00 26.37           C  
ATOM   2079  CG  ASP B 205      19.952  36.510  -9.269  1.00 29.44           C  
ATOM   2080  OD1 ASP B 205      20.715  37.510  -9.204  1.00 26.76           O  
ATOM   2081  OD2 ASP B 205      19.858  35.610  -8.375  1.00 28.54           O1-
ATOM   2082  N   ASP B 206      21.113  38.792 -12.108  1.00 28.58           N  
ATOM   2083  CA  ASP B 206      22.454  38.972 -12.643  1.00 30.57           C  
ATOM   2084  C   ASP B 206      23.624  38.534 -11.745  1.00 31.18           C  
ATOM   2085  O   ASP B 206      24.764  38.625 -12.148  1.00 31.54           O  
ATOM   2086  CB  ASP B 206      22.699  40.349 -13.205  1.00 30.62           C  
ATOM   2087  CG  ASP B 206      23.648  40.302 -14.421  1.00 34.04           C  
ATOM   2088  OD1 ASP B 206      23.932  39.181 -14.972  1.00 32.93           O  
ATOM   2089  OD2 ASP B 206      24.133  41.382 -14.836  1.00 35.18           O1-
ATOM   2090  N   ASP B 207      23.329  38.028 -10.546  1.00 32.71           N  
ATOM   2091  CA  ASP B 207      24.320  37.232  -9.784  1.00 32.88           C  
ATOM   2092  C   ASP B 207      24.540  35.848 -10.385  1.00 32.41           C  
ATOM   2093  O   ASP B 207      25.446  35.118  -9.986  1.00 32.70           O  
ATOM   2094  CB  ASP B 207      23.856  37.110  -8.327  1.00 33.83           C  
ATOM   2095  CG  ASP B 207      24.134  38.399  -7.532  1.00 35.86           C  
ATOM   2096  OD1 ASP B 207      23.430  38.690  -6.532  1.00 36.41           O  
ATOM   2097  OD2 ASP B 207      25.048  39.142  -7.952  1.00 32.60           O1-
ATOM   2098  N   GLU B 208      23.666  35.451 -11.314  1.00 31.40           N  
ATOM   2099  CA  GLU B 208      23.888  34.215 -12.062  1.00 29.49           C  
ATOM   2100  C   GLU B 208      24.772  34.503 -13.239  1.00 28.74           C  
ATOM   2101  O   GLU B 208      24.776  35.618 -13.756  1.00 28.02           O  
ATOM   2102  CB  GLU B 208      22.583  33.635 -12.633  1.00 30.58           C  
ATOM   2103  CG  GLU B 208      21.442  33.430 -11.667  1.00 29.05           C  
ATOM   2104  CD  GLU B 208      21.825  32.656 -10.416  1.00 30.25           C  
ATOM   2105  OE1 GLU B 208      21.184  32.931  -9.394  1.00 29.84           O  
ATOM   2106  OE2 GLU B 208      22.754  31.801 -10.444  1.00 33.65           O1-
ATOM   2107  N   LEU B 209      25.486  33.489 -13.704  1.00 28.03           N  
ATOM   2108  CA  LEU B 209      26.227  33.591 -14.943  1.00 28.13           C  
ATOM   2109  C   LEU B 209      25.286  33.155 -16.103  1.00 27.56           C  
ATOM   2110  O   LEU B 209      24.837  32.005 -16.128  1.00 26.45           O  
ATOM   2111  CB  LEU B 209      27.405  32.636 -14.881  1.00 28.86           C  
ATOM   2112  CG  LEU B 209      28.713  32.885 -15.659  1.00 32.00           C  
ATOM   2113  CD1 LEU B 209      29.219  31.593 -16.208  1.00 32.82           C  
ATOM   2114  CD2 LEU B 209      28.640  33.909 -16.748  1.00 34.19           C  
ATOM   2115  N   TRP B 210      24.998  34.090 -17.028  1.00 26.94           N  
ATOM   2116  CA  TRP B 210      24.171  33.833 -18.214  1.00 26.67           C  
ATOM   2117  C   TRP B 210      25.066  33.413 -19.352  1.00 26.36           C  
ATOM   2118  O   TRP B 210      26.099  34.032 -19.591  1.00 26.50           O  
ATOM   2119  CB  TRP B 210      23.283  35.066 -18.573  1.00 26.78           C  
ATOM   2120  CG  TRP B 210      22.338  35.315 -17.426  1.00 25.09           C  
ATOM   2121  CD1 TRP B 210      22.404  36.316 -16.487  1.00 26.30           C  
ATOM   2122  CD2 TRP B 210      21.253  34.477 -17.050  1.00 25.42           C  
ATOM   2123  CE2 TRP B 210      20.689  35.019 -15.864  1.00 23.86           C  
ATOM   2124  CE3 TRP B 210      20.697  33.300 -17.605  1.00 23.08           C  
ATOM   2125  NE1 TRP B 210      21.395  36.148 -15.546  1.00 26.11           N  
ATOM   2126  CZ2 TRP B 210      19.560  34.455 -15.243  1.00 26.70           C  
ATOM   2127  CZ3 TRP B 210      19.624  32.702 -16.956  1.00 23.78           C  
ATOM   2128  CH2 TRP B 210      19.059  33.273 -15.789  1.00 24.03           C  
ATOM   2129  N   SER B 211      24.685  32.325 -20.024  1.00 25.75           N  
ATOM   2130  CA  SER B 211      25.436  31.824 -21.185  1.00 25.23           C  
ATOM   2131  C   SER B 211      24.460  31.216 -22.219  1.00 25.35           C  
ATOM   2132  O   SER B 211      23.219  31.347 -22.101  1.00 22.45           O  
ATOM   2133  CB  SER B 211      26.406  30.710 -20.727  1.00 25.67           C  
ATOM   2134  OG  SER B 211      25.634  29.711 -20.049  1.00 27.87           O  
ATOM   2135  N   LEU B 212      25.014  30.558 -23.223  1.00 24.84           N  
ATOM   2136  CA  LEU B 212      24.215  29.769 -24.160  1.00 26.11           C  
ATOM   2137  C   LEU B 212      25.010  28.518 -24.489  1.00 26.98           C  
ATOM   2138  O   LEU B 212      26.229  28.489 -24.339  1.00 27.62           O  
ATOM   2139  CB  LEU B 212      23.888  30.533 -25.449  1.00 24.99           C  
ATOM   2140  CG  LEU B 212      23.062  31.793 -25.402  1.00 25.47           C  
ATOM   2141  CD1 LEU B 212      23.049  32.393 -26.831  1.00 25.54           C  
ATOM   2142  CD2 LEU B 212      21.658  31.491 -24.938  1.00 21.58           C  
ATOM   2143  N   GLY B 213      24.321  27.465 -24.859  1.00 28.42           N  
ATOM   2144  CA  GLY B 213      25.020  26.187 -25.105  1.00 31.12           C  
ATOM   2145  C   GLY B 213      25.371  25.420 -23.846  1.00 32.58           C  
ATOM   2146  O   GLY B 213      25.233  25.913 -22.698  1.00 32.14           O  
ATOM   2147  N   LYS B 214      25.807  24.175 -24.055  1.00 34.35           N  
ATOM   2148  CA  LYS B 214      26.245  23.295 -22.952  1.00 33.65           C  
ATOM   2149  C   LYS B 214      27.533  23.812 -22.320  1.00 33.76           C  
ATOM   2150  O   LYS B 214      28.466  24.178 -23.024  1.00 33.47           O  
ATOM   2151  CB  LYS B 214      26.553  21.911 -23.502  1.00 34.69           C  
ATOM   2152  CG  LYS B 214      26.781  20.882 -22.416  1.00 33.73           C  
ATOM   2153  CD  LYS B 214      26.883  19.545 -23.110  1.00 40.50           C  
ATOM   2154  CE  LYS B 214      27.368  18.405 -22.205  1.00 43.96           C  
ATOM   2155  NZ  LYS B 214      27.635  17.207 -23.102  1.00 46.36           N1+
ATOM   2156  N   GLY B 215      27.606  23.814 -20.993  1.00 33.18           N  
ATOM   2157  CA  GLY B 215      28.803  24.331 -20.352  1.00 32.49           C  
ATOM   2158  C   GLY B 215      28.430  25.046 -19.082  1.00 32.35           C  
ATOM   2159  O   GLY B 215      27.494  24.642 -18.360  1.00 32.13           O  
ATOM   2160  N  AGLN B 216      29.150  26.136 -18.839  0.52 31.31           N  
ATOM   2161  N  BGLN B 216      29.149  26.103 -18.759  0.48 31.73           N  
ATOM   2162  CA AGLN B 216      28.901  27.037 -17.713  0.52 29.96           C  
ATOM   2163  CA BGLN B 216      28.870  26.768 -17.499  0.48 30.62           C  
ATOM   2164  C  AGLN B 216      27.540  27.643 -17.682  0.52 28.70           C  
ATOM   2165  C  BGLN B 216      27.814  27.838 -17.617  0.48 29.18           C  
ATOM   2166  O  AGLN B 216      26.880  27.744 -18.704  0.52 28.66           O  
ATOM   2167  O  BGLN B 216      27.616  28.416 -18.687  0.48 28.41           O  
ATOM   2168  CB AGLN B 216      29.858  28.203 -17.781  0.52 29.38           C  
ATOM   2169  CB BGLN B 216      30.148  27.317 -16.912  0.48 31.12           C  
ATOM   2170  CG AGLN B 216      31.223  27.852 -17.386  0.52 32.72           C  
ATOM   2171  CG BGLN B 216      31.069  27.768 -17.938  0.48 33.01           C  
ATOM   2172  CD AGLN B 216      31.355  26.398 -17.152  0.52 33.91           C  
ATOM   2173  CD BGLN B 216      30.603  29.032 -18.577  0.48 35.90           C  
ATOM   2174  NE2AGLN B 216      31.105  25.972 -15.931  0.52 36.33           N  
ATOM   2175  NE2BGLN B 216      31.265  29.417 -19.662  0.48 37.93           N  
ATOM   2176  OE1AGLN B 216      31.643  25.647 -18.075  0.52 37.76           O  
ATOM   2177  OE1BGLN B 216      29.663  29.673 -18.104  0.48 37.10           O  
ATOM   2178  N   GLY B 217      27.144  28.086 -16.494  1.00 28.55           N  
ATOM   2179  CA  GLY B 217      26.109  29.090 -16.381  1.00 26.99           C  
ATOM   2180  C   GLY B 217      24.735  28.534 -16.758  1.00 26.50           C  
ATOM   2181  O   GLY B 217      24.558  27.323 -16.996  1.00 25.87           O  
ATOM   2182  N   TYR B 218      23.747  29.417 -16.780  1.00 25.31           N  
ATOM   2183  CA  TYR B 218      22.401  29.004 -17.158  1.00 24.34           C  
ATOM   2184  C   TYR B 218      22.146  29.627 -18.513  1.00 23.08           C  
ATOM   2185  O   TYR B 218      22.492  30.810 -18.696  1.00 21.51           O  
ATOM   2186  CB  TYR B 218      21.421  29.534 -16.144  1.00 24.84           C  
ATOM   2187  CG  TYR B 218      21.495  28.860 -14.783  1.00 29.08           C  
ATOM   2188  CD1 TYR B 218      22.208  29.460 -13.734  1.00 36.02           C  
ATOM   2189  CD2 TYR B 218      20.859  27.652 -14.532  1.00 31.77           C  
ATOM   2190  CE1 TYR B 218      22.294  28.852 -12.459  1.00 34.98           C  
ATOM   2191  CE2 TYR B 218      20.921  27.030 -13.256  1.00 33.09           C  
ATOM   2192  CZ  TYR B 218      21.651  27.649 -12.235  1.00 35.43           C  
ATOM   2193  OH  TYR B 218      21.746  27.096 -10.973  1.00 36.13           O  
ATOM   2194  N   SER B 219      21.567  28.847 -19.444  1.00 22.80           N  
ATOM   2195  CA  SER B 219      21.152  29.317 -20.781  1.00 21.88           C  
ATOM   2196  C   SER B 219      20.093  30.419 -20.682  1.00 21.18           C  
ATOM   2197  O   SER B 219      18.964  30.203 -20.191  1.00 19.70           O  
ATOM   2198  CB  SER B 219      20.651  28.143 -21.659  1.00 22.51           C  
ATOM   2199  OG  SER B 219      19.961  28.600 -22.822  1.00 24.36           O  
ATOM   2200  N   LEU B 220      20.457  31.594 -21.172  1.00 20.17           N  
ATOM   2201  CA  LEU B 220      19.520  32.732 -21.209  1.00 19.34           C  
ATOM   2202  C   LEU B 220      18.346  32.418 -22.111  1.00 18.98           C  
ATOM   2203  O   LEU B 220      17.215  32.873 -21.845  1.00 21.23           O  
ATOM   2204  CB  LEU B 220      20.243  33.972 -21.701  1.00 19.47           C  
ATOM   2205  CG  LEU B 220      19.400  35.213 -21.658  1.00 19.37           C  
ATOM   2206  CD1 LEU B 220      19.003  35.502 -20.194  1.00 18.91           C  
ATOM   2207  CD2 LEU B 220      20.118  36.329 -22.244  1.00 23.12           C  
ATOM   2208  N   PHE B 221      18.589  31.625 -23.151  1.00 17.72           N  
ATOM   2209  CA  PHE B 221      17.548  31.287 -24.054  1.00 18.07           C  
ATOM   2210  C   PHE B 221      16.498  30.440 -23.288  1.00 18.60           C  
ATOM   2211  O   PHE B 221      15.328  30.751 -23.290  1.00 17.55           O  
ATOM   2212  CB  PHE B 221      18.065  30.548 -25.318  1.00 16.81           C  
ATOM   2213  CG  PHE B 221      16.946  29.869 -26.136  1.00 21.55           C  
ATOM   2214  CD1 PHE B 221      15.874  30.604 -26.678  1.00 17.77           C  
ATOM   2215  CD2 PHE B 221      16.969  28.472 -26.361  1.00 21.28           C  
ATOM   2216  CE1 PHE B 221      14.788  29.984 -27.443  1.00 19.78           C  
ATOM   2217  CE2 PHE B 221      15.936  27.858 -27.095  1.00 22.06           C  
ATOM   2218  CZ  PHE B 221      14.833  28.624 -27.618  1.00 21.75           C  
ATOM   2219  N   LEU B 222      16.915  29.364 -22.654  1.00 17.28           N  
ATOM   2220  CA  LEU B 222      15.902  28.437 -22.079  1.00 17.95           C  
ATOM   2221  C   LEU B 222      15.229  29.081 -20.883  1.00 17.53           C  
ATOM   2222  O   LEU B 222      13.990  28.966 -20.664  1.00 17.38           O  
ATOM   2223  CB  LEU B 222      16.618  27.140 -21.656  1.00 19.37           C  
ATOM   2224  CG  LEU B 222      17.238  26.304 -22.807  1.00 22.57           C  
ATOM   2225  CD1 LEU B 222      18.241  25.212 -22.327  1.00 24.42           C  
ATOM   2226  CD2 LEU B 222      16.149  25.709 -23.648  1.00 24.43           C  
ATOM   2227  N   VAL B 223      16.020  29.785 -20.079  1.00 16.72           N  
ATOM   2228  CA  VAL B 223      15.392  30.520 -18.939  1.00 18.00           C  
ATOM   2229  C   VAL B 223      14.401  31.613 -19.386  1.00 16.93           C  
ATOM   2230  O   VAL B 223      13.275  31.693 -18.870  1.00 17.91           O  
ATOM   2231  CB  VAL B 223      16.441  31.074 -17.965  1.00 19.22           C  
ATOM   2232  CG1 VAL B 223      15.722  31.915 -16.896  1.00 17.84           C  
ATOM   2233  CG2 VAL B 223      17.266  29.863 -17.391  1.00 17.22           C  
ATOM   2234  N   ALA B 224      14.784  32.365 -20.413  1.00 16.71           N  
ATOM   2235  CA  ALA B 224      13.896  33.368 -20.982  1.00 18.03           C  
ATOM   2236  C   ALA B 224      12.640  32.689 -21.480  1.00 17.44           C  
ATOM   2237  O   ALA B 224      11.546  33.165 -21.246  1.00 20.36           O  
ATOM   2238  CB  ALA B 224      14.614  34.074 -22.185  1.00 16.67           C  
ATOM   2239  N   ALA B 225      12.789  31.581 -22.219  1.00 17.85           N  
ATOM   2240  CA  ALA B 225      11.619  30.899 -22.731  1.00 18.23           C  
ATOM   2241  C   ALA B 225      10.656  30.521 -21.566  1.00 17.63           C  
ATOM   2242  O   ALA B 225       9.414  30.708 -21.682  1.00 16.58           O  
ATOM   2243  CB  ALA B 225      12.023  29.646 -23.497  1.00 17.86           C  
ATOM   2244  N   HIS B 226      11.206  29.915 -20.504  1.00 17.81           N  
ATOM   2245  CA  HIS B 226      10.373  29.596 -19.278  1.00 17.90           C  
ATOM   2246  C   HIS B 226       9.715  30.839 -18.674  1.00 17.53           C  
ATOM   2247  O   HIS B 226       8.500  30.866 -18.418  1.00 15.95           O  
ATOM   2248  CB  HIS B 226      11.220  28.817 -18.256  1.00 18.79           C  
ATOM   2249  CG  HIS B 226      10.486  28.468 -16.972  1.00 19.29           C  
ATOM   2250  CD2 HIS B 226      10.222  29.206 -15.865  1.00 18.18           C  
ATOM   2251  ND1 HIS B 226      10.000  27.203 -16.715  1.00 21.47           N  
ATOM   2252  CE1 HIS B 226       9.437  27.182 -15.512  1.00 19.80           C  
ATOM   2253  NE2 HIS B 226       9.580  28.372 -14.964  1.00 21.87           N  
ATOM   2254  N   GLN B 227      10.494  31.910 -18.486  1.00 17.83           N  
ATOM   2255  CA  GLN B 227       9.987  33.202 -17.919  1.00 17.80           C  
ATOM   2256  C   GLN B 227       8.887  33.843 -18.750  1.00 18.40           C  
ATOM   2257  O   GLN B 227       7.862  34.316 -18.215  1.00 18.03           O  
ATOM   2258  CB  GLN B 227      11.207  34.214 -17.806  1.00 18.39           C  
ATOM   2259  CG  GLN B 227      12.194  33.842 -16.738  1.00 22.30           C  
ATOM   2260  CD  GLN B 227      11.561  33.268 -15.450  1.00 29.30           C  
ATOM   2261  NE2 GLN B 227      12.082  32.109 -14.990  1.00 28.62           N  
ATOM   2262  OE1 GLN B 227      10.609  33.832 -14.898  1.00 29.63           O  
ATOM   2263  N   PHE B 228       9.053  33.785 -20.098  1.00 18.84           N  
ATOM   2264  CA  PHE B 228       8.068  34.370 -21.006  1.00 18.66           C  
ATOM   2265  C   PHE B 228       6.765  33.572 -20.965  1.00 18.84           C  
ATOM   2266  O   PHE B 228       5.717  34.103 -21.137  1.00 19.69           O  
ATOM   2267  CB  PHE B 228       8.595  34.507 -22.464  1.00 19.47           C  
ATOM   2268  CG  PHE B 228       9.801  35.411 -22.610  1.00 19.67           C  
ATOM   2269  CD1 PHE B 228      10.198  36.287 -21.570  1.00 22.41           C  
ATOM   2270  CD2 PHE B 228      10.498  35.444 -23.804  1.00 20.38           C  
ATOM   2271  CE1 PHE B 228      11.325  37.155 -21.689  1.00 18.51           C  
ATOM   2272  CE2 PHE B 228      11.633  36.306 -23.974  1.00 14.88           C  
ATOM   2273  CZ  PHE B 228      12.038  37.178 -22.928  1.00 16.29           C  
ATOM   2274  N   GLY B 229       6.830  32.294 -20.633  1.00 20.19           N  
ATOM   2275  CA  GLY B 229       5.621  31.490 -20.507  1.00 18.23           C  
ATOM   2276  C   GLY B 229       4.892  32.016 -19.283  1.00 17.71           C  
ATOM   2277  O   GLY B 229       3.684  32.185 -19.319  1.00 18.44           O  
ATOM   2278  N   HIS B 230       5.595  32.249 -18.191  1.00 17.83           N  
ATOM   2279  CA  HIS B 230       4.944  32.909 -17.043  1.00 17.84           C  
ATOM   2280  C   HIS B 230       4.387  34.315 -17.470  1.00 17.59           C  
ATOM   2281  O   HIS B 230       3.233  34.697 -17.127  1.00 17.81           O  
ATOM   2282  CB  HIS B 230       5.919  33.065 -15.862  1.00 17.94           C  
ATOM   2283  CG  HIS B 230       6.256  31.797 -15.167  1.00 17.23           C  
ATOM   2284  CD2 HIS B 230       7.450  31.292 -14.764  1.00 14.33           C  
ATOM   2285  ND1 HIS B 230       5.288  30.922 -14.704  1.00 21.04           N  
ATOM   2286  CE1 HIS B 230       5.889  29.913 -14.066  1.00 22.63           C  
ATOM   2287  NE2 HIS B 230       7.196  30.129 -14.081  1.00 15.75           N  
ATOM   2288  N   ALA B 231       5.186  35.098 -18.214  1.00 15.31           N  
ATOM   2289  CA  ALA B 231       4.769  36.463 -18.624  1.00 17.02           C  
ATOM   2290  C   ALA B 231       3.555  36.416 -19.609  1.00 19.12           C  
ATOM   2291  O   ALA B 231       2.890  37.420 -19.787  1.00 21.09           O  
ATOM   2292  CB  ALA B 231       5.919  37.271 -19.164  1.00 15.95           C  
ATOM   2293  N   LEU B 232       3.222  35.211 -20.139  1.00 18.98           N  
ATOM   2294  CA  LEU B 232       1.956  35.022 -20.839  1.00 19.47           C  
ATOM   2295  C   LEU B 232       0.833  34.433 -19.998  1.00 20.01           C  
ATOM   2296  O   LEU B 232      -0.291  34.412 -20.460  1.00 21.18           O  
ATOM   2297  CB  LEU B 232       2.140  34.173 -22.120  1.00 19.27           C  
ATOM   2298  CG  LEU B 232       3.237  34.707 -23.030  1.00 21.55           C  
ATOM   2299  CD1 LEU B 232       3.580  33.725 -24.178  1.00 18.45           C  
ATOM   2300  CD2 LEU B 232       2.737  36.035 -23.563  1.00 19.17           C  
ATOM   2301  N   GLY B 233       1.105  33.964 -18.791  1.00 20.42           N  
ATOM   2302  CA  GLY B 233       0.023  33.468 -17.898  1.00 22.41           C  
ATOM   2303  C   GLY B 233       0.136  31.991 -17.511  1.00 22.94           C  
ATOM   2304  O   GLY B 233      -0.706  31.488 -16.799  1.00 23.34           O  
ATOM   2305  N   LEU B 234       1.172  31.313 -17.983  1.00 22.60           N  
ATOM   2306  CA  LEU B 234       1.382  29.922 -17.624  1.00 24.34           C  
ATOM   2307  C   LEU B 234       1.948  29.765 -16.220  1.00 26.54           C  
ATOM   2308  O   LEU B 234       2.850  30.481 -15.823  1.00 25.82           O  
ATOM   2309  CB  LEU B 234       2.302  29.229 -18.625  1.00 23.22           C  
ATOM   2310  CG  LEU B 234       1.770  29.050 -20.043  1.00 23.59           C  
ATOM   2311  CD1 LEU B 234       2.685  28.157 -20.843  1.00 21.16           C  
ATOM   2312  CD2 LEU B 234       0.354  28.507 -20.030  1.00 25.32           C  
ATOM   2313  N   ASP B 235       1.404  28.814 -15.477  1.00 29.45           N  
ATOM   2314  CA  ASP B 235       1.987  28.388 -14.217  1.00 30.38           C  
ATOM   2315  C   ASP B 235       2.904  27.187 -14.400  1.00 29.53           C  
ATOM   2316  O   ASP B 235       3.307  26.879 -15.513  1.00 31.24           O  
ATOM   2317  CB  ASP B 235       0.923  28.140 -13.165  1.00 32.62           C  
ATOM   2318  CG  ASP B 235       0.894  29.229 -12.134  1.00 40.53           C  
ATOM   2319  OD1 ASP B 235       1.750  29.206 -11.224  1.00 46.35           O  
ATOM   2320  OD2 ASP B 235       0.033  30.122 -12.253  1.00 49.28           O1-
ATOM   2321  N   HIS B 236       3.266  26.537 -13.303  1.00 27.43           N  
ATOM   2322  CA  HIS B 236       4.215  25.436 -13.379  1.00 26.95           C  
ATOM   2323  C   HIS B 236       3.588  24.186 -13.840  1.00 27.45           C  
ATOM   2324  O   HIS B 236       2.409  23.975 -13.645  1.00 26.89           O  
ATOM   2325  CB  HIS B 236       5.015  25.222 -12.090  1.00 27.78           C  
ATOM   2326  CG  HIS B 236       6.073  26.243 -11.933  1.00 24.83           C  
ATOM   2327  CD2 HIS B 236       6.988  26.714 -12.828  1.00 25.92           C  
ATOM   2328  ND1 HIS B 236       6.230  26.976 -10.789  1.00 23.38           N  
ATOM   2329  CE1 HIS B 236       7.197  27.870 -10.981  1.00 28.96           C  
ATOM   2330  NE2 HIS B 236       7.698  27.706 -12.200  1.00 27.76           N  
ATOM   2331  N   SER B 237       4.363  23.399 -14.571  1.00 26.97           N  
ATOM   2332  CA  SER B 237       3.843  22.128 -15.003  1.00 28.06           C  
ATOM   2333  C   SER B 237       4.350  21.035 -14.044  1.00 29.63           C  
ATOM   2334  O   SER B 237       5.505  21.140 -13.500  1.00 27.52           O  
ATOM   2335  CB  SER B 237       4.269  21.879 -16.434  1.00 28.26           C  
ATOM   2336  OG  SER B 237       4.406  20.499 -16.753  1.00 28.24           O  
ATOM   2337  N   SER B 238       3.482  20.013 -13.885  1.00 30.73           N  
ATOM   2338  CA  SER B 238       3.791  18.704 -13.210  1.00 33.29           C  
ATOM   2339  C   SER B 238       4.694  17.717 -13.967  1.00 34.03           C  
ATOM   2340  O   SER B 238       5.247  16.793 -13.361  1.00 34.21           O  
ATOM   2341  CB  SER B 238       2.463  17.998 -12.825  1.00 34.30           C  
ATOM   2342  OG  SER B 238       1.504  17.925 -13.938  1.00 34.82           O  
ATOM   2343  N   VAL B 239       4.849  17.917 -15.288  1.00 33.28           N  
ATOM   2344  CA  VAL B 239       5.550  17.001 -16.194  1.00 33.18           C  
ATOM   2345  C   VAL B 239       6.997  17.354 -16.297  1.00 33.59           C  
ATOM   2346  O   VAL B 239       7.312  18.409 -16.857  1.00 33.38           O  
ATOM   2347  CB  VAL B 239       5.000  17.154 -17.623  1.00 33.84           C  
ATOM   2348  CG1 VAL B 239       5.663  16.208 -18.544  1.00 33.30           C  
ATOM   2349  CG2 VAL B 239       3.470  16.882 -17.616  1.00 33.69           C  
ATOM   2350  N   PRO B 240       7.906  16.482 -15.785  1.00 32.91           N  
ATOM   2351  CA  PRO B 240       9.302  16.918 -15.586  1.00 31.80           C  
ATOM   2352  C   PRO B 240      10.061  17.396 -16.842  1.00 31.18           C  
ATOM   2353  O   PRO B 240      11.023  18.200 -16.728  1.00 31.74           O  
ATOM   2354  CB  PRO B 240       9.958  15.694 -14.907  1.00 33.24           C  
ATOM   2355  CG  PRO B 240       8.714  14.965 -14.202  1.00 32.06           C  
ATOM   2356  CD  PRO B 240       7.689  15.098 -15.282  1.00 33.52           C  
ATOM   2357  N  AGLU B 241       9.688  16.933 -18.033  0.49 29.62           N  
ATOM   2358  N  BGLU B 241       9.637  16.925 -18.018  0.51 29.36           N  
ATOM   2359  CA AGLU B 241      10.399  17.449 -19.205  0.49 27.32           C  
ATOM   2360  CA BGLU B 241      10.240  17.356 -19.287  0.51 26.73           C  
ATOM   2361  C  AGLU B 241       9.801  18.709 -19.800  0.49 25.11           C  
ATOM   2362  C  BGLU B 241       9.788  18.698 -19.796  0.51 24.80           C  
ATOM   2363  O  AGLU B 241      10.319  19.154 -20.797  0.49 23.99           O  
ATOM   2364  O  BGLU B 241      10.378  19.184 -20.734  0.51 23.61           O  
ATOM   2365  CB AGLU B 241      10.567  16.396 -20.299  0.49 28.66           C  
ATOM   2366  CB BGLU B 241       9.970  16.347 -20.406  0.51 28.11           C  
ATOM   2367  CG AGLU B 241      11.059  15.030 -19.805  0.49 31.87           C  
ATOM   2368  CG BGLU B 241       8.922  15.277 -20.104  0.51 29.17           C  
ATOM   2369  CD AGLU B 241      11.715  14.219 -20.897  0.49 34.63           C  
ATOM   2370  CD BGLU B 241       9.559  14.071 -19.432  0.51 33.00           C  
ATOM   2371  OE1AGLU B 241      12.959  14.208 -20.904  0.49 36.25           O  
ATOM   2372  OE1BGLU B 241       8.974  13.536 -18.470  0.51 32.18           O  
ATOM   2373  OE2AGLU B 241      11.001  13.618 -21.744  0.49 35.28           O1-
ATOM   2374  OE2BGLU B 241      10.683  13.683 -19.859  0.51 36.54           O1-
ATOM   2375  N   ALA B 242       8.752  19.303 -19.207  1.00 22.40           N  
ATOM   2376  CA  ALA B 242       8.088  20.336 -19.873  1.00 21.79           C  
ATOM   2377  C   ALA B 242       8.935  21.483 -19.588  1.00 23.03           C  
ATOM   2378  O   ALA B 242       9.599  21.464 -18.565  1.00 22.39           O  
ATOM   2379  CB  ALA B 242       6.660  20.567 -19.351  1.00 24.13           C  
ATOM   2380  N   LEU B 243       8.924  22.482 -20.510  1.00 21.44           N  
ATOM   2381  CA  LEU B 243       9.602  23.757 -20.332  1.00 19.62           C  
ATOM   2382  C   LEU B 243       9.094  24.430 -19.057  1.00 18.67           C  
ATOM   2383  O   LEU B 243       9.858  25.086 -18.394  1.00 16.97           O  
ATOM   2384  CB  LEU B 243       9.334  24.674 -21.538  1.00 18.17           C  
ATOM   2385  CG  LEU B 243      10.007  26.048 -21.387  1.00 20.28           C  
ATOM   2386  CD1 LEU B 243      11.485  25.853 -21.354  1.00 16.64           C  
ATOM   2387  CD2 LEU B 243       9.631  26.896 -22.542  1.00 22.47           C  
ATOM   2388  N   MET B 244       7.780  24.291 -18.746  1.00 16.90           N  
ATOM   2389  CA  MET B 244       7.209  24.926 -17.538  1.00 18.04           C  
ATOM   2390  C   MET B 244       7.406  24.124 -16.233  1.00 19.73           C  
ATOM   2391  O   MET B 244       6.933  24.506 -15.212  1.00 19.51           O  
ATOM   2392  CB  MET B 244       5.762  25.381 -17.755  1.00 18.82           C  
ATOM   2393  CG  MET B 244       5.608  26.373 -18.933  1.00 19.48           C  
ATOM   2394  SD  MET B 244       6.708  27.864 -18.885  1.00 21.51           S  
ATOM   2395  CE  MET B 244       6.255  28.538 -17.291  1.00 21.38           C  
ATOM   2396  N   TYR B 245       8.164  23.034 -16.292  1.00 21.18           N  
ATOM   2397  CA  TYR B 245       8.588  22.278 -15.080  1.00 23.02           C  
ATOM   2398  C   TYR B 245       9.537  23.222 -14.310  1.00 21.72           C  
ATOM   2399  O   TYR B 245      10.371  23.791 -14.902  1.00 21.10           O  
ATOM   2400  CB  TYR B 245       9.313  20.961 -15.433  1.00 22.56           C  
ATOM   2401  CG  TYR B 245       9.445  20.069 -14.173  1.00 31.18           C  
ATOM   2402  CD1 TYR B 245       8.331  19.366 -13.677  1.00 35.25           C  
ATOM   2403  CD2 TYR B 245      10.654  19.975 -13.460  1.00 32.07           C  
ATOM   2404  CE1 TYR B 245       8.416  18.602 -12.524  1.00 36.00           C  
ATOM   2405  CE2 TYR B 245      10.743  19.203 -12.289  1.00 33.79           C  
ATOM   2406  CZ  TYR B 245       9.617  18.525 -11.838  1.00 37.36           C  
ATOM   2407  OH  TYR B 245       9.637  17.796 -10.680  1.00 35.46           O  
ATOM   2408  N   PRO B 246       9.394  23.382 -12.997  1.00 23.58           N  
ATOM   2409  CA  PRO B 246      10.177  24.440 -12.351  1.00 23.42           C  
ATOM   2410  C   PRO B 246      11.548  23.963 -11.855  1.00 25.16           C  
ATOM   2411  O   PRO B 246      11.970  24.333 -10.758  1.00 25.55           O  
ATOM   2412  CB  PRO B 246       9.306  24.854 -11.167  1.00 22.94           C  
ATOM   2413  CG  PRO B 246       8.594  23.600 -10.766  1.00 25.63           C  
ATOM   2414  CD  PRO B 246       8.413  22.769 -12.077  1.00 23.69           C  
ATOM   2415  N   MET B 247      12.253  23.205 -12.674  1.00 24.86           N  
ATOM   2416  CA  MET B 247      13.620  22.860 -12.389  1.00 26.89           C  
ATOM   2417  C   MET B 247      14.376  23.020 -13.717  1.00 24.88           C  
ATOM   2418  O   MET B 247      14.012  22.448 -14.713  1.00 23.38           O  
ATOM   2419  CB  MET B 247      13.673  21.420 -11.792  1.00 26.30           C  
ATOM   2420  CG  MET B 247      14.919  20.619 -12.049  1.00 35.77           C  
ATOM   2421  SD  MET B 247      15.712  20.090 -10.514  1.00 50.26           S  
ATOM   2422  CE  MET B 247      15.962  21.684  -9.688  1.00 46.40           C  
ATOM   2423  N   TYR B 248      15.381  23.868 -13.695  1.00 25.88           N  
ATOM   2424  CA  TYR B 248      16.303  24.032 -14.834  1.00 27.13           C  
ATOM   2425  C   TYR B 248      17.126  22.801 -15.228  1.00 27.84           C  
ATOM   2426  O   TYR B 248      17.932  22.332 -14.479  1.00 28.93           O  
ATOM   2427  CB  TYR B 248      17.302  25.128 -14.529  1.00 25.85           C  
ATOM   2428  CG  TYR B 248      18.154  25.378 -15.721  1.00 23.76           C  
ATOM   2429  CD1 TYR B 248      19.374  24.668 -15.883  1.00 20.15           C  
ATOM   2430  CD2 TYR B 248      17.745  26.317 -16.707  1.00 18.81           C  
ATOM   2431  CE1 TYR B 248      20.166  24.868 -16.963  1.00 23.14           C  
ATOM   2432  CE2 TYR B 248      18.511  26.517 -17.827  1.00 21.57           C  
ATOM   2433  CZ  TYR B 248      19.768  25.819 -17.946  1.00 24.00           C  
ATOM   2434  OH  TYR B 248      20.613  26.036 -19.015  1.00 20.77           O  
ATOM   2435  N   ARG B 249      16.974  22.343 -16.454  1.00 30.33           N  
ATOM   2436  CA  ARG B 249      17.884  21.351 -16.999  1.00 31.89           C  
ATOM   2437  C   ARG B 249      18.290  21.827 -18.377  1.00 32.17           C  
ATOM   2438  O   ARG B 249      17.438  22.263 -19.172  1.00 34.38           O  
ATOM   2439  CB  ARG B 249      17.243  19.960 -17.015  1.00 33.12           C  
ATOM   2440  CG  ARG B 249      17.035  19.391 -15.559  1.00 37.96           C  
ATOM   2441  CD  ARG B 249      16.622  17.913 -15.539  1.00 45.90           C  
ATOM   2442  NE  ARG B 249      15.307  17.599 -14.954  1.00 49.49           N  
ATOM   2443  CZ  ARG B 249      15.095  17.476 -13.632  1.00 54.95           C  
ATOM   2444  NH1 ARG B 249      13.883  17.146 -13.142  1.00 48.65           N1+
ATOM   2445  NH2 ARG B 249      16.113  17.695 -12.784  1.00 55.40           N  
ATOM   2446  N   PHE B 250      19.588  21.804 -18.646  1.00 31.33           N  
ATOM   2447  CA  PHE B 250      20.027  22.134 -19.966  1.00 30.50           C  
ATOM   2448  C   PHE B 250      19.593  21.044 -20.991  1.00 31.52           C  
ATOM   2449  O   PHE B 250      19.659  19.850 -20.692  1.00 28.96           O  
ATOM   2450  CB  PHE B 250      21.527  22.300 -20.040  1.00 30.35           C  
ATOM   2451  CG  PHE B 250      21.972  22.623 -21.424  1.00 27.15           C  
ATOM   2452  CD1 PHE B 250      22.386  21.620 -22.268  1.00 26.16           C  
ATOM   2453  CD2 PHE B 250      21.835  23.912 -21.924  1.00 26.57           C  
ATOM   2454  CE1 PHE B 250      22.742  21.883 -23.571  1.00 24.78           C  
ATOM   2455  CE2 PHE B 250      22.140  24.186 -23.226  1.00 30.11           C  
ATOM   2456  CZ  PHE B 250      22.613  23.173 -24.063  1.00 25.87           C  
ATOM   2457  N   THR B 251      19.175  21.470 -22.193  1.00 32.02           N  
ATOM   2458  CA  THR B 251      18.787  20.535 -23.276  1.00 32.68           C  
ATOM   2459  C   THR B 251      19.063  21.165 -24.618  1.00 33.36           C  
ATOM   2460  O   THR B 251      19.008  22.414 -24.774  1.00 32.91           O  
ATOM   2461  CB  THR B 251      17.301  20.096 -23.244  1.00 33.08           C  
ATOM   2462  CG2 THR B 251      16.354  21.294 -23.238  1.00 32.82           C  
ATOM   2463  OG1 THR B 251      17.019  19.274 -24.395  1.00 35.65           O  
ATOM   2464  N   GLU B 252      19.353  20.294 -25.588  1.00 33.81           N  
ATOM   2465  CA  GLU B 252      19.629  20.724 -26.942  1.00 35.47           C  
ATOM   2466  C   GLU B 252      18.381  20.556 -27.780  1.00 34.12           C  
ATOM   2467  O   GLU B 252      18.312  21.084 -28.875  1.00 34.31           O  
ATOM   2468  CB  GLU B 252      20.739  19.860 -27.543  1.00 37.85           C  
ATOM   2469  CG  GLU B 252      22.042  19.917 -26.736  1.00 40.90           C  
ATOM   2470  CD  GLU B 252      22.926  21.048 -27.187  1.00 47.41           C  
ATOM   2471  OE1 GLU B 252      24.182  20.979 -26.961  1.00 50.20           O  
ATOM   2472  OE2 GLU B 252      22.357  21.994 -27.800  1.00 47.48           O1-
ATOM   2473  N   GLY B 253      17.429  19.787 -27.252  1.00 33.28           N  
ATOM   2474  CA  GLY B 253      16.167  19.461 -27.936  1.00 31.46           C  
ATOM   2475  C   GLY B 253      15.156  20.601 -27.963  1.00 29.90           C  
ATOM   2476  O   GLY B 253      15.319  21.609 -27.247  1.00 28.46           O  
ATOM   2477  N   PRO B 254      14.107  20.473 -28.818  1.00 27.84           N  
ATOM   2478  CA  PRO B 254      13.205  21.609 -28.878  1.00 27.06           C  
ATOM   2479  C   PRO B 254      12.595  21.858 -27.480  1.00 25.99           C  
ATOM   2480  O   PRO B 254      12.222  20.927 -26.803  1.00 27.10           O  
ATOM   2481  CB  PRO B 254      12.120  21.198 -29.891  1.00 27.54           C  
ATOM   2482  CG  PRO B 254      12.401  19.842 -30.355  1.00 27.79           C  
ATOM   2483  CD  PRO B 254      13.878  19.499 -29.899  1.00 28.57           C  
ATOM   2484  N   PRO B 255      12.514  23.119 -27.039  1.00 25.68           N  
ATOM   2485  CA  PRO B 255      12.056  23.350 -25.642  1.00 24.58           C  
ATOM   2486  C   PRO B 255      10.591  23.017 -25.339  1.00 24.69           C  
ATOM   2487  O   PRO B 255      10.309  22.525 -24.272  1.00 24.39           O  
ATOM   2488  CB  PRO B 255      12.353  24.837 -25.421  1.00 25.01           C  
ATOM   2489  CG  PRO B 255      13.563  25.078 -26.360  1.00 26.22           C  
ATOM   2490  CD  PRO B 255      13.133  24.324 -27.622  1.00 24.40           C  
ATOM   2491  N   LEU B 256       9.669  23.318 -26.242  1.00 21.77           N  
ATOM   2492  CA  LEU B 256       8.247  23.083 -25.981  1.00 20.94           C  
ATOM   2493  C   LEU B 256       7.853  21.595 -25.921  1.00 21.05           C  
ATOM   2494  O   LEU B 256       8.351  20.797 -26.702  1.00 19.99           O  
ATOM   2495  CB  LEU B 256       7.407  23.801 -27.033  1.00 21.96           C  
ATOM   2496  CG  LEU B 256       6.759  25.132 -26.652  1.00 25.06           C  
ATOM   2497  CD1 LEU B 256       7.571  25.876 -25.619  1.00 21.95           C  
ATOM   2498  CD2 LEU B 256       6.511  25.992 -27.875  1.00 19.88           C  
ATOM   2499  N   HIS B 257       6.945  21.238 -25.010  1.00 19.82           N  
ATOM   2500  CA  HIS B 257       6.394  19.890 -24.960  1.00 19.02           C  
ATOM   2501  C   HIS B 257       4.892  20.025 -24.966  1.00 18.43           C  
ATOM   2502  O   HIS B 257       4.367  21.146 -24.865  1.00 15.15           O  
ATOM   2503  CB  HIS B 257       6.882  19.162 -23.707  1.00 19.36           C  
ATOM   2504  CG  HIS B 257       8.354  18.840 -23.746  1.00 22.85           C  
ATOM   2505  CD2 HIS B 257       9.433  19.650 -23.742  1.00 23.70           C  
ATOM   2506  ND1 HIS B 257       8.846  17.550 -23.806  1.00 30.96           N  
ATOM   2507  CE1 HIS B 257      10.169  17.586 -23.843  1.00 29.84           C  
ATOM   2508  NE2 HIS B 257      10.547  18.853 -23.844  1.00 27.54           N  
ATOM   2509  N   LYS B 258       4.200  18.908 -25.176  1.00 18.48           N  
ATOM   2510  CA  LYS B 258       2.734  18.915 -25.254  1.00 17.45           C  
ATOM   2511  C   LYS B 258       2.088  19.682 -24.128  1.00 19.61           C  
ATOM   2512  O   LYS B 258       1.064  20.394 -24.349  1.00 19.99           O  
ATOM   2513  CB  LYS B 258       2.187  17.521 -25.176  1.00 18.64           C  
ATOM   2514  CG  LYS B 258       2.362  16.648 -26.446  1.00 19.31           C  
ATOM   2515  CD  LYS B 258       1.695  15.201 -26.210  1.00 22.60           C  
ATOM   2516  CE  LYS B 258       1.999  14.325 -27.472  1.00 26.23           C  
ATOM   2517  NZ  LYS B 258       1.369  14.961 -28.702  1.00 23.09           N1+
ATOM   2518  N   ASP B 259       2.569  19.469 -22.912  1.00 19.72           N  
ATOM   2519  CA  ASP B 259       1.984  20.155 -21.745  1.00 21.36           C  
ATOM   2520  C   ASP B 259       2.053  21.677 -21.794  1.00 21.11           C  
ATOM   2521  O   ASP B 259       1.107  22.355 -21.410  1.00 19.66           O  
ATOM   2522  CB  ASP B 259       2.591  19.708 -20.429  1.00 23.01           C  
ATOM   2523  CG  ASP B 259       1.673  20.043 -19.242  1.00 26.76           C  
ATOM   2524  OD1 ASP B 259       0.472  19.723 -19.321  1.00 30.47           O  
ATOM   2525  OD2 ASP B 259       2.136  20.651 -18.257  1.00 32.73           O1-
ATOM   2526  N   ASP B 260       3.189  22.196 -22.229  1.00 20.57           N  
ATOM   2527  CA  ASP B 260       3.333  23.647 -22.436  1.00 20.86           C  
ATOM   2528  C   ASP B 260       2.355  24.209 -23.425  1.00 21.61           C  
ATOM   2529  O   ASP B 260       1.764  25.328 -23.202  1.00 22.66           O  
ATOM   2530  CB  ASP B 260       4.753  23.903 -22.889  1.00 19.78           C  
ATOM   2531  CG  ASP B 260       5.768  23.272 -21.902  1.00 20.86           C  
ATOM   2532  OD1 ASP B 260       6.618  22.482 -22.335  1.00 19.56           O  
ATOM   2533  OD2 ASP B 260       5.654  23.587 -20.694  1.00 18.87           O1-
ATOM   2534  N   VAL B 261       2.210  23.502 -24.554  1.00 19.34           N  
ATOM   2535  CA  VAL B 261       1.407  24.004 -25.683  1.00 17.27           C  
ATOM   2536  C   VAL B 261      -0.051  23.794 -25.318  1.00 18.43           C  
ATOM   2537  O   VAL B 261      -0.829  24.656 -25.588  1.00 19.73           O  
ATOM   2538  CB  VAL B 261       1.732  23.189 -27.018  1.00 16.69           C  
ATOM   2539  CG1 VAL B 261       0.751  23.515 -28.171  1.00 16.75           C  
ATOM   2540  CG2 VAL B 261       3.171  23.419 -27.427  1.00 17.22           C  
ATOM   2541  N   ASN B 262      -0.412  22.690 -24.652  1.00 18.64           N  
ATOM   2542  CA  ASN B 262      -1.774  22.557 -24.117  1.00 18.54           C  
ATOM   2543  C   ASN B 262      -2.127  23.687 -23.132  1.00 18.23           C  
ATOM   2544  O   ASN B 262      -3.275  24.174 -23.072  1.00 17.00           O  
ATOM   2545  CB  ASN B 262      -1.952  21.223 -23.385  1.00 20.40           C  
ATOM   2546  CG  ASN B 262      -1.858  20.023 -24.324  1.00 25.55           C  
ATOM   2547  ND2 ASN B 262      -1.633  18.823 -23.756  1.00 26.78           N  
ATOM   2548  OD1 ASN B 262      -1.938  20.177 -25.543  1.00 27.94           O  
ATOM   2549  N   GLY B 263      -1.139  24.077 -22.367  1.00 16.67           N  
ATOM   2550  CA  GLY B 263      -1.302  25.196 -21.381  1.00 19.57           C  
ATOM   2551  C   GLY B 263      -1.572  26.530 -22.061  1.00 18.52           C  
ATOM   2552  O   GLY B 263      -2.490  27.237 -21.729  1.00 18.32           O  
ATOM   2553  N   ILE B 264      -0.778  26.851 -23.054  1.00 18.72           N  
ATOM   2554  CA  ILE B 264      -0.903  28.131 -23.748  1.00 17.57           C  
ATOM   2555  C   ILE B 264      -2.224  28.180 -24.555  1.00 19.53           C  
ATOM   2556  O   ILE B 264      -2.793  29.243 -24.691  1.00 19.69           O  
ATOM   2557  CB  ILE B 264       0.387  28.441 -24.623  1.00 18.99           C  
ATOM   2558  CG1 ILE B 264       0.642  29.991 -24.746  1.00 17.28           C  
ATOM   2559  CG2 ILE B 264       0.357  27.740 -25.954  1.00 16.42           C  
ATOM   2560  CD1 ILE B 264       0.719  30.629 -23.319  1.00 16.41           C  
ATOM   2561  N   ARG B 265      -2.666  27.034 -25.089  1.00 18.22           N  
ATOM   2562  CA  ARG B 265      -3.881  26.947 -25.883  1.00 20.15           C  
ATOM   2563  C   ARG B 265      -5.083  27.028 -24.972  1.00 20.58           C  
ATOM   2564  O   ARG B 265      -6.151  27.495 -25.382  1.00 22.03           O  
ATOM   2565  CB  ARG B 265      -3.954  25.617 -26.684  1.00 19.36           C  
ATOM   2566  CG  ARG B 265      -2.927  25.589 -27.851  1.00 20.94           C  
ATOM   2567  CD  ARG B 265      -3.067  24.309 -28.711  1.00 25.27           C  
ATOM   2568  NE  ARG B 265      -2.205  24.348 -29.897  1.00 28.41           N  
ATOM   2569  CZ  ARG B 265      -1.710  23.268 -30.525  1.00 31.11           C  
ATOM   2570  NH1 ARG B 265      -1.940  22.007 -30.069  1.00 27.06           N1+
ATOM   2571  NH2 ARG B 265      -0.931  23.443 -31.583  1.00 29.32           N  
ATOM   2572  N   HIS B 266      -4.925  26.544 -23.748  1.00 22.14           N  
ATOM   2573  CA  HIS B 266      -5.998  26.723 -22.723  1.00 23.41           C  
ATOM   2574  C   HIS B 266      -6.268  28.230 -22.516  1.00 23.61           C  
ATOM   2575  O   HIS B 266      -7.415  28.618 -22.253  1.00 21.81           O  
ATOM   2576  CB  HIS B 266      -5.589  26.131 -21.360  1.00 23.50           C  
ATOM   2577  CG  HIS B 266      -6.598  26.393 -20.264  1.00 28.68           C  
ATOM   2578  CD2 HIS B 266      -6.545  27.195 -19.165  1.00 31.41           C  
ATOM   2579  ND1 HIS B 266      -7.861  25.832 -20.264  1.00 30.04           N  
ATOM   2580  CE1 HIS B 266      -8.526  26.245 -19.199  1.00 33.51           C  
ATOM   2581  NE2 HIS B 266      -7.755  27.078 -18.521  1.00 33.11           N  
ATOM   2582  N   LEU B 267      -5.211  29.045 -22.580  1.00 22.16           N  
ATOM   2583  CA  LEU B 267      -5.354  30.511 -22.409  1.00 24.19           C  
ATOM   2584  C   LEU B 267      -5.746  31.253 -23.677  1.00 25.14           C  
ATOM   2585  O   LEU B 267      -6.660  32.072 -23.653  1.00 26.24           O  
ATOM   2586  CB  LEU B 267      -4.058  31.130 -21.825  1.00 23.05           C  
ATOM   2587  CG  LEU B 267      -3.668  30.635 -20.439  1.00 25.58           C  
ATOM   2588  CD1 LEU B 267      -2.326  31.162 -20.018  1.00 25.84           C  
ATOM   2589  CD2 LEU B 267      -4.727  30.913 -19.344  1.00 26.17           C  
ATOM   2590  N   TYR B 268      -5.091  30.969 -24.793  1.00 25.06           N  
ATOM   2591  CA  TYR B 268      -5.234  31.810 -25.979  1.00 26.52           C  
ATOM   2592  C   TYR B 268      -5.927  31.123 -27.163  1.00 29.50           C  
ATOM   2593  O   TYR B 268      -6.083  31.751 -28.211  1.00 30.45           O  
ATOM   2594  CB  TYR B 268      -3.885  32.288 -26.424  1.00 25.33           C  
ATOM   2595  CG  TYR B 268      -3.255  33.201 -25.392  1.00 25.47           C  
ATOM   2596  CD1 TYR B 268      -3.651  34.553 -25.292  1.00 23.75           C  
ATOM   2597  CD2 TYR B 268      -2.279  32.719 -24.513  1.00 22.70           C  
ATOM   2598  CE1 TYR B 268      -3.088  35.406 -24.329  1.00 24.09           C  
ATOM   2599  CE2 TYR B 268      -1.711  33.542 -23.567  1.00 18.95           C  
ATOM   2600  CZ  TYR B 268      -2.118  34.877 -23.467  1.00 20.90           C  
ATOM   2601  OH  TYR B 268      -1.543  35.689 -22.518  1.00 19.43           O  
ATOM   2602  N   GLY B 269      -6.296  29.844 -26.975  1.00 30.30           N  
ATOM   2603  CA  GLY B 269      -7.154  29.101 -27.891  1.00 32.54           C  
ATOM   2604  C   GLY B 269      -6.382  28.314 -28.941  1.00 34.93           C  
ATOM   2605  O   GLY B 269      -5.133  28.323 -29.052  1.00 34.33           O  
ATOM   2606  OXT GLY B 269      -7.042  27.624 -29.755  1.00 37.27           O1-
END
